# Supplementary material for: Proteomic sensors for quantitative multiplexed and spatial monitoring of kinase signaling
Source: Nat Commun. 2025 Nov 13;16:9902. doi: 10.1038/s41467-025-65950-2 (PMC12615678; doi:10.1038/s41467-025-65950-2)
Supplement: Supplementary file 3 — Supplementary Data 1 [file 41467_2025_65950_MOESM3_ESM.xlsx]

## Sheet: Suppl Data 1
Targeting Element	DNA Sequence
NLS	GGCAAGAGAAAGCTGATCACCAGCGAGGAAGAGCGGTCCCCTGCCAAGCGGGGCAGAAAAAGC
NES	CTGCAGCTGCCCCCCCTGGAGAGGCTGACCCTG
PCNA	TTCGAGGCGCGCCTGGTCcagggctccatcctcaagaaggtgttggaggcactcaaggacctcatcaacgaggcctgctgggatattagctccagcggtgtaaacctgcagagcatggactcgtcccacgtctctttggtgcagctcaccctgcggtctgagggcttcgacacctaccgctgcgaccgcaacctggccatgggcgtgaacctcaccagtatgtccaaaatactaaaatgcgccggcaatgaagatatcattacactaagggccgaagataacgcggataccttggcgctagtatttgaagcaccaaaccaggagaaagtttcagactatgaaatgaagttgatggatttagatgttgaacaacttggaattccagaacaggagtacagc…
