# Supplementary material for: Proteomic sensors for quantitative multiplexed and spatial monitoring of kinase signaling
Source: Nat Commun. 2025 Nov 13;16:9902. doi: 10.1038/s41467-025-65950-2 (PMC12615678; doi:10.1038/s41467-025-65950-2)
Supplement: Supplementary file 4 — Supplementary Data 2 [file 41467_2025_65950_MOESM4_ESM.xlsx]

## Sheet: Supp Data 2
MKS	Sequence
ATR, ATM, CHK1. AGA-coded	GCGGGGGGTAGCGGGGCGAGAGCTGGAGCAGATGGAGGACCTGTGACGTCACAGGAAAGTGGCCAGAGAGCCGGCGGATCCGGAGCACGAGCCGGAGCGGTTGAACAGGACAGCTCACAGCCCTCCCTTCCTTTGGTTCGGGCGGGTGGTTCCGGTGCTCGAGCTATAGAGAAATATCCTTCAGATGGTGATCAAGCTGGGGCGCGCGCCGGTGGGTCAGGAGCACGAAGCCTTGACGGAGTAACCAACGATGCTGGCGCGCGAGCTGGTGGTTCCGGAGCCCGG
ATR, ATM, CHK1. GAG-coded	GCCGGAGGTTCAGGTGCTAGAGGTGCGGGTGATGGCGGCCCTGTTACAAGTCAAGAATCAGGCCAGCGAGCTGGTGGATCCGGAGCTAGGGGGGCAGGCGTGGAGCAAGACAGTAGTCAACCTAGTCTCCCACTTGTGCGAGCTGGGGGAAGTGGAGCTAGAGCTATAGAGAAGTACCCTAGTGATGGAGATCAGGGTGCGGGCAGAGCAGGCGGCTCAGGTGCTAGGTCACTGGACGGGGTCACGAATGACGGAGCTGGAAGAGCAGGAGGGAGTGGTGCTCGA
ATR, ATM, CHK1. GVG-coded	GCGGGAGGTAGTGGCGCCCGAGGTGTTGGAGATGGAGGTCCTGTGACCAGCCAGGAAAGTGGTCAGAGAGCTGGGGGGAGCGGGGCTCGCGGAGTTGGCGTTGAGCAGGACTCTTCTCAGCCCAGTCTTCCGTTGGTCAGAGCAGGCGGAAGTGGAGCGAGGGCAATAGAGAAATACCCTAGTGACGGGGATCAGGGCGTCGGCAGAGCGGGGGGGAGTGGTGCGAGATCCCTGGATGGAGTTACAAACGATGGTGTGGGTCGAGCCGGAGGTAGTGGAGCCAGA
ATR, ATM candidates	ACCATCCCTAGCTGGGCCACACTGTCTGCTAGCCAGCTGGCCAGAGATGGCGGCCCTGTGACCAGCCAGGAGTCCGGCCAGAAGGAACTGCCTACCGTGACCACCAACGTGCAGAACAGCCAGGACAAGTCCATCGAGAAGATCGACATCAGCCCCTCTACATTCCGGCTCAGACTGAGCCCTTCTCCAACAAGCCAGCGGCTGGTCCCCTCCCAGGAGGAAACCAAACTGAGCGTGGAAGAAAGCGAGGCCGCCGGCGATGGAGTGGACACCAAGGGCGGCGACAGCATCGGCGAGACACCTACACCCGGCGCCAGCAAGGACCACACCCCTAGCCAAGAGCTGGCTCTGACCCAGAGCGTGGGCGGAGATAGCTCTGCCGACAGA
CHK1 Candidates	gcacgggctttggaaaggcacaattccgaccaaggtggtgcgggtgccagagcgtttaatcacaacccaagtgaaaacggtcaggcgggagcacgcgcgctgaaccacaatccgtccggtcaggagtatgctggagccagggccattgaaaagtatcctagtgacggggatcaggcaggagctagagccctggttaacgccccatcagatggaaacggggcgggggctagagccattaatcataatcccagcgatcaactctatgcgggggctagggccatagtccactatccgtcagaccccccaaatgcaggagccagagctatcatacattatccgagtgataatgtgaacgccggtgcgagagcgctggaaccctacccatctaacgacatcaac…
ATR, ATM, CHK1. AGA-coded, inverted order	GCCGGAGGATCAGGAGCAAGATCTTTGGATGGAGTAACTAATGACGCAGGAGCGCGGGCCGGCGGATCTGGTGCGCGCGCTATAGAGAAGTACCCAAGCGACGGAGATCAGGCAGGCGCAAGAGCAGGGGGGTCCGGTGCTCGAGCGGGCGCTGTCGAGCAGGACTCTAGTCAGCCGAGTCTCCCCCTCGTTAGAGCAGGTGGGTCTGGAGCTCGCGCGGGTGCGGATGGTGGTCCAGTAACCTCTCAAGAATCAGGTCAGCGGGCCGGGGGTAGTGGTGCCAGA
ATR, ATM, CHK1, ATM/PPM1D, Pan-CDK, AGA-coded	GGCAGCGGGTCCGGAGGGAGAGCT GGA GCA GAC GGC GGG CCA GTC ACG TCA CAA GAA TCT GGA CAA CGG GCA GGT GGC AGT GGA GCG AGG GCA GGT GCA GTG GAA CAA GAT AGC TCC CAA CCC TCT TTG CCG CTT GTG CGG GCC GGT GGA TCA GGG GCG CGA GCG ATC GAG AAG TAT CCT TCA GAT GGA GAC CAA GCC GGG GCA AGA GCA GGT GGG TCC GGA GCT CGC AGC GAA CAA GAA GCG CGA GAG GTC AAT AGC CAA GAA GAG GAG GAA GAG GAG CTG CTT GCA GGC GCA CGA GCA GGA GG…
ATR, ATM, CHK1, ATM/PPM1D, Pan-CDK, GAG-coded	GGCAGCGGGTCCGGAGGGAGAGGAGCGGGAGATGGCGGCCCCGTTACTTCCCAGGAAAGTGGCCAACGCGCCGGTGGTTCAGGCGCAAGAGGTGCTGGGGTCGAACAAGATTCATCTCAGCCGTCCCTTCCGTTGGTCCGCGCAGGGGGTTCCGGTGCTCGAGCGATCGAGAAATACCCGTCTGATGGGGATCAAGGAGCTGGGAGGGCGGGTGGGAGTGGCGCCCGAAGTGAACAAGAAGCCAGAGAGGTAAATAGTCAGGAAGAAGAAGAAGAGGAGTTGCTTGGCGCAGGTAGGGCCGGTGGCTCCGGTGCGCGCGGCGCCGGTATAGCCCCCCTGATAACTCCTCAGAAAAAGGAAAGGGCTGGTGGGAGTGGTGCTAGGCCCAGCAGACTGGAA…
ATR, ATM, CHK1, ATM/PPM1D, Pan-CDK, GGG-coded	GGCAGCGGGTCCGGAGGGAGAGGAGGGGGCGACGGCGGGCCCGTTACATCACAAGAAAGTGGCCAAAGGGCCGGCGGCTCAGGTGCCAGAGGCGGAGGAGTGGAACAAGACTCCTCACAACCTAGCCTGCCGTTGGTTCGAGCAGGGGGCAGCGGCGCAAGGGCGATTGAGAAGTACCCGAGCGACGGCGACCAAGGTGGTGGGCGCGCGGGCGGAAGCGGTGCAAGATCCGAGCAAGAGGCCAGAGAGGTAAACAGCCAAGAGGAGGAGGAAGAAGAACTTCTTGGTGGTGGTAGAGCAGGTGGAAGTGGTGCCCGCGGCGGTGGGATAGCCCCATTGATAACTCCGCAGAAGAAGGAAAGAGCAGGAGGGTCCGGCGCTAGGCCCAGCAGACTGGAA…
ATR, ATM, CHK1, ATM/PPM1D, Pan-CDK, GVG-coded	GGCAGCGGGTCCGGAGGGAGAGGTGTGGGGGACGGTGGTCCGGTAACTTCTCAAGAGTCAGGTCAACGCGCAGGCGGCTCAGGTGCAAGAGGAGTAGGTGTCGAACAGGATTCATCACAACCTAGCCTGCCATTGGTTCGCGCAGGTGGTTCTGGAGCTCGGGCAATAGAAAAATATCCGTCTGACGGAGATCAGGGCGTGGGGCGGGCAGGTGGTAGCGGGGCTCGGTCCGAGCAAGAAGCTAGAGAGGTTAATAGCCAAGAGGAAGAAGAGGAGGAACTTCTTGGCGTAGGAAGGGCTGGAGGCAGCGGCGCGCGCGGAGTAGGCATAGCTCCATTGATCACACCTCAGAAAAAGGAGCGCGCGGGTGGGTCCGGTGCGAGACCCAGCAGACTGGAA…
ATR, ATM, CHK1, ATM/PPM1D, Pan-CDK, GVGG-coded	GGCAGCGGGTCCGGAGGGAGAGGGGTAGGGGGCGATGGTGGTCCTGTCACCTCACAGGAGTCTGGCCAACGAGCGGGGGGGTCCGGTGCTAGGGGAGTGGGAGGGGTTGAACAAGATAGCAGTCAGCCTAGTCTTCCACTCGTCAGAGCCGGTGGGTCAGGCGCACGAGCAATAGAAAAGTATCCCTCAGACGGAGATCAGGGGGTGGGTGGGAGGGCCGGCGGAAGTGGGGCGAGATCCGAGCAGGAGGCACGGGAAGTTAATTCACAAGAAGAAGAGGAGGAAGAATTGCTTGGAGTAGGAGGTAGGGCTGGGGGGTCCGGGGCGCGCGGCGTAGGTGGGATCGCTCCGCTGATAACTCCTCAGAAAAAGGAACGCGCCGGTGGATCTGGCGCGCGG…
ATR, ATM, CHK1, ATM/PPM1D, Pan-CDK, GAGG-coded	GGCAGCGGGTCCGGAGGGAGAGGGGCGGGTGGGGACGGAGGACCTGTGACCTCACAAGAGTCAGGCCAAAGAGCAGGCGGGAGTGGGGCCCGGGGTGCAGGCGGAGTAGAACAGGATTCATCCCAACCAAGTTTGCCGCTGGTTAGGGCGGGAGGGTCTGGAGCCCGCGCGATCGAAAAGTACCCTAGTGATGGAGATCAAGGAGCGGGAGGACGCGCAGGCGGCAGTGGAGCAAGGTCAGAGCAGGAAGCGCGCGAAGTCAACAGTCAAGAAGAGGAAGAAGAGGAATTGCTTGGGGCGGGAGGGCGAGCGGGGGGGAGTGGAGCCAGGGGAGCTGGTGGTATCGCTCCACTGATCACACCACAGAAAAAGGAACGAGCGGGCGGTTCCGGCGCTCGA…
In Silico ATM Candidates	GGCAGCGGGTCCGGAGGGAGATTCGAAAGAGAAGACTCACAGGAAGAATTTGCCGGAGCTAGGTTCGAGGAGGACGACTCCCAGGAGTTCTATGCAGGTGCCAGGTACGAGGATTCCGATAGCCAGGAACTGGAAGCTGGAGCCCGGTTTGAACGCTCAAATAGCCAAGACATCTGGGCTGGCGCCCGGTACGACGACGATGATTCTCAGGAATTTTGGGCCGGTGCTCGGAGCGAGCGCTCATTTTCACAGGACCTGGAGGCCGGCGCCAGGGATGAATACGAAGACAGCCAGGAATTTTATGCAGGAGCCAGATTTGGTAGGGAGGACTCTCAGGAAGAAATTGCTGGCGCCAGATGGGAGGAGTCCAACAGTCAGGACATTTGGGCAGGCGCTCGA…
