# Supplementary material for: Proteomic sensors for quantitative multiplexed and spatial monitoring of kinase signaling
Source: Nat Commun. 2025 Nov 13;16:9902. doi: 10.1038/s41467-025-65950-2 (PMC12615678; doi:10.1038/s41467-025-65950-2)
Supplement: Supplementary file 5 — Supplementary Data 3 [file 41467_2025_65950_MOESM5_ESM.xlsx]

## Sheet: Suppl Data 3
protein_site	cluster_pep.FWD	cluster_pep.REV	FWD Median Ratio	REV Median Ratio	FWD PSMs	REV PSMs	protein	stq_sites	quadr	bestpp.FWD	bestpp.REV	bestprb.FWD	bestprb.REV	phos_seq
sp|A0A0B4J2F2|SIK1B_HUMAN_575	R.RASphosDTSLTQGLK.A	R.RASphosDTSLTQGLK.A	-6.64	2.76474	1	1	sp|A0A0B4J2F2|SIK1B_HUMAN	STYX	Q1	0.9989	0.9999	0.973	0.971	GAVLLPVSFQEGRRASDTSLTQGLKAFRQQL
sp|P52597|HNRPF_HUMAN_187	R.YIEVFKSSphosQEEVR.S	K.SSphosQEEVR.S	-6.64	1.9425	1	2	sp|P52597|HNRPF_HUMAN	STYQ	Q1	1	1	0.903	0.957	HKERIGHRYIEVFKSSQEEVRSYSDPPLKFM
sp|A4D2P6|GRD2I_HUMAN_1171 1172 1173 1185_C	K.A(TTS)phosEAFFGIFAEFMSphosKFER.A	K.A(TTS)phosEAFFGIFAEFMSphosKFER.A	-6.64	-6.5956	1	1	sp|A4D2P6|GRD2I_HUMAN	STYX	Q4	0.9675	0.9255	1.332	1.335	ELGKALAFFGEDSKATTSEAFFGIFAEFMSK LGKALAFFGEDSKATTSEAFFGIFAEFMSKF GKALAFFGEDSKATTSEAFFGIFAEFMSKFE ATTSEAFFGIFAEFMSKFERALSDLQAGEGL
sp|A8K979|ERI2_HUMAN_326 327 333_C	K.(SS)phosLPLFNTphosK.S	K.(SS)phosLPLFNTphosK.S	-6.64	-4.78288	2	2	sp|A8K979|ERI2_HUMAN	STYX	Q4	0.9813	0.9927	1.236	1.19	LQVKNNIKASLHNVKSSLPLFNTKSSTSVGQ QVKNNIKASLHNVKSSLPLFNTKSSTSVGQL KASLHNVKSSLPLFNTKSSTSVGQLQSPTLN
sp|O14523|C2C2L_HUMAN_419 420 421 422_C	R.NLGTP(TSST)phosPRPSITPTK.K	R.NLGTP(TSST)phosPRPSITPTK.K	-6.64	-6.5956	1	3	sp|O14523|C2C2L_HUMAN	STYX	Q4	0.9904	0.9843	0.437	0.933	ELHYEEGSPRNLGTPTSSTPRPSITPTKKIE LHYEEGSPRNLGTPTSSTPRPSITPTKKIEL HYEEGSPRNLGTPTSSTPRPSITPTKKIELD YEEGSPRNLGTPTSSTPRPSITPTKKIELDR
sp|O15479|MAGB2_HUMAN_77 78 79_C	R.APTTAAAAAAGV(SST)phosK.S	R.APTTAAAAAAGV(SST)phosK.S	-6.64	-6.5956	3	9	sp|O15479|MAGB2_HUMAN	STYX	Q4	0.996	1	0.994	0.999	PQRAPTTAAAAAAGVSSTKSKKGAKSHQGEK QRAPTTAAAAAAGVSSTKSKKGAKSHQGEKN RAPTTAAAAAAGVSSTKSKKGAKSHQGEKNA
sp|O43493|TGON2_HUMAN_263	R.KDHSphosKPISNPSDNK.E	R.KDHSphosKPISNPSDNK.E	-6.64	-6.5956	1	2	sp|O43493|TGON2_HUMAN	STYX	Q4	0.9945	0.9917	0.498	0.497	SPNKVVPEQPSRKDHSKPISNPSDNKELPKA
sp|O60784|TOM1_HUMAN_473	R.LPNLSSPSAEGPPGPPSphosGPAPR.K	R.LPNLSSPSAEGPPGPPSphosGPAPR.K	-6.64	-6.64	1	1	sp|O60784|TOM1_HUMAN	STYX	Q4	0.9757	0.9097	0.792	0.837	PNLSSPSAEGPPGPPSGPAPRKKTQEKDDDM
sp|O95602|RPA1_HUMAN_505 508 513	R.TphosALSphosAVDMTphosQREAVAK.Q	R.TphosALSphosAVDMTphosQREAVAK.Q	-6.64	-6.5956	1	3	sp|O95602|RPA1_HUMAN	STYQ	Q4	0.9253	0.9537	1	1	VHPGASMVINEDGSRTALSAVDMTQREAVAK GASMVINEDGSRTALSAVDMTQREAVAKQLL INEDGSRTALSAVDMTQREAVAKQLLTPATG
sp|P17844|DDX5_HUMAN_4 5 6_C	M.SG(YSS)phosDRDR.G	M.SG(YSS)phosDRDR.G	-6.64	-6.5956	2	2	sp|P17844|DDX5_HUMAN	STYX	Q4	0.994	0.991	0.981	0.999	____________MSGYSSDRDRGRDRGFGAP ___________MSGYSSDRDRGRDRGFGAPR __________MSGYSSDRDRGRDRGFGAPRF
sp|P18615|NELFE_HUMAN_181	R.SGAHSSASphosPPR.S	R.SGAHSSASphosPPR.S	-6.64	-6.5956	15	16	sp|P18615|NELFE_HUMAN	STYX	Q4	0.9997	1	0.997	0.995	FDWGYEERSGAHSSASPPRSRSRDRSHERNR
sp|P27816|MAP4_HUMAN_631	K.GISEDSHLESLQDVGQSAAPTFMISPETVTGTphosGKK.C	K.GISEDSHLESLQDVGQSAAPTFMISPETVTGTphosGKK.C	-6.64	-5.73311	3	1	sp|P27816|MAP4_HUMAN	STYX	Q4	0.996	0.9465	0.983	0.96	SAAPTFMISPETVTGTGKKCSLPAEEDSVLE
sp|P46013|KI67_HUMAN_827	K.CSASphosPPLRR.Q	K.CSASphosPPLRR.Q	-6.64	-6.5956	8	24	sp|P46013|KI67_HUMAN	STYX	Q4	0.9998	1	0.991	0.992	SAQNAAKQPSDKCSASPPLRRQCIRENGNVA
sp|P48382|RFX5_HUMAN_356 357_C	R.L(SS)phosGALK.V	R.L(SS)phosGALK.V	-6.64	-6.5956	1	2	sp|P48382|RFX5_HUMAN	STYX	Q4	0.9729	0.9869	1	1	IPPIPVSPPILAPRLSSGALKVATLPLSSRA PPIPVSPPILAPRLSSGALKVATLPLSSRAG
sp|Q5T2S8|ARMC4_HUMAN_116	R.LLLIAKTphosGKLK.E	R.LLLIAKTphosGKLK.E	-6.64	-6.5956	6	4	sp|Q5T2S8|ARMC4_HUMAN	STYX	Q4	0.9856	0.9542	1	1	IRSFGQLSRLLLIAKTGKLKEAQACVEANRD
sp|Q68DA7|FMN1_HUMAN_654	R.DGGAWVLGYphosR.A	R.DGGAWVLGYphosR.A	-6.64	-6.64	1	3	sp|Q68DA7|FMN1_HUMAN	STYX	Q4	0.9281	0.9928	1	1	PKDLPNRDGGAWVLGYRAGPACPFLLHEERE
sp|Q8TF01|PNISR_HUMAN_726	R.SGSphosISVK.L	R.SGSphosISVK.L	-6.64	-4.41118	3	1	sp|Q8TF01|PNISR_HUMAN	STYX	Q4	0.9903	0.9784	0.992	0.985	LKRKRESERTFSRSGSISVKIIRHDSRQDSK
sp|Q8WXA9|SREK1_HUMAN_427	K.ERDHISphosER.R	K.ERDHISphosER.R	-6.64	-3.49443	2	4	sp|Q8WXA9|SREK1_HUMAN	STYX	Q4	0.9837	0.9931	1	1	RNKKDKKREKERDHISERRERERSTSMRKSS
sp|Q96I34|PP16A_HUMAN_418	R.VGGSphosPVR.H	R.VGGSphosPVR.H	-6.64	-6.5956	3	2	sp|Q96I34|PP16A_HUMAN	STYX	Q4	0.9979	0.9978	1	1	DNPEVVRPHNGRVGGSPVRHLYSKRLDRSVS
sp|Q96QD8|S38A2_HUMAN_469	K.KEPMKSphosVQK.L	K.KEPMKSphosVQK.L	-6.64	-6.6178	2	2	sp|Q96QD8|S38A2_HUMAN	STYX	Q4	0.9798	0.9766	1	1	PSAFYIKLVKKEPMKSVQKIGALFFLLSGVL
sp|Q9BVI0|PHF20_HUMAN_157	K.SLSphosSSPDK.R	K.SLSphosSSPDK.R	-6.64	-6.64	2	1	sp|Q9BVI0|PHF20_HUMAN	STYX	Q4	0.9899	0.9333	0.994	0.987	IVGNARPKETDHKSLSSSPDKREKFKEQRKA
sp|Q9BVM2|DPCD_HUMAN_12 16	R.TphosAQKTphosALLQDGR.R	R.TphosAQKTphosALLQDGR.R	-6.64	-6.18655	3	2	sp|Q9BVM2|DPCD_HUMAN	STYX	Q4	0.9824	0.9655	1	1	____MAVTGWLESLRTAQKTALLQDGRRKVH MAVTGWLESLRTAQKTALLQDGRRKVHYLFP
sp|Q9BZC7|ABCA2_HUMAN_616	R.KDGSphosLPPHVHYK.L	R.KDGSphosLPPHVHYK.L	-6.64	-6.5956	4	17	sp|Q9BZC7|ABCA2_HUMAN	STYX	Q4	0.9984	0.9995	0.99	0.997	VTVFASVIFQTRKDGSLPPHVHYKIRQNSSF
sp|Q9UGL1|KDM5B_HUMAN_1456 1457_C	R.ER(SY)phosELVR.S	R.ER(SY)phosELVR.S	-6.64	-3.34968	1	2	sp|Q9UGL1|KDM5B_HUMAN	STYX	Q4	0.909	0.9919	1	1	SHPKDMNNFKLERERSYELVRSAETHSLPSD HPKDMNNFKLERERSYELVRSAETHSLPSDT
sp|Q9UPN3|MACF1_HUMAN_1911	K.AIESphosGILDRDLANNLK.S	K.AIESphosGILDRDLANNLK.S	-6.64	-4.41118	2	1	sp|Q9UPN3|MACF1_HUMAN	STYX	Q4	0.9521	0.9754	1	1	LPATTEILSWKKAIESGILDRDLANNLKSIC
tr|A0A1B0GV45|A0A1B0GV45_HUMAN_196 198 200	R.TphosLSphosPSphosLSR.A	R.TphosLSphosPSphosLSR.A	-6.64	-5.87188	1	2	tr|A0A1B0GV45|A0A1B0GV45_HUMAN	STYX	Q4	0.9807	0.9693	0.917	0.753	PGSRRSTSRLDSLSRTLSPSLSRASGLGRES SRRSTSRLDSLSRTLSPSLSRASGLGRESPD RSTSRLDSLSRTLSPSLSRASGLGRESPDSR
tr|A0A1W2PQX5|A0A1W2PQX5_HUMAN_1447	R.LPTAQCRSphosREVK.E	R.LPTAQCRSphosREVK.E	-6.64	-5.23311	1	2	tr|A0A1W2PQX5|A0A1W2PQX5_HUMAN	STYX	Q4	0.9167	0.9729	0.573	0.71	PAEEAEGRLPTAQCRSREVKEPPPGDPQTKP
tr|H7C016|H7C016_HUMAN_164 165 167	R.KDTphosTphosPTphosDAPK.G	R.KDTphosTphosPTphosDAPK.G	-6.64	-6.5956	1	1	tr|H7C016|H7C016_HUMAN	STYX	Q4	0.9471	0.9395	1	1	GHWSRSPVTSVARKDTTPTDAPKGTWPFSVD HWSRSPVTSVARKDTTPTDAPKGTWPFSVDS SRSPVTSVARKDTTPTDAPKGTWPFSVDSDS
tr|M0R3B3|M0R3B3_HUMAN_59	K.QIAVGSERVTphosCSPR.C	K.QIAVGSERVTphosCSPR.C	-6.64	-5.73311	2	7	tr|M0R3B3|M0R3B3_HUMAN	STYX	Q4	0.9898	0.9969	0.797	0.858	KKTTQKQIAVGSERVTCSPRCWKGMAQLHLT
sp|O15173|PGRC2_HUMAN_90	R.GLGAGAGAGEESphosPATSLPR.M	R.GLGAGAGAGEESphosPATSLPR.M	-6.64	0.108389	1	2	sp|O15173|PGRC2_HUMAN	STYX	NR	1	1	0.991	0.993	WGRRGLGAGAGAGEESPATSLPRMKKRDFSL
sp|O60216|RAD21_HUMAN_394	R.CLTphosPLVPEDLR.K	R.CLTphosPLVPEDLRK.R	-6.64	-0.118398	1	1	sp|O60216|RAD21_HUMAN	STYX	NR	0.9988	1	1	1	PLWNNRLLKLFTRCLTPLVPEDLRKRRKGGE
sp|O60907|TBL1X_HUMAN_43 44 45_C	R.EGGSHFIN(TSS)phosPR.G	R.EGGSHFIN(TSS)phosPR.G	-6.64	0.0341041	1	4	sp|O60907|TBL1X_HUMAN	STYX	NR	0.9987	1	1	0.999	FQRLRGREGGSHFINTSSPRGEAKMSITSDE QRLRGREGGSHFINTSSPRGEAKMSITSDEV RLRGREGGSHFINTSSPRGEAKMSITSDEVN
sp|P06748|NPM_HUMAN_78	K.DELHIVEAEAMNYEGSPIKVTLATphosLK.M	K.DELHIVEAEAMNYEGSPIKVTLATphosLK.M	-6.64	-0.340791	1	1	sp|P06748|NPM_HUMAN	STYX	NR	0.9615	0.9811	0.698	0.721	EAMNYEGSPIKVTLATLKMSVQPTVSLGGFE
sp|P26358|DNMT1_HUMAN_953 954_C	K.L(SS)phosPVKRPR.K	K.L(SS)phosPVKRPR.K	-6.64	-0.323717	1	3	sp|P26358|DNMT1_HUMAN	STYX	NR	0.9623	0.9952	1	1	GVYLPPEAFTFNIKLSSPVKRPRKEPVDEDL VYLPPEAFTFNIKLSSPVKRPRKEPVDEDLY
sp|P49815|TSC2_HUMAN_1420	R.SQSphosGTLDGESAAWSASGEDSR.G	R.SQSphosGTLDGESAAWSASGEDSR.G	-6.64	0.16171	1	8	sp|P49815|TSC2_HUMAN	STYX	NR	0.9999	1	0.495	0.992	ADVGRLSPEVKARSQSGTLDGESAAWSASGE
sp|P52948|NUP98_HUMAN_1344	K.RISphosEACSLAQQSGDHR.L	K.RISphosEACSLAQQSGDHR.L	-6.64	-1.41118	1	1	sp|P52948|NUP98_HUMAN	STYX	NR	0.9984	1	0.993	0.998	SPVEAVFSYLTGKRISEACSLAQQSGDHRLA
sp|P55809|SCOT1_HUMAN_170	R.AGGAGVPAFYTPTGYGTLVQEGGSphosPIKYNK.D	R.AGGAGVPAFYTPTGYGTLVQEGGSphosPIKY.N	-6.64	-0.523655	1	6	sp|P55809|SCOT1_HUMAN	STYX	NR	0.9933	0.9959	0.566	0.994	FYTPTGYGTLVQEGGSPIKYNKDGSVAIASK
sp|P63208|SKP1_HUMAN_131	K.GKTphosPEEIR.K	K.GKTphosPEEIRK.T	-6.64	0.0997818	6	11	sp|P63208|SKP1_HUMAN	STYX	NR	0.9987	0.9995	1	1	LDVTCKTVANMIKGKTPEEIRKTFNIKNDFT
sp|P78347|GTF2I_HUMAN_412 413 414_C	R.RP(STY)phosGIPR.L	R.RP(STY)phosGIPR.L	-6.64	0.203518	3	6	sp|P78347|GTF2I_HUMAN	STYX	NR	0.9999	1	1	1.001	LYVEGLPEGIPFRRPSTYGIPRLERILLAKE YVEGLPEGIPFRRPSTYGIPRLERILLAKER VEGLPEGIPFRRPSTYGIPRLERILLAKERI
sp|Q00536|CDK16_HUMAN_119	K.RLSphosLPADIR.L	K.RLSphosLPADIR.L	-6.64	0.0910706	2	12	sp|Q00536|CDK16_HUMAN	STYX	NR	0.9996	1	1	1	HPPRKISTEDINKRLSLPADIRLPEGYLEKL
sp|Q07912|ACK1_HUMAN_517 518_C	K.KP(TY)phosDPVSEDQDPLSSDFKR.L	K.KP(TY)phosDPVSEDQDPLSSDFKR.L	-6.64	-0.0326684	1	5	sp|Q07912|ACK1_HUMAN	STYX	NR	1	1	1	1	STSRPPQHLGGVKKPTYDPVSEDQDPLSSDF TSRPPQHLGGVKKPTYDPVSEDQDPLSSDFK
sp|Q12955|ANK3_HUMAN_4332 4333_C	R.(TS)phosPADGKPR.L	R.(TS)phosPADGKPR.L	-6.64	-1.04722	1	2	sp|Q12955|ANK3_HUMAN	STYX	NR	0.9509	0.9944	1	1	ETKPCVPVSMKKMSRTSPADGKPRLSLHEEE TKPCVPVSMKKMSRTSPADGKPRLSLHEEEG
sp|Q14195|DPYL3_HUMAN_507 508 509_C	R.GMYDGPVFDL(TTT)phosPK.G	R.GMYDGPVFDL(TTT)phosPK.G	-6.64	0.137257	1	2	sp|Q14195|DPYL3_HUMAN	STYX	NR	1	1	1	0.999	HAVPRGMYDGPVFDLTTTPKGGTPAGSARGS AVPRGMYDGPVFDLTTTPKGGTPAGSARGSP VPRGMYDGPVFDLTTTPKGGTPAGSARGSPT
sp|Q14667|K0100_HUMAN_1508 1509_C	K.RGVP(TS)phosASAPPR.V	K.RGVP(TS)phosASAPPR.V	-6.64	-0.271259	1	2	sp|Q14667|K0100_HUMAN	STYX	NR	0.9803	0.995	0.666	0.666	IDPQMPAKKPKRGVPTSASAPPRVNTPSFSG DPQMPAKKPKRGVPTSASAPPRVNTPSFSGQ
sp|Q14669|TRIPC_HUMAN_340	R.RGSphosGLGK.R	R.RGSphosGLGKR.G	-6.64	0.00835882	3	3	sp|Q14669|TRIPC_HUMAN	STYX	NR	0.9863	0.9856	1	1	RQKTTGSCASTSRRGSGLGKRGAAEARRQEK
sp|Q14999|CUL7_HUMAN_1128 1129_C	K.GRNRSHDW(SS)phosLATR.G	R.SHDW(SS)phosLATR.G	-6.64	0.406443	1	3	sp|Q14999|CUL7_HUMAN	STYX	NR	0.9392	0.9984	0.974	0.998	VATPRPKGRNRSHDWSSLATRGLPSSIMRNL ATPRPKGRNRSHDWSSLATRGLPSSIMRNLT
sp|Q15942|ZYX_HUMAN_308	K.LGHPEALSAGTGSphosPQPPSFTYAQQR.E	K.LGHPEALSAGTGSphosPQPPSFTYAQQR.E	-6.64	-0.438517	1	8	sp|Q15942|ZYX_HUMAN	STYX	NR	0.9999	1	0.994	0.994	NQKLGHPEALSAGTGSPQPPSFTYAQQREKP
sp|Q5T1M5|FKB15_HUMAN_356	K.SNSLSEQLAINTSphosPDAVK.A	K.SNSLSEQLAINTSphosPDAVK.A	-6.64	-0.733108	1	6	sp|Q5T1M5|FKB15_HUMAN	STYX	NR	0.9999	1	0.909	0.96	RTKSNSLSEQLAINTSPDAVKAKLISRMAKM
sp|Q6WCQ1|MPRIP_HUMAN_889	R.TLLTGDGGGEATphosGSPLAQGK.D	R.TLLTGDGGGEATphosGSPLAQGK.D	-6.64	-0.875127	1	1	sp|Q6WCQ1|MPRIP_HUMAN	STYX	NR	0.9987	0.9999	0.522	0.499	TRLRTLLTGDGGGEATGSPLAQGKDAYELEV
sp|Q765P7|MTSS2_HUMAN_456	R.GLSphosLEHQK.S	R.GLSphosLEHQK.S	-6.64	0.173782	1	1	sp|Q765P7|MTSS2_HUMAN	STYX	NR	0.9832	0.9979	1	1	SPAASDLAMVLTRGLSLEHQKSSRDSLQYSS
sp|Q7Z2Z1|TICRR_HUMAN_1301 1302 1303 1307_C	K.RPGNSTV(TSS)phosPPVTphosPK.K	K.RPGNSTV(TSS)phosPPVTphosPK.K	-6.64	-1.41118	1	1	sp|Q7Z2Z1|TICRR_HUMAN	STYX	NR	0.9198	0.9985	1.329	1.31	DKAIKTPKRPGNSTVTSSPPVTPKKLFTSPL KAIKTPKRPGNSTVTSSPPVTPKKLFTSPLC AIKTPKRPGNSTVTSSPPVTPKKLFTSPLCD PKRPGNSTVTSSPPVTPKKLFTSPLCDVSKK
sp|Q8NFA0|UBP32_HUMAN_1350	K.KVDAQSSphosAGEEDVLLSK.S	K.KVDAQSSphosAGEEDVLLSK.S	-6.64	-1.56318	1	1	sp|Q8NFA0|UBP32_HUMAN	STYX	NR	0.971	1	0.959	0.982	PRILAREVKKVDAQSSAGEEDVLLSKSPSSL
sp|Q99733|NP1L4_HUMAN_121	R.EFITGDVEPTDAESphosEWHSENEEEEKLAGDMK.S	R.EFITGDVEPTDAESphosEWHSENEEEEK.L	-6.64	0.347379	5	2	sp|Q99733|NP1L4_HUMAN	STYX	NR	1	1	0.546	0.431	RREFITGDVEPTDAESEWHSENEEEEKLAGD
sp|Q9BRD0|BUD13_HUMAN_18	R.YLSphosGADAGVDR.G	R.YLSphosGADAGVDRGSESGR.K	-6.64	-0.0188626	1	1	sp|Q9BRD0|BUD13_HUMAN	STYX	NR	0.9987	0.9998	0.984	0.429	AAPPLSKAEYLKRYLSGADAGVDRGSESGRK
sp|Q9H9D4|ZN408_HUMAN_322	R.AKTphosPEPGAQQSGFPTLSR.S	R.AKTphosPEPGAQQSGFPTLSR.S	-6.64	0.451691	1	10	sp|Q9H9D4|ZN408_HUMAN	STYX	NR	0.9997	1	0.998	0.999	KKLHSPSDQCPPRAKTPEPGAQQSGFPTLSR
sp|Q9NXV6|CARF_HUMAN_346	K.NSSSSGTSLLTphosPK.S	K.NSSSSGTSLLTphosPK.S	-6.64	0.543016	1	1	sp|Q9NXV6|CARF_HUMAN	STYX	NR	0.9102	0.9999	0.925	0.995	SSVAKNSSSSGTSLLTPKSSSSTNTSLLTSK
sp|Q9NY27|PP4R2_HUMAN_161 162 163_C	R.MNGVMFPGNSP(SYT)phosER.S	R.MNGVMFPGNSP(SYT)phosER.S	-6.64	0.0613077	1	1	sp|Q9NY27|PP4R2_HUMAN	STYX	NR	0.9934	0.9999	0.537	0.502	SLNRMNGVMFPGNSPSYTERSNINGPGTPRP LNRMNGVMFPGNSPSYTERSNINGPGTPRPL NRMNGVMFPGNSPSYTERSNINGPGTPRPLN
sp|Q9P2E9|RRBP1_HUMAN_604	K.KTESASphosVQGR.N	K.TESASphosVQGR.N	-6.64	-0.636962	1	2	sp|Q9P2E9|RRBP1_HUMAN	STYX	NR	0.9971	0.9998	0.94	0.994	KADAAANQGKKTESASVQGRNTDVAQSPEAP
sp|Q9BUJ2|HNRL1_HUMAN_209	R.RGRSPQPPAEEDEDDFDDTphosLVAIDTYNCDLHFK.V	R.RGRSPQPPAEEDEDDFDDTphosLVAIDTYNCDLHFK.V	-6.37013	-6.5956	2	4	sp|Q9BUJ2|HNRL1_HUMAN	STYX	Q4	0.9971	0.9963	0.822	0.985	SPQPPAEEDEDDFDDTLVAIDTYNCDLHFKV
sp|P07359|GP1BA_HUMAN_629	R.RPSphosALSQGR.G	R.RPSphosALSQGR.G	-6.10026	3.66777	1	1	sp|P07359|GP1BA_HUMAN	STYX	Q1	0.9478	0.9957	0.929	0.989	RPNGRVGPLVAGRRPSALSQGRGQDLLSTVS
sp|Q09666|AHNK_HUMAN_1170	K.VDIEAPDVSphosLEGPEGK.L	K.VDIEAPDVSphosLEGPEGK.L	-6.10026	3.257	1	1	sp|Q09666|AHNK_HUMAN	STYX	Q1	0.9948	1	1	1	VVVSGPKVDIEAPDVSLEGPEGKLKGPKFKM
sp|Q14683|SMC1A_HUMAN_360	R.MEEESQSphosQGRDLTLEENQVK.K	R.MEEESQSphosQGR.D	-6.10026	5.3003	4	10	sp|Q14683|SMC1A_HUMAN	STYQ	Q1	1	1	0.981	0.979	KARQEFEERMEEESQSQGRDLTLEENQVKKY
sp|H7C350|CC188_HUMAN_344	K.GLAGQLWLLTphosLR.L	K.GLAGQLWLLTphosLR.L	-6.10026	-6.5956	1	11	sp|H7C350|CC188_HUMAN	STYX	Q4	0.9661	0.9935	1	1	KLGSSKGLAGQLWLLTLRLLLGALLVWTAAY
sp|O75122|CLAP2_HUMAN_1012 1013_C	K.ASLLHSMPTH(SS)phosPR.S	K.ASLLHSMPTH(SS)phosPR.S	-6.10026	-1.30684	1	9	sp|O75122|CLAP2_HUMAN	STYX	NR	0.9996	1	0.998	0.996	ALDNKASLLHSMPTHSSPRSRDYNPYNYSDS LDNKASLLHSMPTHSSPRSRDYNPYNYSDSI
sp|Q9P2E9|RRBP1_HUMAN_602	K.KTESphosASVQGR.N	K.KTESphosASVQGR.N	-6.10026	-1.14627	1	2	sp|Q9P2E9|RRBP1_HUMAN	STYX	NR	0.9953	0.9996	0.498	0.498	GKKADAAANQGKKTESASVQGRNTDVAQSPE
sp|Q6ZUT9|DEN5B_HUMAN_833	R.RKSphosDSGVMLPTLR.V	K.SphosDSGVMLPTLR.V	-5.87013	0.272505	2	8	sp|Q6ZUT9|DEN5B_HUMAN	STYX	NR	0.9999	1	0.978	0.997	HLAESPVALGPERRKSDSGVMLPTLRVSLIQ
sp|Q5THK1|PR14L_HUMAN_157	K.TSPSphosQEDLLMQSSK.E	K.TSPSphosQEDLLMQSSK.E	-5.5153	4.77617	1	2	sp|Q5THK1|PR14L_HUMAN	STYQ	Q1	0.9997	0.9998	0.996	0.992	DPHQHSTAAEEKTSPSQEDLLMQSSKELSHV
sp|Q13393|PLD1_HUMAN_906 911	K.LLIADDNTphosVIIGSphosANINDR.S	K.LLIADDNTphosVIIGSphosANINDR.S	-5.5153	-6.5956	1	1	sp|Q13393|PLD1_HUMAN	STYX	Q4	0.9436	0.9472	1	1	ELIYVHSKLLIADDNTVIIGSANINDRSMLG HSKLLIADDNTVIIGSANINDRSMLGKRDSE
sp|P28290|ITPI2_HUMAN_1174 1175_C	R.TGSVQTPPDLE(SS)phosEEVDAAEGAPEVVGPK.S	R.TGSVQTPPDLE(SS)phosEEVDAAEGAPEVVGPK.S	-5.5153	-0.210314	5	14	sp|P28290|ITPI2_HUMAN	STYX	NR	0.9968	0.9986	0.996	1	APSRTGSVQTPPDLESSEEVDAAEGAPEVVG PSRTGSVQTPPDLESSEEVDAAEGAPEVVGP
sp|P62820|RAB1A_HUMAN_75	R.FRTphosITSSYYR.G	R.FRTphosITSSYYR.G	-5.5153	-0.241255	1	3	sp|P62820|RAB1A_HUMAN	STYX	NR	0.9949	0.9998	0.998	0.996	IKLQIWDTAGQERFRTITSSYYRGAHGIIVV
sp|Q08050|FOXM1_HUMAN_191	R.KMSphosSDGLGSR.S	R.KMSphosSDGLGSR.S	-5.5153	0.0870708	1	3	sp|Q08050|FOXM1_HUMAN	STYX	NR	0.9971	0.999	0.968	0.976	TINNSLSNIQWLRKMSSDGLGSRSIKQEMEE
sp|Q9P1Z3|HCN3_HUMAN_751 764	R.TphosAQPPRPPVPEPATphosPR.G	R.TphosAQPPRPPVPEPATphosPR.G	-5.5153	-0.447706	3	7	sp|Q9P1Z3|HCN3_HUMAN	STYX	NR	0.9825	0.9954	1	1	SERLPPSGLLAKPPRTAQPPRPPVPEPATPR PRTAQPPRPPVPEPATPRGLQLSANM_____
tr|H0YGV4|H0YGV4_HUMAN_84	S.VSNVPSphosISR.L	S.VSNVPSphosISR.L	-5.30778	-5.14815	2	3	tr|H0YGV4|H0YGV4_HUMAN	STYX	Q4	0.9213	0.9496	0.981	0.981	KDLENSRKKSVSNVPSISRLPTPSPCHTPAS
sp|O00425|IF2B3_HUMAN_184	R.QGSphosPGSVSK.Q	R.QGSphosPGSVSK.Q	-5.30778	0.0217175	2	4	sp|O00425|IF2B3_HUMAN	STYX	NR	0.9749	0.9988	0.997	0.997	RGRRGLGQRGSSRQGSPGSVSKQKPCDLPLR
sp|P49959|MRE11_HUMAN_676	K.IMSphosQSQVSK.G	K.IMSphosQSQVSK.G	-5.10026	2.14034	1	1	sp|P49959|MRE11_HUMAN	STYQ	Q1	0.9972	0.98	0.988	0.979	KTDQRWSSTSSSKIMSQSQVSKGVDFESSED
sp|Q8TAD8|SNIP1_HUMAN_202	R.NDVGGGGSESphosQELVPRPGGNNK.E	R.NDVGGGGSESphosQELVPR.P	-5.10026	3.02629	1	2	sp|Q8TAD8|SNIP1_HUMAN	STYQ	Q1	1	1	0.746	0.889	REHRQRNDVGGGGSESQELVPRPGGNNKEKE
sp|O75074|LRP3_HUMAN_680	R.APEVGPSphosGPPLPSGLR.D	R.APEVGPSphosGPPLPSGLR.D	-5.10026	-5.14815	1	1	sp|O75074|LRP3_HUMAN	STYX	Q4	0.9816	0.9417	0.997	0.991	DRPPSAPGRAPEVGPSGPPLPSGLRDPECRP
sp|O95450|ATS2_HUMAN_720	D.KCGVCGGDNSphosHCK.V	D.KCGVCGGDNSphosHCK.V	-5.10026	-2.64565	1	1	sp|O95450|ATS2_HUMAN	STYX	Q4	0.9129	0.9325	1	1	SSKQEDKCGVCGGDNSHCKVVKGTFTRSPKK
sp|Q6P1L5|F117B_HUMAN_16	R.NGSPTPAGSphosLGGGAVATAGGPGSR.L	R.NGSPTPAGSphosLGGGAVATAGGPGSR.L	-5.10026	-1.92575	1	7	sp|Q6P1L5|F117B_HUMAN	STYX	Q4	0.9999	1	0.533	0.991	MSQRVRRNGSPTPAGSLGGGAVATAGGPGSR
sp|B2RTY4|MYO9A_HUMAN_1829	K.ENKEPSphosPK.A	K.ENKEPSphosPK.A	-5.10026	-0.951748	1	1	sp|B2RTY4|MYO9A_HUMAN	STYX	NR	0.948	0.9832	1	1	LPGSCRKEFKENKEPSPKAKRKRSVKISNVA
sp|Q9UPT9|UBP22_HUMAN_237	R.SphosPHIPYK.L	R.SphosPHIPYK.L	-5.10026	-0.0969391	2	2	sp|Q9UPT9|UBP22_HUMAN	STYX	NR	0.9996	0.9996	0.989	0.998	CEMSSLFQEFYSGHRSPHIPYKLLHLVWTHA
sp|Q9UGP4|LIMD1_HUMAN_316	R.SNSphosGLGGEVSGVMSKPNVDPQPWFQDGPK.S	R.SNSphosGLGGEVSGVMSK.P	-5.01991	0.197629	2	3	sp|Q9UGP4|LIMD1_HUMAN	STYX	NR	0.935	1	0.948	0.994	LALSCPRQGGLPRSNSGLGGEVSGVMSKPNV
sp|Q9Y3Z3|SAMH1_HUMAN_92 93_C	R.FENLGV(SS)phosLGER.K	R.FENLGV(SS)phosLGER.K	-4.93929	0.243444	2	2	sp|Q9Y3Z3|SAMH1_HUMAN	STYX	NR	0.996	0.9997	1	1	LLPCLDESRFENLGVSSLGERKKLLSYIQRL LPCLDESRFENLGVSSLGERKKLLSYIQRLV
sp|O96017|CHK2_HUMAN_378 379_C	K.ILGE(TS)phosLMR.T	K.ILGE(TS)phosLMR.T	-4.91668	4.72939	2	1	sp|O96017|CHK2_HUMAN	STYX	Q1	0.9973	0.9879	1	1	LIKITDFGHSKILGETSLMRTLCGTPTYLAP IKITDFGHSKILGETSLMRTLCGTPTYLAPE
tr|A0A494C1M5|A0A494C1M5_HUMAN_248	R.GAPGSPTphosQERPAGGLGEAPNGAPSVCAEEGSLGPR.N	R.GAPGSPTphosQERPAGGLGEAPNGAPSVCAEEGSLGPR.N	-4.80778	1.46165	2	3	tr|A0A494C1M5|A0A494C1M5_HUMAN	STYQ	Q1	0.9957	1	0.834	0.93	EQEAFLGVRGAPGSPTQERPAGGLGEAPNGA
sp|Q13315|ATM_HUMAN_1891	R.STTPANLDSphosESEHFFR.C	R.STTPANLDSphosESEHFFR.C	-4.77833	3.25416	1	1	sp|Q13315|ATM_HUMAN	STYX	Q1	0.9791	1	0.952	0.947	HFSQTSRSTTPANLDSESEHFFRCCLDKKSQ
sp|Q9BY65|NPCR1_HUMAN_93 94_C	K.GVSPLN(SS)phosIDYGR.L	K.GVSPLN(SS)phosIDYGR.L	-4.77833	-6.5956	1	1	sp|Q9BY65|NPCR1_HUMAN	STYX	Q4	0.9958	0.9967	0.666	0.666	LVMKGILQKGVSPLNSSIDYGRLAKKESL__ VMKGILQKGVSPLNSSIDYGRLAKKESL___
sp|P18206|VINC_HUMAN_602 603 604_C	Q.EVSDVFSD(TTT)phosPIK.L	Q.EVSDVFSD(TTT)phosPIK.L	-4.77833	0.48606	1	3	sp|P18206|VINC_HUMAN	STYX	NR	0.9912	0.9982	0.998	0.999	MQEAMTQEVSDVFSDTTTPIKLLAVAATAPP QEAMTQEVSDVFSDTTTPIKLLAVAATAPPD EAMTQEVSDVFSDTTTPIKLLAVAATAPPDA
sp|Q96GY3|LIN37_HUMAN_182	R.SRIPSphosPLQPEMQGTPDDEPSEPEPSPSTLIYR.N	R.SRIPSphosPLQPEMQGTPDDEPSEPEPSPSTLIYR.N	-4.77833	-0.209546	3	20	sp|Q96GY3|LIN37_HUMAN	STYX	NR	1	1	0.996	0.998	TPPGPPGDACRSRIPSPLQPEMQGTPDDEPS
sp|P10155|RO60_HUMAN_19	K.QIANSphosQDGYVWQVTDMNR.L	K.QIANSphosQDGYVWQVTDMNR.L	-4.69658	3.20647	8	15	sp|P10155|RO60_HUMAN	STYQ	Q1	1	1	0.997	0.996	SVNQMQPLNEKQIANSQDGYVWQVTDMNRLH
sp|A0JNW5|UH1BL_HUMAN_891	K.SPVSESVSphosPVVPDYLPTENGDFLSSK.R	K.SPVSESVSphosPVVPDYLPTENGDFLSSK.R	-4.67397	-0.826218	2	4	sp|A0JNW5|UH1BL_HUMAN	STYX	NR	0.9933	0.9948	0.992	0.995	VDQANTLKSPVSESVSPVVPDYLPTENGDFL
sp|Q14683|SMC1A_HUMAN_358	R.MEEESphosQSQGR.D	R.MEEESphosQSQGR.D	-4.53562	4.48182	2	7	sp|Q14683|SMC1A_HUMAN	STYQ	Q1	0.9921	1	0.987	0.985	VEKARQEFEERMEEESQSQGRDLTLEENQVK
sp|P52597|HNRPF_HUMAN_186 187_C	R.YIEVFK(SS)phosQEEVR.S	R.YIEVFK(SS)phosQEEVR.S	-4.5153	1.75473	3	3	sp|P52597|HNRPF_HUMAN	STYQ	Q1	0.9986	0.996	1	1	KHKERIGHRYIEVFKSSQEEVRSYSDPPLKF HKERIGHRYIEVFKSSQEEVRSYSDPPLKFM
sp|P16070|CD44_HUMAN_704	R.KPSGLNGEASphosKSQEMVHLVNK.E	R.KPSGLNGEASphosKSQEMVHLVNK.E	-4.5153	0.0676612	9	8	sp|P16070|CD44_HUMAN	STYX	NR	1	0.9887	0.915	0.775	GAVEDRKPSGLNGEASKSQEMVHLVNKESSE
sp|Q5JPI9|EFMT2_HUMAN_21	R.SDKGSphosPGEDGFVPSALGTR.E	R.SDKGSphosPGEDGFVPSALGTR.E	-4.5153	-0.440862	1	4	sp|Q5JPI9|EFMT2_HUMAN	STYX	NR	0.9993	1	0.995	0.996	DGGGGAAVAARSDKGSPGEDGFVPSALGTRE
sp|Q8N3V7|SYNPO_HUMAN_754	R.CPSphosPTMSLPSSWK.Y	R.CPSphosPTMSLPSSWK.Y	-4.5153	0.670167	3	2	sp|Q8N3V7|SYNPO_HUMAN	STYX	NR	0.9997	1	0.996	0.998	VIESSSHTPELARCPSPTMSLPSSWKYPTNA
sp|Q9UKA4|AKA11_HUMAN_20	R.KSFSphosEDVFQSVK.S	R.KSFSphosEDVFQSVK.S	-4.5153	-0.332254	1	2	sp|Q9UKA4|AKA11_HUMAN	STYX	NR	0.9999	1	0.892	0.986	RNNHMKTKASVRKSFSEDVFQSVKSLLQSQK
sp|Q9BVJ6|UT14A_HUMAN_445	R.SELSQDAEPAGSphosQETK.D	R.SELSQDAEPAGSphosQETK.D	-4.4041	4.21599	4	7	sp|Q9BVJ6|UT14A_HUMAN	STYQ	Q1	1	1	0.995	0.993	LRKRSELSQDAEPAGSQETKDSGSQEVLSEL
sp|Q05086|UBE3A_HUMAN_217 218_C	R.IGD(SS)phosQGDNNLQK.L	R.IGD(SS)phosQGDNNLQK.L	-4.2929	3.97425	1	3	sp|Q05086|UBE3A_HUMAN	STYQ	Q1	0.9983	0.9998	1	1	AMEEDSEASSSRIGDSSQGDNNLQKLGPDDV MEEDSEASSSRIGDSSQGDNNLQKLGPDDVS
sp|Q96RU2|UBP28_HUMAN_493 494 495_C	K.ESTSTE(SSS)phosQDVESTFSSPEDSLPK.S	K.ESTSTE(SSS)phosQDVESTFSSPEDSLPK.S	-4.2929	6.55075	1	1	sp|Q96RU2|UBP28_HUMAN	STYQ	Q1	0.9723	0.9984	0.99	0.998	CSVSDQTSKESTSTESSSQDVESTFSSPEDS SVSDQTSKESTSTESSSQDVESTFSSPEDSL VSDQTSKESTSTESSSQDVESTFSSPEDSLP
sp|P15531|NDKA_HUMAN_122	R.NIIHGSDSphosVESAEK.E	R.NIIHGSDSphosVESAEK.E	-4.2929	0.300315	1	5	sp|P15531|NDKA_HUMAN	STYX	NR	0.9998	1	0.932	0.981	DFCIQVGRNIIHGSDSVESAEKEIGLWFHPE
sp|Q9UPQ9|TNR6B_HUMAN_803	K.GGWEDCKRSphosPAWNETGR.Q	R.SphosPAWNETGR.Q	-4.2929	-0.603825	1	1	sp|Q9UPQ9|TNR6B_HUMAN	STYX	NR	0.9998	0.999	0.998	0.99	NASLASKGGWEDCKRSPAWNETGRQPNSWNK
sp|Q12955|ANK3_HUMAN_4298	K.IHGSGHVEEPASphosPLAAYQK.S	K.IHGSGHVEEPASphosPLAAYQK.S	-4.25004	-1.03001	2	2	sp|Q12955|ANK3_HUMAN	STYX	NR	0.9999	1	0.998	0.994	LKPKIHGSGHVEEPASPLAAYQKSLEETSKL
sp|P40425|PBX2_HUMAN_104 105_C	R.(SS)phosQEEEPVDPQLMR.L	K.TGLSIR(SS)phosQEEEPVDPQLMR.L	-4.19658	4.39907	2	8	sp|P40425|PBX2_HUMAN	STYQ	Q1	0.9998	1	1	1	SVLCEIKEKTGLSIRSSQEEEPVDPQLMRLD VLCEIKEKTGLSIRSSQEEEPVDPQLMRLDN
sp|Q86W50|MET16_HUMAN_419	K.ESGNSphosQELAR.G	K.ESGNSphosQELAR.G	-4.19658	4.57352	2	7	sp|Q86W50|MET16_HUMAN	STYQ	Q1	0.9976	0.9999	0.994	0.994	QALEEKKPTPKESGNSQELARGPQERTPCGP
sp|Q7Z5J4|RAI1_HUMAN_1110	K.AASSPSphosNPAALPVASDSSPMGSK.T	K.AASSPSphosNPAALPVASDSSPMGSK.T	-4.10026	0.375416	1	5	sp|Q7Z5J4|RAI1_HUMAN	STYX	NR	1	1	0.967	0.918	GKRVGKPSPKAASSPSNPAALPVASDSSPMG
sp|Q96KQ4|ASPP1_HUMAN_335	R.VNGTSSPQSphosPLSTSGR.V	R.VNGTSSPQSphosPLSTSGR.V	-4.10026	0.739774	1	4	sp|Q96KQ4|ASPP1_HUMAN	STYX	NR	0.9833	0.999	0.995	0.997	KKIQLNRVNGTSSPQSPLSTSGRVAAVGPYI
sp|Q9P2B4|CT2NL_HUMAN_440 441_C	R.LLG(SS)phosASSPGYQSSYQVGINQR.F	R.LLG(SS)phosASSPGYQSSYQVGINQR.F	-4.10026	-0.218119	1	2	sp|Q9P2B4|CT2NL_HUMAN	STYX	NR	0.964	0.9953	0.222	0.824	SSPCSSPVLTKRLLGSSASSPGYQSSYQVGI SPCSSPVLTKRLLGSSASSPGYQSSYQVGIN
sp|Q9Y5B6|PAXB1_HUMAN_65	R.APGGESLLGPGPSPPSphosALTPGLGAEAGGGFPGGAEPGNGLKPR.K	R.APGGESLLGPGPSPPSphosALTPGLGAEAGGGFPGGAEPGNGLKPR.K	-4.10026	-0.0466076	1	7	sp|Q9Y5B6|PAXB1_HUMAN	STYX	NR	0.987	1	0.821	0.882	APGGESLLGPGPSPPSALTPGLGAEAGGGFP
sp|Q13451|FKBP5_HUMAN_445	K.GTDSphosQAMEEEKPEGHV.-	K.GTDSphosQAMEEEKPEGHV.-	-3.96686	4.79724	6	14	sp|Q13451|FKBP5_HUMAN	STYQ	Q1	1	1	0.996	0.993	GKKTSEGVTNEKGTDSQAMEEEKPEGHV___
sp|Q13315|ATM_HUMAN_2996	R.NLSphosDIDQSFNK.V	R.NLSphosDIDQSFNK.V	-3.93033	5.86339	1	2	sp|Q13315|ATM_HUMAN	STYX	Q1	0.9992	0.9999	0.998	0.996	HPTLNADDQECKRNLSDIDQSFNKVAERVLM
sp|Q8TF72|SHRM3_HUMAN_677	R.HSSphosLELGR.G	R.HSSphosLELGR.G	-3.93033	-3.73311	1	1	sp|Q8TF72|SHRM3_HUMAN	STYX	Q4	0.9807	0.9968	0.981	0.977	FSSLQNIPESLRRHSSLELGRGTQEGYPGGR
sp|Q9NZM1|MYOF_HUMAN_1915	R.HTIIPAKSphosPEK.C	R.HTIIPAKSphosPEK.C	-3.93033	-4.14815	1	1	sp|Q9NZM1|MYOF_HUMAN	STYX	Q4	0.9985	0.9999	0.998	0.998	GFLELDLRHTIIPAKSPEKCRLDMIPDLKAM
sp|P24928|RPB1_HUMAN_1892 1906	K.YSPTSphosPTYSPTSPVYTPTSphosPK.Y	K.YSPTSphosPTYSPTSPVYTPTSphosPK.Y	-3.93033	0.734497	1	3	sp|P24928|RPB1_HUMAN	STYX	NR	0.9926	0.9992	0.924	0.966	TSPTYSPTTPKYSPTSPTYSPTSPVYTPTSP TSPTYSPTSPVYTPTSPKYSPTSPTYSPTSP
tr|F8WDU5|F8WDU5_HUMAN_60	R.EGSphosPGDQAAALLTAR.Y	R.EGSphosPGDQAAALLTAR.Y	-3.9041	-2.64565	2	3	tr|F8WDU5|F8WDU5_HUMAN	STYX	Q4	0.9999	1	0.999	0.999	GAPPVPQVPALPREGSPGDQAAALLTARYQS
sp|Q14683|SMC1A_HUMAN_956 957_C	K.GTMDDISQEEG(SS)phosQGEDSVSGSQR.L	K.GTMDDISQEEG(SS)phosQGEDSVSGSQR.L	-3.85433	6.55075	6	1	sp|Q14683|SMC1A_HUMAN	STYQ	Q1	0.9902	0.9035	0.996	0.992	PLSKGTMDDISQEEGSSQGEDSVSGSQRISS LSKGTMDDISQEEGSSQGEDSVSGSQRISSI
sp|Q9H4G0|E41L1_HUMAN_510	K.HQASphosINELKR.T	K.HQASphosINELKR.T	-3.81533	-1.12534	4	6	sp|Q9H4G0|E41L1_HUMAN	STYX	Q4	0.9998	1	1	1	EFLDKPEDVLLKHQASINELKRTLKEPNSKL
sp|P61604|CH10_HUMAN_76	K.VLLPEYphosGGTK.V	K.VLLPEYphosGGTK.V	-3.77833	-1.20955	1	1	sp|P61604|CH10_HUMAN	STYX	Q4	0.9956	0.9992	0.959	0.886	QPVSVKVGDKVLLPEYGGTKVVLDDKDYFLF
sp|Q96P11|NSUN5_HUMAN_167	R.ASSphosLDDLR.A	R.ASSphosLDDLR.A	-3.77833	-3.94063	3	2	sp|Q96P11|NSUN5_HUMAN	STYX	Q4	0.9976	0.9923	0.994	0.987	DYFKRQGFSYQGRASSLDDLRALKGKHFLLD
sp|Q15772|SPEG_HUMAN_540 541_C	R.EPGEPPLFSRP(ST)phosPK.T	R.EPGEPPLFSRP(ST)phosPK.T	-3.77833	-0.290165	1	3	sp|Q15772|SPEG_HUMAN	STYX	NR	0.9848	1	0.919	0.998	PSPREPGEPPLFSRPSTPKTSRAVSPAAAQP SPREPGEPPLFSRPSTPKTSRAVSPAAAQPP
sp|Q9Y2I9|TBC30_HUMAN_708	K.NAVIHIPGHTphosGGKISPVPYEDLK.T	K.NAVIHIPGHTphosGGKISPVPYEDLK.T	-3.77833	-0.178519	1	7	sp|Q9Y2I9|TBC30_HUMAN	STYX	NR	0.9993	1	0.5	0.874	TNRAAKNAVIHIPGHTGGKISPVPYEDLKTK
sp|Q7Z333|SETX_HUMAN_1345	K.LLTSphosQELQMQR.Q	K.LLTSphosQELQMQR.Q	-3.72281	2.02308	4	2	sp|Q7Z333|SETX_HUMAN	STYQ	Q1	0.9997	1	0.979	0.968	SPQNLSVRNNKKLLTSQELQMQRQIRPKSQK
sp|Q12888|TP53B_HUMAN_105	K.VADPVDSSNLDTCGSISphosQVIEQLPQPNR.T	K.VADPVDSSNLDTCGSISphosQVIEQLPQPNR.T	-3.70958	3.57409	2	1	sp|Q12888|TP53B_HUMAN	STYQ	Q1	0.993	0.9824	0.986	0.658	ADPVDSSNLDTCGSISQVIEQLPQPNRTSSV
sp|Q8NEM7|SP20H_HUMAN_296	R.SphosPCNLAIPSEVDVEK.Y	R.SphosPCNLAIPSEVDVEK.Y	-3.70917	-0.479211	2	2	sp|Q8NEM7|SP20H_HUMAN	STYX	NR	1	1	0.971	0.995	LKISKAGNCVDMWKRSPCNLAIPSEVDVEKY
sp|Q12888|TP53B_HUMAN_999	K.LVSPETEASphosEESLQFNLEKPATGER.K	K.LVSPETEASphosEESLQFNLEKPATGER.K	-3.64083	1.20353	1	7	sp|Q12888|TP53B_HUMAN	STYX	Q1	0.998	1	0.982	0.996	KLCLRMKLVSPETEASEESLQFNLEKPATGE
sp|Q14573|ITPR3_HUMAN_2670	R.LGFVDVQNCISphosR.-	R.LGFVDVQNCISphosR.-	-3.64083	0.272505	5	8	sp|Q14573|ITPR3_HUMAN	STYX	NR	1	1	1	1	KRRQRLGFVDVQNCISR______________
sp|Q9UPU5|UBP24_HUMAN_2604	R.HLQQGSESphosPMMIGELR.S	R.HLQQGSESphosPMMIGELR.S	-3.64083	-0.170886	1	10	sp|Q9UPU5|UBP24_HUMAN	STYX	NR	0.9988	1	0.517	0.986	PANENGDRHLQQGSESPMMIGELRSDLDDVD
sp|P55809|SCOT1_HUMAN_509	K.STGCDFAVSphosPK.L	K.STGCDFAVSphosPK.L	-3.55653	-0.227495	2	2	sp|P55809|SCOT1_HUMAN	STYX	NR	1	1	0.998	0.998	TVDDVQKSTGCDFAVSPKLMPMQQIAN____
sp|Q6PH81|CP087_HUMAN_91	R.SNSphosHSDHIR.R	R.SNSphosHSDHIR.R	-3.51991	0.766738	2	1	sp|Q6PH81|CP087_HUMAN	STYX	NR	0.9991	0.9962	0.919	0.917	TVNKDLENRKRSRSNSHSDHIRRGRGRPKSA
sp|O60934|NBN_HUMAN_343	K.TTTPGPSLSphosQGVSVDEK.L	K.TTTPGPSLSphosQGVSVDEK.L	-3.5153	5.28275	3	8	sp|O60934|NBN_HUMAN	STYQ	Q1	0.9972	0.9998	0.925	0.995	HPSTGLKTTTPGPSLSQGVSVDEKLMPSAPV
sp|Q05086|UBE3A_HUMAN_218	R.IGDSSphosQGDNNLQK.L	R.IGDSSphosQGDNNLQK.L	-3.5153	2.00473	1	2	sp|Q05086|UBE3A_HUMAN	STYQ	Q1	0.9994	1	0.954	0.98	MEEDSEASSSRIGDSSQGDNNLQKLGPDDVS
sp|Q9NXE8|CWC25_HUMAN_337	R.KLSphosAEELER.K	R.KLSphosAEELERK.R	-3.5153	1.88156	3	2	sp|Q9NXE8|CWC25_HUMAN	STYX	Q1	0.9997	1	1	1	EVYQRRHAPGYTRKLSAEELERKRQEMMENA
tr|K7EMM4|K7EMM4_HUMAN_97 98 99 100_C	R.AR(TSST)phosDEVLSLEEK.D	R.(TSST)phosDEVLSLEEK.D	-3.5153	0.828063	3	6	tr|K7EMM4|K7EMM4_HUMAN	STYX	NR	0.9996	0.9999	1	1	HSEEEKKELKAPRARTSSTDEVLSLEEKDLR SEEEKKELKAPRARTSSTDEVLSLEEKDLRD EEEKKELKAPRARTSSTDEVLSLEEKDLRDR EEKKELKAPRARTSSTDEVLSLEEKDLRDRE
sp|O60934|NBN_HUMAN_397	R.MLSphosQDAPTVK.E	R.MLSphosQDAPTVK.E	-3.4348	3.22544	2	1	sp|O60934|NBN_HUMAN	STYQ	Q1	0.9987	0.9998	0.996	0.995	KEIKVSKMEQKFRMLSQDAPTVKESCKTSSN
sp|P15822|ZEP1_HUMAN_1180	K.VIGISphosQEESHPSR.D	K.VIGISphosQEESHPSR.D	-3.4041	-0.0466076	6	5	sp|P15822|ZEP1_HUMAN	STYQ	NR	0.9994	0.9999	0.998	0.997	LNRTGKSGSLKVIGISQEESHPSRDGSHPHQ
sp|Q9BVJ6|UT14A_HUMAN_453	K.DSGSphosQEVLSELR.V	K.DSGSphosQEVLSELR.V	-3.39982	3.35303	5	9	sp|Q9BVJ6|UT14A_HUMAN	STYQ	Q1	1	1	0.995	0.995	QDAEPAGSQETKDSGSQEVLSELRVLSQKLK
sp|O00267|SPT5H_HUMAN_804	R.TPHYGSphosQTPLHDGSR.T	R.TPHYGSphosQTPLHDGSR.T	-3.39982	-0.290165	1	1	sp|O00267|SPT5H_HUMAN	STYQ	NR	0.9885	0.9999	0.493	0.348	SQTPLQDGSRTPHYGSQTPLHDGSRTPAQSG
sp|Q8N5C8|TAB3_HUMAN_385	R.SPSphosPISNQPSPR.N	R.SPSphosPISNQPSPR.N	-3.39982	-0.0607522	1	6	sp|Q8N5C8|TAB3_HUMAN	STYX	NR	0.9742	0.9999	0.861	0.995	VEPSQRPGTAINRSPSPISNQPSPRNQHSLY
sp|O95049|ZO3_HUMAN_203	K.RRDSphosEEFGVK.L	R.RDSphosEEFGVK.L	-3.37054	-0.118398	2	7	sp|O95049|ZO3_HUMAN	STYX	NR	0.9987	0.9999	1	1	VQMKPVKSVLVKRRDSEEFGVKLGSQIFIKH
sp|Q9NR48|ASH1L_HUMAN_179	K.KLSphosPVHSEMADYINATPSTLLGSR.D	K.KLSphosPVHSEMADYINATPSTLLGSR.D	-3.37054	0.406443	4	3	sp|Q9NR48|ASH1L_HUMAN	STYX	NR	1	1	0.996	0.998	RLHSQGENNPLSKKLSPVHSEMADYINATPS
sp|Q9UKV3|ACINU_HUMAN_328	K.TRSphosQEQEVLER.G	R.SphosQEQEVLER.G	-3.34636	1.30059	2	4	sp|Q9UKV3|ACINU_HUMAN	STYQ	Q1	1	0.9999	0.911	1	RVKPEEMMDERPKTRSQEQEVLERGGRFTRS
sp|Q13523|PRP4B_HUMAN_294	K.SRSphosPVDLR.G	K.SRSphosPVDLR.G	-3.34249	-0.0466076	2	9	sp|Q13523|PRP4B_HUMAN	STYX	NR	0.9781	0.9982	0.945	0.976	IINESRSRDRGKKSRSPVDLRGKSKDRRSRS
sp|Q8N6T3|ARFG1_HUMAN_246	K.ASELGHSphosLNENVLKPAQEK.V	K.ASELGHSphosLNENVLKPAQEK.V	-3.2929	1.65921	1	1	sp|Q8N6T3|ARFG1_HUMAN	STYX	Q1	1	0.9998	0.997	0.993	KFGSQASQKASELGHSLNENVLKPAQEKVKE
sp|Q92547|TOPB1_HUMAN_1504	K.ELGTGLSphosQKR.K	K.ELGTGLSphosQK.R	-3.2929	3.95076	2	3	sp|Q92547|TOPB1_HUMAN	STYQ	Q1	0.9976	0.9995	0.944	0.982	AISFIQNNKELGTGLSQKRKAPTEKNKIKRP
sp|P61978|HNRPK_HUMAN_420	R.HESGASphosIKIDEPLEGSEDR.L	R.HESGASphosIK.L	-3.2929	0.137257	1	3	sp|P61978|HNRPK_HUMAN	STYX	NR	1	1	0.963	0.983	KGGQRIKQIRHESGASIKIDEPLEGSEDRII
sp|Q96NL6|SCLT1_HUMAN_681	R.KAASphosLMNLENI.-	R.KAASphosLMNLENI.-	-3.2929	0.0997818	1	2	sp|Q96NL6|SCLT1_HUMAN	STYX	NR	0.9992	0.9997	1	1	SQQLSVITVQRRKAASLMNLENI________
sp|O60934|NBN_HUMAN_341	K.TTTPGPSphosLSQGVSVDEK.L	K.TTTPGPSphosLSQGVSVDEK.L	-3.24658	4.22617	2	1	sp|O60934|NBN_HUMAN	STYX	Q1	0.9885	0.9944	0.543	0.497	QGHPSTGLKTTTPGPSLSQGVSVDEKLMPSA
sp|Q5THJ4|VP13D_HUMAN_1598	K.ENGLFSHSSphosLSNTSQK.S	K.ENGLFSHSSphosLSNTSQK.S	-3.21948	0.311286	2	4	sp|Q5THJ4|VP13D_HUMAN	STYX	NR	0.9917	0.9989	0.941	0.99	ESSVERKENGLFSHSSLSNTSQKSLSVKEVK
sp|P62979|RS27A_HUMAN_84 85 86 87_C	K.K(SYTT)phosPKK.N	K.(SYTT)phosPKK.N	-3.20467	-0.875127	2	1	sp|P62979|RS27A_HUMAN	STYX	Q4	0.9927	0.9125	2.001	1	LVLRLRGGAKKRKKKSYTTPKKNKHKRKKVK VLRLRGGAKKRKKKSYTTPKKNKHKRKKVKL LRLRGGAKKRKKKSYTTPKKNKHKRKKVKLA RLRGGAKKRKKKSYTTPKKNKHKRKKVKLAV
sp|Q12888|TP53B_HUMAN_1067 1068_C	R.GNLLHFP(SS)phosQGEEEKEK.L	R.GNLLHFP(SS)phosQGEEEKEKLEGDHTIR.Q	-3.19658	2.83734	6	30	sp|Q12888|TP53B_HUMAN	STYQ	Q1	0.9997	1	1	1	DPPTTPIRGNLLHFPSSQGEEEKEKLEGDHT PPTTPIRGNLLHFPSSQGEEEKEKLEGDHTI
sp|Q9NPI6|DCP1A_HUMAN_522 523 525_C	R.KA(SS)phosPSphosPLTIGTPESQR.K	R.KA(SS)phosPSphosPLTIGTPESQR.K	-3.19577	-0.0188626	2	5	sp|Q9NPI6|DCP1A_HUMAN	STYX	NR	0.9835	0.9976	1.302	1.308	FQQTVTRSSDLERKASSPSPLTIGTPESQRK QQTVTRSSDLERKASSPSPLTIGTPESQRKP TVTRSSDLERKASSPSPLTIGTPESQRKPSI
sp|Q9BWU0|NADAP_HUMAN_528	K.ASSQVLSphosESPSQDSLDAFMSEMK.S	K.ASSQVLSphosESPSQDSLDAFMSEMK.S	-3.19337	1.62444	1	3	sp|Q9BWU0|NADAP_HUMAN	STYX	Q1	0.9768	0.9902	0.494	0.537	LSEISERLKASSQVLSESPSQDSLDAFMSEM
sp|Q9NWW5|CLN6_HUMAN_23	R.QHLGATGGPGAQLGASphosFLQAR.H	R.QHLGATGGPGAQLGASphosFLQAR.H	-3.19337	-0.667019	1	2	sp|Q9NWW5|CLN6_HUMAN	STYX	NR	0.9998	1	0.993	0.995	QHLGATGGPGAQLGASFLQARHGSVSADEAA
sp|Q14195|DPYL3_HUMAN_509	R.GMYDGPVFDLTTTphosPK.G	R.GMYDGPVFDLTTTphosPK.G	-3.18697	0.38833	2	6	sp|Q14195|DPYL3_HUMAN	STYX	NR	1	1	0.962	0.968	VPRGMYDGPVFDLTTTPKGGTPAGSARGSPT
sp|Q9NXX6|NSE4A_HUMAN_377	K.TFEISEPVITPSphosQR.Q	K.TFEISEPVITPSphosQR.Q	-3.14681	2.79042	2	6	sp|Q9NXX6|NSE4A_HUMAN	STYQ	Q1	1	1	0.965	0.997	EIVKTFEISEPVITPSQRQQKPSA_______
sp|Q14676|MDC1_HUMAN_1086	R.QDGSphosQEAPEAPLSSELEPFHPKPK.L	R.QDGSphosQEAPEAPLSSELEPFHPKPK.L	-3.11162	2.41015	4	8	sp|Q14676|MDC1_HUMAN	STYQ	Q1	1	1	0.998	0.998	LPSIKPTVRKTRQDGSQEAPEAPLSSELEPF
sp|P49321|NASP_HUMAN_425	K.LVPSQEETphosKLSVEESEAAGDGVDTK.V	K.LVPSQEETphosKLSVEESEAAGDGVDTK.V	-3.10026	3.66272	1	2	sp|P49321|NASP_HUMAN	STYX	Q1	0.9968	1	0.503	0.592	LEEKVRAKLVPSQEETKLSVEESEAAGDGVD
sp|Q15652|JHD2C_HUMAN_430	K.AGEETLKNSphosQPPWDQIQEDK.K	K.AGEETLKNSphosQPPWDQIQEDK.K	-3.10026	0.548192	1	2	sp|Q15652|JHD2C_HUMAN	STYQ	NR	0.9988	0.9999	0.987	0.996	KPHNNEKAGEETLKNSQPPWDQIQEDKKHEE
sp|Q9UQ35|SRRM2_HUMAN_2367 2368_C	R.TAAALAPASL(TS)phosAR.M	R.TAAALAPASL(TS)phosAR.M	-3.10026	-0.340791	3	1	sp|Q9UQ35|SRRM2_HUMAN	STYX	NR	0.9995	0.9999	0.91	0.956	IAGSRTAAALAPASLTSARMAPALSGANLTS AGSRTAAALAPASLTSARMAPALSGANLTSP
sp|Q96JM7|LMBL3_HUMAN_622 623 624 625_C	R.TDANE(SSSS)phosPEIR.D	R.TDANE(SSSS)phosPEIR.D	-3.05653	0.510561	4	10	sp|Q96JM7|LMBL3_HUMAN	STYX	NR	1	1	1	1	ASPSFPRNKRTDANESSSSPEIRDQHADDVK SPSFPRNKRTDANESSSSPEIRDQHADDVKE PSFPRNKRTDANESSSSPEIRDQHADDVKED SFPRNKRTDANESSSSPEIRDQHADDVKEDF
sp|P78527|PRKDC_HUMAN_2612	R.STVLTPMFVETQASphosQGTLQTR.T	R.STVLTPMFVETQASphosQGTLQTR.T	-3.03562	3.98885	2	5	sp|P78527|PRKDC_HUMAN	STYQ	Q1	0.9999	0.9996	0.96	0.988	FRSTVLTPMFVETQASQGTLQTRTQEGSLSA
sp|Q15459|SF3A1_HUMAN_33	K.QPTEEEASSKEDSphosAPSKPVVGIIYPPPEVR.N	K.QPTEEEASSKEDSphosAPSKPVVGIIYPPPEVR.N	-3.03039	0.0482515	2	3	sp|Q15459|SF3A1_HUMAN	STYX	NR	0.9141	0.9596	0.948	0.932	EPKQPTEEEASSKEDSAPSKPVVGIIYPPPE
sp|P16144|ITB4_HUMAN_1696	R.VDGDSphosPESR.L	R.VDGDSphosPESR.L	-3.0153	-0.00834037	2	4	sp|P16144|ITB4_HUMAN	STYX	NR	0.9996	0.9998	0.995	0.995	AQGGGPATAFRVDGDSPESRLTVPGLSENVP
sp|Q9UQE7|SMC3_HUMAN_1085 1086_C	R.GSGSQ(SS)phosVPSVDQFTGVGIR.V	R.GSGSQ(SS)phosVPSVDQFTGVGIR.V	-3.0128	3.38453	11	13	sp|Q9UQE7|SMC3_HUMAN	STYX	Q1	0.9958	0.995	0.966	0.962	EGEGSGESERGSGSQSSVPSVDQFTGVGIRV GEGSGESERGSGSQSSVPSVDQFTGVGIRVS
sp|Q9ULD5|ZN777_HUMAN_6 7_C	R.(SS)phosPLSFPSVPQEETLR.Q	R.(SS)phosPLSFPSVPQEETLR.Q	-3.0128	-2.15951	7	4	sp|Q9ULD5|ZN777_HUMAN	STYX	Q4	1	1	1	1	__________MENQRSSPLSFPSVPQEETLR _________MENQRSSPLSFPSVPQEETLRQ
sp|Q76FK4|NOL8_HUMAN_331	R.TTQPSINESESphosDPFEVVRDDFK.S	R.TTQPSINESESphosDPFEVVRDDFK.S	-3.0128	0.0482515	1	3	sp|Q76FK4|NOL8_HUMAN	STYX	NR	0.9727	0.9495	0.749	0.992	ENLQRTTQPSINESESDPFEVVRDDFKSGVH
sp|Q9Y4E8|UBP15_HUMAN_226 229	R.GPSTphosPKSphosPGASNFSTLPK.L	R.GPSTphosPKSphosPGASNFSTLPK.L	-3.0128	-0.0466076	1	7	sp|Q9Y4E8|UBP15_HUMAN	STYX	NR	0.9733	0.9923	0.905	0.988	IEQKNEDGTWPRGPSTPKSPGASNFSTLPKI KNEDGTWPRGPSTPKSPGASNFSTLPKISPS
sp|Q2TAL8|QRIC1_HUMAN_343	A.VHVSphosGSPTALAAVK.L	R.GDPQQQSITHIAIPQEAYNAVHVSphosGSPTALAAVK.L	-2.97156	0.361804	2	2	sp|Q2TAL8|QRIC1_HUMAN	STYX	NR	0.988	1	0.499	0.497	THIAIPQEAYNAVHVSGSPTALAAVKLEDDK
sp|Q9UQE7|SMC3_HUMAN_1083 1085 1086_C	R.GSGSphosQ(SS)phosVPSVDQFTGVGIR.V	R.GSGSphosQ(SS)phosVPSVDQFTGVGIR.V	-2.93256	4.40024	2	2	sp|Q9UQE7|SMC3_HUMAN	STYQ	Q1	0.9952	0.991	0.664	0.634	QDEGEGSGESERGSGSQSSVPSVDQFTGVGI EGEGSGESERGSGSQSSVPSVDQFTGVGIRV GEGSGESERGSGSQSSVPSVDQFTGVGIRVS
sp|Q5SSJ5|HP1B3_HUMAN_142	K.TIPSWATLSASphosQLAR.A	K.TIPSWATLSASphosQLAR.A	-2.93033	3.43554	5	8	sp|Q5SSJ5|HP1B3_HUMAN	STYQ	Q1	1	1	0.988	0.996	KKVKKTIPSWATLSASQLARAQKQTPMASSP
sp|Q5W0B1|OBI1_HUMAN_60	R.VPITphosPENPCK.E	R.VPITphosPENPCK.E	-2.93033	-0.76737	1	2	sp|Q5W0B1|OBI1_HUMAN	STYX	Q4	0.9952	0.9998	1	1	WLKNNSQCPACRVPITPENPCKEIIGGTSES
sp|Q53RY4|KCP3_HUMAN_214	K.DGLQGQLEEMTELESphosPK.C	R.KDGLQGQLEEMTELESphosPK.C	-2.93033	0.570673	1	1	sp|Q53RY4|KCP3_HUMAN	STYX	NR	1	0.9817	0.892	0.896	KDGLQGQLEEMTELESPKCKRQENEQLLDQN
sp|Q6P1L5|F117B_HUMAN_10	R.NGSphosPTPAGSLGGGAVATAGGPGSR.L	R.NGSphosPTPAGSLGGGAVATAGGPGSR.L	-2.93033	-0.41118	3	11	sp|Q6P1L5|F117B_HUMAN	STYX	NR	1	1	0.996	0.997	______MSQRVRRNGSPTPAGSLGGGAVATA
sp|Q9NYV4|CDK12_HUMAN_228	R.KWSphosDSSK.Q	R.KWSphosDSSK.Q	-2.93033	0.0217793	1	1	sp|Q9NYV4|CDK12_HUMAN	STYX	NR	0.9436	0.9715	0.993	0.95	VDSPKRRSRSPHRKWSDSSKQDDSPSGASYG
sp|Q9P2N5|RBM27_HUMAN_914	K.RLSphosSGEDTTELR.K	K.RLSphosSGEDTTELR.K	-2.93033	-0.163253	1	2	sp|Q9P2N5|RBM27_HUMAN	STYX	NR	0.994	1	0.955	0.969	QKELLDTELDLHKRLSSGEDTTELRKKLSQL
sp|Q7Z333|SETX_HUMAN_952	K.SDTphosLTDSQIDRDLHK.L	K.SDTphosLTDSQIDRDLHK.L	-2.9171	1.67256	2	4	sp|Q7Z333|SETX_HUMAN	STYX	Q1	0.9999	0.9999	0.538	0.547	NLTREQAPDISPKSDTLTDSQIDRDLHKLSL
sp|P38398|BRCA1_HUMAN_753	K.DLMLSphosGER.V	K.DLMLSphosGER.V	-2.89133	2.39364	2	6	sp|P38398|BRCA1_HUMAN	STYX	Q1	0.9946	0.9999	1	1	VKVSNNAEDPKDLMLSGERVLQTERSVESSS
sp|O00151|PDLI1_HUMAN_213 214 215_C	K.QELNEPPKQ(STS)phosFLVLQEILESEEK.G	K.Q(STS)phosFLVLQEILESEEKGDPNKPSGFR.S	-2.87879	6.55075	2	1	sp|O00151|PDLI1_HUMAN	STYX	Q1	0.9999	0.9992	1	0.998	KMLQEKQELNEPPKQSTSFLVLQEILESEEK MLQEKQELNEPPKQSTSFLVLQEILESEEKG LQEKQELNEPPKQSTSFLVLQEILESEEKGD
sp|Q9P265|DIP2B_HUMAN_203	K.GTSGSphosLADVFANTR.L	K.GTSGSphosLADVFANTR.L	-2.87259	0.316484	2	2	sp|Q9P265|DIP2B_HUMAN	STYX	NR	1	1	0.875	0.893	ASSTLSHGEVKGTSGSLADVFANTRIENFSA
sp|Q9NQG7|HPS4_HUMAN_202 203_C	R.SPHILAGCILYKGLIV(ST)phosQLPPSLTAK.V	R.SPHILAGCILYKGLIV(ST)phosQLPPSLTAK.V	-2.85233	-0.978221	1	1	sp|Q9NQG7|HPS4_HUMAN	STYQ	Q4	0.9238	0.9817	0.526	0.727	PHILAGCILYKGLIVSTQLPPSLTAKVLLHR HILAGCILYKGLIVSTQLPPSLTAKVLLHRT
sp|O43852|CALU_HUMAN_69	K.TFDQLTPEESphosKER.L	K.TFDQLTPEESphosKER.L	-2.85233	-0.063044	1	2	sp|O43852|CALU_HUMAN	STYX	NR	0.9973	1	0.995	0.992	GAEEAKTFDQLTPEESKERLGKIVSKIDGDK
sp|O94916|NFAT5_HUMAN_561	K.EISSphosPARPCSFEEAMK.A	K.EISSphosPARPCSFEEAMK.A	-2.85233	0.52428	1	1	sp|O94916|NFAT5_HUMAN	STYX	NR	0.9997	0.9999	0.92	0.952	AAAGALNVNVKKEISSPARPCSFEEAMKAMK
sp|P68104|EF1A1_HUMAN_141 142_C	R.EHALLA(YT)phosLGVK.Q	R.EHALLA(YT)phosLGVK.Q	-2.85233	0.173782	1	1	sp|P68104|EF1A1_HUMAN	STYX	NR	0.9998	0.9998	1	1	GISKNGQTREHALLAYTLGVKQLIVGVNKMD ISKNGQTREHALLAYTLGVKQLIVGVNKMDS
sp|Q5THJ4|VP13D_HUMAN_1761 1765	K.EVQDKDYPLTphosPPPSphosPTVDEPK.L	K.EVQDKDYPLTphosPPPSphosPTVDEPK.L	-2.85233	0.00835882	3	5	sp|Q5THJ4|VP13D_HUMAN	STYX	NR	0.9998	1	0.991	0.991	SRKKQKEVQDKDYPLTPPPSPTVDEPKILVG QKEVQDKDYPLTPPPSPTVDEPKILVGKSKF
sp|Q96EV2|RBM33_HUMAN_849	R.LAQQQQQLYAPPPPAEQEEQALSphosPSPTNGNPLLPFPGAQVR.Q	L.YAPPPPAEQEEQALSphosPSPTNGNPLLPFPGAQVR.Q	-2.85233	-0.0677898	1	12	sp|Q96EV2|RBM33_HUMAN	STYX	NR	1	1	0.411	0.987	LYAPPPPAEQEEQALSPSPTNGNPLLPFPGA
tr|E9PMV1|E9PMV1_HUMAN_48	R.SGGGAGSphosNGSVLDPAER.A	R.SGGGAGSphosNGSVLDPAER.A	-2.85233	0.354355	1	6	tr|E9PMV1|E9PMV1_HUMAN	STYX	NR	0.9286	1	0.96	0.995	LGKTQRSRRSGGGAGSNGSVLDPAERAVIRI
sp|Q8N6S5|AR6P6_HUMAN_80	K.RSVLPPDGNGSphosPVLPDK.R	R.SVLPPDGNGSphosPVLPDKR.N	-2.78768	-0.154514	2	12	sp|Q8N6S5|AR6P6_HUMAN	STYX	NR	0.9603	1	0.995	0.995	SEPRKRSVLPPDGNGSPVLPDKRNGIFPAAA
sp|Q9C073|F117A_HUMAN_67	R.AASphosVPCSVAPEK.S	R.AASphosVPCSVAPEK.S	-2.78014	0.124873	2	7	sp|Q9C073|F117A_HUMAN	STYX	NR	0.999	0.9997	0.997	0.997	LQQPHQRRDGGGRAASVPCSVAPEKSVCRPQ
sp|Q14566|MCM6_HUMAN_762	K.EIESEIDSphosEEELINK.K	K.EIESEIDSphosEEELINK.K	-2.77833	4.18202	4	5	sp|Q14566|MCM6_HUMAN	STYX	Q1	1	1	0.998	0.998	ELVNWYLKEIESEIDSEEELINKKRIIEKVI
sp|Q99590|SCAFB_HUMAN_533	K.QDQISGLSphosQSEVK.T	K.QDQISGLSphosQSEVK.T	-2.77833	4.52074	3	3	sp|Q99590|SCAFB_HUMAN	STYQ	Q1	1	0.9998	0.979	0.985	KGGDPLEKQDQISGLSQSEVKTDVCTVHLPN
sp|P78364|PHC1_HUMAN_898	R.GSDNSSYDEALSPTSphosPGPLSVR.A	R.GSDNSSYDEALSPTSphosPGPLSVR.A	-2.77833	0.495711	1	1	sp|P78364|PHC1_HUMAN	STYX	NR	0.9713	0.9976	0.982	0.957	RGSDNSSYDEALSPTSPGPLSVRAGHGERDL
sp|Q13557|KCC2D_HUMAN_336 337_C	K.ESTESSN(TT)phosIEDEDVK.A	K.ESTESSN(TT)phosIEDEDVK.A	-2.77833	-0.0966475	1	12	sp|Q13557|KCC2D_HUMAN	STYX	NR	0.9983	0.9987	0.994	0.996	LKKPDGVKESTESSNTTIEDEDVKARKQEII KKPDGVKESTESSNTTIEDEDVKARKQEIIK
sp|Q9UGV2|NDRG3_HUMAN_331 332 333 334 335_C	R.SRTH(STSSS)phosLGSGESPFSR.S	R.TH(STSSS)phosLGSGESPFSR.S	-2.77833	0.0217793	1	19	sp|Q9UGV2|NDRG3_HUMAN	STYX	NR	0.9628	0.9966	0.998	1.993	IPSASMTRLARSRTHSTSSSLGSGESPFSRS PSASMTRLARSRTHSTSSSLGSGESPFSRSV SASMTRLARSRTHSTSSSLGSGESPFSRSVT ASMTRLARSRTHSTSSSLGSGESPFSRSVTS SMTRLARSRTHSTSSSLGSGESPFSRSVTSN
sp|P28290|ITPI2_HUMAN_352	K.KESphosSSMLATVK.E	K.KKESphosSSMLATVK.E	-2.75332	-0.0466756	2	4	sp|P28290|ITPI2_HUMAN	STYX	NR	1	0.9999	0.992	0.947	NKNDQKSQKIMKKKESSSMLATVKEEVSGSS
sp|P51825|AFF1_HUMAN_619 620_C	R.(TS)phosLQGEREPGLLPYGSR.D	R.(TS)phosLQGEREPGLLPYGSR.D	-2.74854	0.798273	2	3	sp|P51825|AFF1_HUMAN	STYX	Q1	0.9601	0.9999	0.954	0.994	QPKKPVKASARAGSRTSLQGEREPGLLPYGS PKKPVKASARAGSRTSLQGEREPGLLPYGSR
sp|O43719|HTSF1_HUMAN_481	K.RGFEGSCSphosQK.E	K.RGFEGSCSphosQKESEEGNPVR.G	-2.74314	2.79241	12	15	sp|O43719|HTSF1_HUMAN	STYQ	Q1	1	1	0.996	0.997	ESEEGCPKRGFEGSCSQKESEEGNPVRGSEE
sp|O15085|ARHGB_HUMAN_35	R.QPSphosDASETTGLVQR.C	R.QPSphosDASETTGLVQR.C	-2.70958	-0.438517	2	6	sp|O15085|ARHGB_HUMAN	STYX	NR	0.9986	1	0.707	0.996	DSAPERKSPSHHRQPSDASETTGLVQRCVII
sp|Q9UQ35|SRRM2_HUMAN_1233	K.EQNSALPTSSphosQDEELMEVVEK.S	K.EQNSALPTSSphosQDEELMEVVEK.S	-2.70794	3.39101	5	3	sp|Q9UQ35|SRRM2_HUMAN	STYQ	Q1	1	1	0.983	0.969	SSPETKEQNSALPTSSQDEELMEVVEKSEEP
sp|Q9UQE7|SMC3_HUMAN_1083	R.GSGSphosQSSVPSVDQFTGVGIR.V	R.GSGSphosQSSVPSVDQFTGVGIR.V	-2.70794	3.86122	7	8	sp|Q9UQE7|SMC3_HUMAN	STYQ	Q1	0.9988	0.9992	0.98	0.976	QDEGEGSGESERGSGSQSSVPSVDQFTGVGI
sp|Q13683|ITA7_HUMAN_356	P.EVMLSphosGER.L	P.EVMLSphosGER.L	-2.70794	0.225485	1	2	sp|Q13683|ITA7_HUMAN	STYX	NR	0.9621	0.9519	1	1	LRKDSASRLVPEVMLSGERLTSGFGYSLAVA
sp|Q5TDH0|DDI2_HUMAN_127	R.QRQPPGTQQSHSSPGEITSphosSPQGLDNPALLR.D	R.QPPGTQQSHSSPGEITSphosSPQGLDNPALLR.D	-2.70794	0.667771	1	1	sp|Q5TDH0|DDI2_HUMAN	STYX	NR	0.9343	0.995	0.974	0.96	PPGTQQSHSSPGEITSSPQGLDNPALLRDML
sp|Q6P0Q8|MAST2_HUMAN_1249 1250_C	R.SL(SS)phosLNR.S	R.SL(SS)phosLNR.S	-2.70794	0.58882	1	1	sp|Q6P0Q8|MAST2_HUMAN	STYX	NR	0.9614	0.9364	0.655	0.683	KITKQASLLHTSRSLSSLNRSLSSGESGPGS ITKQASLLHTSRSLSSLNRSLSSGESGPGSP
sp|Q9H0E3|SP130_HUMAN_465	R.ASphosPNPVAMETR.S	R.ASphosPNPVAMETR.S	-2.70794	0.0997818	5	3	sp|Q9H0E3|SP130_HUMAN	STYX	NR	0.9998	0.9999	0.998	0.998	PAERSSLIPISGHRASPNPVAMETRSDNRPS
sp|Q12888|TP53B_HUMAN_831	K.SGTAETEPVEQDSSphosQPSLPLVR.A	K.SGTAETEPVEQDSSphosQPSLPLVR.A	-2.67751	2.70568	12	23	sp|Q12888|TP53B_HUMAN	STYQ	Q1	0.9991	0.9994	0.993	0.988	LKSGTAETEPVEQDSSQPSLPLVRADDPLRL
sp|P01100|FOS_HUMAN_362 363 364_C	R.KG(SSS)phosNEPSSDSLSSPTLLAL.-	R.KG(SSS)phosNEPSSDSLSSPTLLAL.-	-2.67438	2.04825	8	3	sp|P01100|FOS_HUMAN	STYX	Q1	0.9958	0.9999	1.17	0.999	EADSFPSCAAAHRKGSSSNEPSSDSLSSPTL ADSFPSCAAAHRKGSSSNEPSSDSLSSPTLL DSFPSCAAAHRKGSSSNEPSSDSLSSPTLLA
sp|P49750|YLPM1_HUMAN_825 826 827_C	F.YITP(STS)phosLSPR.Q	R.GPASQFYITP(STS)phosLSPR.Q	-2.67127	0.0187426	2	4	sp|P49750|YLPM1_HUMAN	STYX	NR	0.9967	0.9997	0.527	0.934	GMIPRGPASQFYITPSTSLSPRQSGPQWKGP MIPRGPASQFYITPSTSLSPRQSGPQWKGPK IPRGPASQFYITPSTSLSPRQSGPQWKGPKP
sp|Q14160|SCRIB_HUMAN_1276	R.ALAAVPSphosAGSVQR.V	R.ALAAVPSphosAGSVQR.V	-2.66508	-0.306843	2	7	sp|Q14160|SCRIB_HUMAN	STYX	NR	0.9584	0.9999	0.981	0.987	LQPLKLDYRALAAVPSAGSVQRVPSGAAGGK
sp|P58340|MLF1_HUMAN_7 8_C	R.MLN(SS)phosFEDDPFFSESILAHR.E	R.MLN(SS)phosFEDDPFFSESILAHR.E	-2.64083	1.44182	1	1	sp|P58340|MLF1_HUMAN	STYX	Q1	1	0.9992	1	0.998	_________MFRMLNSSFEDDPFFSESILAH ________MFRMLNSSFEDDPFFSESILAHR
sp|Q12888|TP53B_HUMAN_830 831_C	K.SGTAETEPVEQD(SS)phosQPSLPLVR.A	K.SGTAETEPVEQD(SS)phosQPSLPLVR.A	-2.64083	2.60972	19	36	sp|Q12888|TP53B_HUMAN	STYQ	Q1	0.9983	0.9989	1	1	DLKSGTAETEPVEQDSSQPSLPLVRADDPLR LKSGTAETEPVEQDSSQPSLPLVRADDPLRL
sp|Q6PJT7|ZC3HE_HUMAN_135	R.VSTSSphosQESK.T	R.VSTSSphosQESK.T	-2.64083	1.11429	1	2	sp|Q6PJT7|ZC3HE_HUMAN	STYQ	Q1	0.9904	0.9995	0.917	0.96	PSARPEKRDSRVSTSSQESKTTNVRQTYDDG
sp|P56962|STX17_HUMAN_287 288 289_C	K.L(TSS)phosCPDLPSQTDKK.C	K.L(TSS)phosCPDLPSQTDKK.C	-2.64083	-0.583361	1	3	sp|P56962|STX17_HUMAN	STYX	NR	0.9993	1	0.998	1	GKLIQRKKQKMMEKLTSSCPDLPSQTDKKCS KLIQRKKQKMMEKLTSSCPDLPSQTDKKCS_ LIQRKKQKMMEKLTSSCPDLPSQTDKKCS__
sp|Q9P275|UBP36_HUMAN_18	R.KDSphosADDGELGK.L	R.KDSphosADDGELGK.L	-2.60876	-0.209887	2	2	sp|Q9P275|UBP36_HUMAN	STYX	NR	1	1	1	1	IVDKLKEALKPGRKDSADDGELGKLLASSAK
sp|Q8TF01|PNISR_HUMAN_465	K.EQNSphosLSLLEAR.E	K.EQNSphosLSLLEAR.E	-2.5767	1.46636	3	2	sp|Q8TF01|PNISR_HUMAN	STYX	Q1	0.9995	0.9998	0.993	0.959	RVTKEMNEFIHKEQNSLSLLEAREADGDVVN
sp|Q9UQ35|SRRM2_HUMAN_1231 1232 1233_C	K.EQNSALP(TSS)phosQDEELMEVVEK.S	K.EQNSALP(TSS)phosQDEELMEVVEK.S	-2.5767	3.11081	28	29	sp|Q9UQ35|SRRM2_HUMAN	STYQ	Q1	1	1	1	1	AGSSPETKEQNSALPTSSQDEELMEVVEKSE GSSPETKEQNSALPTSSQDEELMEVVEKSEE SSPETKEQNSALPTSSQDEELMEVVEKSEEP
sp|P29590|PML_HUMAN_866 867_C	R.AEGV(ST)phosPLAGR.G	R.AEGV(ST)phosPLAGR.G	-2.5767	-0.850465	3	3	sp|P29590|PML_HUMAN	STYX	Q4	0.9996	0.9999	1	1	EGLLEGPALARAEGVSTPLAGRGLAERASQQ GLLEGPALARAEGVSTPLAGRGLAERASQQS
sp|Q9Y2W1|TR150_HUMAN_622	R.SIFQHIQSAQSQRSphosPSELFAQ.H	R.SIFQHIQSAQSQRSphosPSELFAQ.H	-2.5767	-1.1184	1	1	sp|Q9Y2W1|TR150_HUMAN	STYX	Q4	1	0.9045	0.626	0.485	FRSIFQHIQSAQSQRSPSELFAQHIVTIVHH
sp|Q07157|ZO1_HUMAN_178 179_C	R.SVA(SS)phosQPAKPTK.V	R.SVA(SS)phosQPAKPTK.V	-2.5767	-0.315873	5	2	sp|Q07157|ZO1_HUMAN	STYQ	NR	0.9998	0.9982	0.998	0.991	RERSLSPRSDRRSVASSQPAKPTKVTLVKSR ERSLSPRSDRRSVASSQPAKPTKVTLVKSRK
sp|P49321|NASP_HUMAN_421	K.LVPSphosQEETKLSVEESEAAGDGVDTK.V	K.LVPSphosQEETK.L	-2.53562	5.35568	4	5	sp|P49321|NASP_HUMAN	STYQ	Q1	0.9999	1	0.991	0.994	DGSGLEEKVRAKLVPSQEETKLSVEESEAAG
sp|Q9BTV7|CABL2_HUMAN_130	R.CSphosLEFLEDAVGCAPAQR.T	R.CSphosLEFLEDAVGCAPAQR.T	-2.52666	2.7036	2	1	sp|Q9BTV7|CABL2_HUMAN	STYX	Q1	0.9999	0.9988	1	1	LDGQRQRKRVTSQRCSLEFLEDAVGCAPAQR
sp|Q6VMQ6|MCAF1_HUMAN_899	R.TSLPTVGPSGLYSphosPSTNR.G	R.TSLPTVGPSGLYSphosPSTNR.G	-2.52666	-0.358069	2	5	sp|Q6VMQ6|MCAF1_HUMAN	STYX	NR	0.998	0.9992	0.971	0.969	ATRTSLPTVGPSGLYSPSTNRGPIQMKIPIS
sp|P82094|TMF1_HUMAN_333	R.IDSFSVQSphosLDSR.S	R.IDSFSVQSphosLDSR.S	-2.51655	-4.14815	2	1	sp|P82094|TMF1_HUMAN	STYX	Q4	0.9997	0.9998	0.996	0.982	CSSDAFERIDSFSVQSLDSRSVSEINSDDEL
sp|O43719|HTSF1_HUMAN_479	R.GFEGSphosCSQKESEEGNPVR.G	R.GFEGSphosCSQK.E	-2.5153	2.62664	5	12	sp|O43719|HTSF1_HUMAN	STYX	Q1	1	1	0.911	0.926	EKESEEGCPKRGFEGSCSQKESEEGNPVRGS
sp|P55036|PSMD4_HUMAN_266	K.MTISphosQQEFGR.T	K.MTISphosQQEFGR.T	-2.5153	3.08067	7	5	sp|P55036|PSMD4_HUMAN	STYQ	Q1	0.9996	0.9998	0.994	0.99	TGTEDSDDALLKMTISQQEFGRTGLPDLSSM
sp|Q13286|CLN3_HUMAN_12	R.RFSphosDSEGEETVPEPR.L	R.RFSphosDSEGEETVPEPR.L	-2.5153	0.0350762	3	4	sp|Q13286|CLN3_HUMAN	STYX	NR	1	1	0.992	0.945	____MGGCAGSRRRFSDSEGEETVPEPRLPL
sp|Q5U623|MCAF2_HUMAN_416	K.NLESVNSphosPIEK.S	K.NLESVNSphosPIEK.S	-2.5153	0.131065	1	2	sp|Q5U623|MCAF2_HUMAN	STYX	NR	0.9997	0.9999	0.993	0.99	NSEAMILDKNLESVNSPIEKSSVNYEPSNPS
sp|Q9H7N4|SFR19_HUMAN_933	R.SGGGSphosGGSGGQVSLKK.S	R.SGGGSphosGGSGGQVSLK.K	-2.5153	-0.340791	1	2	sp|Q9H7N4|SFR19_HUMAN	STYX	NR	0.9944	1	0.712	0.996	TKPSKTRKKVRSGGGSGGSGGQVSLKKSKAD
sp|P14859|PO2F1_HUMAN_270	R.TIAATPIQTLPQSQSTphosPK.R	R.TIAATPIQTLPQSQSTphosPK.R	-2.5103	-0.0188626	4	5	sp|P14859|PO2F1_HUMAN	STYX	NR	0.9978	0.9996	0.95	0.954	TIAATPIQTLPQSQSTPKRIDTPSLEEPSDL
sp|P01100|FOS_HUMAN_373 374_C	R.KGSSSNEPSSDSL(SS)phosPTLLAL.-	R.KGSSSNEPSSDSL(SS)phosPTLLAL.-	-2.48585	2.41262	4	4	sp|P01100|FOS_HUMAN	STYX	Q1	0.9995	0.9998	0.653	0.95	HRKGSSSNEPSSDSLSSPTLLAL________ RKGSSSNEPSSDSLSSPTLLAL_________
sp|P28749|RBL1_HUMAN_749	K.VKSphosPVSLTAHSLIGASPK.Q	K.VKSphosPVSLTAHSLIGASPK.Q	-2.46453	0.124873	2	17	sp|P28749|RBL1_HUMAN	STYX	NR	1	1	0.994	0.998	LIPLSMNTNQESKVKSPVSLTAHSLIGASPK
tr|I3L2J0|I3L2J0_HUMAN_780	R.SRQPSphosPLLLLPPPAGLTSDPGPSVR.R	R.SRQPSphosPLLLLPPPAGLTSDPGPSVR.R	-2.45756	-0.103752	6	15	tr|I3L2J0|I3L2J0_HUMAN	STYX	NR	1	1	0.996	0.997	RAVSPAVPFSRSRQPSPLLLLPPPAGLTSDP
sp|O60885|BRD4_HUMAN_598 599_C	K.SKPPP(TY)phosESEEEDKCKPM.S	K.SKPPP(TY)phosESEEEDK.C	-2.4564	1.44182	3	3	sp|O60885|BRD4_HUMAN	STYX	Q1	0.9996	0.9987	0.935	0.666	VSKKEPAPMKSKPPPTYESEEEDKCKPMSYE SKKEPAPMKSKPPPTYESEEEDKCKPMSYEE
sp|Q13435|SF3B2_HUMAN_289	R.QEEMNSphosQQEEEEMETDAR.S	R.QEEMNSphosQQEEEEMETDAR.S	-2.4564	3.00117	7	8	sp|Q13435|SF3B2_HUMAN	STYQ	Q1	1	1	0.998	0.998	EKILQLKESRQEEMNSQQEEEEMETDARSSL
sp|Q9C0D7|ZC12C_HUMAN_752	R.IDSISphosDSR.L	R.IDSISphosDSR.L	-2.4564	-0.306453	1	2	sp|Q9C0D7|ZC12C_HUMAN	STYX	NR	0.9946	0.9976	0.984	0.973	PHLGRSLVATRIDSISDSRLYDSSPSRQRKP
sp|Q86YC2|PALB2_HUMAN_454	K.NLNLSphosNEETDQSEIR.M	K.NLNLSphosNEETDQSEIR.M	-2.45065	2.19088	2	6	sp|Q86YC2|PALB2_HUMAN	STYX	Q1	1	1	0.998	0.997	GFKNKNKDASKNLNLSNEETDQSEIRMSGTC
sp|Q8TDI0|CHD5_HUMAN_1217	K.FGTEELFKDDVEGMMSQGQRPVTphosPIPDVQSSK.G	K.FGTEELFKDDVEGMMSQGQRPVTphosPIPDVQSSK.G	-2.45065	-0.375985	2	2	sp|Q8TDI0|CHD5_HUMAN	STYX	NR	1	1	0.997	0.996	KDDVEGMMSQGQRPVTPIPDVQSSKGGNLAA
sp|P01100|FOS_HUMAN_362	R.KGSphosSSNEPSSDSLSSPTLLAL.-	R.KGSphosSSNEPSSDSLSSPTLLAL.-	-2.42811	1.22109	2	1	sp|P01100|FOS_HUMAN	STYX	Q1	0.9967	0.9984	0.946	0.953	EADSFPSCAAAHRKGSSSNEPSSDSLSSPTL
sp|Q96B01|R51A1_HUMAN_120	K.ELPTVTTNVQNSphosQDKSIEK.H	K.ELPTVTTNVQNSphosQDK.S	-2.42811	2.93394	6	16	sp|Q96B01|R51A1_HUMAN	STYQ	Q1	1	1	0.984	0.997	LSVKELPTVTTNVQNSQDKSIEKHGSSKIET
sp|Q9Y5K6|CD2AP_HUMAN_256	K.TQSphosVEITK.T	K.TQSphosVEITK.T	-2.41165	-0.826218	4	9	sp|Q9Y5K6|CD2AP_HUMAN	STYX	Q4	1	0.9999	0.992	0.996	PEKPLILQSLGPKTQSVEITKTDTEGKIKAK
sp|O00567|NOP56_HUMAN_591	K.FHKASphosQED.-	K.FHKASphosQED.-	-2.39982	0.928578	1	2	sp|O00567|NOP56_HUMAN	STYQ	Q1	0.9661	0.9687	1	1	VGKSSSKKKKKFHKASQED____________
sp|P18583|SON_HUMAN_2357	R.SphosGNFSAAMK.D	R.SphosGNFSAAMK.D	-2.39982	0.676283	1	2	sp|P18583|SON_HUMAN	STYX	Q1	0.9991	0.9999	0.946	0.995	DRKGLVAVGERAQKRSGNFSAAMKDLSGKHP
sp|Q14566|MCM6_HUMAN_13	A.AEPGAGSphosQHLEVR.D	A.AEPGAGSphosQHLEVR.D	-2.39982	4.00643	11	12	sp|Q14566|MCM6_HUMAN	STYQ	Q1	1	1	1	1	___MDLAAAAEPGAGSQHLEVRDEVAEKCQK
sp|Q92945|FUBP2_HUMAN_125	K.KLASphosQGDSISSQLGPIHPPPR.T	K.LASphosQGDSISSQLGPIHPPPR.T	-2.39982	3.00976	1	20	sp|Q92945|FUBP2_HUMAN	STYQ	Q1	1	1	0.995	0.996	RQLEDGDQPESKKLASQGDSISSQLGPIHPP
sp|Q8N1G4|LRC47_HUMAN_315	R.VLHVSphosENPVPLTVR.V	R.VLHVSphosENPVPLTVR.V	-2.39982	-0.290165	1	3	sp|Q8N1G4|LRC47_HUMAN	STYX	NR	0.999	0.9998	0.981	0.998	DVGDAGRLLLRVLHVSENPVPLTVRVSPEVR
sp|Q9NYF8|BCLF1_HUMAN_494	K.KETphosQSPEQVK.S	K.KETphosQSPEQVKSEK.L	-2.39982	0.289217	2	4	sp|Q9NYF8|BCLF1_HUMAN	STYQ	NR	0.9891	0.9989	0.5	0.5	KEEDKNSERITVKKETQSPEQVKSEKLKDLF
sp|Q9UQ35|SRRM2_HUMAN_454	R.EISphosSSPTSK.N	R.EISphosSSPTSK.N	-2.39982	0.28926	1	1	sp|Q9UQ35|SRRM2_HUMAN	STYX	NR	0.9606	0.9981	0.947	0.957	ESPKPAPAPGSHREISSSPTSKNRSHGRAKR
sp|P43243|MATR3_HUMAN_533	R.MKSphosQAFIEMETR.E	R.MKSphosQAFIEMETR.E	-2.37879	2.66939	4	4	sp|P43243|MATR3_HUMAN	STYQ	Q1	0.9995	0.9994	0.997	0.998	EPYGKIKNYILMRMKSQAFIEMETREDAMAM
sp|Q7KZI7|MARK2_HUMAN_409	R.RFSphosDQAAGPAIPTSNSYSK.K	R.RFSphosDQAAGPAIPTSNSYSK.K	-2.35433	-1.24126	2	1	sp|Q7KZI7|MARK2_HUMAN	STYX	Q4	0.9997	1	0.998	0.999	KVQRSVSANPKQRRFSDQAAGPAIPTSNSYS
sp|Q5UIP0|RIF1_HUMAN_1542	R.RASphosQGLLSSIENSESDSSEAKEEGSR.K	R.RASphosQGLLSSIENSESDSSEAK.E	-2.35233	0.0482515	2	2	sp|Q5UIP0|RIF1_HUMAN	STYQ	NR	0.992	1	0.997	0.998	EKLVRGRTRYQTRRASQGLLSSIENSESDSS
sp|O94887|FARP2_HUMAN_425 426 427 428_C	K.D(SSSS)phosLTDPQVSYVK.S	K.D(SSSS)phosLTDPQVSYVK.S	-2.34835	0.800693	2	2	sp|O94887|FARP2_HUMAN	STYX	Q1	0.9864	0.9939	0.999	0.998	SPSTLVPSGLPEFKDSSSSLTDPQVSYVKSP PSTLVPSGLPEFKDSSSSLTDPQVSYVKSPA STLVPSGLPEFKDSSSSLTDPQVSYVKSPAA TLVPSGLPEFKDSSSSLTDPQVSYVKSPAAE
sp|Q9NRR5|UBQL4_HUMAN_315 316 317 318_C	R.EQFGNNPFSSLAGNSD(SSSS)phosQPLR.T	R.EQFGNNPFSSLAGNSD(SSSS)phosQPLR.T	-2.34537	2.95689	1	3	sp|Q9NRR5|UBQL4_HUMAN	STYQ	Q1	0.9922	0.9992	0.981	0.995	QFGNNPFSSLAGNSDSSSSQPLRTENREPLP FGNNPFSSLAGNSDSSSSQPLRTENREPLPN GNNPFSSLAGNSDSSSSQPLRTENREPLPNP NNPFSSLAGNSDSSSSQPLRTENREPLPNPW
sp|P06748|NPM_HUMAN_75	K.DELHIVEAEAMNYEGSPIKVTphosLATLK.M	K.DELHIVEAEAMNYEGSPIKVTphosLATLK.M	-2.34537	-2.73311	3	1	sp|P06748|NPM_HUMAN	STYX	Q4	1	0.988	0.583	0.48	VEAEAMNYEGSPIKVTLATLKMSVQPTVSLG
sp|Q86YW9|MD12L_HUMAN_678	R.RMSphosVNCEK.L	R.RMSphosVNCEK.L	-2.34537	-0.193949	1	1	sp|Q86YW9|MD12L_HUMAN	STYX	NR	0.9917	0.9916	1	1	GESCENANTSLGRRMSVNCEKLVKREKPREL
sp|Q92667|AKAP1_HUMAN_107 108_C	R.RSE(SS)phosGILPNTTDMR.L	R.RSE(SS)phosGILPNTTDMR.L	-2.34537	-0.249855	3	4	sp|Q92667|AKAP1_HUMAN	STYX	NR	1	1	0.996	0.994	PPALLQTHPPCRRSESSGILPNTTDMRLRPG PALLQTHPPCRRSESSGILPNTTDMRLRPGT
sp|P35251|RFC1_HUMAN_190	K.ELSphosQNTDESGLNDEAIAK.Q	K.RKELSphosQNTDESGLNDEAIAK.Q	-2.30123	3.39101	4	18	sp|P35251|RFC1_HUMAN	STYQ	Q1	1	1	0.996	0.996	QRSNKKMVASKRKELSQNTDESGLNDEAIAK
sp|Q5T200|ZC3HD_HUMAN_238	R.KTSphosAVSSPLLDQQR.N	R.KTSphosAVSSPLLDQQR.N	-2.29382	0.377383	6	6	sp|Q5T200|ZC3HD_HUMAN	STYX	NR	1	1	0.996	0.991	SSPKSSSASKKDRKTSAVSSPLLDQQRNSKT
sp|Q96FS4|SIPA1_HUMAN_837	R.TEFLHSQNSphosLSPR.S	R.TEFLHSQNSphosLSPR.S	-2.29382	0.0404596	2	2	sp|Q96FS4|SIPA1_HUMAN	STYX	NR	0.9996	0.9999	0.87	0.496	GDLAEERTEFLHSQNSLSPRSSLSDEAPVLP
sp|Q9Y2X0|MED16_HUMAN_326	K.EGLPVNNIFQQISphosPVVGDKQPTILK.W	K.EGLPVNNIFQQISphosPVVGDKQPTILK.W	-2.29382	0.280845	6	4	sp|Q9Y2X0|MED16_HUMAN	STYX	NR	1	1	0.999	0.999	LRKEGLPVNNIFQQISPVVGDKQPTILKWRI
sp|P00519|ABL1_HUMAN_683	R.ESGGSGFRSphosPHLWK.K	R.ESGGSGFRSphosPHLWK.K	-2.2929	0.806051	1	1	sp|P00519|ABL1_HUMAN	STYX	Q1	0.9905	0.9983	0.977	0.785	VPNGALRESGGSGFRSPHLWKKSSTLTSSRL
sp|P06400|RB_HUMAN_624	R.VNSphosTANAETQATSAFQTQKPLK.S	R.VNSphosTANAETQATSAFQTQKPLK.S	-2.2929	0.624444	1	3	sp|P06400|RB_HUMAN	STYX	Q1	0.9948	0.9986	0.916	0.977	PVRSPKKKGSTTRVNSTANAETQATSAFQTQ
sp|P43243|MATR3_HUMAN_208	R.SphosQESGYYDR.M	R.SphosQESGYYDR.M	-2.2929	2.32217	1	8	sp|P43243|MATR3_HUMAN	STYQ	Q1	0.9989	0.9999	0.996	0.996	GPSLNPVLDYDHGSRSQESGYYDRMDYEDDR
sp|Q15435|PP1R7_HUMAN_12	R.GAGQQQSphosQEMMEVDR.R	R.GAGQQQSphosQEMMEVDR.R	-2.2929	3.32325	3	12	sp|Q15435|PP1R7_HUMAN	STYQ	Q1	1	1	1	1	____MAAERGAGQQQSQEMMEVDRRVESEES
sp|Q7Z333|SETX_HUMAN_954	K.SDTLTphosDSQIDRDLHK.L	K.SDTLTphosDSQIDRDLHK.L	-2.2929	2.02344	5	6	sp|Q7Z333|SETX_HUMAN	STYX	Q1	0.9995	0.9998	0.431	0.51	TREQAPDISPKSDTLTDSQIDRDLHKLSLLA
sp|Q92547|TOPB1_HUMAN_298	K.TMPNSSTphosPTSQINTIDSR.T	K.TMPNSSTphosPTSQINTIDSR.T	-2.2929	4.68105	1	1	sp|Q92547|TOPB1_HUMAN	STYX	Q1	0.9969	0.9983	0.962	0.926	KTEPRPEAKTMPNSSTPTSQINTIDSRTLSD
sp|Q9UKM9|RALY_HUMAN_151	R.VTphosVPLVR.R	R.VTphosVPLVR.R	-2.2929	2.69943	3	2	sp|Q9UKM9|RALY_HUMAN	STYX	Q1	0.9948	0.9968	1	1	PVPVPRAVPVKRPRVTVPLVRRVKTNVPVKL
sp|O75937|DNJC8_HUMAN_35	K.RDSphosVLTSK.N	K.RDSphosVLTSK.N	-2.2929	-0.133195	1	1	sp|O75937|DNJC8_HUMAN	STYX	NR	0.9884	0.9946	0.996	0.954	FMTFYSEVKQIEKRDSVLTSKNQIERLTRPG
sp|Q4L235|ACSF4_HUMAN_649	R.KLSphosDINQEEASGTSLHQK.A	R.KLSphosDINQEEASGTSLHQK.A	-2.2929	0.112382	1	2	sp|Q4L235|ACSF4_HUMAN	STYX	NR	0.9991	1	0.998	0.998	EDVTFRKSCATKRKLSDINQEEASGTSLHQK
sp|Q96AE4|FUBP1_HUMAN_140	K.IQIAPDSphosGGLPER.S	K.IQIAPDSphosGGLPER.S	-2.2929	-0.523655	1	2	sp|Q96AE4|FUBP1_HUMAN	STYX	NR	0.9989	0.9999	1	1	RIQQESGCKIQIAPDSGGLPERSCMLTGTPE
sp|Q96CB8|INT12_HUMAN_427	K.TTSESSSSphosPSASLKGPTSQESQLNAMK.R	K.TTSESSSSphosPSASLK.G	-2.2929	0.369941	1	4	sp|Q96CB8|INT12_HUMAN	STYX	NR	0.9932	0.9986	0.952	0.972	PSGSTTSKTTSESSSSPSASLKGPTSQESQL
sp|Q9NR09|BIRC6_HUMAN_3742	R.SASphosLSSAATTGLTTQQR.T	R.SASphosLSSAATTGLTTQQR.T	-2.2929	0.244172	1	3	sp|Q9NR09|BIRC6_HUMAN	STYX	NR	1	0.9986	0.992	0.994	GSHNLGAQQTSARSASLSSAATTGLTTQQRT
sp|Q9NQS7|INCE_HUMAN_119	K.LATVVGENGSphosVLR.R	K.LATVVGENGSphosVLR.R	-2.28285	-0.802371	2	3	sp|Q9NQS7|INCE_HUMAN	STYX	Q4	0.9983	0.9998	0.986	0.991	KDSVEKLATVVGENGSVLRRVTRAAAAAAAA
sp|P11142|HSP7C_HUMAN_541	R.DKVSSKNSphosLESYAFNMK.A	K.VSSKNSphosLESYAFNMK.A	-2.26937	0.0482515	2	3	sp|P11142|HSP7C_HUMAN	STYX	NR	0.9987	0.9931	0.961	0.996	KAEDEKQRDKVSSKNSLESYAFNMKATVEDE
sp|Q9NYH9|UTP6_HUMAN_286	R.ELEIESphosQTEEQPTTK.Q	R.ELEIESphosQTEEQPTTK.Q	-2.25351	2.21627	2	2	sp|Q9NYH9|UTP6_HUMAN	STYQ	Q1	0.9994	1	0.993	0.992	PLTWDYVARRELEIESQTEEQPTTKQAKAVE
sp|Q6IBW4|CNDH2_HUMAN_492	K.FVQETELSphosQR.L	K.FVQETELSphosQR.L	-2.25004	3.50051	2	1	sp|Q6IBW4|CNDH2_HUMAN	STYQ	Q1	0.9998	0.9999	0.959	0.969	LFIATSQKFVQETELSQRIRDWEDTVQPLLQ
sp|Q7Z333|SETX_HUMAN_956	K.SDTLTDSphosQIDRDLHK.L	K.SDTLTDSphosQIDR.D	-2.24314	2.29117	4	10	sp|Q7Z333|SETX_HUMAN	STYQ	Q1	1	1	0.997	0.995	EQAPDISPKSDTLTDSQIDRDLHKLSLLAQA
sp|O43149|ZZEF1_HUMAN_240	R.SphosPEMDKLK.S	R.SphosPEMDKLK.S	-2.24228	1.33681	3	4	sp|O43149|ZZEF1_HUMAN	STYX	Q1	0.9997	0.9999	1	1	QLVQKEKESPGDLTRSPEMDKLKSVAKCYAY
sp|O95747|OXSR1_HUMAN_425	K.TAQALSSGSphosGSQETK.L	K.TAQALSSGSphosGSQETK.L	-2.24228	1.28317	2	2	sp|O95747|OXSR1_HUMAN	STYX	Q1	0.9974	0.9931	0.49	0.493	PTAEPAKTAQALSSGSGSQETKIPISLVLRL
sp|P17096|HMGA1_HUMAN_8 9_C	K.(SS)phosQPLASK.Q	K.(SS)phosQPLASK.Q	-2.24228	3.07586	1	9	sp|P17096|HMGA1_HUMAN	STYQ	Q1	0.9817	0.9991	1	1	________MSESSSKSSQPLASKQEKDGTEK _______MSESSSKSSQPLASKQEKDGTEKR
sp|Q5UIP0|RIF1_HUMAN_1873	K.NVSphosQESLETK.E	K.NVSphosQESLETK.E	-2.24228	1.68052	7	5	sp|Q5UIP0|RIF1_HUMAN	STYQ	Q1	1	0.9996	0.996	0.996	NFKTVGPCLGDSKNVSQESLETKEEKPEETP
sp|Q13557|KCC2D_HUMAN_333 334_C	K.ESTE(SS)phosNTTIEDEDVK.A	K.ESTE(SS)phosNTTIEDEDVK.A	-2.24228	-0.273677	3	10	sp|Q13557|KCC2D_HUMAN	STYX	NR	0.9889	0.998	0.498	0.966	KSLLKKPDGVKESTESSNTTIEDEDVKARKQ SLLKKPDGVKESTESSNTTIEDEDVKARKQE
sp|Q52LW3|RHG29_HUMAN_488 489_C	K.HLN(SS)phosQPSGFGPANSLEDVVR.L	K.HLN(SS)phosQPSGFGPANSLEDVVR.L	-2.24228	0.221088	1	3	sp|Q52LW3|RHG29_HUMAN	STYQ	NR	1	1	0.637	0.511	TEEEKVDGNVNKHLNSSQPSGFGPANSLEDV EEEKVDGNVNKHLNSSQPSGFGPANSLEDVV
sp|Q96EE3|SEH1_HUMAN_179	R.AHSphosPMIAVGSDDSSPNAMAK.V	R.AHSphosPMIAVGSDDSSPNAMAK.V	-2.24228	0.0217793	1	9	sp|Q96EE3|SEH1_HUMAN	STYX	NR	1	1	0.999	0.999	SCSCISWNPSSSRAHSPMIAVGSDDSSPNAM
sp|Q9H3Z4|DNJC5_HUMAN_15	R.SLSTSGESphosLYHVLGLDK.N	R.SLSTSGESphosLYHVLGLDK.N	-2.24228	-0.249315	1	8	sp|Q9H3Z4|DNJC5_HUMAN	STYX	NR	0.9998	0.9993	0.892	0.993	_MADQRQRSLSTSGESLYHVLGLDKNATSDD
sp|Q01850|CDR2_HUMAN_344	R.GISphosLLHEVDTQYSALK.V	R.GISphosLLHEVDTQYSALK.V	-2.22784	0.0217793	10	3	sp|Q01850|CDR2_HUMAN	STYX	NR	1	1	0.999	0.998	ETCIRRAKAVKQRGISLLHEVDTQYSALKVK
sp|Q5THJ4|VP13D_HUMAN_1597 1598_C	K.ENGLFSH(SS)phosLSNTSQK.S	K.ENGLFSH(SS)phosLSNTSQK.S	-2.20631	0.259368	6	2	sp|Q5THJ4|VP13D_HUMAN	STYX	NR	0.9946	0.9959	0.988	0.99	GESSVERKENGLFSHSSLSNTSQKSLSVKEV ESSVERKENGLFSHSSLSNTSQKSLSVKEVK
sp|Q7Z3C6|ATG9A_HUMAN_14 15 16_C	R.LEA(SYS)phosDSPPGEEDLLVHVAEGSK.S	R.LEA(SYS)phosDSPPGEEDLLVHVAEGSK.S	-2.20143	0.0128184	2	2	sp|Q7Z3C6|ATG9A_HUMAN	STYX	NR	1	1	0.827	0.945	__MAQFDTEYQRLEASYSDSPPGEEDLLVHV _MAQFDTEYQRLEASYSDSPPGEEDLLVHVA MAQFDTEYQRLEASYSDSPPGEEDLLVHVAE
sp|P12268|IMDH2_HUMAN_425 426_C	K.HL(SS)phosQNR.Y	K.HL(SS)phosQNR.Y	-2.19417	1.45672	2	1	sp|P12268|IMDH2_HUMAN	STYQ	Q1	0.9802	0.9628	1	1	KYRGMGSLDAMDKHLSSQNRYFSEADKIKVA YRGMGSLDAMDKHLSSQNRYFSEADKIKVAQ
sp|P20711|DDC_HUMAN_390	K.HVQLSHEFESphosLVR.Q	K.HVQLSHEFESphosLVR.Q	-2.19337	-1.73311	1	1	sp|P20711|DDC_HUMAN	STYX	Q4	0.9646	0.9124	0.845	0.843	QAYIRKHVQLSHEFESLVRQDPRFEICVEVI
sp|Q9Y2X9|ZN281_HUMAN_799 800 801_C	K.NLE(SST)phosGFQIPSQELASQIDPQKDIEPR.T	K.NLE(SST)phosGFQIPSQELASQIDPQKDIEPR.T	-2.19337	-1.06068	3	3	sp|Q9Y2X9|ZN281_HUMAN	STYX	Q4	0.9973	0.9821	0.999	1	SSQKLTSQKEQKNLESSTGFQIPSQELASQI SQKLTSQKEQKNLESSTGFQIPSQELASQID QKLTSQKEQKNLESSTGFQIPSQELASQIDP
sp|O14646|CHD1_HUMAN_1689	R.SphosPFEHSVEHK.S	R.SphosPFEHSVEHK.S	-2.19337	-0.0329353	1	10	sp|O14646|CHD1_HUMAN	STYX	NR	0.9279	1	0.997	0.998	GPRSPLDQRSPYGSRSPFEHSVEHKSTPEHT
sp|P31269|HXA9_HUMAN_161	L.SLTDYACGSphosPPVDR.E	R.RGDCPTLDTHTLSLTDYACGSphosPPVDR.E	-2.19337	0.161659	1	2	sp|P31269|HXA9_HUMAN	STYX	NR	0.9915	0.9923	0.996	0.995	TLDTHTLSLTDYACGSPPVDREKQPSEGAFS
sp|P52292|IMA1_HUMAN_54 55_C	R.NV(SS)phosFPDDATSPLQENR.N	R.NV(SS)phosFPDDATSPLQENR.N	-2.19337	-0.448774	7	4	sp|P52292|IMA1_HUMAN	STYX	NR	1	0.9997	1	0.809	RKAKKDDQMLKRRNVSSFPDDATSPLQENRN KAKKDDQMLKRRNVSSFPDDATSPLQENRNN
sp|Q12830|BPTF_HUMAN_1671 1672 1673_C	K.KV(TSS)phosPITSEEESNLSNDFIDENGLPINK.N	K.V(TSS)phosPITSEEESNLSNDFIDENGLPINK.N	-2.19337	0.266892	3	5	sp|Q12830|BPTF_HUMAN	STYX	NR	0.9977	0.998	0.992	0.996	QVEDMEIETSEVKKVTSSPITSEEESNLSND VEDMEIETSEVKKVTSSPITSEEESNLSNDF EDMEIETSEVKKVTSSPITSEEESNLSNDFI
sp|Q6P6C2|ALKB5_HUMAN_64	K.YQEDSphosDPERSDYEEQQLQKEEEAR.K	K.YQEDSphosDPER.S	-2.19337	0.266892	1	3	sp|Q6P6C2|ALKB5_HUMAN	STYX	NR	0.9871	0.999	0.986	0.991	EPYPVSGAKRKYQEDSDPERSDYEEQQLQKE
sp|Q7L8J4|3BP5L_HUMAN_350	K.CDSphosVEHLR.G	K.CDSphosVEHLR.G	-2.19337	0.0868448	1	4	sp|Q7L8J4|3BP5L_HUMAN	STYX	NR	0.9998	0.9999	1	1	LLSLRTVASDLQKCDSVEHLRGLSDHVSLDG
sp|Q9H5H4|ZN768_HUMAN_23	R.EALPWGLEPQDVQSSDEMRSphosPEGYLR.G	R.SphosPEGYLR.G	-2.19337	-0.133195	3	3	sp|Q9H5H4|ZN768_HUMAN	STYX	NR	0.9998	1	0.994	0.978	WGLEPQDVQSSDEMRSPEGYLRGNMSENEEE
tr|A0A1B0GTL5|A0A1B0GTL5_HUMAN_913	R.LFTPSRSphosQEEEEEK.A	R.LFTPSRSphosQEEEEEK.A	-2.19337	-0.0466076	3	5	tr|A0A1B0GTL5|A0A1B0GTL5_HUMAN	STYQ	NR	0.9955	1	0.918	0.945	STPPPKPPRLFTPSRSQEEEEEKAAVGLSNR
sp|P78527|PRKDC_HUMAN_3205	K.LTPLPEDNSphosMNVDQDGDPSDRMEVQEQEEDISSLIR.S	K.LTPLPEDNSphosMNVDQDGDPSDR.M	-2.16508	2.76474	6	11	sp|P78527|PRKDC_HUMAN	STYX	Q1	1	1	0.998	0.998	LSKIEEKLTPLPEDNSMNVDQDGDPSDRMEV
sp|Q86YC2|PALB2_HUMAN_357	K.SLKSphosPSDTLDGR.N	K.SLKSphosPSDTLDGR.N	-2.14606	1.73042	1	3	sp|Q86YC2|PALB2_HUMAN	STYX	Q1	0.9891	0.9948	0.997	0.996	NQNLKEQNQTEKSLKSPSDTLDGRNENLQES
sp|Q9BTE3|MCMBP_HUMAN_160	R.VSPSTSYTphosPSR.H	R.VSPSTSYTphosPSR.H	-2.14606	0.691154	1	2	sp|Q9BTE3|MCMBP_HUMAN	STYX	Q1	0.9956	0.9978	0.939	0.953	YVNANQARVSPSTSYTPSRHKRSYEDDDDMD
sp|P35658|NU214_HUMAN_1312	K.LETphosPPSK.L	K.LETphosPPSK.L	-2.14606	-1.1184	1	3	sp|P35658|NU214_HUMAN	STYX	Q4	0.9916	0.9961	0.995	0.994	APSGTALSTTSSKLETPPSKLGELLFPSSLA
sp|Q99959|PKP2_HUMAN_82	R.TSSphosVPEYVYNLHLVENDFVGGR.S	R.TSSphosVPEYVYNLHLVENDFVGGR.S	-2.14606	-0.496255	3	2	sp|Q99959|PKP2_HUMAN	STYX	NR	0.9948	0.998	0.978	0.98	KGRSSVGNGNLHRTSSVPEYVYNLHLVENDF
sp|Q13111|CAF1A_HUMAN_199	R.RGDSphosQECSPR.S	R.RGDSphosQECSPR.S	-2.12316	0.838105	2	2	sp|Q13111|CAF1A_HUMAN	STYQ	Q1	0.9988	1	0.996	0.995	EEEGVGCGGAGRRGDSQECSPRSCPELTSGP
sp|Q9P0P0|RN181_HUMAN_70	R.TVIRGSphosQAELK.C	R.TVIRGSphosQAELK.C	-2.10096	3.46534	2	3	sp|Q9P0P0|RN181_HUMAN	STYQ	Q1	0.9975	0.999	0.936	0.991	AKTVVENLPRTVIRGSQAELKCPVCLLEFEE
sp|Q13428|TCOF_HUMAN_1410	K.GSLGSphosQGAKDEPEEELQK.G	K.GSLGSphosQGAKDEPEEELQK.G	-2.10026	2.31674	5	15	sp|Q13428|TCOF_HUMAN	STYQ	Q1	1	1	0.993	0.993	ASGDVKEKKGKGSLGSQGAKDEPEEELQKGM
sp|Q14966|ZN638_HUMAN_641	R.CKSphosKNLEDDTLSECK.Q	K.SphosKNLEDDTLSECK.Q	-2.10026	1.13414	1	4	sp|Q14966|ZN638_HUMAN	STYX	Q1	0.9999	1	0.998	0.998	TKSDSNLGGHSIRCKSKNLEDDTLSECKQVS
sp|Q96GM8|TOE1_HUMAN_357 358_C	R.ALLNLPGTQ(TS)phosGEAK.D	R.ALLNLPGTQ(TS)phosGEAK.D	-2.10026	0.758745	3	3	sp|Q96GM8|TOE1_HUMAN	STYX	Q1	0.9995	0.9998	0.884	0.975	REKRKRALLNLPGTQTSGEAKDGPPKKQVCG EKRKRALLNLPGTQTSGEAKDGPPKKQVCGD
sp|Q9UDY2|ZO2_HUMAN_415	R.SFSphosPEER.R	R.SFSphosPEER.R	-2.10026	-1.37128	2	2	sp|Q9UDY2|ZO2_HUMAN	STYX	Q4	0.9986	0.9998	0.993	0.966	SEIEDISEIESNRSFSPEERRHQYSDYDYHS
sp|Q9UQ35|SRRM2_HUMAN_2170 2171_C	R.(TS)phosVPENHAQSR.L	R.(TS)phosVPENHAQSR.L	-2.10026	-0.563183	1	1	sp|Q9UQ35|SRRM2_HUMAN	STYX	Q4	0.9988	0.994	0.998	1	SMMDGPGPRIPDHQRTSVPENHAQSRIALAL MMDGPGPRIPDHQRTSVPENHAQSRIALALT
sp|Q15047|SETB1_HUMAN_1025 1026 1027_C	R.MEAEKA(STS)phosGLGIKDEGDIK.Q	R.MEAEKA(STS)phosGLGIKDEGDIK.Q	-2.10026	0.124873	1	3	sp|Q15047|SETB1_HUMAN	STYX	NR	0.9814	1	1	1.001	GEGRAGGSRMEAEKASTSGLGIKDEGDIKQA EGRAGGSRMEAEKASTSGLGIKDEGDIKQAK GRAGGSRMEAEKASTSGLGIKDEGDIKQAKK
sp|Q9UPY3|DICER_HUMAN_1142	R.TSSphosLENHDQMSVNCR.T	R.TSSphosLENHDQMSVNCR.T	-2.10026	-0.285889	1	6	sp|Q9UPY3|DICER_HUMAN	STYX	NR	0.9998	1	0.988	0.99	IVPENAAHQGANRTSSLENHDQMSVNCRTLL
sp|P28290|ITPI2_HUMAN_87 92	K.DCRTphosPLGASphosLDEQSSSTLK.G	K.DCRTphosPLGASphosLDEQSSSTLK.G	-2.06185	0.359407	2	2	sp|P28290|ITPI2_HUMAN	STYX	NR	0.981	0.9998	0.998	0.998	NVPNEKIAIWLKDCRTPLGASLDEQSSSTLK KIAIWLKDCRTPLGASLDEQSSSTLKGVLVR
sp|Q86U44|MTA70_HUMAN_350	K.DHTPSphosQELALTQSVGGDSSADR.L	K.DHTPSphosQELALTQSVGGDSSADR.L	-2.05586	4.75121	3	3	sp|Q86U44|MTA70_HUMAN	STYQ	Q1	1	1	0.996	0.997	ACMDSEAPGSKDHTPSQELALTQSVGGDSSA
sp|Q9Y6J9|TAF6L_HUMAN_589	R.LFQTAFPAPYGPSphosPASR.Y	R.LFQTAFPAPYGPSphosPASR.Y	-2.05586	1.6483	5	2	sp|Q9Y6J9|TAF6L_HUMAN	STYX	Q1	1	1	0.986	0.985	RGRLFQTAFPAPYGPSPASRYVQKLPMIGRT
sp|O95155|UBE4B_HUMAN_86 87 88_C	R.SQSSEGVSSL(SSS)phosPSNSLETQSQSLSR.S	R.SQSSEGVSSL(SSS)phosPSNSLETQSQSLSR.S	-2.05586	-0.554332	3	2	sp|O95155|UBE4B_HUMAN	STYX	Q4	0.9968	0.9918	0.999	0.998	GVAHRSQSSEGVSSLSSSPSNSLETQSQSLS VAHRSQSSEGVSSLSSSPSNSLETQSQSLSR AHRSQSSEGVSSLSSSPSNSLETQSQSLSRS
sp|Q8NEV8|EXPH5_HUMAN_1162	R.IISphosPVESDSSVR.D	R.IISphosPVESDSSVR.D	-2.05586	0.476345	1	1	sp|Q8NEV8|EXPH5_HUMAN	STYX	NR	0.9995	0.9998	0.998	0.998	MDASELTPRAWERIISPVESDSSVRDCSLTK
sp|Q9Y618|NCOR2_HUMAN_946	R.PSLLTphosPTGDPR.A	R.PSLLTphosPTGDPR.A	-2.05586	0.0613077	1	1	sp|Q9Y618|NCOR2_HUMAN	STYX	NR	0.9295	0.9741	0.574	0.988	GGDKNRLLSPRPSLLTPTGDPRANASPQKPL
sp|Q96RK0|CIC_HUMAN_1381 1382_C	R.FAELPEFRPEEVLPSPTLQSLA(TS)phosPR.A	R.FAELPEFRPEEVLPSPTLQSLA(TS)phosPR.A	-2.04404	0.46164	2	2	sp|Q96RK0|CIC_HUMAN	STYX	NR	0.9945	0.9989	0.656	0.952	RPEEVLPSPTLQSLATSPRAILGSYRKKRKN PEEVLPSPTLQSLATSPRAILGSYRKKRKNS
sp|Q9Y4H2|IRS2_HUMAN_973	R.QRSphosPLSDYMNLDFSSPK.S	R.QRSphosPLSDYMNLDFSSPK.S	-2.03433	-0.875127	2	5	sp|Q9Y4H2|IRS2_HUMAN	STYX	Q4	0.9997	1	0.996	0.997	LGSGTPGTSSDSRQRSPLSDYMNLDFSSPKS
sp|Q9UHD8|SEPT9_HUMAN_22 23_C	R.LGD(SS)phosGPALK.R	R.RLGD(SS)phosGPALKR.S	-2.02666	-0.178519	2	1	sp|Q9UHD8|SEPT9_HUMAN	STYX	NR	0.9974	0.9999	1	1	GGTRTSSGRLRRLGDSSGPALKRSFEVEEVE GTRTSSGRLRRLGDSSGPALKRSFEVEEVET
sp|Q9BY44|EIF2A_HUMAN_526	R.NTVSQSphosISGDPEIDKK.L	R.NTVSQSphosISGDPEIDKK.L	-2.02285	0.106082	2	6	sp|Q9BY44|EIF2A_HUMAN	STYX	NR	1	1	0.991	0.992	PTPAPQSTPRNTVSQSISGDPEIDKKIKNLK
sp|P33176|KINH_HUMAN_933	K.PIRPGQHPAASphosPTHPSAIR.G	R.PGQHPAASphosPTHPSAIR.G	-2.01342	0.112164	2	12	sp|P33176|KINH_HUMAN	STYX	NR	0.9992	1	0.996	0.996	AQIAKPIRPGQHPAASPTHPSAIRGGGAFVQ
sp|P51610|HCFC1_HUMAN_1205	R.SphosPAFVQLAPLSSK.V	R.SphosPAFVQLAPLSSK.V	-2.0128	0.932228	9	5	sp|P51610|HCFC1_HUMAN	STYX	Q1	1	0.9996	0.998	0.998	GPLLGPSMAREPGGRSPAFVQLAPLSSKVRL
sp|Q9NYF8|BCLF1_HUMAN_183	K.SphosQEEPKDTFEHDPSESIDEFNK.S	K.SKSphosQEEPKDTFEHDPSESIDEFNK.S	-2.0128	2.87237	20	11	sp|Q9NYF8|BCLF1_HUMAN	STYQ	Q1	1	1	0.996	0.998	KAEGEPQEESPLKSKSQEEPKDTFEHDPSES
sp|O43318|M3K7_HUMAN_375	R.GSSphosVESLPPTSEGK.R	R.GSSphosVESLPPTSEGK.R	-2.0128	0.137257	1	27	sp|O43318|M3K7_HUMAN	STYX	NR	0.9966	1	0.936	0.993	QSESGRLSLGASRGSSVESLPPTSEGKRMSA
sp|Q86YV5|PRAG1_HUMAN_826	R.AASphosSPDGFFWTQGSPKPGTASPK.L	R.AASphosSPDGFFWTQGSPK.P	-2.0128	0.106082	1	2	sp|Q86YV5|PRAG1_HUMAN	STYX	NR	1	1	0.913	0.946	QPPPLPQKKIVSRAASSPDGFFWTQGSPKPG
tr|G1UD79|G1UD79_HUMAN_62 63 64_C	R.HSLLL(SSS)phosPNRIPSSR.L	R.HSLLL(SSS)phosPNR.L	-2.0103	0.179669	2	16	tr|G1UD79|G1UD79_HUMAN	STYX	NR	0.9965	1	0.999	0.999	RRNSTTIMSRHSLLLSSSPNRIPSSRLHQIK RNSTTIMSRHSLLLSSSPNRIPSSRLHQIKR NSTTIMSRHSLLLSSSPNRIPSSRLHQIKRE
sp|P53814|SMTN_HUMAN_357	R.LQDGTPQAALSphosPLTPAR.L	R.LQDGTPQAALSphosPLTPAR.L	-1.99553	-0.677377	2	4	sp|P53814|SMTN_HUMAN	STYX	Q4	1	1	0.995	0.996	PMAARLQDGTPQAALSPLTPARLLGPSLTST
sp|Q16625|OCLN_HUMAN_357 358_C	K.STPVPEVVQELPL(TS)phosPVDDFRQPR.Y	K.STPVPEVVQELPL(TS)phosPVDDFRQPR.Y	-1.98585	-0.0326684	4	3	sp|Q16625|OCLN_HUMAN	STYX	NR	0.9998	0.9999	0.994	0.996	YKSTPVPEVVQELPLTSPVDDFRQPRYSSGG KSTPVPEVVQELPLTSPVDDFRQPRYSSGGN
sp|Q01970|PLCB3_HUMAN_270	R.LNEVLYPPLRPSphosQAR.L	R.LNEVLYPPLRPSphosQAR.L	-1.97098	-0.133195	5	7	sp|Q01970|PLCB3_HUMAN	STYQ	NR	1	1	0.997	0.997	RDPRLNEVLYPPLRPSQARLLIEKYEPNQQF
sp|Q14789|GOGB1_HUMAN_2870 2871 2872_C	R.SAAQP(STS)phosPAEVQSLKK.A	R.SAAQP(STS)phosPAEVQSLK.K	-1.97098	-0.411293	1	8	sp|Q14789|GOGB1_HUMAN	STYX	NR	0.9998	0.9999	0.999	0.999	FRKSEEGKQRSAAQPSTSPAEVQSLKKAMSS RKSEEGKQRSAAQPSTSPAEVQSLKKAMSSL KSEEGKQRSAAQPSTSPAEVQSLKKAMSSLQ
sp|Q86VE0|MYPOP_HUMAN_176 177 178_C	K.AG(SSS)phosPEPWARPSCTPQEGGCPRPK.E	K.AG(SSS)phosPEPWAR.P	-1.97098	0.244172	3	1	sp|Q86VE0|MYPOP_HUMAN	STYX	NR	0.9789	0.9749	0.999	1	REDRRADTSAHSKAGSSSPEPWARPSCTPQE EDRRADTSAHSKAGSSSPEPWARPSCTPQEG DRRADTSAHSKAGSSSPEPWARPSCTPQEGG
sp|Q9UMZ2|SYNRG_HUMAN_1075 1082	R.SLSphosLGDKEISphosRSSPSPALEQPFR.D	R.SLSphosLGDKEISphosRSSPSPALEQPFR.D	-1.97098	-0.306843	1	1	sp|Q9UMZ2|SYNRG_HUMAN	STYX	NR	0.9781	0.9144	0.867	0.864	ATFDLSVQGSHKRSLSLGDKEISRSSPSPAL QGSHKRSLSLGDKEISRSSPSPALEQPFRDR
sp|Q69YN4|VIR_HUMAN_1579	R.SFLSEPSSphosPGRTK.T	R.SFLSEPSSphosPGR.T	-1.94438	-0.163253	2	1	sp|Q69YN4|VIR_HUMAN	STYX	NR	0.9965	0.9999	0.959	0.913	DLHSELERSFLSEPSSPGRTKTTKGFKLGKH
sp|Q12888|TP53B_HUMAN_124	R.TSSVLGMSphosVESAPAVEEEKGEELEQK.E	R.TSSVLGMSphosVESAPAVEEEKGEELEQK.E	-1.9348	1.17978	2	3	sp|Q12888|TP53B_HUMAN	STYX	Q1	0.9939	0.9931	0.993	0.982	EQLPQPNRTSSVLGMSVESAPAVEEEKGEEL
sp|O95049|ZO3_HUMAN_339	R.RESSphosVDSR.T	R.RESSphosVDSR.T	-1.93089	0.495711	4	3	sp|O95049|ZO3_HUMAN	STYX	Q1	0.9926	0.9869	0.98	0.978	QTDSPVESPRLRRESSVDSRTISEPDEQRSE
sp|Q14191|WRN_HUMAN_1133	K.SIMVQSphosPEK.A	K.SIMVQSphosPEK.A	-1.93033	-0.148146	3	5	sp|Q14191|WRN_HUMAN	STYX	NR	0.9984	1	0.997	0.998	ISSGSNISKKSIMVQSPEKAYSSSQPVISAQ
sp|Q8NDI1|EHBP1_HUMAN_426 427 428_C	K.DL(STS)phosPKPSPIPSPVLGR.K	K.DL(STS)phosPKPSPIPSPVLGR.K	-1.93033	0.0546615	1	8	sp|Q8NDI1|EHBP1_HUMAN	STYX	NR	0.9987	1	0.993	0.999	TGVLNENTVSAGKDLSTSPKPSPIPSPVLGR GVLNENTVSAGKDLSTSPKPSPIPSPVLGRK VLNENTVSAGKDLSTSPKPSPIPSPVLGRKP
sp|Q8WYP5|ELYS_HUMAN_995	R.NSphosILDQYGK.L	R.NSphosILDQYGK.L	-1.93033	-0.0257655	1	2	sp|Q8WYP5|ELYS_HUMAN	STYX	NR	0.9952	0.9997	0.676	0.998	NDRDPRLRERSLARNSILDQYGKILPRVHRK
sp|Q9NS91|RAD18_HUMAN_142	R.EMSphosGSTSELLIK.E	R.EMSphosGSTSELLIK.E	-1.91057	0.221088	4	1	sp|Q9NS91|RAD18_HUMAN	STYX	NR	0.9998	0.9999	0.99	0.99	KQGSRLMDNFLIREMSGSTSELLIKENKSKF
sp|P09012|SNRPA_HUMAN_115	K.SphosQETPATK.K	K.SphosQETPATK.K	-1.90517	2.31404	2	2	sp|P09012|SNRPA_HUMAN	STYQ	Q1	0.9957	0.9976	0.99	0.977	TFVERDRKREKRKPKSQETPATKKAVQGGGA
sp|Q12888|TP53B_HUMAN_117 118 119_C	R.(TSS)phosVLGMSVESAPAVEEEKGEELEQK.E	R.(TSS)phosVLGMSVESAPAVEEEKGEELEQK.E	-1.89292	1.1949	8	6	sp|Q12888|TP53B_HUMAN	STYX	Q1	0.9954	0.9939	0.999	0.999	GSISQVIEQLPQPNRTSSVLGMSVESAPAVE SISQVIEQLPQPNRTSSVLGMSVESAPAVEE ISQVIEQLPQPNRTSSVLGMSVESAPAVEEE
sp|P24928|RPB1_HUMAN_1877 1878 1880 1881 1882_C	K.YSP(TS)phosP(TYS)phosPTTPK.Y	K.YSP(TS)phosP(TYS)phosPTTPK.Y	-1.8908	0.967332	1	7	sp|P24928|RPB1_HUMAN	STYX	Q1	0.9863	0.9976	1.142	1.256	PTSPKYSPTSPKYSPTSPTYSPTTPKYSPTS TSPKYSPTSPKYSPTSPTYSPTTPKYSPTSP PKYSPTSPKYSPTSPTYSPTTPKYSPTSPTY KYSPTSPKYSPTSPTYSPTTPKYSPTSPTYS YSPTSPKYSPTSPTYSPTTPKYSPTSPTYSP
sp|O95292|VAPB_HUMAN_146	K.IISTTASphosKTETPIVSK.S	K.IISTTASphosKTETPIVSK.S	-1.8908	-0.624584	1	2	sp|O95292|VAPB_HUMAN	STYX	Q4	0.9798	0.9921	0.926	0.993	KPHDVEINKIISTTASKTETPIVSKSLSSSL
sp|Q8N488|RYBP_HUMAN_127	K.SDILKDPPSEANSphosIQSANATTK.T	K.SDILKDPPSEANSphosIQSANATTK.T	-1.8908	-0.485181	3	7	sp|Q8N488|RYBP_HUMAN	STYX	Q4	0.9933	0.9946	0.996	0.997	KPKSDILKDPPSEANSIQSANATTKTSETNH
sp|P35568|IRS1_HUMAN_272 273 274_C	R.SKSQ(SSS)phosNCSNPISVPLR.R	K.SQ(SSS)phosNCSNPISVPLR.R	-1.8908	0.0482515	1	1	sp|P35568|IRS1_HUMAN	STYX	NR	0.9348	0.9913	0.723	0.6	MRAMSDEFRPRSKSQSSSNCSNPISVPLRRH RAMSDEFRPRSKSQSSSNCSNPISVPLRRHH AMSDEFRPRSKSQSSSNCSNPISVPLRRHHL
sp|Q13469|NFAC2_HUMAN_862	R.LSPGSYPTphosVIQQQNATSQR.A	R.LSPGSYPTphosVIQQQNATSQR.A	-1.8908	0.101722	1	2	sp|Q13469|NFAC2_HUMAN	STYX	NR	1	1	0.931	0.751	PPVSQGQRLSPGSYPTVIQQQNATSQRAAKN
sp|Q8ND04|SMG8_HUMAN_469	K.LYEVAIDGKEEDLGSphosPTGELTSK.L	K.LYEVAIDGKEEDLGSphosPTGELTSK.L	-1.8908	-0.290165	1	3	sp|Q8ND04|SMG8_HUMAN	STYX	NR	1	1	0.905	0.995	KLYEVAIDGKEEDLGSPTGELTSKILSSIKV
sp|Q9NYT0|PLEK2_HUMAN_116	K.VQQLHSphosLRNSFK.L	K.VQQLHSphosLRNSFK.L	-1.8908	-0.193949	1	5	sp|Q9NYT0|PLEK2_HUMAN	STYX	NR	0.9088	0.9988	0.5	0.5	GAIHAGQPGKVQQLHSLRNSFKLPPHISLHR
sp|Q9P206|K1522_HUMAN_862	R.ASphosPVPAPSSGLHAAVR.L	R.ASphosPVPAPSSGLHAAVR.L	-1.8908	-0.241255	1	13	sp|Q9P206|K1522_HUMAN	STYX	NR	0.9958	1	0.993	0.998	SAPQKPLRRALSGRASPVPAPSSGLHAAVRL
sp|Q9Y6Q9|NCOA3_HUMAN_836	K.QQVFQGTNSphosLGLK.S	K.QQVFQGTNSphosLGLK.S	-1.8908	-0.457014	1	2	sp|Q9Y6Q9|NCOA3_HUMAN	STYX	NR	0.9916	0.9998	0.94	0.955	GSHLGTKQQVFQGTNSLGLKSSQSVQSIRPP
sp|Q6PJT7|ZC3HE_HUMAN_390	R.TRTSphosQEELLAEVVQGQSR.T	R.TRTSphosQEELLAEVVQGQSR.T	-1.87723	0.910748	4	1	sp|Q6PJT7|ZC3HE_HUMAN	STYQ	Q1	1	1	0.991	0.987	VPQKQTLPVAPRTRTSQEELLAEVVQGQSRT
sp|Q96QE3|ATAD5_HUMAN_601 602 603_C	R.I(SST)phosPTTETIR.G	R.I(SST)phosPTTETIR.G	-1.87465	-2.41118	2	1	sp|Q96QE3|ATAD5_HUMAN	STYX	Q4	0.9955	0.9835	0.997	0.998	LNVSTPKSTRRSGRISSTPTTETIRGIDSDD NVSTPKSTRRSGRISSTPTTETIRGIDSDDV VSTPKSTRRSGRISSTPTTETIRGIDSDDVQ
sp|Q08999|RBL2_HUMAN_1068	K.NETMLSphosPR.E	K.NETMLSphosPR.E	-1.87259	0.726323	2	1	sp|Q08999|RBL2_HUMAN	STYX	Q1	0.9996	0.9998	0.992	0.993	NHPVYISPHKNETMLSPREKIFYYFSNSPSK
sp|Q6WKZ4|RFIP1_HUMAN_280 281_C	R.TA(ST)phosDLK.Q	K.RTA(ST)phosDLK.Q	-1.87259	-0.393258	2	3	sp|Q6WKZ4|RFIP1_HUMAN	STYX	NR	0.9597	0.9833	0.997	0.893	ESSSASDVMSHKRTASTDLKQLNQVNFTLPK SSSASDVMSHKRTASTDLKQLNQVNFTLPKK
sp|Q6P3S6|FBX42_HUMAN_488	R.RGSphosLPDQK.D	R.RGSphosLPDQK.D	-1.87157	-1.36406	4	2	sp|Q6P3S6|FBX42_HUMAN	STYX	Q4	0.9672	0.9993	1	1	GYDLKIGLSLAPRRGSLPDQKDLRLGSIDLN
sp|Q9P265|DIP2B_HUMAN_258 259_C	R.(SS)phosLMDTADGVPVSSR.V	R.(SS)phosLMDTADGVPVSSR.V	-1.87157	0.250505	2	6	sp|Q9P265|DIP2B_HUMAN	STYX	NR	1	1	0.987	1	PPSGIVKGMHKGSNRSSLMDTADGVPVSSRV PSGIVKGMHKGSNRSSLMDTADGVPVSSRVS
sp|Q9BXW9|FACD2_HUMAN_717	K.DGGPVTSphosQESGQK.L	K.DGGPVTSphosQESGQK.L	-1.85233	2.30855	3	3	sp|Q9BXW9|FACD2_HUMAN	STYQ	Q1	1	1	0.991	0.992	LLFSQDFAKDGGPVTSQESGQKLVSPLCLAP
sp|Q5T1M5|FKB15_HUMAN_619	R.NNSphosLQTATENTQAR.V	R.NNSphosLQTATENTQAR.V	-1.85233	-0.573272	3	6	sp|Q5T1M5|FKB15_HUMAN	STYX	Q4	1	1	0.997	0.998	RYVEQSNLMMEKRNNSLQTATENTQARVLHA
sp|O43719|HTSF1_HUMAN_642	K.VFDDESphosDEKEDEEYADEKGLEAA.D	K.VFDDESphosDEKEDEEYADEK.G	-1.85233	0.137257	16	42	sp|O43719|HTSF1_HUMAN	STYX	NR	1	1	0.999	0.999	KEEEEDTYEKVFDDESDEKEDEEYADEKGLE
sp|P49756|RBM25_HUMAN_703	K.LPVDSVFNKFEDEDSphosDDVPR.K	K.FEDEDSphosDDVPR.K	-1.85233	-0.241255	5	1	sp|P49756|RBM25_HUMAN	STYX	NR	1	0.9998	0.99	1	KLPVDSVFNKFEDEDSDDVPRKRKLVPLDYG
sp|Q66K74|MAP1S_HUMAN_741	R.SASPHDVDLCLVSphosPCEFEHR.K	R.SASPHDVDLCLVSphosPCEFEHRK.A	-1.85233	-0.209546	1	2	sp|Q66K74|MAP1S_HUMAN	STYX	NR	0.9998	1	0.992	0.998	ARRSASPHDVDLCLVSPCEFEHRKAVPMAPA
sp|Q6N043|Z280D_HUMAN_179 180 181_C	K.RP(STS)phosEVNNVNPK.K	K.RP(STS)phosEVNNVNPK.K	-1.85233	0.255532	1	6	sp|Q6N043|Z280D_HUMAN	STYX	NR	1	1	1	1	SMAGMSESSFLSKRPSTSEVNNVNPKKPKPS MAGMSESSFLSKRPSTSEVNNVNPKKPKPSE AGMSESSFLSKRPSTSEVNNVNPKKPKPSES
sp|Q8NHW3|MAFA_HUMAN_336	R.GGPGSAGGAGFPREPSphosPPQAGPGGAK.G	R.GGPGSAGGAGFPREPSphosPPQAGPGGAK.G	-1.85233	-0.273677	1	3	sp|Q8NHW3|MAFA_HUMAN	STYX	NR	0.9845	1	0.711	0.936	GGPGSAGGAGFPREPSPPQAGPGGAKGTADF
sp|Q8WYQ5|DGCR8_HUMAN_153	R.AECGLLLSphosPVSGDVHACPFGGSVGDGVGIGGESADKK.D	R.AECGLLLSphosPVSGDVHACPFGGSVGDGVGIGGESADKKDEENELDQEK.R	-1.85233	0.375416	3	1	sp|Q8WYQ5|DGCR8_HUMAN	STYX	NR	1	1	0.972	0.975	TGAERDVRAECGLLLSPVSGDVHACPFGGSV
sp|Q3YEC7|RABL6_HUMAN_402	R.SphosFLEDTTPARDEK.K	R.SphosFLEDTTPAR.D	-1.84636	-0.254739	2	4	sp|Q3YEC7|RABL6_HUMAN	STYX	NR	0.9998	0.9999	0.984	0.995	VQSVEDFVPDDRLDRSFLEDTTPARDEKKVG
sp|O14686|KMT2D_HUMAN_4738	R.ALSphosPVIPLIPR.A	R.ALSphosPVIPLIPR.A	-1.83946	-0.543284	28	20	sp|O14686|KMT2D_HUMAN	STYX	Q4	0.9999	0.9998	1	1	PHLGSGRWEQEDRALSPVIPLIPRASIPVFP
sp|Q8NFC6|BD1L1_HUMAN_1281	K.NTAAEEHVAQGDATLEHSTNLDSSphosPSLSSVTVVPLR.E	K.NTAAEEHVAQGDATLEHSTNLDSSphosPSLSSVTVVPLR.E	-1.82681	-0.784185	2	2	sp|Q8NFC6|BD1L1_HUMAN	STYX	Q4	0.9867	0.99	0.985	0.98	AQGDATLEHSTNLDSSPSLSSVTVVPLRESY
sp|Q9UQE7|SMC3_HUMAN_787	K.AELGTDLLSphosQLSLEDQKR.V	K.AELGTDLLSphosQLSLEDQKR.V	-1.81486	3.56246	1	2	sp|Q9UQE7|SMC3_HUMAN	STYQ	Q1	0.9989	1	0.993	0.973	STRESLKAELGTDLLSQLSLEDQKRVDALND
sp|Q6WKZ4|RFIP1_HUMAN_545	R.LEVSphosPEAQPTAR.L	R.LEVSphosPEAQPTAR.L	-1.81486	-0.257375	3	5	sp|Q6WKZ4|RFIP1_HUMAN	STYX	NR	0.9992	0.9999	0.998	0.998	PRAPQTRAVKPRLEVSPEAQPTARLPSPTDS
sp|Q9NYB0|TE2IP_HUMAN_43 44_C	R.RL(ST)phosLILHGGGTVCR.V	R.RL(ST)phosLILHGGGTVCR.V	-1.81486	-0.00518771	1	3	sp|Q9NYB0|TE2IP_HUMAN	STYX	NR	1	1	1	1	SMSFYVRPSPAKRRLSTLILHGGGTVCRVQE MSFYVRPSPAKRRLSTLILHGGGTVCRVQEP
sp|Q15149|PLEC_HUMAN_2039	R.KASphosDSELER.Q	R.KASphosDSELER.Q	-1.8059	-0.125949	4	6	sp|Q15149|PLEC_HUMAN	STYX	NR	0.9889	0.9999	0.986	0.992	HKADIEERLAQLRKASDSELERQKGLVEDTL
sp|Q86WB0|NIPA_HUMAN_329	R.SphosQDATFSPGSEQAEK.S	R.SphosQDATFSPGSEQAEK.S	-1.79752	1.96894	2	4	sp|Q86WB0|NIPA_HUMAN	STYQ	Q1	0.9996	1	0.955	0.997	RLPLVPESPRRMMTRSQDATFSPGSEQAEKS
sp|Q6P1X5|TAF2_HUMAN_22	K.GFESphosPRPYK.L	K.GFESphosPRPYK.L	-1.79659	-3.25022	2	2	sp|Q6P1X5|TAF2_HUMAN	STYX	Q4	0.9987	0.9998	0.994	0.996	EPARMNRKKGDKGFESPRPYKLTHQVVCINN
sp|Q9Y2W1|TR150_HUMAN_939	K.FSGEEGEIEDDESphosGTENREEK.D	K.FSGEEGEIEDDESphosGTENR.E	-1.79659	0.159873	4	2	sp|Q9Y2W1|TR150_HUMAN	STYX	NR	0.9998	1	0.992	0.99	HDKFSGEEGEIEDDESGTENREEKDNIQPTT
tr|A0A2U3U043|A0A2U3U043_HUMAN_590	R.STNSphosPTIVSPAIVSPTQDSRPNMSRPLITR.S	R.STNSphosPTIVSPAIVSPTQDSRPNMSRPLITR.S	-1.7874	-0.778912	2	3	tr|A0A2U3U043|A0A2U3U043_HUMAN	STYX	Q4	0.9998	0.9999	0.962	0.87	PLPLLPEANGHRSTNSPTIVSPAIVSPTQDS
sp|P42695|CNDD3_HUMAN_1309	A.LCLETVPVPAGQENPAMSphosPAVSQPCTPR.A	L.CLETVPVPAGQENPAMSphosPAVSQPCTPR.A	-1.77878	1.14341	2	2	sp|P42695|CNDD3_HUMAN	STYX	Q1	0.9981	1	0.982	0.988	LETVPVPAGQENPAMSPAVSQPCTPRASAGH
sp|Q6PJT7|ZC3HE_HUMAN_389 390_C	R.TR(TS)phosQEELLAEVVQGQSR.T	R.TR(TS)phosQEELLAEVVQGQSR.T	-1.77878	0.68472	2	4	sp|Q6PJT7|ZC3HE_HUMAN	STYQ	Q1	1	1	0.996	0.984	TVPQKQTLPVAPRTRTSQEELLAEVVQGQSR VPQKQTLPVAPRTRTSQEELLAEVVQGQSRT
sp|O75179|ANR17_HUMAN_2065	R.NSPLDCGSphosASPNK.V	R.NSPLDCGSphosASPNK.V	-1.77878	-0.155699	2	2	sp|O75179|ANR17_HUMAN	STYX	NR	0.9979	1	0.785	0.689	AQPGGVSRNSPLDCGSASPNKVASSSEQEAG
sp|P36551|HEM6_HUMAN_111 112_C	R.A(TS)phosLGRPEEEEDELAHR.C	R.A(TS)phosLGRPEEEEDELAHR.C	-1.77833	0.505297	1	2	sp|P36551|HEM6_HUMAN	STYX	Q1	0.9988	0.9999	1	1	VQRAEMLPKTSGTRATSLGRPEEEEDELAHR QRAEMLPKTSGTRATSLGRPEEEEDELAHRC
sp|O43166|SI1L1_HUMAN_1365 1366 1367_C	K.VAPLWH(SSS)phosEVISMADR.T	K.VAPLWH(SSS)phosEVISMADR.T	-1.77833	-0.71074	3	1	sp|O43166|SI1L1_HUMAN	STYX	Q4	0.9997	1	0.999	1	PRSGPGKEKVAPLWHSSSEVISMADRTLETE RSGPGKEKVAPLWHSSSEVISMADRTLETES SGPGKEKVAPLWHSSSEVISMADRTLETESH
sp|Q562F6|SGO2_HUMAN_843	K.GVHDLEKDNFFSphosLTPK.D	K.GVHDLEKDNFFSphosLTPK.D	-1.77833	-0.245722	1	2	sp|Q562F6|SGO2_HUMAN	STYX	NR	0.9438	0.9998	0.5	0.5	NDNKGVHDLEKDNFFSLTPKDKETISENLQV
sp|Q96JY6|PDLI2_HUMAN_206	R.SSRPSphosMDSEGGSLLLDEDSEVFK.M	R.SSRPSphosMDSEGGSLLLDEDSEVFK.M	-1.77833	0.124873	5	7	sp|Q96JY6|PDLI2_HUMAN	STYX	NR	0.9992	0.9997	0.991	0.984	VLVLPPSPGPRSSRPSMDSEGGSLLLDEDSE
sp|Q9BYW2|SETD2_HUMAN_676	R.SFCPIELNINGSphosPGAESDLATFCTSK.T	R.SFCPIELNINGSphosPGAESDLATFCTSK.T	-1.77833	0.0742468	1	1	sp|Q9BYW2|SETD2_HUMAN	STYX	NR	0.9998	0.9972	0.997	0.997	DQLRSFCPIELNINGSPGAESDLATFCTSKT
sp|Q9NV70|EXOC1_HUMAN_489 490 491_C	R.SQ(SSS)phosLLDMGNMSASDLDVADR.T	R.SQ(SSS)phosLLDMGNMSASDLDVADR.T	-1.77473	1.31674	2	1	sp|Q9NV70|EXOC1_HUMAN	STYX	Q1	0.9961	0.9939	0.958	0.569	LNKLSVQSSGNRRSQSSSLLDMGNMSASDLD NKLSVQSSGNRRSQSSSLLDMGNMSASDLDV KLSVQSSGNRRSQSSSLLDMGNMSASDLDVA
sp|Q96G25|MED8_HUMAN_82	R.NQVIIPLVLSphosPDRDEDLMR.Q	R.NQVIIPLVLSphosPDRDEDLMR.Q	-1.76582	-2.41118	8	1	sp|Q96G25|MED8_HUMAN	STYX	Q4	1	0.9986	1	1	KTPLFRNQVIIPLVLSPDRDEDLMRQTEGRV
sp|O95863|SNAI1_HUMAN_92	R.VAELTSLSphosDEDSGK.G	R.VAELTSLSphosDEDSGK.G	-1.7614	2.092	4	2	sp|O95863|SNAI1_HUMAN	STYX	Q1	1	0.9998	0.995	0.989	LRLQESPRVAELTSLSDEDSGKGSQPPSPPS
sp|P21127|CD11B_HUMAN_751 752	K.RGTphosSphosPRPPEGGLGYSQLGDDDLK.E	K.RGTphosSphosPRPPEGGLGYSQLGDDDLK.E	-1.75701	-0.163253	2	6	sp|P21127|CD11B_HUMAN	STYX	NR	0.9999	1	0.997	0.998	PTWPAKSEQQRVKRGTSPRPPEGGLGYSQLG TWPAKSEQQRVKRGTSPRPPEGGLGYSQLGD
sp|Q12888|TP53B_HUMAN_580	K.FVPAENDSILMNPAQDGEVQLSphosQNDDK.T	K.FVPAENDSILMNPAQDGEVQLSphosQNDDKTK.G	-1.74658	2.28648	16	27	sp|Q12888|TP53B_HUMAN	STYQ	Q1	1	1	0.99	0.997	DSILMNPAQDGEVQLSQNDDKTKGDDTDTRD
sp|O60381|HBP1_HUMAN_380	R.RASphosLSCGGPGGQDFAR.S	R.RASphosLSCGGPGGQDFAR.S	-1.74271	0.559197	1	2	sp|O60381|HBP1_HUMAN	STYX	Q1	0.9988	1	0.918	0.922	SAVYVLSSMARQRRASLSCGGPGGQDFARSG
sp|O95602|RPA1_HUMAN_359 360_C	L.MAQEQKLPEEVATP(TT)phosDEEKDSLIAIDR.S	K.LPEEVATP(TT)phosDEEKDSLIAIDR.S	-1.74271	0.649483	1	2	sp|O95602|RPA1_HUMAN	STYX	Q1	0.9974	0.9999	0.852	0.927	LMAQEQKLPEEVATPTTDEEKDSLIAIDRSF MAQEQKLPEEVATPTTDEEKDSLIAIDRSFL
sp|P52272|HNRPM_HUMAN_452	R.MGSphosGIER.M	R.MGSphosGIER.M	-1.74271	1.52493	6	2	sp|P52272|HNRPM_HUMAN	STYX	Q1	0.9969	0.9994	1	1	MGLVMDRMGSVERMGSGIERMGPLGLDHMAS
sp|O95197|RTN3_HUMAN_575	K.NFEELVSDSELHQDQPDILGRSphosPASEAACSK.V	K.NFEELVSDSELHQDQPDILGRSphosPASEAACSK.V	-1.74271	-1.08925	1	1	sp|O95197|RTN3_HUMAN	STYX	Q4	0.9614	0.9973	0.885	0.989	SDSELHQDQPDILGRSPASEAACSKVPDTNV
sp|O95900|TRUB2_HUMAN_299	K.SLSphosPGLDTK.Q	K.SLSphosPGLDTK.Q	-1.74271	0.149535	2	1	sp|O95900|TRUB2_HUMAN	STYX	NR	0.9989	0.9902	0.992	0.992	RAATPQVAAELEKSLSPGLDTKQLPSPGWSW
sp|P53567|CEBPG_HUMAN_56	K.KSSphosPMDR.N	K.KSSphosPMDR.N	-1.74271	-0.290165	1	1	sp|P53567|CEBPG_HUMAN	STYX	NR	0.9822	0.9818	0.931	0.909	GGGKAVAPSKQSKKSSPMDRNSDEYRQRRER
sp|Q5VUA4|ZN318_HUMAN_1267	K.KESphosPTSSSFGK.F	K.KESphosPTSSSFGK.F	-1.74271	-0.103752	1	7	sp|Q5VUA4|ZN318_HUMAN	STYX	NR	0.9961	0.9999	0.996	0.995	NTGIKLQLKEEVKKESPTSSSFGKFSWKKPE
sp|Q96T23|RSF1_HUMAN_1359 1375	K.VGSphosPLDYSLVDLPSTNGQSphosPGK.A	K.VGSphosPLDYSLVDLPSTNGQSphosPGK.A	-1.74271	-0.133195	7	3	sp|Q96T23|RSF1_HUMAN	STYX	NR	0.9977	0.997	0.995	0.991	ESDEEEDFENVGKVGSPLDYSLVDLPSTNGQ PLDYSLVDLPSTNGQSPGKAIENLIGKPTEK
sp|Q9H869|YYAP1_HUMAN_724	K.VEHSphosPGPPPVDK.Q	K.VEHSphosPGPPPVDK.Q	-1.74271	-0.398887	5	4	sp|Q9H869|YYAP1_HUMAN	STYX	NR	1	0.9998	1	1	ELSPLSATVFPKVEHSPGPPPVDKQCQEGLS
sp|Q9H8T0|AKTIP_HUMAN_29 30_C	K.TLTGDVK(TS)phosPPR.T	K.TLTGDVK(TS)phosPPR.T	-1.74271	-0.0820743	5	14	sp|Q9H8T0|AKTIP_HUMAN	STYX	NR	0.9965	1	1	1	KRSEGEEKTLTGDVKTSPPRTAPKKQLPSIP RSEGEEKTLTGDVKTSPPRTAPKKQLPSIPK
sp|Q9C0D5|TANC1_HUMAN_313	R.PNSphosVAATSSTK.L	R.PNSphosVAATSSTK.L	-1.72826	0.00678197	8	2	sp|Q9C0D5|TANC1_HUMAN	STYX	NR	1	0.9876	0.998	0.997	PYSQGSSSLIMPRPNSVAATSSTKLEDLSYL
sp|Q9NYA4|MTMR4_HUMAN_1002	K.QVSSTKPVPLNCPSphosPVPPLYLDDDGLPFPTDVIQHR.L	L.NCPSphosPVPPLYLDDDGLPFPTDVIQHR.L	-1.72784	0.149535	2	1	sp|Q9NYA4|MTMR4_HUMAN	STYX	NR	0.9832	1	0.985	0.984	PKQVSSTKPVPLNCPSPVPPLYLDDDGLPFP
sp|Q14814|MEF2D_HUMAN_121	R.RASphosEELDGLFR.R	R.RASphosEELDGLFR.R	-1.72532	0.505297	12	18	sp|Q14814|MEF2D_HUMAN	STYX	Q1	1	1	1	1	SLEQSPLLEDKYRRASEELDGLFRRYGSTVP
sp|P13639|EF2_HUMAN_59	R.FTDTphosRKDEQER.C	R.FTDTphosRKDEQER.C	-1.72532	-0.193949	4	2	sp|P13639|EF2_HUMAN	STYX	NR	0.9984	0.9999	0.916	0.883	GIIASARAGETRFTDTRKDEQERCITIKSTA
sp|Q9ULH1|ASAP1_HUMAN_10	R.LSSphosFSSR.D	R.LSSphosFSSR.D	-1.72532	-0.193949	2	1	sp|Q9ULH1|ASAP1_HUMAN	STYX	NR	0.9973	0.9324	0.987	0.986	______MRSSASRLSSFSSRDSLWNRMPDQI
sp|P35613|BASI_HUMAN_362	R.KPEDVLDDDDAGSphosAPLK.S	R.RKPEDVLDDDDAGSphosAPLK.S	-1.72407	0.0742468	4	10	sp|P35613|BASI_HUMAN	STYX	NR	1	1	1	1	KRRKPEDVLDDDDAGSAPLKSSGQHQNDKGK
sp|Q5T8P6|RBM26_HUMAN_518	R.TNSphosPGFQK.K	R.TNSphosPGFQK.K	-1.72281	-0.504418	4	6	sp|Q5T8P6|RBM26_HUMAN	STYX	Q4	0.9849	0.9973	0.994	0.984	TKKTWFDKPNFNRTNSPGFQKKVQFGNENTK
sp|O95405|ZFYV9_HUMAN_306	R.TDLGSphosPNSFSHMSEGILMK.K	R.TDLGSphosPNSFSHMSEGILMK.K	-1.70794	0.734497	3	5	sp|O95405|ZFYV9_HUMAN	STYX	Q1	1	1	0.997	0.997	EDLTGKISSPRTDLGSPNSFSHMSEGILMKK
sp|Q01780|EXOSX_HUMAN_868	K.SMSphosFPTGK.S	K.SMSphosFPTGK.S	-1.70794	2.07021	3	2	sp|Q01780|EXOSX_HUMAN	STYX	Q1	0.9993	0.9997	0.996	0.995	IAAKKIKQSVGNKSMSFPTGKSDRGFRYNWP
sp|Q12888|TP53B_HUMAN_993	K.LVSphosPETEASEESLQFNLEKPATGER.K	K.LVSphosPETEASEESLQFNLEKPATGER.K	-1.70794	0.693132	7	6	sp|Q12888|TP53B_HUMAN	STYX	Q1	1	1	0.998	0.998	APDVDDKLCLRMKLVSPETEASEESLQFNLE
sp|Q13085|ACACA_HUMAN_78	R.SSphosMSGLHLVK.Q	R.SSphosMSGLHLVK.Q	-1.70794	0.874222	1	3	sp|Q13085|ACACA_HUMAN	STYX	Q1	1	1	0.942	0.933	GISSLQDGLALHIRSSMSGLHLVKQGRDRKK
sp|Q7Z7G8|VP13B_HUMAN_1815	R.IVQIEQHSGASphosQHR.L	R.IVQIEQHSGASphosQHR.L	-1.70794	0.58882	1	1	sp|Q7Z7G8|VP13B_HUMAN	STYQ	Q1	1	1	0.947	0.917	SVKIRIVQIEQHSGASQHRIARPSRQSSIVK
sp|Q92547|TOPB1_HUMAN_888	R.NAVALSASphosPQLK.E	R.NAVALSASphosPQLK.E	-1.70794	2.57501	2	4	sp|Q92547|TOPB1_HUMAN	STYX	Q1	1	1	0.97	0.97	LALANSSRNAVALSASPQLKEAQSEKEEAPK
sp|P46937|YAP1_HUMAN_119	R.QASTDAGTAGALTphosPQHVR.A	R.QASTDAGTAGALTphosPQHVR.A	-1.70794	-2.14315	4	8	sp|P46937|YAP1_HUMAN	STYX	Q4	1	1	0.998	0.998	HSRQASTDAGTAGALTPQHVRAHSSPASLQL
sp|Q96AE4|FUBP1_HUMAN_151	R.SCMLTphosGTPESVQSAKR.L	R.SCMLTphosGTPESVQSAKR.L	-1.70794	-0.925753	1	2	sp|Q96AE4|FUBP1_HUMAN	STYX	Q4	0.9997	0.9971	0.499	0.499	IAPDSGGLPERSCMLTGTPESVQSAKRLLDQ
sp|Q9H0U9|TSYL1_HUMAN_140	R.SphosASELTAGAEAEAEEVK.T	R.SphosASELTAGAEAEAEEVK.T	-1.70794	-0.875127	1	1	sp|Q9H0U9|TSYL1_HUMAN	STYX	Q4	0.9949	0.9956	0.583	0.741	VQGGEKALEICGAQRSASELTAGAEAEAEEV
tr|A0A2U3U043|A0A2U3U043_HUMAN_587 588_C	R.(ST)phosNSPTIVSPAIVSPTQDSRPNMSRPLITR.S	R.(ST)phosNSPTIVSPAIVSPTQDSRPNMSRPLITR.S	-1.70794	-0.434082	1	2	tr|A0A2U3U043|A0A2U3U043_HUMAN	STYX	Q4	0.9987	0.9997	0.45	0.66	KHDPLPLLPEANGHRSTNSPTIVSPAIVSPT HDPLPLLPEANGHRSTNSPTIVSPAIVSPTQ
sp|O15119|TBX3_HUMAN_432	R.LDKASphosPDSR.H	R.LDKASphosPDSR.H	-1.70794	0.197435	1	2	sp|O15119|TBX3_HUMAN	STYX	NR	0.982	0.9974	0.985	0.996	FAAERPRDSGRLDKASPDSRHSPATISSSTR
sp|O75400|PR40A_HUMAN_34	R.RLSphosGSSLCSGSWVSADGFLR.R	R.RLSphosGSSLCSGSWVSADGFLR.R	-1.70794	0.255577	7	7	sp|O75400|PR40A_HUMAN	STYX	NR	0.999	0.9989	0.994	0.986	SHPPSQGPGDGERRLSGSSLCSGSWVSADGF
sp|Q9C0G0|ZN407_HUMAN_993 994_C	K.EQI(SS)phosEPEDFAQPGDVYSQR.D	K.EQI(SS)phosEPEDFAQPGDVYSQR.D	-1.70794	-0.00518771	1	5	sp|Q9C0G0|ZN407_HUMAN	STYX	NR	0.9999	1	0.998	1	DGEVNSHLLDKKEQISSEPEDFAQPGDVYSQ GEVNSHLLDKKEQISSEPEDFAQPGDVYSQR
sp|Q9H3H1|MOD5_HUMAN_455	K.EKGSphosPGQNDQELK.C	K.EKGSphosPGQNDQELK.C	-1.70794	-0.0606828	1	4	sp|Q9H3H1|MOD5_HUMAN	STYX	NR	0.9965	1	1	1	QSVSPDHNKEPKEKGSPGQNDQELKCSV___
sp|Q9Y2W1|TR150_HUMAN_698	K.HGLAHDEMKSphosPR.E	K.HGLAHDEMKSphosPR.E	-1.70672	-0.225314	2	17	sp|Q9Y2W1|TR150_HUMAN	STYX	NR	1	1	1	1	PSTFRKHGLAHDEMKSPREPGYKAEGKYKDD
sp|Q7Z2Z1|TICRR_HUMAN_1413	R.SIVECQPDASATPGVGTADSphosPAAPTDSR.D	R.SIVECQPDASATPGVGTADSphosPAAPTDSR.D	-1.7059	-0.0188626	6	10	sp|Q7Z2Z1|TICRR_HUMAN	STYX	NR	0.9979	0.9997	0.991	0.995	CQPDASATPGVGTADSPAAPTDSRDDQKGLS
sp|Q8TDJ6|DMXL2_HUMAN_1400	R.TISphosVSGSTAK.E	R.TISphosVSGSTAK.E	-1.699	0.0514636	2	2	sp|Q8TDJ6|DMXL2_HUMAN	STYX	NR	0.9989	0.9992	0.953	0.943	PDAGEGTKRHLSRTISVSGSTAKETVTVGKD
sp|Q6PIW4|FIGL1_HUMAN_156 157_C	K.FSVCG(SS)phosQESDSLPNSAHDRDR.T	K.FSVCG(SS)phosQESDSLPNSAHDR.D	-1.69337	2.67772	2	2	sp|Q6PIW4|FIGL1_HUMAN	STYQ	Q1	0.9738	0.9957	0.994	0.998	KEATVFDLPKFSVCGSSQESDSLPNSAHDRD EATVFDLPKFSVCGSSQESDSLPNSAHDRDR
sp|P42166|LAP2A_HUMAN_67	K.GPPDFSSphosDEEREPTPVLGSGAAAAGR.S	K.GPPDFSSphosDEEREPTPVLGSGAAAAGR.S	-1.67438	-0.0194517	2	2	sp|P42166|LAP2A_HUMAN	STYX	NR	0.9994	1	0.987	0.93	PLPAGTNSKGPPDFSSDEEREPTPVLGSGAA
sp|P51812|KS6A3_HUMAN_715	R.NQSphosPVLEPVGR.S	R.NQSphosPVLEPVGR.S	-1.67438	-0.282109	2	4	sp|P51812|KS6A3_HUMAN	STYX	NR	0.9981	0.9999	1	1	KGAMAATYSALNRNQSPVLEPVGRSTLAQRR
sp|A6NDB9|PALM3_HUMAN_375	R.GDESphosPLGAEGAK.T	R.ERGDESphosPLGAEGAK.T	-1.67399	6.55075	5	5	sp|A6NDB9|PALM3_HUMAN	STYX	Q1	1	1	1	1	GLEGPEVAGRERGDESPLGAEGAKTGGGEET
sp|Q9UK61|TASOR_HUMAN_344	R.SNSphosFNTDR.N	R.SNSphosFNTDR.N	-1.67399	0.605394	3	4	sp|Q9UK61|TASOR_HUMAN	STYX	Q1	0.9974	0.9996	0.993	0.991	DDIQTPKFVPSSRSNSFNTDRNIDKYNYTLW
sp|P16144|ITB4_HUMAN_1483	R.VLSphosTSSTLTR.D	R.VLSphosTSSTLTR.D	-1.67399	-0.624584	3	1	sp|P16144|ITB4_HUMAN	STYX	Q4	0.9997	0.9999	0.993	0.992	AYGTHLSPHVPHRVLSTSSTLTRDYNSLTRS
sp|Q13541|4EBP1_HUMAN_96	R.DLPTIPGVTSPSSDEPPMEASQSphosHLRNSPEDK.R	R.DLPTIPGVTSPSSDEPPMEASQSphosHLRNSPEDK.R	-1.67399	-0.564437	1	2	sp|Q13541|4EBP1_HUMAN	STYX	Q4	0.9953	0.9998	0.649	0.915	VTSPSSDEPPMEASQSHLRNSPEDKRAGGEE
sp|Q9NS56|TOPRS_HUMAN_584 585_C	V.(YS)phosPYNHR.H	V.(YS)phosPYNHR.H	-1.67399	-0.850465	1	1	sp|Q9NS56|TOPRS_HUMAN	STYX	Q4	0.9406	0.9189	0.999	0.999	SSPRNLNSSVRGDRVYSPYNHRHRKRGRSRS SPRNLNSSVRGDRVYSPYNHRHRKRGRSRSS
sp|Q12802|AKP13_HUMAN_1929	K.FLSHSphosTDSLNK.L	K.FLSHSphosTDSLNK.L	-1.67399	0.137257	3	5	sp|Q12802|AKP13_HUMAN	STYX	NR	0.9999	1	0.943	0.972	GNDENMSNTWKFLSHSTDSLNKISKVNESTE
sp|Q76L83|ASXL2_HUMAN_842	K.APSPTGPALISphosGASPVHCAADGTVELK.A	K.APSPTGPALISphosGASPVHCAADGTVELK.A	-1.67399	-0.133272	3	4	sp|Q76L83|ASXL2_HUMAN	STYX	NR	0.9983	0.9988	0.925	0.988	CRQEKAPSPTGPALISGASPVHCAADGTVEL
sp|Q96EY4|TMA16_HUMAN_87	R.FSSphosELEQIELHNSIR.D	R.FSSphosELEQIELHNSIR.D	-1.67399	-0.241255	1	1	sp|Q96EY4|TMA16_HUMAN	STYX	NR	0.9999	0.9999	0.989	0.987	KDACELIERYLNRFSSELEQIELHNSIRDRQ
sp|Q9H4Z2|ZN335_HUMAN_1153	R.APTQTPTQTIILNSphosDDETLATLHTALQSSHGVLGPER.L	R.APTQTPTQTIILNSphosDDETLATLHTALQSSHGVLGPER.L	-1.67399	0.396175	3	3	sp|Q9H4Z2|ZN335_HUMAN	STYX	NR	0.9923	0.9928	0.99	0.998	ARAPTQTPTQTIILNSDDETLATLHTALQSS
sp|Q96LD4|TRI47_HUMAN_461	R.VLCPINYPLSphosPTR.F	R.VLCPINYPLSphosPTR.F	-1.66894	-0.583361	2	1	sp|Q96LD4|TRI47_HUMAN	STYX	Q4	0.9998	1	0.936	0.902	TKGVKRVLCPINYPLSPTRFTHCEQVLGEGA
sp|P62736|ACTA_HUMAN_234 235 236 237_C	E.MATAA(SSSS)phosLEK.S	E.MATAA(SSSS)phosLEK.S	-1.66162	-0.802371	2	1	sp|P62736|ACTA_HUMAN	STYX	Q4	0.9428	0.9901	0.999	0.998	CYVALDFENEMATAASSSSLEKSYELPDGQV YVALDFENEMATAASSSSLEKSYELPDGQVI VALDFENEMATAASSSSLEKSYELPDGQVIT ALDFENEMATAASSSSLEKSYELPDGQVITI
sp|Q14241|ELOA1_HUMAN_251	R.LGASphosQER.H	R.LGASphosQER.H	-1.65741	2.05153	4	3	sp|Q14241|ELOA1_HUMAN	STYQ	Q1	0.993	0.9911	1	1	PGKGHSNAFQDRLGASQERHLGEPHGKGVVS
sp|Q6ZWE6|PKHM3_HUMAN_152	R.SRSphosDITQVDWR.V	R.SRSphosDITQVDWR.V	-1.65285	0.22357	2	4	sp|Q6ZWE6|PKHM3_HUMAN	STYX	NR	0.9996	1	0.956	0.955	LDETSTFKPGHARSRSDITQVDWRVVLKTTP
sp|O43719|HTSF1_HUMAN_713 714_C	K.LFDEEED(SS)phosEKLFDDSDER.G	K.LFDEEED(SS)phosEKLFDDSDER.G	-1.64083	2.35965	5	3	sp|O43719|HTSF1_HUMAN	STYX	Q1	1	1	1	1	EDDDSNEKLFDEEEDSSEKLFDDSDERGTLG DDDSNEKLFDEEEDSSEKLFDDSDERGTLGG
sp|Q13085|ACACA_HUMAN_77 78_C	R.(SS)phosMSGLHLVK.Q	R.(SS)phosMSGLHLVK.Q	-1.64083	1.08066	6	8	sp|Q13085|ACACA_HUMAN	STYX	Q1	1	1	0.998	0.999	LGISSLQDGLALHIRSSMSGLHLVKQGRDRK GISSLQDGLALHIRSSMSGLHLVKQGRDRKK
sp|Q13427|PPIG_HUMAN_695 696_C	K.IKQ(SS)phosQDNELK.S	K.IKQ(SS)phosQDNELK.S	-1.64083	1.45918	5	6	sp|Q13427|PPIG_HUMAN	STYQ	Q1	0.984	0.9986	1	1	KKADRDQSPFSKIKQSSQDNELKSSMLKNKE KADRDQSPFSKIKQSSQDNELKSSMLKNKED
sp|Q13427|PPIG_HUMAN_696	K.IKQSSphosQDNELK.S	K.IKQSSphosQDNELK.S	-1.64083	1.49089	5	5	sp|Q13427|PPIG_HUMAN	STYQ	Q1	0.997	0.9993	0.976	0.977	KADRDQSPFSKIKQSSQDNELKSSMLKNKED
sp|Q8WU79|SMAP2_HUMAN_219	K.TSNTLEKDLDLLASVPSphosPSSSGSR.K	K.DLDLLASVPSphosPSSSGSR.K	-1.64083	0.766187	1	2	sp|Q8WU79|SMAP2_HUMAN	STYX	Q1	0.9299	0.9976	0.888	0.992	SNTLEKDLDLLASVPSPSSSGSRKVVGSMPT
sp|Q9Y3B9|RRP15_HUMAN_11	A.PDSRVSphosEEENLKK.T	R.VSphosEEENLKK.T	-1.64083	1.25069	5	4	sp|Q9Y3B9|RRP15_HUMAN	STYX	Q1	1	0.9989	1	1	_____MAAAAPDSRVSEEENLKKTPKKKMKM
sp|Q8NAV2|CH058_HUMAN_233	R.APLPSphosPLHTPGNR.G	R.APLPSphosPLHTPGNR.G	-1.64083	-0.94818	1	2	sp|Q8NAV2|CH058_HUMAN	STYX	Q4	0.9923	0.9999	0.994	0.998	PGDPGEEESTRAPLPSPLHTPGNRGQGPWEL
sp|Q8NFH5|NUP35_HUMAN_273 279 280_C	K.TLGTphosPTQPG(ST)phosPR.L	K.TLGTphosPTQPG(ST)phosPR.L	-1.64083	-1.03267	1	1	sp|Q8NFH5|NUP35_HUMAN	STYX	Q4	0.9933	0.9873	1.284	1.08	SSPSLAFTPPIKTLGTPTQPGSTPRISTMRP FTPPIKTLGTPTQPGSTPRISTMRPLATAYK TPPIKTLGTPTQPGSTPRISTMRPLATAYKA
sp|Q99590|SCAFB_HUMAN_798 799 800_C	R.FHSP(STT)phosWSPNKDTPQEK.K	R.FHSP(STT)phosWSPNKDTPQEK.K	-1.64083	-5.73311	1	1	sp|Q99590|SCAFB_HUMAN	STYX	Q4	0.9287	0.966	0.928	0.673	KTKKPRTRRSRFHSPSTTWSPNKDTPQEKKR TKKPRTRRSRFHSPSTTWSPNKDTPQEKKRP KKPRTRRSRFHSPSTTWSPNKDTPQEKKRPQ
sp|Q5JSZ5|PRC2B_HUMAN_224 225 226_C	R.HIISATSL(STS)phosPTELGSR.N	R.HIISATSL(STS)phosPTELGSR.N	-1.62462	0.118519	2	8	sp|Q5JSZ5|PRC2B_HUMAN	STYX	NR	0.9932	0.9996	0.996	0.998	WREGGGRHIISATSLSTSPTELGSRNSSTGD REGGGRHIISATSLSTSPTELGSRNSSTGDG EGGGRHIISATSLSTSPTELGSRNSSTGDGA
sp|Q86VR2|RETR3_HUMAN_26	R.DVSphosGSWER.D	R.DVSphosGSWER.D	-1.62462	0.266892	6	3	sp|Q86VR2|RETR3_HUMAN	STYX	NR	0.9997	0.9996	0.995	0.991	PGPASGSTFRGRRDVSGSWERDQQVEAAQRA
sp|Q8N2U9|S66A2_HUMAN_110	R.SphosFTAADSKDEEVK.V	R.SphosFTAADSKDEEVK.V	-1.61413	0.00835882	4	3	sp|Q8N2U9|S66A2_HUMAN	STYX	NR	1	1	0.986	0.984	CTEVRVANELNARRRSFTAADSKDEEVKVAP
sp|O14867|BACH1_HUMAN_445	R.ISESphosPEPGQR.T	R.ISESphosPEPGQR.T	-1.61233	-0.0104067	2	4	sp|O14867|BACH1_HUMAN	STYX	NR	0.9979	0.9996	0.993	0.992	QKRSECPWLGIRISESPEPGQRTFTTLSSVN
sp|Q12888|TP53B_HUMAN_922	K.EGDIIPPLTGATphosPPLIGHLK.L	K.EGDIIPPLTGATphosPPLIGHLK.L	-1.61162	1.01508	10	15	sp|Q12888|TP53B_HUMAN	STYX	Q1	1	1	0.991	0.99	TLPKEGDIIPPLTGATPPLIGHLKLEPKRHS
sp|Q14149|MORC3_HUMAN_765	K.SESphosPDHMVSQYQQALEEIER.L	K.SESphosPDHMVSQYQQALEEIER.L	-1.61162	-0.0748967	4	7	sp|Q14149|MORC3_HUMAN	STYX	NR	1	1	0.993	0.993	TDAVFLLESINGKSESPDHMVSQYQQALEEI
sp|P04637|P53_HUMAN_312 313 314 315_C	R.ALPNN(TSSS)phosPQPK.K	R.ALPNN(TSSS)phosPQPK.K	-1.60841	2.64193	1	17	sp|P04637|P53_HUMAN	STYX	Q1	0.9977	1	0.999	1.001	HELPPGSTKRALPNNTSSSPQPKKKPLDGEY ELPPGSTKRALPNNTSSSPQPKKKPLDGEYF LPPGSTKRALPNNTSSSPQPKKKPLDGEYFT PPGSTKRALPNNTSSSPQPKKKPLDGEYFTL
sp|Q96T37|RBM15_HUMAN_212	K.ISHLSGSGSphosGDER.V	K.ISHLSGSGSphosGDER.V	-1.60841	1.62884	1	1	sp|Q96T37|RBM15_HUMAN	STYX	Q1	0.9996	0.9997	0.905	0.822	FGDVSVKISHLSGSGSGDERVAFVNFRRPED
tr|E7EV07|E7EV07_HUMAN_415	R.LQRASphosQDTPSAGLLGENQLR.Q	R.LQRASphosQDTPSAGLLGENQLR.Q	-1.60841	0.619708	1	2	tr|E7EV07|E7EV07_HUMAN	STYQ	Q1	0.9999	1	0.987	0.991	LQGPCKPGGFRLQRASQDTPSAGLLGENQLR
sp|Q01082|SPTB2_HUMAN_781	K.IVSSSDVGHDEYSTQSphosLVK.K	K.IVSSSDVGHDEYSTQSphosLVKK.H	-1.60841	-0.404449	1	2	sp|Q01082|SPTB2_HUMAN	STYX	Q4	1	1	0.817	0.914	IVSSSDVGHDEYSTQSLVKKHKDVAEEIANY
sp|Q9UBP0|SPAST_HUMAN_597	R.SVSphosPQTLEAYIR.W	R.SVSphosPQTLEAYIR.W	-1.60841	-1.13604	2	2	sp|Q9UBP0|SPAST_HUMAN	STYX	Q4	0.9995	0.9992	0.994	0.993	LSDFTESLKKIKRSVSPQTLEAYIRWNKDFG
sp|P49116|NR2C2_HUMAN_219	K.DLRSphosPLIATPTFVADKDGAR.Q	R.SphosPLIATPTFVADKDGAR.Q	-1.60841	-0.089252	1	3	sp|P49116|NR2C2_HUMAN	STYX	NR	1	1	0.997	0.997	CAASTEKIYIRKDLRSPLIATPTFVADKDGA
sp|Q9H8W4|PKHF2_HUMAN_16	R.RISphosIVENCFGAAGQPLTIPGR.V	R.RISphosIVENCFGAAGQPLTIPGR.V	-1.60841	0.244172	1	3	sp|Q9H8W4|PKHF2_HUMAN	STYX	NR	1	1	0.998	0.998	MVDRLANSEANTRRISIVENCFGAAGQPLTI
sp|Q9NU19|TB22B_HUMAN_57 58_C	K.KA(SS)phosFHEFAR.N	K.KA(SS)phosFHEFAR.N	-1.60841	0.396175	1	3	sp|Q9NU19|TB22B_HUMAN	STYX	NR	0.9963	0.9999	1	1	ERSKVNTVPLKNKKASSFHEFARNTSDAWDI RSKVNTVPLKNKKASSFHEFARNTSDAWDIG
sp|Q9UPU5|UBP24_HUMAN_914	T.AMPTVATSVQSphosPYR.S	K.MLTATAMPTVATSVQSphosPYR.S	-1.60841	0.396175	1	4	sp|Q9UPU5|UBP24_HUMAN	STYX	NR	0.9808	0.9999	0.897	0.962	MLTATAMPTVATSVQSPYRSTKLVIIERLLL
sp|Q8WXE0|CSKI2_HUMAN_946	R.GSSphosGEGLPFAEEGNLTIK.Q	R.GSSphosGEGLPFAEEGNLTIK.Q	-1.59955	-0.447706	2	1	sp|Q8WXE0|CSKI2_HUMAN	STYX	Q4	1	0.9999	0.961	0.924	EEEPGPEGTPPSRGSSGEGLPFAEEGNLTIK
sp|Q8WU20|FRS2_HUMAN_225 226 227_C	R.VSNAE(SST)phosPKEEPSSIEDRDPQILLEPEGVK.F	R.VSNAE(SST)phosPKEEPSSIEDRDPQILLEPEGVK.F	-1.59325	0.624444	2	1	sp|Q8WU20|FRS2_HUMAN	STYX	Q1	0.9315	0.9535	0.963	0.998	TSVHVPLEARVSNAESSTPKEEPSSIEDRDP SVHVPLEARVSNAESSTPKEEPSSIEDRDPQ VHVPLEARVSNAESSTPKEEPSSIEDRDPQI
sp|Q96ST2|IWS1_HUMAN_725	R.MNSTGGQTphosPR.R	R.MNSTGGQTphosPR.R	-1.59255	0.16171	2	3	sp|Q96ST2|IWS1_HUMAN	STYX	NR	0.9976	0.9996	0.855	0.949	EQMPQRRRMNSTGGQTPRRDLEKVLTGEEKA
sp|P29590|PML_HUMAN_408 409_C	K.ASPEAA(ST)phosPRDPIDVDLPEEAER.V	K.ASPEAA(ST)phosPRDPIDVDLPEEAER.V	-1.59185	0.124015	2	2	sp|P29590|PML_HUMAN	STYX	NR	0.9994	1	0.998	0.998	GKDAAVSKKASPEAASTPRDPIDVDLPEEAE KDAAVSKKASPEAASTPRDPIDVDLPEEAER
sp|Q5UIP0|RIF1_HUMAN_1772	K.KADVQAPVSphosPSETSQANPY.S	K.KADVQAPVSphosPSETSQANPYSEGQFLDEHHSVNF.H	-1.58527	0.676283	2	1	sp|Q5UIP0|RIF1_HUMAN	STYX	Q1	1	0.9755	0.938	0.972	VEISETKKADVQAPVSPSETSQANPYSEGQF
sp|O00443|P3C2A_HUMAN_1553	R.SADAGSFSphosPTPGQIGGAVK.L	R.SADAGSFSphosPTPGQIGGAVK.L	-1.58217	-0.0326684	4	7	sp|O00443|P3C2A_HUMAN	STYX	NR	1	1	0.994	0.995	EKAEGIARSADAGSFSPTPGQIGGAVKLSIS
sp|Q5T481|RBM20_HUMAN_1120	K.SLEVRSphosPEYTEVELK.Q	R.SphosPEYTEVELK.Q	-1.58011	0.385833	4	7	sp|Q5T481|RBM20_HUMAN	STYX	NR	1	1	0.996	0.996	PENSRYVEMKSLEVRSPEYTEVELKQPLSLP
sp|Q5EBL4|RIPL1_HUMAN_345 346_C	R.(TS)phosPQPESGIKR.L	R.(TS)phosPQPESGIK.R	-1.57977	-0.0607522	2	10	sp|Q5EBL4|RIPL1_HUMAN	STYX	NR	0.9999	1	1	1	EENRIPQPPPIAHPRTSPQPESGIKRLFSFF ENRIPQPPPIAHPRTSPQPESGIKRLFSFFS
sp|Q99567|NUP88_HUMAN_166 167 168 169 170_C	R.FF(TSSTS)phosLTLK.H	R.FF(TSSTS)phosLTLK.H	-1.57943	0.533678	2	7	sp|Q99567|NUP88_HUMAN	STYX	Q1	0.9837	0.9888	0.999	1	STVNCSTTPVAERFFTSSTSLTLKHAAWYPS TVNCSTTPVAERFFTSSTSLTLKHAAWYPSE VNCSTTPVAERFFTSSTSLTLKHAAWYPSEI NCSTTPVAERFFTSSTSLTLKHAAWYPSEIL CSTTPVAERFFTSSTSLTLKHAAWYPSEILD
sp|P04637|P53_HUMAN_315	R.ALPNNTSSSphosPQPK.K	R.ALPNNTSSSphosPQPK.K	-1.5767	2.34103	2	3	sp|P04637|P53_HUMAN	STYX	Q1	0.9983	1	0.963	0.937	PPGSTKRALPNNTSSSPQPKKKPLDGEYFTL
sp|Q5VUA4|ZN318_HUMAN_2030 2035	R.VSphosPAHRSphosPTVLCQK.V	R.VSphosPAHRSphosPTVLCQK.V	-1.5767	0.574649	1	4	sp|Q5VUA4|ZN318_HUMAN	STYX	Q1	0.9994	0.9998	0.991	0.991	GNLGDMPVDFCTTRVSPAHRSPTVLCQKVCE MPVDFCTTRVSPAHRSPTVLCQKVCEENSVS
sp|Q5VZL5|ZMYM4_HUMAN_1071	K.TLSQGESQTSphosEHELFLDTK.L	K.TLSQGESQTSphosEHELFLDTK.L	-1.5767	1.15258	7	2	sp|Q5VZL5|ZMYM4_HUMAN	STYX	Q1	0.9998	0.999	0.993	0.992	EDEEKKTLSQGESQTSEHELFLDTKIFEKDQ
sp|Q9BVW5|TIPIN_HUMAN_224	K.LLSNSQTphosLGNDMLMNTPR.A	K.LLSNSQTphosLGNDMLMNTPR.A	-1.5767	3.24989	1	3	sp|Q9BVW5|TIPIN_HUMAN	STYX	Q1	0.9999	1	0.978	0.908	LALERRQAKLLSNSQTLGNDMLMNTPRAHTV
sp|Q9UK61|TASOR_HUMAN_673	R.SSHSphosLDYDKDR.V	R.SSHSphosLDYDKDR.V	-1.5767	0.691692	7	6	sp|Q9UK61|TASOR_HUMAN	STYX	Q1	1	1	0.974	0.992	SRGEAIISGKQRSSHSLDYDKDRVKELINLI
sp|Q9Y2W1|TR150_HUMAN_737	R.GKSphosRESVDSR.D	R.GKSphosRESVDSR.D	-1.5767	0.48606	2	1	sp|Q9Y2W1|TR150_HUMAN	STYX	Q1	0.9921	0.9583	0.992	0.991	ERRKKHKERDLKRGKSRESVDSRDSSHSRER
sp|O60381|HBP1_HUMAN_382	R.RASLSphosCGGPGGQDFAR.S	R.RASLSphosCGGPGGQDFAR.S	-1.5767	0.171977	1	2	sp|O60381|HBP1_HUMAN	STYX	NR	0.9998	1	0.867	0.829	VYVLSSMARQRRASLSCGGPGGQDFARSGFS
sp|O75427|LRCH4_HUMAN_432	R.KDSphosLLKPGLR.A	R.KDSphosLLKPGLR.A	-1.5767	0.167645	4	6	sp|O75427|LRCH4_HUMAN	STYX	NR	0.9999	1	1	1	RQQQQSGAWGAPRKDSLLKPGLRAVVGGAAA
sp|O95251|KAT7_HUMAN_50	R.SSARLSphosQSSQDSSPVR.N	R.LSphosQSSQDSSPVR.N	-1.5767	-0.0178819	1	2	sp|O95251|KAT7_HUMAN	STYQ	NR	0.9815	0.9997	0.985	0.986	TSRRSARVTRSSARLSQSSQDSSPVRNLQSF
sp|Q86UU0|BCL9L_HUMAN_88	K.ANQISphosPSNSSLK.N	K.ANQISphosPSNSSLK.N	-1.5767	0.137257	3	21	sp|Q86UU0|BCL9L_HUMAN	STYX	NR	0.9998	1	0.991	0.995	KGVGAGNHGAKANQISPSNSSLKNPQAGVPP
sp|Q9Y4A5|TRRAP_HUMAN_1628	R.FITLLLPGGAQTAVRPGSphosPSTSTMR.L	R.FITLLLPGGAQTAVRPGSphosPSTSTMR.L	-1.5767	0.173782	1	5	sp|Q9Y4A5|TRRAP_HUMAN	STYX	NR	0.9817	0.9978	0.91	0.937	TLLLPGGAQTAVRPGSPSTSTMRLDLQFQAI
sp|Q9UHI6|DDX20_HUMAN_268	R.LNSphosSDPSLIGLK.Q	R.LNSphosSDPSLIGLK.Q	-1.56185	0.111509	2	4	sp|Q9UHI6|DDX20_HUMAN	STYX	NR	1	1	0.993	0.993	ALTKYMRDPTFVRLNSSDPSLIGLKQYYKVV
sp|P46087|NOP2_HUMAN_599	K.FSNSIPQSQTGNSphosETATPTNVDLPQVIPK.S	K.FSNSIPQSQTGNSphosETATPTNVDLPQVIPK.S	-1.54861	1.4468	2	1	sp|P46087|NOP2_HUMAN	STYX	Q1	0.9857	0.9618	0.858	0.326	FKKFSNSIPQSQTGNSETATPTNVDLPQVIP
sp|P24928|RPB1_HUMAN_1891 1892 1905 1906_C	K.YSP(TS)phosPTYSPTSPVYTP(TS)phosPK.Y	K.YSP(TS)phosPTYSPTSPVYTP(TS)phosPK.Y	-1.54567	0.74242	1	10	sp|P24928|RPB1_HUMAN	STYX	Q1	0.9909	0.9979	0.979	1.16	PTSPTYSPTTPKYSPTSPTYSPTSPVYTPTS TSPTYSPTTPKYSPTSPTYSPTSPVYTPTSP PTSPTYSPTSPVYTPTSPKYSPTSPTYSPTS TSPTYSPTSPVYTPTSPKYSPTSPTYSPTSP
sp|Q14839|CHD4_HUMAN_1570	K.IEENSphosLKEEESIEGEK.E	K.IEENSphosLKEEESIEGEK.E	-1.54567	1.35295	3	10	sp|Q14839|CHD4_HUMAN	STYX	Q1	1	1	0.999	0.998	APVPPAEDGIKIEENSLKEEESIEGEKEVKS
sp|P06400|RB_HUMAN_612	L.NLPLQNNHTAADMYLSPVRSphosPK.K	L.NLPLQNNHTAADMYLSPVRSphosPK.K	-1.54567	-1.64191	7	2	sp|P06400|RB_HUMAN	STYX	Q4	1	1	0.99	0.997	QNNHTAADMYLSPVRSPKKKGSTTRVNSTAN
sp|Q6ZSZ5|ARHGI_HUMAN_1202	R.RDSphosAPTENR.L	R.RDSphosAPTENR.L	-1.54567	-0.951748	3	3	sp|Q6ZSZ5|ARHGI_HUMAN	STYX	Q4	0.9994	0.9995	0.991	0.992	VGPEYAERPEVARRDSAPTENRLAKSDVPIQ
sp|O95049|ZO3_HUMAN_169	R.SPGGGSphosEANGLALVSGFKR.L	R.SPGGGSphosEANGLALVSGFK.R	-1.54567	0.244172	3	3	sp|O95049|ZO3_HUMAN	STYX	NR	1	1	0.606	0.759	RGRAGSHGRRSPGGGSEANGLALVSGFKRLP
sp|P12270|TPR_HUMAN_640 641_C	S.SLDDVSLA(ST)phosPK.R	R.ILLSQTTGVAIPLHASSLDDVSLA(ST)phosPK.R	-1.54567	-0.323717	7	5	sp|P12270|TPR_HUMAN	STYX	NR	0.9984	0.998	0.998	0.999	AIPLHASSLDDVSLASTPKRPSTSQTVSTPA IPLHASSLDDVSLASTPKRPSTSQTVSTPAP
sp|P21333|FLNA_HUMAN_2523	R.LVSphosNHSLHETSSVFVDSLTK.A	R.LVSphosNHSLHETSSVFVDSLTK.A	-1.54567	-0.0748967	1	1	sp|P21333|FLNA_HUMAN	STYX	NR	0.993	0.9983	0.5	0.901	GGSPFKAKVTGPRLVSNHSLHETSSVFVDSL
sp|P25490|TYY1_HUMAN_118	R.EEVVGGDDSphosDGLR.A	R.EEVVGGDDSphosDGLR.A	-1.54567	-0.0606828	3	5	sp|P25490|TYY1_HUMAN	STYX	NR	0.9992	0.9999	1	1	VILVQTREEVVGGDDSDGLRAEDGFEDQILI
sp|Q15052|ARHG6_HUMAN_684	R.KDSphosIPQVLLPEEEK.L	R.KDSphosIPQVLLPEEEKLIIEETR.S	-1.54567	0.364924	1	9	sp|Q15052|ARHG6_HUMAN	STYX	NR	1	1	1	1	SANFQQGHGSSTRKDSIPQVLLPEEEKLIIE
sp|Q86YV5|PRAG1_HUMAN_491 492_C	R.TIYL(SS)phosPDSAVGVQWPR.G	R.TIYL(SS)phosPDSAVGVQWPR.G	-1.54567	0.207831	3	4	sp|Q86YV5|PRAG1_HUMAN	STYX	NR	0.998	0.9974	0.994	0.996	VMAAHPEEDHRTIYLSSPDSAVGVQWPRGPV MAAHPEEDHRTIYLSSPDSAVGVQWPRGPVS
sp|Q8NDI1|EHBP1_HUMAN_428	K.DLSTSphosPKPSPIPSPVLGR.K	K.DLSTSphosPKPSPIPSPVLGR.K	-1.54567	0.0870708	1	1	sp|Q8NDI1|EHBP1_HUMAN	STYX	NR	0.9993	1	0.933	0.919	VLNENTVSAGKDLSTSPKPSPIPSPVLGRKP
sp|Q9H400|LIME1_HUMAN_200	K.TEVTPAAQVDVLYphosSR.V	K.TEVTPAAQVDVLYphosSR.V	-1.54567	0.311286	1	3	sp|Q9H400|LIME1_HUMAN	STYX	NR	0.9997	1	0.979	0.979	QGKTEVTPAAQVDVLYSRVCKPKRRDPGPTT
sp|Q9P270|SLAI2_HUMAN_353	R.NSPRPSphosPK.Q	R.NSPRPSphosPK.Q	-1.53433	-0.56765	2	2	sp|Q9P270|SLAI2_HUMAN	STYX	Q4	0.9578	0.9983	0.997	0.997	AVNRFSPSPRNSPRPSPKQSPRNSPRSRSPA
sp|Q12888|TP53B_HUMAN_1480 1481_C	A.AGPSDGLDA(SS)phosPGNSFVGLR.V	A.AGPSDGLDA(SS)phosPGNSFVGLR.V	-1.52857	-0.039638	6	6	sp|Q12888|TP53B_HUMAN	STYX	NR	1	1	0.998	0.999	IPFQAAAGPSDGLDASSPGNSFVGLRVVAKW PFQAAAGPSDGLDASSPGNSFVGLRVVAKWS
sp|Q9BZL4|PP12C_HUMAN_399	R.TLNGVSSphosPPHPSPK.S	R.TLNGVSSphosPPHPSPK.S	-1.52443	-0.375556	2	5	sp|Q9BZL4|PP12C_HUMAN	STYX	NR	1	1	0.987	0.951	TEPPPAEPRTLNGVSSPPHPSPKSPVQLEEA
sp|P28715|ERCC5_HUMAN_563	K.FDSSLLSSphosDDETK.C	K.FDSSLLSSphosDDETK.C	-1.5153	0.434587	1	2	sp|P28715|ERCC5_HUMAN	STYX	Q1	0.9998	0.9999	0.924	0.969	ELCPYESKFDSSLLSSDDETKCKPNSASEVI
sp|O75400|PR40A_HUMAN_932 933_C	K.DSGNWD(TS)phosGSELSEGELEKR.R	K.DSGNWD(TS)phosGSELSEGELEKR.R	-1.5153	-2.20955	1	1	sp|O75400|PR40A_HUMAN	STYX	Q4	0.9995	0.9914	0.654	0.524	KSPKKKTGKDSGNWDTSGSELSEGELEKRRR SPKKKTGKDSGNWDTSGSELSEGELEKRRRT
sp|Q9BYW2|SETD2_HUMAN_1228	K.SWQQTTFQNRPDSphosR.L	K.SWQQTTFQNRPDSphosR.L	-1.51342	1.80992	4	1	sp|Q9BYW2|SETD2_HUMAN	STYX	Q1	0.9994	0.9947	0.95	0.972	PNKSWQQTTFQNRPDSRLGKTELSFSSSCEI
sp|Q99708|CTIP_HUMAN_315	R.FSDSTSKTphosPPQEELPTR.V	K.TphosPPQEELPTR.V	-1.5103	0.343707	2	11	sp|Q99708|CTIP_HUMAN	STYX	NR	0.944	0.9997	0.95	0.99	RNTEDSLRFSDSTSKTPPQEELPTRVSSPVF
sp|Q8NEV8|EXPH5_HUMAN_1074	K.FSPSSphosPESANECSK.V	K.FSPSSphosPESANECSK.V	-1.50411	-0.163572	2	2	sp|Q8NEV8|EXPH5_HUMAN	STYX	NR	0.9975	0.9999	0.993	0.934	EDAMGNYMLNKFSPSSPESANECSKVLSDSA
sp|Q9UQ35|SRRM2_HUMAN_1541	R.SGSphosSQELDVKPSASPQER.S	R.SGSphosSQELDVKPSASPQER.S	-1.49858	-0.447706	4	3	sp|Q9UQ35|SRRM2_HUMAN	STYX	Q4	1	1	0.959	0.975	KTVARTPLGQRSRSGSSQELDVKPSASPQER
sp|Q12888|TP53B_HUMAN_782	K.CSphosDSQSWEDIAPEIEPCAENR.L	K.CSphosDSQSWEDIAPEIEPCAENR.L	-1.49797	1.68896	2	7	sp|Q12888|TP53B_HUMAN	STYX	Q1	1	1	0.975	0.478	RVDVSCEPLEGVEKCSDSQSWEDIAPEIEPC
sp|Q562F6|SGO2_HUMAN_845	K.GVHDLEKDNFFSLTphosPK.D	K.GVHDLEKDNFFSLTphosPK.D	-1.48585	2.49571	2	3	sp|Q562F6|SGO2_HUMAN	STYX	Q1	1	1	0.938	0.978	NKGVHDLEKDNFFSLTPKDKETISENLQVTN
sp|P49327|FAS_HUMAN_45	K.AGLYphosGLPR.R	K.AGLYphosGLPR.R	-1.48555	0.375416	1	1	sp|P49327|FAS_HUMAN	STYX	Q1	0.9779	0.9995	1	1	VDMVTDDDRRWKAGLYGLPRRSGKLKDLSRF
sp|Q5T481|RBM20_HUMAN_980	K.AVGNGAAEISLKSphosPR.E	K.AVGNGAAEISLKSphosPR.E	-1.48555	0.78257	3	8	sp|Q5T481|RBM20_HUMAN	STYX	Q1	1	1	0.988	0.991	GVKAVGNGAAEISLKSPRELPSASTSCPSDM
sp|Q5VZL5|ZMYM4_HUMAN_1070 1071_C	K.TLSQGESQ(TS)phosEHELFLDTK.L	K.TLSQGESQ(TS)phosEHELFLDTK.L	-1.48555	1.30306	3	10	sp|Q5VZL5|ZMYM4_HUMAN	STYX	Q1	0.9997	0.9997	0.943	0.996	AEDEEKKTLSQGESQTSEHELFLDTKIFEKD EDEEKKTLSQGESQTSEHELFLDTKIFEKDQ
sp|Q8WWI1|LMO7_HUMAN_246	K.REDSphosFESLDSLGSR.S	K.REDSphosFESLDSLGSR.S	-1.48555	3.75556	1	2	sp|Q8WWI1|LMO7_HUMAN	STYX	Q1	0.9992	1	0.996	0.991	RGEFLAPPRHHKREDSFESLDSLGSRSLTSC
sp|Q8WXH0|SYNE2_HUMAN_6389	K.RGESEEPSSphosPQSLCHL.V	R.GESEEPSSphosPQSLCHLVAPGHER.S	-1.48555	1.83675	1	1	sp|Q8WXH0|SYNE2_HUMAN	STYX	Q1	0.9937	1	0.909	0.901	QTDSWRKRGESEEPSSPQSLCHLVAPGHERS
sp|Q9H4L7|SMRCD_HUMAN_95 96_C	R.GIQYIDL(SS)phosDSEDVVSPNCSNTVQEK.T	R.GIQYIDL(SS)phosDSEDVVSPNCSNTVQEK.T	-1.48555	0.514819	5	7	sp|Q9H4L7|SMRCD_HUMAN	STYX	Q1	0.9968	0.9957	0.966	0.751	ISYFKNQRGIQYIDLSSDSEDVVSPNCSNTV SYFKNQRGIQYIDLSSDSEDVVSPNCSNTVQ
sp|O15014|ZN609_HUMAN_842	K.TNSphosPAYSDISDAGEDGEGKVDSVK.S	K.TNSphosPAYSDISDAGEDGEGK.V	-1.48555	0.0870708	1	3	sp|O15014|ZN609_HUMAN	STYX	NR	0.9877	0.9972	0.996	0.996	VVTQNGAEASSVKTNSPAYSDISDAGEDGEG
sp|O15417|TNC18_HUMAN_999	R.ASphosPVAALK.A	R.ASphosPVAALK.A	-1.48555	-0.163253	3	3	sp|O15417|TNC18_HUMAN	STYX	NR	0.9945	0.9996	1	1	GTYGKAVSPPPSPRASPVAALKAKVIQKLED
sp|O75396|SC22B_HUMAN_137	R.NLGSphosINTELQDVQR.L	R.RNLGSphosINTELQDVQR.L	-1.48555	0.266892	31	34	sp|O75396|SC22B_HUMAN	STYX	NR	1	1	0.997	0.995	TKKLYIDSCARRNLGSINTELQDVQRIMVAN
sp|P06400|RB_HUMAN_821	K.ISEGLPTphosPTK.M	K.ISEGLPTphosPTK.M	-1.48555	-0.0326684	7	9	sp|P06400|RB_HUMAN	STYX	NR	0.9995	0.9999	0.988	0.992	ISPLKSPYKISEGLPTPTKMTPRSRILVSIG
sp|Q03001|DYST_HUMAN_236 237_C	R.LLDPEDVDV(SS)phosPDEK.S	R.LLDPEDVDV(SS)phosPDEK.S	-1.48555	-0.193949	3	1	sp|Q03001|DYST_HUMAN	STYX	NR	1	1	1	1	KIGVIRLLDPEDVDVSSPDEKSVITYVSSLY IGVIRLLDPEDVDVSSPDEKSVITYVSSLYD
sp|Q5JR12|PPM1J_HUMAN_76	R.ASFSRPTFLQLSphosPGGLR.R	R.ASFSRPTFLQLSphosPGGLR.R	-1.48555	-0.335291	1	2	sp|Q5JR12|PPM1J_HUMAN	STYX	NR	0.9999	1	0.999	0.998	VEARASFSRPTFLQLSPGGLRRADDHAGRAV
sp|Q5THJ4|VP13D_HUMAN_2455	R.SSphosLPVSNER.H	K.RSSphosLPVSNER.H	-1.48555	-0.209546	1	3	sp|Q5THJ4|VP13D_HUMAN	STYX	NR	0.9668	1	0.916	0.964	IVPKTVKSGVVTKRSSLPVSNERHLEVKVNV
sp|Q86V48|LUZP1_HUMAN_611	R.SphosQENILQGFSTSHK.E	R.SphosQENILQGFSTSHK.E	-1.48555	-0.225314	1	5	sp|Q86V48|LUZP1_HUMAN	STYQ	NR	0.9999	1	0.998	0.998	NSKAPVLSKYPYSCRSQENILQGFSTSHKEG
sp|Q9UKV3|ACINU_HUMAN_865	K.KPSISphosITTESLK.S	P.SISphosITTESLK.S	-1.48555	0.322174	1	5	sp|Q9UKV3|ACINU_HUMAN	STYX	NR	0.9998	1	0.886	0.986	RWGASTATTQKKPSISITTESLKSLIPDIKP
sp|Q86XZ4|SPAS2_HUMAN_192	K.SLTphosMHSIHNSQQPR.N	K.SLTphosMHSIHNSQQPR.N	-1.46249	3.33781	2	2	sp|Q86XZ4|SPAS2_HUMAN	STYX	Q1	0.9999	1	0.592	0.557	SMLQNGVSDFETKSLTMHSIHNSQQPRNAAK
sp|A1X283|SPD2B_HUMAN_675	K.LRPAKSphosQDKSLLDGEGPQAVGGQDVAFSR.S	K.LRPAKSphosQDK.S	-1.459	-3.34243	2	4	sp|A1X283|SPD2B_HUMAN	STYQ	Q4	1	0.9999	0.993	1	QVDICNLRSKLRPAKSQDKSLLDGEGPQAVG
sp|A8K0R7|ZN839_HUMAN_574	R.RGSphosIGAALSSR.D	R.RGSphosIGAALSSR.D	-1.4564	0.374734	1	4	sp|A8K0R7|ZN839_HUMAN	STYX	Q1	0.9994	1	0.953	0.999	GPQLQALANLEARRGSIGAALSSRDVSGLPV
sp|Q12888|TP53B_HUMAN_484	K.DGDMHSSSphosLTVECSK.T	K.DGDMHSSSphosLTVECSK.T	-1.4564	1.77469	2	1	sp|Q12888|TP53B_HUMAN	STYX	Q1	0.9945	0.9988	0.963	0.98	EQSNDGKKDGDMHSSSLTVECSKTSEIEPKN
sp|Q12888|TP53B_HUMAN_784	K.CSDSphosQSWEDIAPEIEPCAENR.L	K.CSDSphosQSWEDIAPEIEPCAENR.L	-1.4564	1.15564	5	9	sp|Q12888|TP53B_HUMAN	STYQ	Q1	1	1	0.912	0.977	DVSCEPLEGVEKCSDSQSWEDIAPEIEPCAE
sp|Q7L2J0|MEPCE_HUMAN_60 69	R.CAPSAGSphosPAAAVGRESphosPGAAAT.S	R.CAPSAGSphosPAAAVGRESphosPGAAATSSSGPQAQQHR.G	-1.4564	0.910748	1	3	sp|Q7L2J0|MEPCE_HUMAN	STYX	Q1	0.9298	0.9752	0.967	0.994	GGTERGPGRCAPSAGSPAAAVGRESPGAAAT CAPSAGSPAAAVGRESPGAAATSSSGPQAQQ
sp|Q9H583|HEAT1_HUMAN_1190	K.SphosQDLESVQEVGGSYWQR.V	K.SphosQDLESVQEVGGSYWQR.V	-1.4564	0.874222	24	5	sp|Q9H583|HEAT1_HUMAN	STYQ	Q1	1	1	0.996	0.998	GTVQQKRRQKMQQKKSQDLESVQEVGGSYWQ
sp|P49792|RBP2_HUMAN_1456	K.SGSSFVHQASphosFK.F	K.SGSSFVHQASphosFK.F	-1.4564	-0.595046	7	2	sp|P49792|RBP2_HUMAN	STYX	Q4	0.9999	0.9997	0.998	0.998	TKSANKSGSSFVHQASFKFGQGDLPKPINSD
sp|Q8NAX2|KDF1_HUMAN_158	K.STMGSSphosFSYPDVK.L	K.STMGSSphosFSYPDVK.L	-1.4564	-0.603825	1	1	sp|Q8NAX2|KDF1_HUMAN	STYX	Q4	0.9822	0.9964	0.945	0.979	PSRRDGQRLKSTMGSSFSYPDVKLKGIPVYP
sp|Q8TB72|PUM2_HUMAN_178 182	R.TPGSphosRQASphosPTEVVER.L	R.TPGSphosRQASphosPTEVVER.L	-1.4564	-0.591564	1	2	sp|Q8TB72|PUM2_HUMAN	STYX	Q4	0.9745	0.998	0.971	0.96	NGMDADCKDFNRTPGSRQASPTEVVERLGPN ADCKDFNRTPGSRQASPTEVVERLGPNTNPS
sp|P26196|DDX6_HUMAN_92	K.TSDVTSphosTKGNEFEDYCLKR.E	K.TSDVTSphosTKGNEFEDYCLKR.E	-1.4564	0.311286	1	1	sp|P26196|DDX6_HUMAN	STYX	NR	0.9569	0.9854	0.901	0.91	KLPPKDLRIKTSDVTSTKGNEFEDYCLKREL
sp|P51116|FXR2_HUMAN_192	K.RASphosLLGDMHFR.S	K.RASphosLLGDMHFR.S	-1.4564	0.294787	2	2	sp|P51116|FXR2_HUMAN	STYX	NR	1	1	1	1	ELFILSTTEAPVKRASLLGDMHFRSLRTKLL
sp|Q13435|SF3B2_HUMAN_311	R.SSLGQSASETphosEEDTVSVSK.K	R.SSLGQSASETphosEEDTVSVSK.K	-1.4564	-0.163253	3	3	sp|Q13435|SF3B2_HUMAN	STYX	NR	0.9977	0.9985	0.994	0.995	METDARSSLGQSASETEEDTVSVSKKEKNRK
sp|Q5VYV7|SLX4I_HUMAN_271	K.TGLLSRSphosPVCSCESASPCPK.Q	K.TGLLSRSphosPVCSCESASPCPK.Q	-1.4564	-0.103752	1	5	sp|Q5VYV7|SLX4I_HUMAN	STYX	NR	0.9876	1	0.93	0.978	KPHPGERLKTGLLSRSPVCSCESASPCPKQS
sp|Q9UDY2|ZO2_HUMAN_170	R.SRSphosWEDSPER.G	R.SRSphosWEDSPER.G	-1.4564	-0.0241819	1	8	sp|Q9UDY2|ZO2_HUMAN	STYX	NR	0.9766	1	0.958	0.987	YSERSRLNSHGGRSRSWEDSPERGRPHERAR
sp|P30419|NMT1_HUMAN_73	K.GSETDSphosAQDQPVK.M	K.GSETDSphosAQDQPVK.M	-1.4541	-0.0748967	2	3	sp|P30419|NMT1_HUMAN	STYX	NR	1	1	0.993	0.996	KKKQKKKKEKGSETDSAQDQPVKMNSLPAER
sp|P05783|K1C18_HUMAN_60	R.GGMGSphosGGLATGIAGGLAGMGGIQNEK.E	R.GGMGSphosGGLATGIAGGLAGMGGIQNEK.E	-1.4458	-1.44771	2	1	sp|P05783|K1C18_HUMAN	STYX	Q4	1	1	0.839	0.5	RISVSRSTSFRGGMGSGGLATGIAGGLAGMG
sp|P30050|RL12_HUMAN_126	R.ELSphosGTIK.E	R.ELSphosGTIK.E	-1.44552	1.04398	4	4	sp|P30050|RL12_HUMAN	STYX	Q1	0.995	0.9832	0.982	0.978	NIARQMRHRSLARELSGTIKEILGTAQSVGC
sp|Q14683|SMC1A_HUMAN_971	R.ISSphosIYAR.E	R.ISSphosIYAR.E	-1.44212	1.37853	2	2	sp|Q14683|SMC1A_HUMAN	STYX	Q1	0.9677	0.9719	0.984	0.984	SSQGEDSVSGSQRISSIYAREALIEIDYGDL
sp|Q96BD0|SO4A1_HUMAN_43	R.ASPGTPLSPGSphosLR.S	R.ASPGTPLSPGSphosLR.S	-1.43789	0.343707	4	5	sp|Q96BD0|SO4A1_HUMAN	STYX	NR	0.9984	0.9999	0.988	0.989	PPSRRASPGTPLSPGSLRSAAHSPLDTSKQP
sp|Q8IWJ2|GCC2_HUMAN_1490	R.SPVSSQQSphosLK.N	R.SPVSSQQSphosLK.N	-1.43536	-0.882888	2	2	sp|Q8IWJ2|GCC2_HUMAN	STYX	Q4	0.9897	0.9992	0.861	0.975	LKNEPTTRSPVSSQQSLKNLRERRNTDLPLL
sp|Q9Y2Y9|KLF13_HUMAN_268	R.TGSphosLSDYSR.S	R.TGSphosLSDYSR.S	-1.42811	0.385833	4	3	sp|Q9Y2Y9|KLF13_HUMAN	STYX	Q1	0.9992	0.9993	0.993	0.995	HPGMLQRRGGGSRTGSLSDYSRSDASSPTIS
sp|O15294|OGT1_HUMAN_20	R.MLSphosFQGLAELAHR.E	R.MLSphosFQGLAELAHR.E	-1.42783	1.26028	8	10	sp|O15294|OGT1_HUMAN	STYX	Q1	1	1	1	1	VGNVADSTEPTKRMLSFQGLAELAHREYQAG
sp|O60885|BRD4_HUMAN_1117	K.IHSphosPIIR.S	K.IHSphosPIIR.S	-1.42783	0.700917	4	4	sp|O60885|BRD4_HUMAN	STYX	Q1	0.9933	0.9904	1	1	VQPQPLVVVKEEKIHSPIIRSEPFSPSLRPE
sp|Q12888|TP53B_HUMAN_482 483 484_C	K.DGDMH(SSS)phosLTVECSK.T	K.DGDMH(SSS)phosLTVECSK.T	-1.42783	0.543016	3	6	sp|Q12888|TP53B_HUMAN	STYX	Q1	0.9996	0.9999	0.997	0.999	LEEQSNDGKKDGDMHSSSLTVECSKTSEIEP EEQSNDGKKDGDMHSSSLTVECSKTSEIEPK EQSNDGKKDGDMHSSSLTVECSKTSEIEPKN
sp|Q01082|SPTB2_HUMAN_777 778 779_C	K.IVSSSDVGHDE(YST)phosQSLVK.K	K.IVSSSDVGHDE(YST)phosQSLVK.K	-1.42783	-0.358069	1	4	sp|Q01082|SPTB2_HUMAN	STYQ	Q4	0.9993	0.9999	0.493	0.738	DILKIVSSSDVGHDEYSTQSLVKKHKDVAEE ILKIVSSSDVGHDEYSTQSLVKKHKDVAEEI LKIVSSSDVGHDEYSTQSLVKKHKDVAEEIA
sp|Q9UKI8|TLK1_HUMAN_38	R.SLLNHTphosPPSGRPR.E	R.SLLNHTphosPPSGR.P	-1.42783	-0.603825	3	9	sp|Q9UKI8|TLK1_HUMAN	STYX	Q4	0.999	1	0.959	0.988	PTPGSAAAARSLLNHTPPSGRPREGAMDELH
sp|Q12955|ANK3_HUMAN_1459	R.RQSphosFASL.A	R.RQSphosFASL.A	-1.42783	0.219914	6	4	sp|Q12955|ANK3_HUMAN	STYX	NR	0.9999	1	0.998	0.993	ESDQDDEIEKTDRRQSFASLALRKRYSYLTE
sp|Q5JRA6|TGO1_HUMAN_1539	K.KLSphosQEEYER.Q	K.KLSphosQEEYER.Q	-1.42783	-0.193949	1	1	sp|Q5JRA6|TGO1_HUMAN	STYQ	NR	0.9971	0.9987	0.995	0.996	NELYQQKEMALQKKLSQEEYERQEREHRLSA
sp|Q6WCQ1|MPRIP_HUMAN_671 672_C	K.QVPIAPVHLSSEDGGDRL(ST)phosHELTSLLEK.E	K.QVPIAPVHLSSEDGGDRL(ST)phosHELTSLLEK.E	-1.42783	0.221088	1	2	sp|Q6WCQ1|MPRIP_HUMAN	STYX	NR	0.9559	0.9691	0.678	0.94	IAPVHLSSEDGGDRLSTHELTSLLEKELEQS APVHLSSEDGGDRLSTHELTSLLEKELEQSQ
tr|A0A1B0GTL5|A0A1B0GTL5_HUMAN_911	R.LFTPSphosRSQEEEEEK.A	R.LFTPSphosRSQEEEEEK.A	-1.42783	0.0350762	5	7	tr|A0A1B0GTL5|A0A1B0GTL5_HUMAN	STYX	NR	0.9998	1	0.499	0.804	QPSTPPPKPPRLFTPSRSQEEEEEKAAVGLS
sp|P46100|ATRX_HUMAN_677	R.RPTETNPVTSNSphosDEECNETVK.E	R.RPTETNPVTSNSphosDEECNETVK.E	-1.42534	-0.951748	6	3	sp|P46100|ATRX_HUMAN	STYX	Q4	1	0.9927	0.997	0.997	TPLRRPTETNPVTSNSDEECNETVKEKQKLS
sp|Q6PJT7|ZC3HE_HUMAN_132 133 134 135_C	R.V(STSS)phosQESK.T	R.V(STSS)phosQESK.T	-1.42203	1.62482	4	4	sp|Q6PJT7|ZC3HE_HUMAN	STYQ	Q1	0.9983	0.9983	0.999	0.999	LAIPSARPEKRDSRVSTSSQESKTTNVRQTY AIPSARPEKRDSRVSTSSQESKTTNVRQTYD IPSARPEKRDSRVSTSSQESKTTNVRQTYDD PSARPEKRDSRVSTSSQESKTTNVRQTYDDG
sp|Q9UK58|CCNL1_HUMAN_325 329 330 341 342_C	K.GLNPDGTphosPAL(ST)phosLGGFSPASKP(SS)phosPR.E	K.GLNPDGTphosPAL(ST)phosLGGFSPASKP(SS)phosPR.E	-1.4171	1.06131	4	5	sp|Q9UK58|CCNL1_HUMAN	STYX	Q1	0.9882	0.993	1.094	1.294	LQEAKLKAKGLNPDGTPALSTLGGFSPASKP KLKAKGLNPDGTPALSTLGGFSPASKPSSPR LKAKGLNPDGTPALSTLGGFSPASKPSSPRE PALSTLGGFSPASKPSSPREVKAEEKSPISI ALSTLGGFSPASKPSSPREVKAEEKSPISIN
sp|O75665|OFD1_HUMAN_899	R.RQSphosNLQEVLER.E	R.RQSphosNLQEVLER.E	-1.41383	0.300273	2	2	sp|O75665|OFD1_HUMAN	STYX	NR	1	1	1	1	EQQVKERRQREERRQSNLQEVLERERRELEK
tr|G3V3B0|G3V3B0_HUMAN_67	R.KISphosVVSTK.G	R.KISphosVVSTK.G	-1.41383	0.0865622	2	2	tr|G3V3B0|G3V3B0_HUMAN	STYX	NR	0.9932	0.9985	0.995	0.992	EKKESSLPKSFKRKISVVSTKGVPAGNSDTE
sp|Q8TEW0|PARD3_HUMAN_852	K.SphosMDLGIADETK.L	K.SphosMDLGIADETK.L	-1.40814	0.173782	8	9	sp|Q8TEW0|PARD3_HUMAN	STYX	NR	1	1	0.998	0.998	SDASQLDFVKTRKSKSMDLGIADETKLNTVD
sp|Q01082|SPTB2_HUMAN_2358	K.RFSphosLFGK.K	K.RFSphosLFGK.K	-1.40222	0.124873	2	1	sp|Q01082|SPTB2_HUMAN	STYX	NR	0.9857	0.9014	1	1	GKREKDKEKDKEKRFSLFGKKK_________
sp|Q09666|AHNK_HUMAN_1452	K.ISphosIPDVGLHLK.G	K.MPEMSIKPQKISphosIPDVGLHLK.G	-1.40089	0.232676	4	17	sp|Q09666|AHNK_HUMAN	STYX	NR	1	1	1	1	PKFKMPEMSIKPQKISIPDVGLHLKGPKMKG
sp|O60583|CCNT2_HUMAN_549	K.HSSphosPHISR.D	K.HSSphosPHISR.D	-1.39982	0.41535	6	6	sp|O60583|CCNT2_HUMAN	STYX	Q1	0.9976	0.9983	0.974	0.995	RHSSSDEGSGKSKHSSPHISRDHKEKHKEHP
sp|O75494|SRS10_HUMAN_158	R.SphosHSDNDRFK.H	R.SphosHSDNDRFK.H	-1.39982	0.396175	1	2	sp|O75494|SRS10_HUMAN	STYX	Q1	0.9732	0.9985	0.506	0.555	SPRNSRPTGRPRRSRSHSDNDRFKHRNRSFS
sp|P02545|LMNA_HUMAN_211 212_C	K.NI(YS)phosEELR.E	K.NI(YS)phosEELR.E	-1.39982	0.925103	2	5	sp|P02545|LMNA_HUMAN	STYX	Q1	0.9749	0.9987	1	1	RLQTMKEELDFQKNIYSEELRETKRRHETRL LQTMKEELDFQKNIYSEELRETKRRHETRLV
sp|P02545|LMNA_HUMAN_212	K.NIYSphosEELR.E	K.NIYSphosEELR.E	-1.39982	0.836747	1	1	sp|P02545|LMNA_HUMAN	STYX	Q1	0.9984	0.999	0.947	0.968	LQTMKEELDFQKNIYSEELRETKRRHETRLV
sp|P26368|U2AF2_HUMAN_294	K.AFNLVKDSphosATGLSK.G	K.AFNLVKDSphosATGLSK.G	-1.39982	0.364924	2	7	sp|P26368|U2AF2_HUMAN	STYX	Q1	1	1	0.981	0.989	LTSFGPLKAFNLVKDSATGLSKGYAFCEYVD
sp|P78347|GTF2I_HUMAN_722	R.GREFSphosFEAWNAK.L	R.GREFSphosFEAWNAK.L	-1.39982	0.633214	1	1	sp|P78347|GTF2I_HUMAN	STYX	Q1	0.9892	0.9986	1	1	TNGSNVPFKPRGREFSFEAWNAKITDLKQKV
sp|Q96L91|EP400_HUMAN_165	R.AGAPGPGLGLCSSSphosPTGGFVDASVLVR.Q	R.AGAPGPGLGLCSSSphosPTGGFVDASVLVR.Q	-1.39982	0.859349	1	1	sp|Q96L91|EP400_HUMAN	STYX	Q1	0.9969	0.9893	0.953	0.942	VRAGAPGPGLGLCSSSPTGGFVDASVLVRQI
tr|I3L2J0|I3L2J0_HUMAN_555	R.EGSphosTEFDWGDETSR.D	R.EGSphosTEFDWGDETSR.D	-1.39982	1.12996	1	2	tr|I3L2J0|I3L2J0_HUMAN	STYX	Q1	1	0.9999	0.99	0.988	PGGAGRPAAVAAREGSTEFDWGDETSRDSEA
sp|Q9BXB4|OSB11_HUMAN_181	R.SFSLASSSNSphosPISQR.R	R.SFSLASSSNSphosPISQR.R	-1.39982	-0.393258	1	9	sp|Q9BXB4|OSB11_HUMAN	STYX	Q4	0.9907	0.9988	0.899	0.993	PPLKSRSFSLASSSNSPISQRRPSQNAISFF
sp|P11274|BCR_HUMAN_354	R.VSphosPSPTTYR.M	R.VSphosPSPTTYR.M	-1.39982	0.0613077	1	1	sp|P11274|BCR_HUMAN	STYX	NR	0.9976	0.9992	0.997	0.996	TSSEEDFSSGQSSRVSPSPTTYRMFRDKSRS
sp|P49750|YLPM1_HUMAN_756	R.SSYLESphosPR.G	R.SSYLESphosPR.G	-1.39982	-0.209546	1	3	sp|P49750|YLPM1_HUMAN	STYX	NR	0.9995	0.9997	0.988	0.996	SGGLLPDPPRSSYLESPRGPRFDGPRRFEDL
sp|Q16181|SEPT7_HUMAN_423 424_C	R.ILEQQN(SS)phosRTLEK.N	R.ILEQQN(SS)phosRTLEK.N	-1.39982	0.0870708	1	3	sp|Q16181|SEPT7_HUMAN	STYX	NR	0.9989	0.9996	0.666	0.666	KANWEAQQRILEQQNSSRTLEKNKKKGKIF_ ANWEAQQRILEQQNSSRTLEKNKKKGKIF__
sp|Q8IWB9|TEX2_HUMAN_399	K.TSSphosLVLEK.C	K.TSSphosLVLEK.C	-1.39982	0.255577	3	1	sp|Q8IWB9|TEX2_HUMAN	STYX	NR	0.9976	0.9901	0.994	0.986	SSQGSSLKDLGLKTSSLVLEKCSLSALVSKE
sp|Q9H7E2|TDRD3_HUMAN_535	R.SphosGPIKPEK.L	R.SphosGPIKPEK.L	-1.39982	-0.16718	1	4	sp|Q9H7E2|TDRD3_HUMAN	STYX	NR	0.9869	0.9994	1	1	PCDDKIFYNSGPKRRSGPIKPEKILESSIPM
sp|P42166|LAP2A_HUMAN_291 292 293 294 295 296_C	K.(SSSSSS)phosQPEHSAMLVSTAASPSLIK.E	K.(SSSSSS)phosQPEHSAMLVSTAASPSLIK.E	-1.3866	1.75473	4	17	sp|P42166|LAP2A_HUMAN	STYQ	Q1	0.9961	0.9989	0.804	1.716	LFISCKSSHDRCLEKSSSSSSQPEHSAMLVS FISCKSSHDRCLEKSSSSSSQPEHSAMLVST ISCKSSHDRCLEKSSSSSSQPEHSAMLVSTA SCKSSHDRCLEKSSSSSSQPEHSAMLVSTAA CKSSHDRCLEKSSSSSSQPEHSAMLVSTAAS KSSHDRCLEKSSSSSSQPEHSAMLVSTAASP
sp|O95210|STBD1_HUMAN_211	R.HSSphosWGDVGVGGSLK.A	R.HSSphosWGDVGVGGSLK.A	-1.38608	0.191594	4	10	sp|O95210|STBD1_HUMAN	STYX	NR	1	1	0.993	0.995	DRVDHEEWEMVPRHSSWGDVGVGGSLKAPVL
sp|P12270|TPR_HUMAN_641	S.SLDDVSLASTphosPK.R	R.ILLSQTTGVAIPLHASSLDDVSLASTphosPK.R	-1.38503	-0.625949	4	6	sp|P12270|TPR_HUMAN	STYX	Q4	1	0.999	0.991	0.984	IPLHASSLDDVSLASTPKRPSTSQTVSTPAP
sp|Q9P266|JCAD_HUMAN_694	R.YRDQQTQTSphosFSEEPQSSQLLPGAK.L	R.YRDQQTQTSphosFSEEPQSSQLLPGAK.L	-1.3819	0.0217793	2	3	sp|Q9P266|JCAD_HUMAN	STYX	NR	0.9762	0.9845	0.964	0.988	GSWPGHRYRDQQTQTSFSEEPQSSQLLPGAK
sp|Q9BVW5|TIPIN_HUMAN_220	K.LLSphosNSQTLGNDMLMNTPR.A	K.LLSphosNSQTLGNDMLMNTPR.A	-1.38164	3.03342	2	5	sp|Q9BVW5|TIPIN_HUMAN	STYX	Q1	0.9999	1	0.731	0.957	RNKQLALERRQAKLLSNSQTLGNDMLMNTPR
sp|P24928|RPB1_HUMAN_1870 1871 1877 1878_C	K.YSP(TS)phosPKYSP(TS)phosPTYSPTTPK.Y	K.YSP(TS)phosPKYSP(TS)phosPTYSPTTPK.Y	-1.37234	0.499547	1	2	sp|P24928|RPB1_HUMAN	STYX	Q1	0.9631	0.947	0.6	0.569	PTSPKYSPTSPKYSPTSPKYSPTSPTYSPTT TSPKYSPTSPKYSPTSPKYSPTSPTYSPTTP PTSPKYSPTSPKYSPTSPTYSPTTPKYSPTS TSPKYSPTSPKYSPTSPTYSPTTPKYSPTSP
sp|Q9BU19|ZN692_HUMAN_146	R.SphosWCSEATSGQELADLESEHDER.T	R.SphosWCSEATSGQELADLESEHDER.T	-1.37234	0.58882	5	3	sp|Q9BU19|ZN692_HUMAN	STYX	Q1	1	1	0.998	0.998	SEAPKPASLPHTTRRSWCSEATSGQELADLE
sp|Q9HCK8|CHD8_HUMAN_2008	R.TASPLPLRPDAPVEKSphosPEETATQVPSLESLTLK.L	R.TASPLPLRPDAPVEKSphosPEETATQVPSLESLTLK.L	-1.37234	-0.667019	4	6	sp|Q9HCK8|CHD8_HUMAN	STYX	Q4	0.9962	0.9967	0.997	0.999	TASPLPLRPDAPVEKSPEETATQVPSLESLT
sp|Q9Y3S2|ZN330_HUMAN_291	R.KDSphosDTESSDLFTNLNLGR.T	R.KDSphosDTESSDLFTNLNLGR.T	-1.37234	-0.384407	2	2	sp|Q9Y3S2|ZN330_HUMAN	STYX	Q4	0.994	0.9749	0.938	0.479	EAEDDEEEEDEGRKDSDTESSDLFTNLNLGR
sp|O60293|ZC3H1_HUMAN_766	K.ENDPLRTphosPEALPEEK.K	K.ENDPLRTphosPEALPEEK.K	-1.37234	0.0997818	13	17	sp|O60293|ZC3H1_HUMAN	STYX	NR	1	1	1	1	PKVPPKSEKENDPLRTPEALPEEKKIEYRLL
sp|P16070|CD44_HUMAN_697	R.KPSphosGLNGEASK.S	R.KPSphosGLNGEASK.S	-1.37234	0.0613077	7	20	sp|P16070|CD44_HUMAN	STYX	NR	0.9999	1	0.997	0.998	LVINSGNGAVEDRKPSGLNGEASKSQEMVHL
sp|P21675|TAF1_HUMAN_1155	R.DDDTASVTSphosLNSSATGR.C	R.DDDTASVTSphosLNSSATGR.C	-1.37234	-0.273677	1	1	sp|P21675|TAF1_HUMAN	STYX	NR	0.9989	0.9921	0.976	0.975	ASGNNHRDDDTASVTSLNSSATGRCLKIYRT
sp|P49790|NU153_HUMAN_632 633_C	K.IDSVAAQPTA(TS)phosPVVYTRPAISSF.S	K.IDSVAAQPTA(TS)phosPVVYTRPAISSF.S	-1.37234	0.0350762	13	5	sp|P49790|NU153_HUMAN	STYX	NR	0.9656	0.9984	0.997	0.994	FASPKIDSVAAQPTATSPVVYTRPAISSFSS ASPKIDSVAAQPTATSPVVYTRPAISSFSSS
sp|Q6VMQ6|MCAF1_HUMAN_898 899_C	R.TSLPTVGPSGL(YS)phosPSTNR.G	R.TSLPTVGPSGL(YS)phosPSTNR.G	-1.37234	-0.039638	1	2	sp|Q6VMQ6|MCAF1_HUMAN	STYX	NR	0.9968	0.9971	0.933	0.996	QATRTSLPTVGPSGLYSPSTNRGPIQMKIPI ATRTSLPTVGPSGLYSPSTNRGPIQMKIPIS
sp|Q8NFC6|BD1L1_HUMAN_800	R.KLSphosVLGK.D	R.KLSphosVLGK.D	-1.37234	0.221088	7	5	sp|Q8NFC6|BD1L1_HUMAN	STYX	NR	0.9984	0.9983	1	1	DKTERKSKHRNERKLSVLGKDGKPVSEYIIK
sp|Q96EX2|RNFT2_HUMAN_125	R.GGSphosLLQHVGGDHR.G	R.GGSphosLLQHVGGDHR.G	-1.37234	6.55075	1	1	sp|Q96EX2|RNFT2_HUMAN	STYX	NR	0.9998	0.9999	1	1	RQPHHHFHHGGHRGGSLLQHVGGDHRGHSEE
sp|Q99996|AKAP9_HUMAN_3690	R.NDSLLQTLSphosPDSEHVTLK.R	R.NDSLLQTLSphosPDSEHVTLK.R	-1.37234	-0.155699	3	8	sp|Q99996|AKAP9_HUMAN	STYX	NR	0.9979	1	0.964	0.993	KLKAELRNDSLLQTLSPDSEHVTLKRIYGKY
sp|Q9BXB4|OSB11_HUMAN_174	R.SFSphosLASSSNSPISQR.R	R.SFSphosLASSSNSPISQR.R	-1.37234	0.300315	1	11	sp|Q9BXB4|OSB11_HUMAN	STYX	NR	0.9955	1	0.808	0.996	EAIGKNNPPLKSRSFSLASSSNSPISQRRPS
sp|Q9UKV3|ACINU_HUMAN_825	R.KISphosVVSATK.G	R.KISphosVVSATK.G	-1.37234	0.167443	11	14	sp|Q9UKV3|ACINU_HUMAN	STYX	NR	0.9995	0.9997	0.996	0.998	EKKESSLPKSFKRKISVVSATKGVPAGNSDT
sp|Q9UJX2|CDC23_HUMAN_564 565_C	R.NQGETP(TT)phosEVPAPFFLPASLSANNTPTRR.V	R.NQGETP(TT)phosEVPAPFFLPASLSANNTPTRR.V	-1.36214	0.476345	2	1	sp|Q9UJX2|CDC23_HUMAN	STYX	Q1	1	0.9963	0.726	0.93	LLRQILQLRNQGETPTTEVPAPFFLPASLSA LRQILQLRNQGETPTTEVPAPFFLPASLSAN
sp|Q9NUL7|DDX28_HUMAN_94	R.APLASphosQGWK.S	R.APLASphosQGWK.S	-1.35936	-2.50544	2	2	sp|Q9NUL7|DDX28_HUMAN	STYQ	Q4	0.9784	0.9864	1	1	PARLTLGRWERAPLASQGWKSRRARRDHFSI
sp|P47712|PA24A_HUMAN_727	R.CSphosVSLSNVEAR.R	R.CSphosVSLSNVEAR.R	-1.35885	0.254458	2	4	sp|P47712|PA24A_HUMAN	STYX	NR	0.9997	1	0.997	0.997	MVESIEYRRQNPSRCSVSLSNVEARRFFNKE
sp|Q9UHB6|LIMA1_HUMAN_263	R.NLELPRLSphosETSIK.D	R.NLELPRLSphosETSIK.D	-1.35885	-0.118398	4	5	sp|Q9UHB6|LIMA1_HUMAN	STYX	NR	0.9982	0.9992	0.986	0.985	SEKNESRRNLELPRLSETSIKDRMAKYQAAV
sp|Q13615|MTMR3_HUMAN_903	R.TSphosLGSTLSLTR.S	R.TSphosLGSTLSLTR.S	-1.3476	0.173782	2	1	sp|Q13615|MTMR3_HUMAN	STYX	NR	0.9998	0.9998	0.911	0.943	SLVERPQVGSVVHRTSLGSTLSLTRSPCALP
sp|Q9HCM7|FBSL_HUMAN_141	R.RPLEAGSphosPGQDLEPACDGAR.K	R.RPLEAGSphosPGQDLEPACDGAR.K	-1.34636	0.0409415	2	4	sp|Q9HCM7|FBSL_HUMAN	STYX	NR	1	1	1	1	PPAEPSENRRPLEAGSPGQDLEPACDGARKV
sp|Q8IWA0|WDR75_HUMAN_798	K.VQDTSNTphosGLGEDIIHQLSK.S	K.VQDTSNTphosGLGEDIIHQLSK.S	-1.34537	0.406443	1	5	sp|Q8IWA0|WDR75_HUMAN	STYX	Q1	1	1	0.956	0.947	DEENDFTEKVQDTSNTGLGEDIIHQLSKSEE
sp|Q96B97|SH3K1_HUMAN_156	K.ELSphosGESDELGISQDEQLSK.S	K.ELSphosGESDELGISQDEQLSK.S	-1.34537	1.95339	1	1	sp|Q96B97|SH3K1_HUMAN	STYX	Q1	1	1	0.599	0.993	NGKTGMFPSNFIKELSGESDELGISQDEQLS
sp|Q86UP2|KTN1_HUMAN_107 108 109 110_C	K.LSDALAVEDDQVAPVPLNVVE(TSSS)phosVR.E	K.LSDALAVEDDQVAPVPLNVVE(TSSS)phosVR.E	-1.34537	-1.64565	1	1	sp|Q86UP2|KTN1_HUMAN	STYX	Q4	1	1	0.998	0.998	VEDDQVAPVPLNVVETSSSVRERKKKEKKQK EDDQVAPVPLNVVETSSSVRERKKKEKKQKP DDQVAPVPLNVVETSSSVRERKKKEKKQKPV DQVAPVPLNVVETSSSVRERKKKEKKQKPVL
sp|Q96JG9|ZN469_HUMAN_25 26_C	R.QVA(SS)phosPGHPSQPPLEDNTPATR.T	R.QVA(SS)phosPGHPSQPPLEDNTPATR.T	-1.34537	-0.990445	1	2	sp|Q96JG9|ZN469_HUMAN	STYX	Q4	0.9999	0.9999	0.998	0.998	PPPTMTGDLQPRQVASSPGHPSQPPLEDNTP PPTMTGDLQPRQVASSPGHPSQPPLEDNTPA
sp|O43491|E41L2_HUMAN_647	K.HQASphosISELKR.N	K.HQASphosISELKR.N	-1.34537	-0.274236	2	2	sp|O43491|E41L2_HUMAN	STYX	NR	0.9998	0.9999	0.987	0.985	EELDKAQEDILKHQASISELKRNFMESTPEP
sp|Q12830|BPTF_HUMAN_1673	K.KVTSSphosPITSEEESNLSNDFIDENGLPINK.N	K.KVTSSphosPITSEEESNLSNDFIDENGLPINK.N	-1.34537	0.332981	1	2	sp|Q12830|BPTF_HUMAN	STYX	NR	0.9932	0.9987	0.941	0.966	EDMEIETSEVKKVTSSPITSEEESNLSNDFI
sp|Q96JQ2|CLMN_HUMAN_920 921_C	R.(SS)phosESDHFSYVQLR.N	R.(SS)phosESDHFSYVQLR.N	-1.34537	0.0997818	15	19	sp|Q96JQ2|CLMN_HUMAN	STYX	NR	1	1	0.998	0.998	SHSDSSIYLRRHTHRSSESDHFSYVQLRNAA HSDSSIYLRRHTHRSSESDHFSYVQLRNAAD
sp|Q96ST2|IWS1_HUMAN_438	K.TIASphosDSEEEAGK.E	K.TIASphosDSEEEAGK.E	-1.34537	0.24721	5	14	sp|Q96ST2|IWS1_HUMAN	STYX	NR	0.9999	1	0.992	0.993	DAVSDKSGKREKTIASDSEEEAGKELSDKKN
sp|Q8IZA0|K319L_HUMAN_978	K.ILDATDQESphosLELKPTSR.A	K.ILDATDQESphosLELKPTSR.A	-1.33359	-0.171856	2	2	sp|Q8IZA0|K319L_HUMAN	STYX	NR	0.9999	1	0.98	0.998	KRKSKYKILDATDQESLELKPTSRAGIKQKG
sp|Q9Y4E8|UBP15_HUMAN_225 226 229_C	R.GP(ST)phosPKSphosPGASNFSTLPK.L	R.GP(ST)phosPKSphosPGASNFSTLPK.L	-1.33359	0.00145835	2	4	sp|Q9Y4E8|UBP15_HUMAN	STYX	NR	0.9583	0.9865	1.026	1.245	VIEQKNEDGTWPRGPSTPKSPGASNFSTLPK IEQKNEDGTWPRGPSTPKSPGASNFSTLPKI KNEDGTWPRGPSTPKSPGASNFSTLPKISPS
sp|Q8N6H7|ARFG2_HUMAN_319	R.SSVSHSphosVLSEMQVIEQETPVSAK.S	R.SSVSHSphosVLSEMQVIEQETPVSAK.S	-1.32681	0.255577	2	1	sp|Q8N6H7|ARFG2_HUMAN	STYX	NR	0.9982	0.9981	0.849	0.801	ERLGMGLVSRSSVSHSVLSEMQVIEQETPVS
sp|Q9UHB7|AFF4_HUMAN_528	K.ETSSATphosPGRDSK.T	K.ETSSATphosPGR.D	-1.32296	0.579775	4	1	sp|Q9UHB7|AFF4_HUMAN	STYX	Q1	0.9987	0.998	0.997	0.993	NSYTDTSGPKETSSATPGRDSKTIQKGSESG
tr|E7EV07|E7EV07_HUMAN_518	K.YVLSEESKSphosPTR.A	K.YVLSEESKSphosPTR.A	-1.32248	-0.0995685	2	6	tr|E7EV07|E7EV07_HUMAN	STYX	NR	0.9968	1	0.98	0.991	TSNYTSKYVLSEESKSPTRAKFPRQPSSEGT
sp|Q9H7N4|SFR19_HUMAN_936	R.SGGGSGGSphosGGQVSLKK.S	R.SGGGSGGSphosGGQVSLK.K	-1.31985	0.0997818	2	1	sp|Q9H7N4|SFR19_HUMAN	STYX	NR	1	1	0.996	0.996	SKTRKKVRSGGGSGGSGGQVSLKKSKADSCS
sp|O60238|BNI3L_HUMAN_166	R.SVSphosLSMR.K	R.SVSphosLSMR.K	-1.3189	0.671273	4	2	sp|O60238|BNI3L_HUMAN	STYX	Q1	0.9975	0.9993	0.993	0.993	IPPKEFHFRHPKRSVSLSMRKSGAMKKGGIF
sp|O75683|SURF6_HUMAN_206	K.VEVSphosEDEPASK.A	R.EPPGLIFNKVEVSphosEDEPASK.A	-1.3189	1.41664	1	6	sp|O75683|SURF6_HUMAN	STYX	Q1	0.9971	1	0.997	0.997	EPREPPGLIFNKVEVSEDEPASKAQRRKEKR
sp|Q13576|IQGA2_HUMAN_16	R.YGSphosIVDDER.L	R.YGSphosIVDDER.L	-1.3189	0.466564	3	5	sp|Q13576|IQGA2_HUMAN	STYX	Q1	0.9997	1	0.985	0.99	MPHEELPSLQRPRYGSIVDDERLSAEEMDER
sp|Q16204|CCDC6_HUMAN_352	R.TVSSphosPIPYTPSPSSSRPISPGLSYASHTVGFTPPTSLTR.A	R.TVSSphosPIPYTPSPSSSR.P	-1.3189	0.436817	1	3	sp|Q16204|CCDC6_HUMAN	STYX	Q1	0.9857	0.9918	0.945	0.967	FNEMSAQGLRPRTVSSPIPYTPSPSSSRPIS
sp|Q9ULD9|ZN608_HUMAN_963 964_C	K.A(SS)phosPSDIISSK.D	R.SKA(SS)phosPSDIISSK.D	-1.3189	0.551553	1	2	sp|Q9ULD9|ZN608_HUMAN	STYX	Q1	0.9911	0.9873	0.859	0.99	DGGSDSRSEGMRSKASSPSDIISSKDSVVKG GGSDSRSEGMRSKASSPSDIISSKDSVVKGH
sp|Q9Y4W2|LAS1L_HUMAN_523	Q.SGENSLVQEGSEASphosPIGK.S	R.ICSIYTQSGENSLVQEGSEASphosPIGK.S	-1.3189	0.709835	3	1	sp|Q9Y4W2|LAS1L_HUMAN	STYX	Q1	1	1	0.995	0.994	TQSGENSLVQEGSEASPIGKSPYTLDSLYWS
sp|Q86XA9|HTR5A_HUMAN_1704	K.LTGSphosPGVK.A	K.LTGSphosPGVK.A	-1.3189	-0.543284	1	2	sp|Q86XA9|HTR5A_HUMAN	STYX	Q4	0.9986	0.9912	0.984	0.991	ILVRQLPELNPKLTGSPGVKATKPQILLEDG
sp|Q8N4C8|MINK1_HUMAN_601	R.SQSphosLQDQPTR.N	R.SQSphosLQDQPTR.N	-1.3189	-0.533469	1	2	sp|Q8N4C8|MINK1_HUMAN	STYX	Q4	0.9982	0.9999	0.972	0.995	RVPLKPYAAPVPRSQSLQDQPTRNLAAFPAS
sp|O14681|EI24_HUMAN_46	R.RASphosSVLAQR.R	R.RASphosSVLAQR.R	-1.3189	0.221088	3	3	sp|O14681|EI24_HUMAN	STYX	NR	0.9982	1	0.95	0.957	ARIQQKREEQRRRRASSVLAQRRAQSIERKQ
sp|O75152|ZC11A_HUMAN_338	R.LGMSphosADPDNEDATDKVNK.V	R.LGMSphosADPDNEDATDKVNK.V	-1.3189	0.232676	1	1	sp|O75152|ZC11A_HUMAN	STYX	NR	0.9995	1	0.995	0.998	KKAQVSKSLKERLGMSADPDNEDATDKVNKV
sp|P06396|GELS_HUMAN_386	K.QTQVSVLPEGGETphosPLFK.Q	K.QTQVSVLPEGGETphosPLFK.Q	-1.3189	-0.0537826	1	2	sp|P06396|GELS_HUMAN	STYX	NR	0.9996	0.9999	0.986	0.985	YPKQTQVSVLPEGGETPLFKQFFKNWRDPDQ
sp|P49790|NU153_HUMAN_619	K.SPGFASphosPK.L	K.SPGFASphosPK.L	-1.3189	-0.19245	7	4	sp|P49790|NU153_HUMAN	STYX	NR	0.9997	0.9999	0.998	0.997	KEGSVLDILKSPGFASPKIDSVAAQPTATSP
sp|Q7Z5J4|RAI1_HUMAN_472	K.NLVSRTphosPEQHK.S	K.NLVSRTphosPEQHK.S	-1.3189	-0.218465	1	2	sp|Q7Z5J4|RAI1_HUMAN	STYX	NR	0.9818	0.9995	0.968	0.977	AAVPQKKGVKNLVSRTPEQHKSQHCSPEGSG
sp|Q9NZJ4|SACS_HUMAN_2511	R.YASphosNVCFTTLGTEFGQK.E	R.YASphosNVCFTTLGTEFGQK.E	-1.3189	0.322174	1	3	sp|Q9NZJ4|SACS_HUMAN	STYX	NR	1	1	0.993	0.995	LGAVPKRHKALERYASNVCFTTLGTEFGQKE
sp|Q5T8I3|F102B_HUMAN_288	K.QDSphosVESQLK.R	R.CPVKQDSphosVESQLK.R	-1.31178	0.191692	6	6	sp|Q5T8I3|F102B_HUMAN	STYX	NR	1	1	0.997	0.996	DTASEKLSRCPVKQDSVESQLKRVDDTRVDA
sp|Q9C0H9|SRCN1_HUMAN_987	R.RGSphosDELTVPR.Y	R.RGSphosDELTVPR.Y	-1.30731	0.00810676	8	8	sp|Q9C0H9|SRCN1_HUMAN	STYX	NR	0.9998	1	0.998	0.996	GQKAAPRTEPSGRRGSDELTVPRYRTEKPSK
sp|Q9BYJ9|YTHD1_HUMAN_182	P.GMNSphosLEQGMVGLK.L	K.APGMNSphosLEQGMVGLK.L	-1.3059	-0.356918	16	2	sp|Q9BYJ9|YTHD1_HUMAN	STYX	Q4	1	1	1	1	PGFHSDTLSKAPGMNSLEQGMVGLKIGDVSS
sp|O14681|EI24_HUMAN_46 47_C	R.RA(SS)phosVLAQR.R	R.RA(SS)phosVLAQR.R	-1.3059	0.215247	6	12	sp|O14681|EI24_HUMAN	STYX	NR	0.9996	0.9999	1	1	ARIQQKREEQRRRRASSVLAQRRAQSIERKQ RIQQKREEQRRRRASSVLAQRRAQSIERKQE
sp|Q96DR7|ARHGQ_HUMAN_222	R.LPSphosQENELLENPSVVLSTNSPAALK.V	R.LPSphosQENELLENPSVVLSTNSPAALK.V	-1.30077	-0.583361	4	5	sp|Q96DR7|ARHGQ_HUMAN	STYQ	Q4	1	1	0.997	0.997	QKSSSEQKLPLQRLPSQENELLENPSVVLST
sp|Q09666|AHNK_HUMAN_1042	K.VDTNAPDLSphosLEGPEGK.L	K.VDTNAPDLSphosLEGPEGK.L	-1.29868	0.197629	2	3	sp|Q09666|AHNK_HUMAN	STYX	NR	1	1	0.998	0.998	VDISAPKVDTNAPDLSLEGPEGKLKGPKFKM
sp|Q15648|MED1_HUMAN_588	R.HESphosVGHGEDFSK.V	R.HESphosVGHGEDFSK.V	-1.29659	0.636782	2	2	sp|Q15648|MED1_HUMAN	STYX	Q1	0.9999	1	0.996	0.995	TTLFNMSMSIKDRHESVGHGEDFSKVSQNPI
sp|Q92576|PHF3_HUMAN_1758	R.RGSphosAVATSHFEVGNTCPSEFPSK.S	R.RGSphosAVATSHFEVGNTCPSEFPSK.S	-1.29659	0.533678	4	5	sp|Q92576|PHF3_HUMAN	STYX	Q1	1	1	0.993	0.997	ILMQNIETVHPFRRGSAVATSHFEVGNTCPS
sp|O14686|KMT2D_HUMAN_654	R.LSphosPLPVVSR.L	R.LSphosPLPVVSR.L	-1.29544	-0.103752	2	3	sp|O14686|KMT2D_HUMAN	STYX	NR	0.9909	0.9997	0.979	0.998	PEESPMSPPPEVSRLSPLPVVSRLSPPPEES
sp|Q8NCN4|RN169_HUMAN_339	R.CVSphosAPDLTIEK.R	R.CVSphosAPDLTIEK.R	-1.29313	0.466431	10	8	sp|Q8NCN4|RN169_HUMAN	STYX	Q1	1	1	0.998	0.999	PIIGVLLSTQNNRCVSAPDLTIEKRLPFSSL
sp|O95402|MED26_HUMAN_361	K.AGLSphosPAEPLLSR.A	K.AGLSphosPAEPLLSR.A	-1.2929	0.37017	7	12	sp|O95402|MED26_HUMAN	STYX	Q1	0.9997	0.9998	0.998	0.998	ESHQRLAGPGCKAGLSPAEPLLSRAGFSPDS
sp|Q05D32|CTSL2_HUMAN_165	K.NGTSGSDSphosPGQAVEAEEIVK.Q	K.NGTSGSDSphosPGQAVEAEEIVK.Q	-1.2929	0.396175	3	7	sp|Q05D32|CTSL2_HUMAN	STYX	Q1	1	1	0.996	0.996	NFFSPANKNGTSGSDSPGQAVEAEEIVKQLD
sp|Q12888|TP53B_HUMAN_398	R.QDKPMDTSVLSphosEEGGEPFQK.K	R.QDKPMDTSVLSphosEEGGEPFQKK.L	-1.2929	0.396175	11	24	sp|Q12888|TP53B_HUMAN	STYX	Q1	1	1	0.998	0.998	EQEGRQDKPMDTSVLSEEGGEPFQKKLQSGE
sp|Q5VZK9|CARL1_HUMAN_1288	R.TASRPDDIPDSphosPSSPK.V	R.TASRPDDIPDSphosPSSPK.V	-1.2929	0.561513	1	1	sp|Q5VZK9|CARL1_HUMAN	STYX	Q1	0.9994	0.9997	0.994	0.985	PQKPRTASRPDDIPDSPSSPKVALLPPVLKK
sp|Q9BX63|FANCJ_HUMAN_226	K.QGNSphosQESSNTIK.K	K.QGNSphosQESSNTIK.K	-1.2929	1.75473	5	1	sp|Q9BX63|FANCJ_HUMAN	STYQ	Q1	1	0.9989	0.997	0.995	PGHCSRCCCSTKQGNSQESSNTIKKDHTGKS
sp|Q09666|AHNK_HUMAN_1298	K.VDVEVPDVSphosLEGPEGK.L	K.VDVEVPDVSphosLEGPEGK.L	-1.2929	-0.730998	6	2	sp|Q09666|AHNK_HUMAN	STYX	Q4	0.9998	0.9993	1	1	IDVSGPKVDVEVPDVSLEGPEGKLKGPKFKM
sp|P00533|EGFR_HUMAN_1036 1037_C	R.TPLL(SS)phosLSATSNNSTVACIDR.N	R.TPLL(SS)phosLSATSNNSTVACIDR.N	-1.2929	0.209406	1	1	sp|P00533|EGFR_HUMAN	STYX	NR	0.9943	0.9311	0.259	0.256	QGFFSSPSTSRTPLLSSLSATSNNSTVACID GFFSSPSTSRTPLLSSLSATSNNSTVACIDR
sp|P49792|RBP2_HUMAN_1449 1450_C	K.SG(SS)phosFVHQASFK.F	K.SG(SS)phosFVHQASFK.F	-1.2929	-0.256556	1	4	sp|P49792|RBP2_HUMAN	STYX	NR	0.9986	1	0.519	0.995	RCIACQNTKSANKSGSSFVHQASFKFGQGDL CIACQNTKSANKSGSSFVHQASFKFGQGDLP
sp|Q15648|MED1_HUMAN_1223	K.AKSphosPISSGSGGSHMSGTSSSSGMK.S	K.AKSphosPISSGSGGSHMSGTSSSSGMK.S	-1.2929	-0.241255	1	1	sp|Q15648|MED1_HUMAN	STYX	NR	0.9747	0.9944	0.999	0.997	PMKPVPGTPPSSKAKSPISSGSGGSHMSGTS
sp|Q6NZI2|CAVN1_HUMAN_302	K.SFTphosPDHVVYAR.S	K.SFTphosPDHVVYAR.S	-1.2929	0.0613077	1	3	sp|Q6NZI2|CAVN1_HUMAN	STYX	NR	0.9774	1	0.692	0.992	REKLKTSRDKLRKSFTPDHVVYARSKTAVYK
sp|Q8TB36|GDAP1_HUMAN_11	R.QEEQRGSphosPPLR.A	R.QEEQRGSphosPPLR.A	-1.2929	-0.165254	3	4	sp|Q8TB36|GDAP1_HUMAN	STYX	NR	0.9953	0.9994	1	1	_____MAERQEEQRGSPPLRAEGKADAEVKL
sp|Q8TEW0|PARD3_HUMAN_715	R.RISphosHSLYSGIEGLDESPSR.N	R.RISphosHSLYSGIEGLDESPSR.N	-1.2929	0.197629	3	5	sp|Q8TEW0|PARD3_HUMAN	STYX	NR	1	1	0.996	0.997	ELPIETALDDRERRISHSLYSGIEGLDESPS
sp|Q99986|VRK1_HUMAN_342	K.AIGSKDDGKLDLSphosVVENGGLK.A	K.DDGKLDLSphosVVENGGLK.A	-1.2929	0.197629	1	1	sp|Q99986|VRK1_HUMAN	STYX	NR	0.9999	0.9999	0.973	1	GLKAIGSKDDGKLDLSVVENGGLKAKTITKK
sp|O43719|HTSF1_HUMAN_676	K.LFEESphosDDKEDEDADGKEVEDADEK.L	K.LFEESphosDDKEDEDADGKEVEDADEK.L	-1.28992	0.112382	2	19	sp|O43719|HTSF1_HUMAN	STYX	NR	1	1	1	1	KKAEEGDADEKLFEESDDKEDEDADGKEVED
sp|Q5VWJ9|SNX30_HUMAN_40	R.DMPHPLAGSSSEEAVGGDSTPSphosPDLLMAR.S	R.DMPHPLAGSSSEEAVGGDSTPSphosPDLLMAR.S	-1.28558	-1.44771	2	1	sp|Q5VWJ9|SNX30_HUMAN	STYX	Q4	0.9991	1	0.996	0.993	AGSSSEEAVGGDSTPSPDLLMARSFGDKDLI
sp|Q9H981|ARP8_HUMAN_412	R.SphosQGDPEDPHDEHYLLATQSK.Q	R.SphosQGDPEDPHDEHYLLATQSK.Q	-1.28467	0.987991	2	9	sp|Q9H981|ARP8_HUMAN	STYQ	Q1	1	1	0.996	0.998	TFGIVGQKMTTLQHRSQGDPEDPHDEHYLLA
sp|Q9BWG4|SSBP4_HUMAN_355	K.SSPGAVAGLSNAPGTphosPR.D	K.SSPGAVAGLSNAPGTphosPR.D	-1.28285	0.380549	2	8	sp|Q9BWG4|SSBP4_HUMAN	STYX	Q1	1	1	0.976	0.996	KSSPGAVAGLSNAPGTPRDDGEMAAAGTFLH
sp|Q9UQ35|SRRM2_HUMAN_1257 1258_C	K.SEEPAGQILSHL(SS)phosELK.E	K.SEEPAGQILSHL(SS)phosELK.E	-1.28172	0.363038	2	8	sp|Q9UQ35|SRRM2_HUMAN	STYX	Q1	1	1	0.888	0.998	VEKSEEPAGQILSHLSSELKEMSTSNFESSP EKSEEPAGQILSHLSSELKEMSTSNFESSPE
sp|Q8NHG8|ZNRF2_HUMAN_135	R.DRPVGGSphosPGGPR.L	R.DRPVGGSphosPGGPR.L	-1.26937	-0.0337363	8	10	sp|Q8NHG8|ZNRF2_HUMAN	STYX	NR	0.9997	1	1	1	SPEDGGGGRDRPVGGSPGGPRLVIGSLPAHL
sp|Q9Y2L1|RRP44_HUMAN_215	R.LACLSphosEEGNEIESGK.L	R.LACLSphosEEGNEIESGK.L	-1.26937	0.0482515	4	5	sp|Q9Y2L1|RRP44_HUMAN	STYX	NR	0.9998	1	0.998	0.998	SLTANPELIDRLACLSEEGNEIESGKIIFSE
sp|P23396|RS3_HUMAN_35	R.ELAEDGYSphosGVEVR.V	R.ELAEDGYSphosGVEVR.V	-1.26759	0.486028	2	2	sp|P23396|RS3_HUMAN	STYX	Q1	0.9997	1	0.913	0.945	ELNEFLTRELAEDGYSGVEVRVTPTRTEIII
sp|P55196|AFAD_HUMAN_512	R.SphosVDGGLMVK.G	R.SphosVDGGLMVK.G	-1.26759	0.00835882	2	1	sp|P55196|AFAD_HUMAN	STYX	NR	0.9994	0.9994	1	1	FKFVDPSQDHALAKRSVDGGLMVKGPRHKPG
sp|Q92766|RREB1_HUMAN_1167	R.ANSphosGGVDLDSSGEFASIEK.M	R.ANSphosGGVDLDSSGEFASIEK.M	-1.26759	-0.179254	10	10	sp|Q92766|RREB1_HUMAN	STYX	NR	1	1	0.999	0.999	KRGRKRGMRSRPRANSGGVDLDSSGEFASIE
sp|O95155|UBE4B_HUMAN_103	R.SphosQSMDIDGVSCEK.S	R.SphosQSMDIDGVSCEK.S	-1.26737	3.24451	1	2	sp|O95155|UBE4B_HUMAN	STYQ	Q1	1	1	0.536	0.931	SPSNSLETQSQSLSRSQSMDIDGVSCEKSMS
sp|P16591|FER_HUMAN_714	R.QEDGGVYphosSSSGLK.Q	R.QEDGGVYphosSSSGLK.Q	-1.26737	0.896248	3	5	sp|P16591|FER_HUMAN	STYX	Q1	1	1	0.981	0.982	KISDFGMSRQEDGGVYSSSGLKQIPIKWTAP
sp|Q6KC79|NIPBL_HUMAN_588 591 592 599_C	K.QCNDAPVSVLQEDIVGSphosLK(ST)phosPENHPETphosPK.K	K.QCNDAPVSVLQEDIVGSphosLK(ST)phosPENHPETphosPK.K	-1.26737	1.28926	1	3	sp|Q6KC79|NIPBL_HUMAN	STYX	Q1	0.9659	0.9998	0.99	0.988	CNDAPVSVLQEDIVGSLKSTPENHPETPKKK APVSVLQEDIVGSLKSTPENHPETPKKKSDP PVSVLQEDIVGSLKSTPENHPETPKKKSDPE DIVGSLKSTPENHPETPKKKSDPELSKSEMK
sp|Q9P246|STIM2_HUMAN_626	R.KISphosRDEVSLEDSSR.G	R.KISphosRDEVSLEDSSR.G	-1.26737	0.354355	4	12	sp|Q9P246|STIM2_HUMAN	STYX	Q1	1	1	0.996	0.998	PLSLEIYQTLSPRKISRDEVSLEDSSRGDSP
sp|O75400|PR40A_HUMAN_36 37_C	R.RLSG(SS)phosLCSGSWVSADGFLR.R	R.RLSG(SS)phosLCSGSWVSADGFLR.R	-1.26737	-0.429327	3	1	sp|O75400|PR40A_HUMAN	STYX	Q4	0.9868	0.9896	0.943	0.666	PPSQGPGDGERRLSGSSLCSGSWVSADGFLR PSQGPGDGERRLSGSSLCSGSWVSADGFLRR
sp|P43243|MATR3_HUMAN_275 276_C	R.GAPP(SS)phosNIEDFHGLLPK.G	R.GAPP(SS)phosNIEDFHGLLPK.G	-1.26737	-1.44771	1	1	sp|P43243|MATR3_HUMAN	STYX	Q4	0.9768	1	1	1	LQERSLFEKKRGAPPSSNIEDFHGLLPKGYP QERSLFEKKRGAPPSSNIEDFHGLLPKGYPH
sp|Q02241|KIF23_HUMAN_155	K.SphosNDRNSMDIQCEVDALLER.Q	K.SphosNDRNSMDIQCEVDALLER.Q	-1.26737	-1.20955	1	1	sp|Q02241|KIF23_HUMAN	STYX	Q4	0.9998	0.999	0.698	0.5	FNSIGSFQAKRYVFKSNDRNSMDIQCEVDAL
sp|Q12955|ANK3_HUMAN_959	R.EFDSDSphosLR.H	R.EFDSDSphosLR.H	-1.26737	0.173782	3	2	sp|Q12955|ANK3_HUMAN	STYX	NR	0.9989	0.9998	0.978	0.965	SKEQHLTFTREFDSDSLRHYSWAADTLDNVN
sp|Q8IX01|SUGP2_HUMAN_603	R.VIEGSLSphosPK.E	K.RVIEGSLSphosPK.E	-1.26737	-0.0606828	1	1	sp|Q8IX01|SUGP2_HUMAN	STYX	NR	0.996	0.9954	0.798	0.996	GTIDQLVKRVIEGSLSPKERTLLKEDPAYWF
sp|Q8WY36|BBX_HUMAN_159	K.WCPTTNKPVKSphosPTPTVNPR.K	K.SphosPTPTVNPR.K	-1.26737	0.255577	3	12	sp|Q8WY36|BBX_HUMAN	STYX	NR	0.9962	0.9999	0.98	0.991	NPGYKWCPTTNKPVKSPTPTVNPRKKLWAFP
sp|Q96D71|REPS1_HUMAN_186	R.HPSphosGGNSERPLAGPGPFWSPFGEAQ.S	R.HPSphosGGNSERPLAGPGPF.W	-1.26737	0.197629	7	5	sp|Q96D71|REPS1_HUMAN	STYX	NR	1	0.9971	0.964	0.984	PPTSPHTWRKHSRHPSGGNSERPLAGPGPFW
sp|Q9H4Z3|CAPAM_HUMAN_116	R.QLSphosEEQPSGNGVK.K	R.QLSphosEEQPSGNGVK.K	-1.26737	0.244172	3	15	sp|Q9H4Z3|CAPAM_HUMAN	STYX	NR	0.998	1	0.997	0.998	VETPPAENKPRKRQLSEEQPSGNGVKKPKIE
sp|Q9P2P5|HECW2_HUMAN_48	R.ANSphosDTDLVTSESR.S	R.ANSphosDTDLVTSESR.S	-1.25745	-0.0227991	2	2	sp|Q9P2P5|HECW2_HUMAN	STYX	NR	1	1	0.98	0.992	AQSSMPENMTLQRANSDTDLVTSESRSSLTA
sp|O95049|ZO3_HUMAN_591	R.SphosREDLSALTR.Q	R.SphosREDLSALTR.Q	-1.25613	0.137257	10	7	sp|O95049|ZO3_HUMAN	STYX	NR	0.9999	1	0.998	0.997	RLRGLRRGAKKTTQRSREDLSALTRQGRYPP
sp|O43491|E41L2_HUMAN_87	K.QKSphosYTLVVAK.D	K.QKSphosYTLVVAK.D	-1.25526	-0.0899015	2	2	sp|O43491|E41L2_HUMAN	STYX	NR	0.9937	0.9977	0.94	0.959	RGISRFIPPWLKKQKSYTLVVAKDGGDKKEP
sp|P43243|MATR3_HUMAN_195	R.RDSFDDRGPSphosLNPVLDYDHGSR.S	R.RDSFDDRGPSphosLNPVLDYDHGSR.S	-1.24917	0.364924	2	3	sp|P43243|MATR3_HUMAN	STYX	Q1	1	1	0.836	0.67	EKRHFRRDSFDDRGPSLNPVLDYDHGSRSQE
sp|O14497|ARI1A_HUMAN_1204	K.RNSphosMTPNPGYQPSMNTSDMMGR.M	R.NSphosMTPNPGYQPSMNTSDMMGR.M	-1.24228	0.364578	3	6	sp|O14497|ARI1A_HUMAN	STYX	Q1	1	1	0.948	0.985	DAFNDGSDSTFQKRNSMTPNPGYQPSMNTSD
sp|P36404|ARL2_HUMAN_45	K.FNGEDIDTISphosPTLGFNIK.T	K.KFNGEDIDTISphosPTLGFNIK.T	-1.24228	0.693157	1	1	sp|P36404|ARL2_HUMAN	STYX	Q1	1	1	0.977	0.993	TTILKKFNGEDIDTISPTLGFNIKTLEHRGF
sp|Q8WXE1|ATRIP_HUMAN_518	R.LSphosDGDMTSALR.G	R.SLVHRLSphosDGDMTSALR.G	-1.24228	0.338344	23	26	sp|Q8WXE1|ATRIP_HUMAN	STYX	Q1	0.9999	1	0.996	0.997	DSAAGEGNRSLVHRLSDGDMTSALRGVADDQ
sp|O95425|SVIL_HUMAN_1120	K.TPTGEGLLDSphosPSK.T	K.TPTGEGLLDSphosPSK.T	-1.24228	-0.393258	1	1	sp|O95425|SVIL_HUMAN	STYX	Q4	1	0.9977	0.993	0.985	AAGEIKTPTGEGLLDSPSKTMSIKERLALLK
sp|O00257|CBX4_HUMAN_434	R.SISphosTPTCLGGSPAAER.P	R.SISphosTPTCLGGSPAAER.P	-1.24228	0.0870708	1	1	sp|O00257|CBX4_HUMAN	STYX	NR	0.974	1	0.984	0.991	GEREPCKKRLTARSISTPTCLGGSPAAERPA
sp|O60437|PEPL_HUMAN_16	K.GKYSPTphosVQTR.S	K.GKYSPTphosVQTR.S	-1.24228	0.205726	1	2	sp|O60437|PEPL_HUMAN	STYX	NR	0.997	0.9951	0.559	0.831	MNSLFRKRNKGKYSPTVQTRSISNKELSELI
sp|P14859|PO2F1_HUMAN_269 270_C	R.TIAATPIQTLPQSQ(ST)phosPK.R	R.TIAATPIQTLPQSQ(ST)phosPK.R	-1.24228	0.0350762	8	1	sp|P14859|PO2F1_HUMAN	STYX	NR	0.9998	1	0.994	0.993	RTIAATPIQTLPQSQSTPKRIDTPSLEEPSD TIAATPIQTLPQSQSTPKRIDTPSLEEPSDL
sp|Q13557|KCC2D_HUMAN_333	K.ESTESphosSNTTIEDEDVK.A	K.ESTESphosSNTTIEDEDVK.A	-1.24228	0.209406	5	3	sp|Q13557|KCC2D_HUMAN	STYX	NR	0.9978	0.9982	0.982	0.983	KSLLKKPDGVKESTESSNTTIEDEDVKARKQ
sp|Q6P4R8|NFRKB_HUMAN_298	R.KGSphosLAALYDLA.V	R.KGSphosLAALYDLAVLK.K	-1.24228	-0.265526	18	20	sp|Q6P4R8|NFRKB_HUMAN	STYX	NR	1	1	0.999	0.998	TLNDIMTRVNAGRKGSLAALYDLAVLKKKVK
sp|Q8NCN4|RN169_HUMAN_693	R.KGSphosVDQYLLR.S	R.KGSphosVDQYLLR.S	-1.24228	-0.178519	5	7	sp|Q8NCN4|RN169_HUMAN	STYX	NR	0.9999	1	0.996	0.997	RMFDNERRTVSRRKGSVDQYLLRSSNMAGAK
sp|Q8NFC6|BD1L1_HUMAN_2501	R.GLEGNANSphosPAHLR.G	R.GLEGNANSphosPAHLR.G	-1.24228	0.0613077	10	7	sp|Q8NFC6|BD1L1_HUMAN	STYX	NR	1	1	1	1	TASYSAGRGLEGNANSPAHLRGPEQTSGQTA
sp|Q92733|PRCC_HUMAN_241	K.TSSLAPVVGTTTTTPSphosPSAIK.A	K.TSSLAPVVGTTTTTPSphosPSAIK.A	-1.24228	-0.129296	3	8	sp|Q92733|PRCC_HUMAN	STYX	NR	0.9988	0.9994	0.989	0.991	TSSLAPVVGTTTTTPSPSAIKAAAKSAALQV
sp|Q9UPN6|SCAF8_HUMAN_779 780_C	K.VPHLIDHQI(SS)phosGENTR.S	H.LIDHQI(SS)phosGENTR.S	-1.24228	-0.273677	1	1	sp|Q9UPN6|SCAF8_HUMAN	STYX	NR	0.9974	0.9772	0.996	0.995	AEPEEKVPHLIDHQISSGENTRSVIPNDISS EPEEKVPHLIDHQISSGENTRSVIPNDISSN
sp|Q12888|TP53B_HUMAN_919	K.EGDIIPPLTphosGATPPLIGHLK.L	K.EGDIIPPLTphosGATPPLIGHLK.L	-1.24185	1.14953	4	7	sp|Q12888|TP53B_HUMAN	STYX	Q1	1	1	0.728	0.784	FHFTLPKEGDIIPPLTGATPPLIGHLKLEPK
sp|P98175|RBM10_HUMAN_709 710_C	R.QH(TS)phosMDLPK.L	R.QH(TS)phosMDLPK.L	-1.23992	0.221088	2	3	sp|P98175|RBM10_HUMAN	STYX	NR	0.9712	0.9986	1	1	YAILEKKGALAERQHTSMDLPKLASDDRPSP AILEKKGALAERQHTSMDLPKLASDDRPSPP
sp|Q66K74|MAP1S_HUMAN_592 595	R.CGEASphosPPSphosAACGSPASQLVATPSLELGPIPAGEEK.A	R.CGEASphosPPSphosAACGSPASQLVATPSLELGPIPAGEEK.A	-1.238	0.112382	2	7	sp|Q66K74|MAP1S_HUMAN	STYX	NR	0.9846	0.9877	0.856	0.499	ANGPRSPPSLRCGEASPPSAACGSPASQLVA PRSPPSLRCGEASPPSAACGSPASQLVATPS
sp|Q96PC5|MIA2_HUMAN_1204	R.APSDTGSLSphosPPWDQDRR.M	R.APSDTGSLSphosPPWDQDRR.M	-1.2346	-0.163253	2	7	sp|Q96PC5|MIA2_HUMAN	STYX	NR	0.9999	1	0.927	0.994	RLTDPHRAPSDTGSLSPPWDQDRRMMFPPPG
sp|Q12888|TP53B_HUMAN_639	R.SEALSphosSVLDQEEAMEIK.E	R.SEALSphosSVLDQEEAMEIK.E	-1.23248	0.419709	6	2	sp|Q12888|TP53B_HUMAN	STYX	Q1	1	1	0.977	0.932	GSQAVPSPATRSEALSSVLDQEEAMEIKEHH
sp|Q7Z2K8|GRIN1_HUMAN_993	R.ALLQSphosVR.R	R.ALLQSphosVR.R	-1.23037	-1.60796	2	2	sp|Q7Z2K8|GRIN1_HUMAN	STYX	Q4	0.9988	0.9969	1	1	GAAKRPPGLFRALLQSVRRPRCCSRAGPTAE
sp|Q9BQ39|DDX50_HUMAN_683	R.SGWSphosSGR.S	R.SGWSphosSGR.S	-1.22995	0.994812	2	2	sp|Q9BQ39|DDX50_HUMAN	STYX	Q1	0.9722	0.9426	0.978	0.967	YDGNTSSNSRQRSGWSSGRSGRSGRSGGRSG
sp|Q9Y388|RBMX2_HUMAN_121	R.APKDSphosEEIDDVTR.Q	R.APKDSphosEEIDDVTR.Q	-1.22995	-0.0326684	2	7	sp|Q9Y388|RBMX2_HUMAN	STYX	NR	0.9995	1	0.998	0.998	TIRVDHVSNYRAPKDSEEIDDVTRQLQEKGC
sp|Q92805|GOGA1_HUMAN_194	K.KEESphosLGKMEQELEAR.T	K.KEESphosLGKMEQELEAR.T	-1.22616	1.93236	2	2	sp|Q92805|GOGA1_HUMAN	STYX	Q1	1	1	1	1	QELSKIKHMLLKKEESLGKMEQELEARTREL
sp|Q6ZRV2|FA83H_HUMAN_1025	R.LSSphosATANALYSSNLR.D	R.LSSphosATANALYSSNLR.D	-1.22616	-0.159029	2	4	sp|Q6ZRV2|FA83H_HUMAN	STYX	NR	1	0.9999	0.994	0.994	TEAATEERGPRARLSSATANALYSSNLRDDT
sp|Q96RG2|PASK_HUMAN_104	R.GSphosVSCCSLLR.G	R.GSphosVSCCSLLR.G	-1.21844	0.283603	2	4	sp|Q96RG2|PASK_HUMAN	STYX	NR	0.9994	0.9998	0.681	0.997	CPAAPEHTDPSEPRGSVSCCSLLRGLSSGWS
sp|P49711|CTCF_HUMAN_717	K.KEPDAEPAEGEEEEAQPAATDAPNGDLTphosPEMILSM.M	K.KEPDAEPAEGEEEEAQPAATDAPNGDLTphosPEMILSMMDR.-	-1.21803	-0.429327	2	1	sp|P49711|CTCF_HUMAN	STYX	Q4	1	1	0.959	0.994	EEAQPAATDAPNGDLTPEMILSMMDR_____
sp|Q10570|CPSF1_HUMAN_765 766_C	R.(SS)phosQPPADRDPAPFR.A	R.R(SS)phosQPPADRDPAPFR.A	-1.21762	1.12487	5	11	sp|Q10570|CPSF1_HUMAN	STYQ	Q1	0.9998	0.9998	1	1	DSGSLFSPSKEEARRSSQPPADRDPAPFRAE SGSLFSPSKEEARRSSQPPADRDPAPFRAEP
sp|Q5VWQ8|DAB2P_HUMAN_1108	R.LMSphosVEEELK.K	R.LMSphosVEEELKK.D	-1.21762	1.18576	7	3	sp|Q5VWQ8|DAB2P_HUMAN	STYX	Q1	0.9998	0.9999	1	1	EDKDIQMKGIISRLMSVEEELKKDHAEMQAA
sp|Q9HCD6|TANC2_HUMAN_1722	R.SQSphosASYYPVCHSK.L	R.SQSphosASYYPVCHSK.L	-1.21762	1.20429	3	4	sp|Q9HCD6|TANC2_HUMAN	STYX	Q1	1	0.9999	0.995	0.995	GGVRYSQTPQIGRSQSASYYPVCHSKLDLER
sp|Q9Y580|RBM7_HUMAN_204	R.MNSphosYPYLADR.H	R.MNSphosYPYLADR.H	-1.21762	1.28922	7	10	sp|Q9Y580|RBM7_HUMAN	STYX	Q1	0.9997	1	0.994	0.995	WRQGTPSSQRKVRMNSYPYLADRHYSREQRY
sp|P46013|KI67_HUMAN_1329	K.LDLTENLTGSphosKR.R	K.LDLTENLTGSphosKR.R	-1.21762	-1.27405	1	2	sp|P46013|KI67_HUMAN	STYX	Q4	1	1	0.87	0.96	GTPVQKLDLTENLTGSKRRPQTPKEEAQALE
sp|P78527|PRKDC_HUMAN_3198	K.IEEKLTphosPLPEDNSMNVDQDGDPSDR.M	K.IEEKLTphosPLPEDNSMNVDQDGDPSDR.M	-1.21762	-0.802371	1	1	sp|P78527|PRKDC_HUMAN	STYX	Q4	0.9989	0.9999	0.991	0.997	ITNRCFFLSKIEEKLTPLPEDNSMNVDQDGD
sp|Q96FV2|SCRN2_HUMAN_50	R.DEVQEVVFVPAGTphosHTPGSR.L	R.DEVQEVVFVPAGTphosHTPGSR.L	-1.21762	-0.469859	1	2	sp|Q96FV2|SCRN2_HUMAN	STYX	Q4	0.9962	1	0.951	0.915	RPRDEVQEVVFVPAGTHTPGSRLQCTYIEVE
sp|Q9ULJ7|ANR50_HUMAN_1248	R.QSIVSPSSTTQSLGQSHNSphosPSSEFEWSQVKPSLK.S	R.QSIVSPSSTTQSLGQSHNSphosPSSEFEWSQVKPSLK.S	-1.21762	-0.71074	1	1	sp|Q9ULJ7|ANR50_HUMAN	STYX	Q4	0.9677	0.9922	0.84	0.94	VSPSSTTQSLGQSHNSPSSEFEWSQVKPSLK
sp|O00444|PLK4_HUMAN_420 421_C	R.SGGGENEER(YS)phosPTDNNANIFNFFK.E	R.SGGGENEER(YS)phosPTDNNANIFNFFK.E	-1.21762	-0.268479	1	2	sp|O00444|PLK4_HUMAN	STYX	NR	0.9885	1	0.514	0.517	LSVSKRSGGGENEERYSPTDNNANIFNFFKE SVSKRSGGGENEERYSPTDNNANIFNFFKEK
sp|O95071|UBR5_HUMAN_2241	R.DLSphosLEVDRDR.D	R.DLSphosLEVDRDR.D	-1.21762	-0.0120252	1	4	sp|O95071|UBR5_HUMAN	STYX	NR	0.981	0.9985	1	1	RREMEKLRNQQSRDLSLEVDRDRDLLIQQTM
sp|P21675|TAF1_HUMAN_1154 1155_C	R.MLLAAGSAASGNNHRDDDTASV(TS)phosLNSSATGR.C	R.DDDTASV(TS)phosLNSSATGR.C	-1.21762	0.0613077	1	1	sp|P21675|TAF1_HUMAN	STYX	NR	0.942	0.9809	0.578	0.664	AASGNNHRDDDTASVTSLNSSATGRCLKIYR ASGNNHRDDDTASVTSLNSSATGRCLKIYRT
sp|P49790|NU153_HUMAN_632	K.IDSVAAQPTATphosSPVVYTRPAISSF.S	K.IDSVAAQPTATphosSPVVYTRPAISSFSSSGIGFGESLK.A	-1.21762	0.144022	3	2	sp|P49790|NU153_HUMAN	STYX	NR	0.9672	0.9983	0.93	0.988	FASPKIDSVAAQPTATSPVVYTRPAISSFSS
sp|P78364|PHC1_HUMAN_862	R.RSSphosSDIAR.A	R.RSSphosSDIAR.A	-1.21762	0.0217793	1	1	sp|P78364|PHC1_HUMAN	STYX	NR	0.9966	0.9995	0.924	0.927	EANYARVRRRGPRRSSSDIARAKIQGKCHRG
sp|Q15061|WDR43_HUMAN_394	K.VRTphosPVMNSEAK.V	K.VRTphosPVMNSEAK.V	-1.21762	0.149535	1	1	sp|Q15061|WDR43_HUMAN	STYX	NR	0.9871	0.9991	0.916	0.994	NCWAPKVETAITKVRTPVMNSEAKVLVPGIP
sp|Q8N3C0|ASCC3_HUMAN_193	K.TISphosLDYK.K	K.TISphosLDYKK.F	-1.21762	0.300315	1	3	sp|Q8N3C0|ASCC3_HUMAN	STYX	NR	0.984	0.9987	0.995	0.993	HFDELPINGETQKTISLDYKKFLNEHLQEAC
sp|Q9H792|PEAK1_HUMAN_587	K.TIPVKSphosPNLSEIK.F	K.TIPVKSphosPNLSEIK.F	-1.21762	-0.273677	1	3	sp|Q9H792|PEAK1_HUMAN	STYX	NR	0.9553	0.9999	0.994	0.983	SPTATNISSKTIPVKSPNLSEIKFNSYNNAG
sp|Q9HCE1|MOV10_HUMAN_977	K.LSPSTSGPHSphosHDYLPQER.E	K.LSPSTSGPHSphosHDYLPQER.E	-1.21762	0.197629	1	3	sp|Q9HCE1|MOV10_HUMAN	STYX	NR	0.9737	0.9976	0.976	0.969	LQGLSKLSPSTSGPHSHDYLPQEREGEGGLS
sp|Q9P270|SLAI2_HUMAN_63	R.AGASIPSSGAASphosPR.G	R.AGASIPSSGAASphosPR.G	-1.21762	-0.0466076	3	3	sp|Q9P270|SLAI2_HUMAN	STYX	NR	0.9991	0.9999	0.993	0.987	SPVRAGASIPSSGAASPRGFPLGLSAKSGGG
sp|Q9UQR0|SCML2_HUMAN_567 568_C	R.NPMYIH(TS)phosVSQDFSR.S	R.NPMYIH(TS)phosVSQDFSR.S	-1.21762	0.0742468	1	1	sp|Q9UQR0|SCML2_HUMAN	STYX	NR	0.9996	0.9979	0.506	0.89	GNYLNPACRNPMYIHTSVSQDFSRSVPGTTS NYLNPACRNPMYIHTSVSQDFSRSVPGTTSS
sp|Q5T0W9|FA83B_HUMAN_869	K.RTPSphosPGPVESK.F	R.TPSphosPGPVESK.F	-1.20855	-0.308406	4	6	sp|Q5T0W9|FA83B_HUMAN	STYX	Q4	0.9986	0.9999	0.985	0.997	SQEINAPPDENKRTPSPGPVESKFLERAGDA
sp|Q8TD43|TRPM4_HUMAN_1102 1103_C	R.SPQP(SS)phosPALEHFR.V	R.SPQP(SS)phosPALEHFR.V	-1.20549	-0.0466076	2	3	sp|Q8TD43|TRPM4_HUMAN	STYX	NR	0.9999	0.9999	1	0.998	LLLRQLCRRPRSPQPSSPALEHFRVYLSKEA LLRQLCRRPRSPQPSSPALEHFRVYLSKEAE
sp|Q8TD26|CHD6_HUMAN_21	K.VLNHSphosPMSDASVNFDYK.S	K.VLNHSphosPMSDASVNFDYK.S	-1.20325	0.266892	2	3	sp|Q8TD26|CHD6_HUMAN	STYX	NR	1	1	0.982	0.996	QKKEKQLSNLKVLNHSPMSDASVNFDYKSPS
sp|Q13263|TIF1B_HUMAN_440	K.QGSGSSphosQPMEVQEGYGFGSGDDPYSSAEPHVSGVK.R	K.QGSGSSphosQPMEVQEGYGFGSGDDPYSSAEPHVSGVK.R	-1.1994	4.16112	4	2	sp|Q13263|TIF1B_HUMAN	STYQ	Q1	0.9985	0.9965	0.983	0.986	PPRAPGPLSKQGSGSSQPMEVQEGYGFGSGD
sp|Q9BQ39|DDX50_HUMAN_82	K.LNGDTEEGFNRLSphosDEFSK.S	K.LNGDTEEGFNRLSphosDEFSK.S	-1.199	-0.629296	2	4	sp|Q9BQ39|DDX50_HUMAN	STYX	Q4	0.9994	0.9998	0.919	0.949	KEKLNGDTEEGFNRLSDEFSKSHKSRRKDLP
sp|Q8N6T3|ARFG1_HUMAN_189	R.YVGFGNTphosPPPQK.K	R.YVGFGNTphosPPPQK.K	-1.19839	-0.689377	10	12	sp|Q8N6T3|ARFG1_HUMAN	STYX	Q4	1	1	0.998	0.998	SYQGAQGNRYVGFGNTPPPQKKEDDFLNNAM
sp|P78347|GTF2I_HUMAN_831	R.KINSSphosPNVNTTASGVEDLNIIQVTIPDDDNER.L	R.KINSSphosPNVNTT.A	-1.19337	0.650596	3	3	sp|P78347|GTF2I_HUMAN	STYX	Q1	1	0.9909	0.969	0.985	KESTSSKSPPRKINSSPNVNTTASGVEDLNI
sp|Q96AE4|FUBP1_HUMAN_99	R.SphosVMTEEYK.V	R.SphosVMTEEYK.V	-1.19337	0.416639	1	1	sp|Q96AE4|FUBP1_HUMAN	STYX	Q1	0.9993	0.9993	0.911	0.976	SFGTQLPPMHQQQSRSVMTEEYKVPDGMVGF
sp|Q96MU7|YTDC1_HUMAN_308	R.GISphosPIVFDR.S	R.GISphosPIVFDR.S	-1.19337	0.910748	25	28	sp|Q96MU7|YTDC1_HUMAN	STYX	Q1	0.9997	0.9998	1	1	GSDEKKKERKRARGISPIVFDRSGSSASESY
sp|Q9BVC5|ASHWN_HUMAN_143 145 146 147 148_C	R.KLSphosN(SSSS)phosVSPLILSSNLPVNNK.T	R.KLSphosN(SSSS)phosVSPLILSSNLPVNNK.T	-1.19337	0.406443	1	3	sp|Q9BVC5|ASHWN_HUMAN	STYX	Q1	0.9473	0.9961	0.796	0.8	PPPQASFTSNAFRKLSNSSSSVSPLILSSNL PQASFTSNAFRKLSNSSSSVSPLILSSNLPV QASFTSNAFRKLSNSSSSVSPLILSSNLPVN ASFTSNAFRKLSNSSSSVSPLILSSNLPVNN SFTSNAFRKLSNSSSSVSPLILSSNLPVNNK
sp|Q8IX03|KIBRA_HUMAN_931	R.SKTFSphosPGPQSQYVCR.L	R.SKTFSphosPGPQSQYVCR.L	-1.19337	-0.523655	1	3	sp|Q8IX03|KIBRA_HUMAN	STYX	Q4	0.9832	0.9998	0.859	0.956	GPFLRGSTIIRSKTFSPGPQSQYVCRLNRSD
sp|Q96SN8|CK5P2_HUMAN_1238	K.FRDLSphosPPRYDSLVQSQAR.E	R.DLSphosPPRYDSLVQSQAR.E	-1.19337	-0.393258	1	7	sp|Q96SN8|CK5P2_HUMAN	STYX	Q4	0.9998	0.9999	0.98	1	LFSEIHNLQNKFRDLSPPRYDSLVQSQAREL
sp|Q9BVS4|RIOK2_HUMAN_369 370_C	R.(SS)phosGDPEQIKEDSLSEESADAR.S	R.(SS)phosGDPEQIKEDSLSEESADAR.S	-1.19337	-1.06179	1	2	sp|Q9BVS4|RIOK2_HUMAN	STYX	Q4	1	1	0.998	0.998	SERNCLEESEGCYCRSSGDPEQIKEDSLSEE ERNCLEESEGCYCRSSGDPEQIKEDSLSEES
sp|Q9UGU5|HMGX4_HUMAN_203 204 205_C	K.EKG(SSS)phosVDEESFQYPSQQATVK.K	K.G(SSS)phosVDEESFQYPSQQATVK.K	-1.19337	-0.31528	1	2	sp|Q9UGU5|HMGX4_HUMAN	STYX	Q4	0.9908	0.9846	0.787	0.996	DGLKMKLILSPKEKGSSSVDEESFQYPSQQA GLKMKLILSPKEKGSSSVDEESFQYPSQQAT LKMKLILSPKEKGSSSVDEESFQYPSQQATV
sp|A1X283|SPD2B_HUMAN_528	R.KESphosIIKSEGELLER.E	R.KESphosIIKSEGELLER.E	-1.19337	0.149535	5	12	sp|A1X283|SPD2B_HUMAN	STYX	NR	1	1	0.998	0.998	DPDMEEKPSLPPRKESIIKSEGELLERERER
sp|O60749|SNX2_HUMAN_226 227 228 229_C	K.VGKED(SSST)phosEFVEK.R	K.VGKED(SSST)phosEFVEK.R	-1.19337	-0.149399	3	4	sp|O60749|SNX2_HUMAN	STYX	NR	1	1	1	1	KSIVGMTKVKVGKEDSSSTEFVEKRRAALER SIVGMTKVKVGKEDSSSTEFVEKRRAALERY IVGMTKVKVGKEDSSSTEFVEKRRAALERYL VGMTKVKVGKEDSSSTEFVEKRRAALERYLQ
sp|O95232|LC7L3_HUMAN_115 116_C	R.LALSQNQQ(SS)phosGAAGPTGK.N	R.LALSQNQQ(SS)phosGAAGPTGK.N	-1.19337	0.0915199	1	4	sp|O95232|LC7L3_HUMAN	STYX	NR	0.9918	1	0.923	0.998	IRRGHARLALSQNQQSSGAAGPTGKNEEKIQ RRGHARLALSQNQQSSGAAGPTGKNEEKIQV
sp|P31943|HNRH1_HUMAN_63	R.EGRPSGEAFVELESphosEDEVK.L	R.EGRPSGEAFVELESphosEDEVK.L	-1.19337	-0.233284	9	6	sp|P31943|HNRH1_HUMAN	STYX	NR	1	1	0.999	0.999	TREGRPSGEAFVELESEDEVKLALKKDRETM
sp|P45974|UBP5_HUMAN_783	R.SAADSphosISESVPVGPK.V	R.SAADSphosISESVPVGPK.V	-1.19337	0.0870708	4	6	sp|P45974|UBP5_HUMAN	STYX	NR	1	1	0.994	0.994	AEAAMDISEGRSAADSISESVPVGPKVRDGP
sp|P63279|UBC9_HUMAN_71	R.MLFKDDYPSSphosPPK.C	R.MLFKDDYPSSphosPPK.C	-1.19337	0.186887	1	2	sp|P63279|UBC9_HUMAN	STYX	NR	0.9985	1	0.931	0.982	GLFKLRMLFKDDYPSSPPKCKFEPPLFHPNV
sp|Q13636|RAB31_HUMAN_35	R.FVQDHFDHNISphosPTIGASFMTK.T	R.FVQDHFDHNISphosPTIGASFMTK.T	-1.19337	-0.0466076	3	5	sp|Q13636|RAB31_HUMAN	STYX	NR	1	1	0.994	0.997	SIVCRFVQDHFDHNISPTIGASFMTKTVPCG
sp|Q53GA4|PHLA2_HUMAN_3	-.MKSphosPDEVLR.E	-.MKSphosPDEVLR.E	-1.19337	0.244172	3	1	sp|Q53GA4|PHLA2_HUMAN	STYX	NR	0.9987	0.9965	1	1	_____________MKSPDEVLREGELEKRSD
sp|Q7KZF4|SND1_HUMAN_781	R.LGTLSphosPAFSTR.V	R.LGTLSphosPAFSTR.V	-1.19337	-0.163253	5	5	sp|Q7KZF4|SND1_HUMAN	STYX	NR	0.9994	0.9998	0.995	0.995	YGNREVLPSTRLGTLSPAFSTRVLPAQATEY
sp|Q96FS4|SIPA1_HUMAN_908 912	R.TLSphosLRNSphosISR.L	R.TLSphosLRNSphosISR.L	-1.19337	-0.0466076	1	1	sp|Q96FS4|SIPA1_HUMAN	STYX	NR	0.9585	0.961	0.989	0.941	NPAPELRASFLPRTLSLRNSISRIMSEAGSG ELRASFLPRTLSLRNSISRIMSEAGSGTLED
sp|Q9C0D5|TANC1_HUMAN_1855	K.RSphosFIESNV.-	K.RSphosFIESNV.-	-1.19337	-0.0326684	1	1	sp|Q9C0D5|TANC1_HUMAN	STYX	NR	0.912	0.9994	0.993	0.997	NEAHRSHLTAAKPKRSFIESNV_________
sp|Q9UKV3|ACINU_HUMAN_561	R.ASphosHTLLPSHR.L	R.RASphosHTLLPSHR.L	-1.19337	0.28926	9	41	sp|Q9UKV3|ACINU_HUMAN	STYX	NR	1	1	0.996	0.996	CLKQPSLEQKEGRRASHTLLPSHRLKQSADS
tr|Q5T0V7|Q5T0V7_HUMAN_106	R.LEEVKPVVEVHHQSphosEQETSVR.K	R.LEEVKPVVEVHHQSphosEQETSVR.K	-1.19337	-0.209546	2	6	tr|Q5T0V7|Q5T0V7_HUMAN	STYX	NR	1	1	0.994	0.996	ARLEEVKPVVEVHHQSEQETSVRKRRIKKSS
sp|Q14135|VGLL4_HUMAN_52	R.TGPPPISphosPSK.R	R.TGPPPISphosPSK.R	-1.1854	0.191692	2	32	sp|Q14135|VGLL4_HUMAN	STYX	NR	0.9982	1	0.986	0.993	VASALSSHRTGPPPISPSKRKFSMEPGDEDL
sp|Q8WVR3|MA11_HUMAN_541	R.AITphosPPVASPVGRPL.Y	R.AITphosPPVASPVGRPLYLPPDK.A	-1.18243	-0.321027	4	18	sp|Q8WVR3|MA11_HUMAN	STYX	Q4	1	1	0.999	0.999	SHLMRSGSVMERRAITPPVASPVGRPLYLPP
sp|Q9C0A6|SETD5_HUMAN_1232 1233_C	K.GATV(YS)phosPSR.Y	K.GATV(YS)phosPSR.Y	-1.18144	-2.82622	2	1	sp|Q9C0A6|SETD5_HUMAN	STYX	Q4	0.9976	0.9804	0.983	0.985	GPETLSSALSKGATVYSPSRYSYQLLQCDSP PETLSSALSKGATVYSPSRYSYQLLQCDSPR
sp|Q15149|PLEC_HUMAN_3785	R.RLTphosAEDLFEAR.L	R.RLTphosAEDLFEAR.L	-1.18085	0.866805	2	6	sp|Q15149|PLEC_HUMAN	STYX	Q1	0.9993	1	1	1	RQQGLASYDYVRRRLTAEDLFEARIISLETY
sp|Q96L73|NSD1_HUMAN_1509 1510_C	R.TA(TS)phosPKETVEEGVEHDPGMPASK.K	R.TA(TS)phosPKETVEEGVEHDPGMPASK.K	-1.17438	-0.64627	2	2	sp|Q96L73|NSD1_HUMAN	STYX	Q4	1	1	0.979	0.979	EIPGSEGELMPHRTATSPKETVEEGVEHDPG IPGSEGELMPHRTATSPKETVEEGVEHDPGM
sp|Q9Y2K6|UBP20_HUMAN_333	R.KFSphosWGQQR.T	R.KFSphosWGQQR.T	-1.1703	0.684744	4	3	sp|Q9Y2K6|UBP20_HUMAN	STYX	Q1	0.9985	0.9989	1	1	GRAISEKERMKDRKFSWGQQRTNSEQVDEDA
sp|O14497|ARI1A_HUMAN_696 698	R.GPSphosPSphosPVGSPASVAQSR.S	R.GPSphosPSphosPVGSPASVAQSR.S	-1.16952	0.974251	1	1	sp|O14497|ARI1A_HUMAN	STYX	Q1	0.9953	0.9998	0.681	0.678	FSPHTSPHLPGIRGPSPSPVGSPASVAQSRS PHTSPHLPGIRGPSPSPVGSPASVAQSRSGP
sp|P12755|SKI_HUMAN_720	R.ARPEAAGSphosEGAAELEP.-	R.ARPEAAGSphosEGAAELEP.-	-1.16952	0.31294	1	2	sp|P12755|SKI_HUMAN	STYX	Q1	0.9982	0.9998	1	1	LQEQLWPRARPEAAGSEGAAELEP_______
sp|Q9BVC5|ASHWN_HUMAN_143	R.KLSphosNSSSSVSPLIL.S	R.KLSphosNSSSSVSPLILSSNLPVNNK.T	-1.16952	0.476345	7	7	sp|Q9BVC5|ASHWN_HUMAN	STYX	Q1	0.9992	0.9997	0.995	0.998	PPPQASFTSNAFRKLSNSSSSVSPLILSSNL
sp|Q9NP64|NO40_HUMAN_114	R.SphosFQDYTGQK.L	R.SphosFQDYTGQK.L	-1.16952	0.406443	4	6	sp|Q9NP64|NO40_HUMAN	STYX	Q1	0.9991	0.9998	0.994	0.994	DPNNVIIEQEERRRRSFQDYTGQKITLEAVL
sp|Q9UPU5|UBP24_HUMAN_1299	R.QLSphosVSDR.S	R.QLSphosVSDR.S	-1.16952	0.475159	1	2	sp|Q9UPU5|UBP24_HUMAN	STYX	Q1	0.9984	0.9843	0.987	0.988	MSLCGTPEKSSYRQLSVSDRSSIRVEEIIPA
tr|A0A384DVL6|A0A384DVL6_HUMAN_580	K.SphosRSPAPPADKEAEKPVFFPAFAAEAQK.L	K.SphosRSPAPPADKEAEKPVFFPAFAAEAQK.L	-1.16952	0.476345	1	1	tr|A0A384DVL6|A0A384DVL6_HUMAN	STYX	Q1	0.9958	1	0.5	0.5	ESDAPQQPGSSPRGKSRSPAPPADKEAEKPV
sp|P51532|SMCA4_HUMAN_1421 1422 1423_C	R.DSDAG(SST)phosPTTSTR.S	R.DSDAG(SST)phosPTTSTR.S	-1.16952	-0.543825	5	2	sp|P51532|SMCA4_HUMAN	STYX	Q4	0.9975	0.9991	0.998	0.998	QKKSSRKRKRDSDAGSSTPTTSTRSRDKDDE KKSSRKRKRDSDAGSSTPTTSTRSRDKDDES KSSRKRKRDSDAGSSTPTTSTRSRDKDDESK
sp|P78324|SHPS1_HUMAN_429	R.EITQDTNDITYphosADLNLPK.G	R.EITQDTNDITYphosADLNLPK.G	-1.16952	-1.08925	3	1	sp|P78324|SHPS1_HUMAN	STYX	Q4	1	1	0.991	0.983	EKNAREITQDTNDITYADLNLPKGKKPAPQA
sp|Q12906|ILF3_HUMAN_188	K.VLAGETphosLSVNDPPDVLDR.Q	K.VLAGETphosLSVNDPPDVLDR.Q	-1.16952	-1.00519	1	1	sp|Q12906|ILF3_HUMAN	STYX	Q4	0.9987	0.997	0.5	0.516	SPVVREEMEKVLAGETLSVNDPPDVLDRQKC
sp|Q53ET0|CRTC2_HUMAN_70	R.SSHYGGSphosLPNVNQIGSGLAEFQSPLHSPLDSSR.S	R.SSHYGGSphosLPNVNQIGSGLAEFQSPLHSPLDSSR.S	-1.16952	-0.596939	6	4	sp|Q53ET0|CRTC2_HUMAN	STYX	Q4	0.9856	0.9933	0.997	0.997	QKLRLAYTRSSHYGGSLPNVNQIGSGLAEFQ
sp|Q96CW1|AP2M1_HUMAN_152 153_C	K.EEQSQI(TS)phosQVTGQIGWR.R	K.EEQSQI(TS)phosQVTGQIGWR.R	-1.16952	-1.00519	1	1	sp|Q96CW1|AP2M1_HUMAN	STYQ	Q4	0.997	0.9991	0.54	0.666	GIKSQHQTKEEQSQITSQVTGQIGWRREGIK IKSQHQTKEEQSQITSQVTGQIGWRREGIKY
sp|O14497|ARI1A_HUMAN_233	R.SAYPPPAPAYALSSphosPR.G	R.SAYPPPAPAYALSSphosPR.G	-1.16952	-0.118473	1	6	sp|O14497|ARI1A_HUMAN	STYX	NR	0.9997	1	0.945	0.99	NRSAYPPPAPAYALSSPRGGTPGSGAAAAAG
sp|O75533|SF3B1_HUMAN_432	R.KLTphosATPTPLGGMTGF.H	R.KLTphosATPTPLGGMTGFHMQTEDR.T	-1.16952	0.209406	5	3	sp|O75533|SF3B1_HUMAN	STYX	NR	1	1	0.994	0.994	PPAGYVPIRTPARKLTATPTPLGGMTGFHMQ
sp|P29590|PML_HUMAN_480	R.KCSphosQTQCPR.K	R.KCSphosQTQCPR.K	-1.16952	0.0482515	7	3	sp|P29590|PML_HUMAN	STYQ	NR	0.9986	0.9996	0.993	0.993	GEDVSNTTTAQKRKCSQTQCPRKVIKMESEE
sp|Q5BKX6|S45A4_HUMAN_348	R.STSphosQELAK.T	R.STSphosQELAK.T	-1.16952	0.151656	3	2	sp|Q5BKX6|S45A4_HUMAN	STYQ	NR	0.9988	0.9988	0.993	0.993	SIFHDASYPATPRSTSQELAKTKLPRLATFL
sp|Q68DK7|MSL1_HUMAN_333	K.RKSphosPFGSTER.K	K.RKSphosPFGSTER.K	-1.16952	0.0742468	2	2	sp|Q68DK7|MSL1_HUMAN	STYX	NR	0.9992	0.9999	0.998	0.996	KPFSCGRSGKGHKRKSPFGSTERKTPVKKLA
sp|Q6P9B9|INT5_HUMAN_1010	R.FQAPSphosPSTLLR.Q	R.FQAPSphosPSTLLR.Q	-1.16952	-0.193949	3	7	sp|Q6P9B9|INT5_HUMAN	STYX	NR	0.9993	0.9998	0.993	0.994	NIDRLGLFSGRFQAPSPSTLLRQGT______
sp|Q86UZ6|ZBT46_HUMAN_168	R.SISphosPWLAR.R	R.SISphosPWLAR.R	-1.16952	0.124015	5	2	sp|Q86UZ6|ZBT46_HUMAN	STYX	NR	0.9986	0.9971	0.996	0.988	STEALISAVMAGRSISPWLARRTSPANSSGD
sp|Q8WWY3|PRP31_HUMAN_450 451 455_C	R.SSGTA(SS)phosVAFTphosPLQGLEIVNPQAAEKK.V	R.SSGTA(SS)phosVAFTphosPLQGLEIVNPQAAEK.K	-1.16952	-0.186234	7	10	sp|Q8WWY3|PRP31_HUMAN	STYX	NR	0.9976	0.9978	1.306	1.284	YGGKSTIRDRSSGTASSVAFTPLQGLEIVNP GGKSTIRDRSSGTASSVAFTPLQGLEIVNPQ TIRDRSSGTASSVAFTPLQGLEIVNPQAAEK
sp|Q92887|MRP2_HUMAN_283	K.NQSQSphosQDALVLEDVEKK.K	K.NQSQSphosQDALVLEDVEK.K	-1.16952	0.16171	1	1	sp|Q92887|MRP2_HUMAN	STYQ	NR	1	0.9998	0.722	0.918	NSGARLPGLNKNQSQSQDALVLEDVEKKKKK
sp|Q9BUA3|SPNDC_HUMAN_82	K.QQVSWEQEFLVGSSphosPGGSGR.A	K.QQVSWEQEFLVGSSphosPGGSGR.A	-1.16952	-0.273677	6	1	sp|Q9BUA3|SPNDC_HUMAN	STYX	NR	1	1	0.968	0.915	PKQQVSWEQEFLVGSSPGGSGRALCMVCGAE
sp|Q9BY89|K1671_HUMAN_533	K.SAELSphosGEFPKEPR.E	K.SAELSphosGEFPKEPR.E	-1.16952	0.221088	5	3	sp|Q9BY89|K1671_HUMAN	STYX	NR	0.9998	0.9999	0.998	0.997	SASSNEVKYEKSAELSGEFPKEPREKQKEGH
sp|Q9H792|PEAK1_HUMAN_875 876 877 878_C	R.(STSS)phosPYHAGNLLQR.H	R.(STSS)phosPYHAGNLLQR.H	-1.16952	-0.118398	1	3	sp|Q9H792|PEAK1_HUMAN	STYX	NR	0.9363	0.9953	0.998	0.998	TSPQSEPPAPFPPPRSTSSPYHAGNLLQRHF SPQSEPPAPFPPPRSTSSPYHAGNLLQRHFT PQSEPPAPFPPPRSTSSPYHAGNLLQRHFTN QSEPPAPFPPPRSTSSPYHAGNLLQRHFTNW
sp|Q9UQB8|BAIP2_HUMAN_340	K.LSDSYSNTphosLPVRK.S	K.LSDSYSNTphosLPVR.K	-1.16952	-0.0326684	5	11	sp|Q9UQB8|BAIP2_HUMAN	STYX	NR	1	1	0.991	0.996	SPPQSQSKLSDSYSNTLPVRKSVTPKNSYAT
sp|Q9NYF8|BCLF1_HUMAN_341	K.RFTphosDEESR.V	K.RFTphosDEESR.V	-1.15817	1.48121	2	7	sp|Q9NYF8|BCLF1_HUMAN	STYX	Q1	0.9931	0.9998	0.996	0.997	GDQETAKTGKFLKRFTDEESRVFLLDRGNTR
sp|Q96N67|DOCK7_HUMAN_439	R.RNSphosSIVGR.R	R.RNSphosSIVGR.R	-1.15779	-0.273677	2	5	sp|Q96N67|DOCK7_HUMAN	STYX	NR	0.9808	0.9995	0.936	0.939	ISTGERKGSWSERRNSSIVGRRSLERTTSGD
sp|Q9Y2K2|SIK3_HUMAN_469	R.RHTphosVGVADPR.T	R.RHTphosVGVADPR.T	-1.15741	0.266892	4	7	sp|Q9Y2K2|SIK3_HUMAN	STYX	NR	0.9999	1	1	1	PSPEALVRYLSMRRHTVGVADPRTEVMEDLQ
sp|O14497|ARI1A_HUMAN_381 382_C	R.TPQP(SS)phosPMDQMGK.M	R.TPQP(SS)phosPMDQMGK.M	-1.15437	-0.0326684	2	6	sp|O14497|ARI1A_HUMAN	STYX	NR	0.9991	1	0.998	0.998	SSGGGGQPLARTPQPSSPMDQMGKMRPQPYG SGGGGQPLARTPQPSSPMDQMGKMRPQPYGG
sp|P22626|ROA2_HUMAN_189	K.ALSphosRQEMQEVQSSR.S	K.ALSphosRQEMQEVQSSR.S	-1.15228	-0.193949	6	6	sp|P22626|ROA2_HUMAN	STYX	NR	0.9999	1	0.997	0.998	YHTINGHNAEVRKALSRQEMQEVQSSRSGRG
sp|O95197|RTN3_HUMAN_229	Y.SLSphosPSKVSGDDVIEKDSPESPFEVIIDK.A	Y.SLSphosPSKVSGDDVIEK.D	-1.15134	1.04627	4	2	sp|O95197|RTN3_HUMAN	STYX	Q1	1	1	0.996	0.996	PTEYSKVEGIYTYSLSPSKVSGDDVIEKDSP
sp|Q9NS23|RASF1_HUMAN_206 207_C	R.(TS)phosFYLPK.D	R.R(TS)phosFYLPK.D	-1.14907	-0.375556	2	3	sp|Q9NS23|RASF1_HUMAN	STYX	Q4	0.997	0.9993	0.988	0.902	DARRGPGRGTSVRRRTSFYLPKDAVKHLHVL ARRGPGRGTSVRRRTSFYLPKDAVKHLHVLS
sp|Q9HB58|SP110_HUMAN_380	R.VTQGAASphosPGHGIQEK.L	R.VTQGAASphosPGHGIQEK.L	-1.14625	0.343707	12	11	sp|Q9HB58|SP110_HUMAN	STYX	Q1	1	1	0.998	0.998	QKTPSTPRRVTQGAASPGHGIQEKLQVVDKV
sp|Q9UKX7|NUP50_HUMAN_221	K.VAAETQSphosPSLFGSTK.L	K.VAAETQSphosPSLFGSTK.L	-1.14625	0.31673	24	18	sp|Q9UKX7|NUP50_HUMAN	STYX	Q1	0.9999	0.9999	0.995	0.994	RNSESESNKVAAETQSPSLFGSTKLQQESTF
sp|O14497|ARI1A_HUMAN_1184	R.SNSphosVGIQDAFNDGSDSTFQK.R	R.SNSphosVGIQDAFNDGSDSTFQKR.N	-1.14606	0.552294	38	43	sp|O14497|ARI1A_HUMAN	STYX	Q1	1	1	0.996	0.996	PHSQIPPLPGMSRSNSVGIQDAFNDGSDSTF
sp|P41182|BCL6_HUMAN_333	K.GLVSPQSphosPQK.S	K.GLVSPQSphosPQK.S	-1.14606	0.416639	3	3	sp|P41182|BCL6_HUMAN	STYX	Q1	0.9954	0.9998	0.988	0.995	PPNAPLNRKGLVSPQSPQKSDCQPNSPTESC
sp|Q2KHR2|RFX7_HUMAN_1025	R.LTphosPVSPVQHQGATVNNTNKQEGFAVPAPLDNK.G	R.LTphosPVSPVQHQGATVNNTNKQEGFAVPAPLDNK.G	-1.14606	0.364924	1	1	sp|Q2KHR2|RFX7_HUMAN	STYX	Q1	0.9993	0.9976	0.358	0.499	YQSQSRHHDTHFGRLTPVSPVQHQGATVNNT
sp|Q9NWH9|SLTM_HUMAN_144	K.ELLSphosAEENKR.A	K.ELLSphosAEENKR.A	-1.14606	0.332981	1	2	sp|Q9NWH9|SLTM_HUMAN	STYX	Q1	0.9936	0.9985	1	1	FGENEEENVHSKELLSAEENKRAHELIEAEG
sp|O95251|KAT7_HUMAN_205	R.HFSphosISGCPLYHNLSADECK.V	R.HFSphosISGCPLYHNLSADECK.V	-1.14606	-1.58465	1	2	sp|O95251|KAT7_HUMAN	STYX	Q4	0.903	1	0.916	0.992	CNSLGHLTGKHERHFSISGCPLYHNLSADEC
sp|Q12830|BPTF_HUMAN_2370	R.QSKLSphosPQMQVHQDK.T	K.LSphosPQMQVHQDK.T	-1.14606	-0.290165	1	3	sp|Q12830|BPTF_HUMAN	STYX	Q4	0.9993	1	0.968	1	STTAAGTGEQRQSKLSPQMQVHQDKTLPPAQ
sp|Q9UQR1|ZN148_HUMAN_665	R.SGMNSphosPLR.T	R.SGMNSphosPLR.T	-1.14606	-0.429327	5	1	sp|Q9UQR1|ZN148_HUMAN	STYX	Q4	0.9993	0.9155	0.997	0.996	VYATMPINSFRSGMNSPLRTTPDKSHFGLIV
sp|A0A0B4J241|TVAM1_HUMAN_37	E.GDSphosAVIK.C	E.GDSphosAVIK.C	-1.14606	0.173782	1	1	sp|A0A0B4J241|TVAM1_HUMAN	STYX	NR	0.9175	0.9375	1	1	NVEQHPSTLSVQEGDSAVIKCTYSDSASNYF
sp|Q5R3F8|PPR29_HUMAN_619	R.QLSphosADAAVTR.K	R.QLSphosADAAVTR.K	-1.14606	0.000821956	3	6	sp|Q5R3F8|PPR29_HUMAN	STYX	NR	0.9997	1	0.997	0.998	PPYKESSHHPLQRQLSADAAVTRKTCSVSSS
sp|Q96PK6|RBM14_HUMAN_618	R.RLSphosESQLSFR.R	R.RLSphosESQLSFR.R	-1.14606	-0.273677	13	8	sp|Q96PK6|RBM14_HUMAN	STYX	NR	0.9999	1	0.987	0.99	GSDRRLAELSDYRRLSESQLSFRRSPTKSSL
sp|Q9BVA0|KTNB1_HUMAN_393	K.NSISphosRTPPRR.S	K.NSISphosRTPPRR.S	-1.14606	-0.161736	1	2	sp|Q9BVA0|KTNB1_HUMAN	STYX	NR	0.9836	0.9721	0.497	0.496	NAEDYNEIFQPKNSISRTPPRRSEPFPAPPE
sp|Q9Y6Y8|S23IP_HUMAN_926	K.VVESphosPDFSKDEDYLGK.V	K.VVESphosPDFSKDEDYLGK.V	-1.14606	-0.089252	3	16	sp|Q9Y6Y8|S23IP_HUMAN	STYX	NR	1	1	0.998	0.998	EEEEKQVVEAEKVVESPDFSKDEDYLGKVGM
sp|Q03518|TAP1_HUMAN_545	K.IFEYLDRTphosPR.C	K.IFEYLDRTphosPR.C	-1.14494	-0.523787	4	2	sp|Q03518|TAP1_HUMAN	STYX	Q4	0.9958	0.9968	0.99	0.997	KAVGSSEKIFEYLDRTPRCPPSGLLTPLHLE
tr|Q5T760|Q5T760_HUMAN_338	R.SRSphosASSLHICDSR.E	R.SphosASSLHICDSR.E	-1.14494	0.137257	2	4	tr|Q5T760|Q5T760_HUMAN	STYX	NR	1	0.9999	0.941	0.993	SKTPPKSYSTARRSRSASSLHICDSRERRRR
sp|Q8WYL5|SSH1_HUMAN_583	R.SGSphosLLQVEETER.E	R.SGSphosLLQVEETEREEGLGAGR.W	-1.13563	0.266892	8	5	sp|Q8WYL5|SSH1_HUMAN	STYX	NR	1	1	0.967	0.96	VKKKLEFGSPKGRSGSLLQVEETEREEGLGA
sp|Q12888|TP53B_HUMAN_639 640_C	R.SEAL(SS)phosVLDQEEAMEIK.E	R.SEAL(SS)phosVLDQEEAMEIK.E	-1.13452	1.68071	8	2	sp|Q12888|TP53B_HUMAN	STYX	Q1	1	1	1	1	GSQAVPSPATRSEALSSVLDQEEAMEIKEHH SQAVPSPATRSEALSSVLDQEEAMEIKEHHP
sp|Q15648|MED1_HUMAN_1439 1440_C	K.NYGSPLISG(ST)phosPK.H	K.NYGSPLISG(ST)phosPK.H	-1.13452	-0.0956279	4	2	sp|Q15648|MED1_HUMAN	STYX	NR	1	0.9995	0.964	0.974	QMASSKNYGSPLISGSTPKHERGSPSHSKSP MASSKNYGSPLISGSTPKHERGSPSHSKSPA
sp|Q9H4L7|SMRCD_HUMAN_79	K.ASphosISYFK.N	R.KASphosISYFK.N	-1.12754	0.300315	4	12	sp|Q9H4L7|SMRCD_HUMAN	STYX	Q1	0.9986	0.9996	0.994	0.985	EDSSVPETPDNERKASISYFKNQRGIQYIDL
sp|Q7Z589|EMSY_HUMAN_1212 1213_C	R.ESC(SS)phosPSTVGSSLTTR.K	R.ESC(SS)phosPSTVGSSLTTR.K	-1.12754	0.124873	2	8	sp|Q7Z589|EMSY_HUMAN	STYX	NR	0.9968	0.9961	0.998	0.998	MANSTPQQQKCRESCSSPSTVGSSLTTRKID ANSTPQQQKCRESCSSPSTVGSSLTTRKIDP
sp|Q6ZNB6|NFXL1_HUMAN_835	R.KASphosEIKEAEAK.A	R.KASphosEIKEAEAK.A	-1.12462	-0.543284	2	1	sp|Q6ZNB6|NFXL1_HUMAN	STYX	Q4	0.9923	0.9815	1	1	SIECDTTCKEMKRKASEIKEAEAKAALEEEK
sp|Q9P2D1|CHD7_HUMAN_2532 2533_C	K.R(TS)phosLSAEDAEVTK.A	K.R(TS)phosLSAEDAEVTK.A	-1.12371	0.0997263	4	6	sp|Q9P2D1|CHD7_HUMAN	STYX	NR	0.9998	1	0.507	0.911	KNVEGLDLLFMSHKRTSLSAEDAEVTKAFEE NVEGLDLLFMSHKRTSLSAEDAEVTKAFEED
sp|Q9UKX7|NUP50_HUMAN_219	K.VAAETphosQSPSLFGSTK.L	K.VAAETphosQSPSLFGSTK.L	-1.12371	0.00835882	2	3	sp|Q9UKX7|NUP50_HUMAN	STYQ	NR	0.9998	0.9999	0.499	0.499	SGRNSESESNKVAAETQSPSLFGSTKLQQES
sp|O94916|NFAT5_HUMAN_560 561_C	K.EI(SS)phosPARPCSFEEAMK.A	K.EI(SS)phosPARPCSFEEAMK.A	-1.12298	0.50517	13	26	sp|O94916|NFAT5_HUMAN	STYX	Q1	1	1	1	1	PAAAGALNVNVKKEISSPARPCSFEEAMKAM AAAGALNVNVKKEISSPARPCSFEEAMKAMK
sp|P16144|ITB4_HUMAN_1517 1518_C	R.DYSTLTSV(SS)phosHDSR.L	R.DYSTLTSV(SS)phosHDSR.L	-1.12298	0.375416	1	5	sp|P16144|ITB4_HUMAN	STYX	Q1	0.9998	1	0.527	0.998	HSTTLPRDYSTLTSVSSHDSRLTAGVPDTPT STTLPRDYSTLTSVSSHDSRLTAGVPDTPTR
sp|P19338|NUCL_HUMAN_580	K.GLSphosEDTTEETLK.E	K.GLSphosEDTTEETLK.E	-1.12298	0.955667	9	8	sp|P19338|NUCL_HUMAN	STYX	Q1	1	1	0.998	0.998	NARSQPSKTLFVKGLSEDTTEETLKESFDGS
sp|P22102|PUR2_HUMAN_796	K.NGSphosLTNHFSFEK.K	K.NGSphosLTNHFSFEK.K	-1.12298	0.874203	11	10	sp|P22102|PUR2_HUMAN	STYX	Q1	1	1	0.997	0.997	LIESMQINGSVLKNGSLTNHFSFEKKKARVA
sp|Q13263|TIF1B_HUMAN_471	R.SphosRSGEGEVSGL.M	R.SphosRSGEGEVSGLMR.K	-1.12298	0.873007	9	2	sp|Q13263|TIF1B_HUMAN	STYX	Q1	1	1	0.592	0.5	DPYSSAEPHVSGVKRSRSGEGEVSGLMRKVP
sp|Q9BQ89|F110A_HUMAN_78	K.QPLFSphosPETR.R	K.QPLFSphosPETR.R	-1.12298	0.313023	1	2	sp|Q9BQ89|F110A_HUMAN	STYX	Q1	0.9836	0.9977	0.991	0.995	RQEPVQPLLSKQPLFSPETRRTVLTPSRRAL
sp|Q9BVW5|TIPIN_HUMAN_222	K.LLSNSphosQTLGNDMLMNTPR.A	K.LLSNSphosQTLGNDMLMNTPR.A	-1.12298	3.4533	7	6	sp|Q9BVW5|TIPIN_HUMAN	STYQ	Q1	1	1	0.992	0.992	KQLALERRQAKLLSNSQTLGNDMLMNTPRAH
sp|Q9NQ55|SSF1_HUMAN_238	R.LQDISELLATGAGLSphosESEAEPDGDHNITELPQAVAGR.G	A.GLSphosESEAEPDGDHNITELPQAVAGR.G	-1.12298	1.65921	33	5	sp|Q9NQ55|SSF1_HUMAN	STYX	Q1	1	1	0.996	0.997	RLQDISELLATGAGLSESEAEPDGDHNITEL
sp|Q8N5I9|CL045_HUMAN_178	K.IEVLDSphosPASK.K	K.IEVLDSphosPASK.K	-1.12298	-0.475998	1	14	sp|Q8N5I9|CL045_HUMAN	STYX	Q4	0.9746	0.9999	0.948	0.996	LPNSEGGKGKIEVLDSPASKKKK________
sp|Q96IZ7|RSRC1_HUMAN_5 6_C	R.(SS)phosDTEEESR.S	R.(SS)phosDTEEESR.S	-1.12298	-0.318742	1	4	sp|Q96IZ7|RSRC1_HUMAN	STYX	Q4	0.9989	0.9995	0.992	0.998	___________MGRRSSDTEEESRSKRKKKH __________MGRRSSDTEEESRSKRKKKHR
sp|Q9NUQ3|TXLNG_HUMAN_97	R.NLVSphosPAYCTQESR.E	R.NLVSphosPAYCTQESR.E	-1.12298	-0.505445	5	8	sp|Q9NUQ3|TXLNG_HUMAN	STYX	Q4	0.9998	1	0.997	0.998	EDEGSDFITENRNLVSPAYCTQESREEIPGG
sp|P15622|ZN250_HUMAN_168	K.QSFCLSphosPNSVDHR.E	K.QSFCLSphosPNSVDHR.E	-1.12298	0.209406	11	11	sp|P15622|ZN250_HUMAN	STYX	NR	0.9999	0.9999	0.996	0.996	RIDQENNETKQSFCLSPNSVDHREVQVLSQS
sp|P42166|LAP2A_HUMAN_436	R.LSEKSphosVEER.D	R.LSEKSphosVEER.D	-1.12298	0.221088	1	5	sp|P42166|LAP2A_HUMAN	STYX	NR	0.9675	0.9999	0.992	0.995	EFLSPPRKVPRLSEKSVEERDSGSFVAFQNI
sp|Q03252|LMNB2_HUMAN_541	W.AAGAGVAHSphosPPSTLVWK.G	W.AAGAGVAHSphosPPSTLVWK.G	-1.12298	-0.273677	3	3	sp|Q03252|LMNB2_HUMAN	STYX	NR	1	0.9992	0.997	0.993	GQMVTVWAAGAGVAHSPPSTLVWKGQSSWGT
sp|Q13813|SPTN1_HUMAN_1031	K.KLDPAQSASphosRENLLEEQGSIALR.Q	K.KLDPAQSASphosRENLLEEQGSIALR.Q	-1.12298	0.105752	1	2	sp|Q13813|SPTN1_HUMAN	STYX	NR	0.9998	0.9999	0.935	0.966	VPAAYVKKLDPAQSASRENLLEEQGSIALRQ
sp|Q5VWG9|TAF3_HUMAN_199 200_C	R.LL(ST)phosKGDTLDVVLLEAR.E	R.LL(ST)phosKGDTLDVVLLEAR.E	-1.12298	0.0481919	4	4	sp|Q5VWG9|TAF3_HUMAN	STYX	NR	0.9999	0.9999	0.914	0.989	PEAEELPAMKRPRLLSTKGDTLDVVLLEARE EAEELPAMKRPRLLSTKGDTLDVVLLEAREP
sp|Q7Z2Z1|TICRR_HUMAN_1045	R.VHSphosFQQDK.S	R.VHSphosFQQDK.S	-1.12298	0.124873	1	1	sp|Q7Z2Z1|TICRR_HUMAN	STYX	NR	0.9214	0.9987	1	1	YSVSQPKSRSVQRVHSFQQDKSDQRENSPVQ
sp|Q8WU20|FRS2_HUMAN_210 211_C	R.(TS)phosVHVPLEAR.V	R.(TS)phosVHVPLEAR.V	-1.12298	-0.178519	5	5	sp|Q8WU20|FRS2_HUMAN	STYX	NR	0.9996	0.9999	1	1	TYVNTTGVQEERKNRTSVHVPLEARVSNAES YVNTTGVQEERKNRTSVHVPLEARVSNAESS
sp|Q92667|AKAP1_HUMAN_107	R.SESphosSGILPNTTDMR.L	R.SESphosSGILPNTTDMR.L	-1.12298	-0.241255	5	7	sp|Q92667|AKAP1_HUMAN	STYX	NR	1	1	0.992	0.99	PPALLQTHPPCRRSESSGILPNTTDMRLRPG
sp|Q9BQS8|FYCO1_HUMAN_196	R.TLTTGSSAYLWKPPSphosR.S	R.TLTTGSSAYLWKPPSphosR.S	-1.12298	0.106082	3	6	sp|Q9BQS8|FYCO1_HUMAN	STYX	NR	1	1	0.612	0.995	RTLTTGSSAYLWKPPSRSSSMSSLVSSYLQT
sp|Q9BZ29|DOCK9_HUMAN_1275	K.SNSphosLDKHQQSSTLGNSVVR.C	K.SNSphosLDKHQQSSTLGNSVVR.C	-1.12298	-0.00930824	1	4	sp|Q9BZ29|DOCK9_HUMAN	STYX	NR	0.9949	0.9955	0.885	0.995	DSGNSLPERNSEKSNSLDKHQQSSTLGNSVV
sp|Q9P267|MBD5_HUMAN_205	R.LGSphosSEHGQK.S	R.LGSphosSEHGQK.S	-1.12298	0.255577	3	1	sp|Q9P267|MBD5_HUMAN	STYX	NR	0.9987	0.9976	0.989	0.987	QQQELHPVYPRQRLGSSEHGQKSPFRGSHGG
tr|I3L2J0|I3L2J0_HUMAN_809	R.RVPAVQRDSphosPVIVR.N	R.DSphosPVIVR.N	-1.12298	0.148706	2	8	tr|I3L2J0|I3L2J0_HUMAN	STYX	NR	0.9998	0.9999	1	1	DPGPSVRRVPAVQRDSPVIVRNPDVPLPSKF
sp|Q5VTL8|PR38B_HUMAN_290	R.EGHGSSSphosFDRELER.E	R.EGHGSSSphosFDRELER.E	-1.11467	-0.0606828	2	1	sp|Q5VTL8|PR38B_HUMAN	STYX	NR	1	0.9853	0.973	0.98	RSRSRSHHREGHGSSSFDRELEREKERQRLE
sp|Q8TBC3|SHKB1_HUMAN_662	R.GGGSphosFVER.C	R.GGGSphosFVER.C	-1.11377	-1.45966	2	2	sp|Q8TBC3|SHKB1_HUMAN	STYX	Q4	0.9929	0.9989	1	1	SPSPPQAEARRRGGGSFVERCQELVRSGPDL
sp|Q96JM3|CHAP1_HUMAN_376	K.SSSVSphosPSSWK.S	K.SSSVSphosPSSWK.S	-1.11377	-0.089252	2	3	sp|Q96JM3|CHAP1_HUMAN	STYX	NR	0.9971	0.9967	0.987	0.994	PTPSVSSASWKSSSVSPSSWKSPPASPESWK
sp|Q8NFC6|BD1L1_HUMAN_635	R.RLSphosESLHVVDENKNESK.L	R.RLSphosESLHVVDENK.N	-1.11269	0.244172	8	3	sp|Q8NFC6|BD1L1_HUMAN	STYX	NR	1	1	0.5	0.934	HVHAKSEPSKPARRLSESLHVVDENKNESKL
sp|P05787|K2C8_HUMAN_441	Y.SLGSphosSFGSGAGSSSFSR.T	Y.SLGSphosSFGSGAGSSSFSR.T	-1.11162	-1.1184	4	1	sp|P05787|K2C8_HUMAN	STYX	Q4	1	1	0.988	0.949	AYGGLTSPGLSYSLGSSFGSGAGSSSFSRTS
sp|Q9Y3S1|WNK2_HUMAN_1889	R.AGSphosLGPETPSR.V	R.AGSphosLGPETPSR.V	-1.10467	-1.14815	2	1	sp|Q9Y3S1|WNK2_HUMAN	STYX	Q4	0.9977	0.9996	0.998	0.998	VKKATAFLQRPSRAGSLGPETPSRVGMKVPT
sp|Q8IWZ3|ANKH1_HUMAN_1669 1670_C	K.TVSLPL(SS)phosPNIK.L	K.TVSLPL(SS)phosPNIK.L	-1.10043	-0.778912	2	3	sp|Q8IWZ3|ANKH1_HUMAN	STYX	Q4	0.9979	0.9999	0.998	0.998	PNSLSTSYKTVSLPLSSPNIKLNLTSPKRGQ NSLSTSYKTVSLPLSSPNIKLNLTSPKRGQK
sp|P43243|MATR3_HUMAN_596 597 598_C	R.(SYS)phosPDGK.E	R.(SYS)phosPDGK.E	-1.10026	0.68895	6	2	sp|P43243|MATR3_HUMAN	STYX	Q1	1	0.982	1.001	1.001	NRGIDLLKKDKSRKRSYSPDGKESPSDKKSK RGIDLLKKDKSRKRSYSPDGKESPSDKKSKT GIDLLKKDKSRKRSYSPDGKESPSDKKSKTD
sp|P49796|RGS3_HUMAN_917	K.RSSphosMIETGQGAEGGLSLR.V	K.RSSphosMIETGQGAEGGLSLR.V	-1.10026	0.821481	1	3	sp|P49796|RGS3_HUMAN	STYX	Q1	1	1	0.956	0.986	TSDDNYGERSEAKRSSMIETGQGAEGGLSLR
sp|Q12888|TP53B_HUMAN_464	D.IFIPSphosPSLEEQSNDGKK.D	D.IFIPSphosPSLEEQSNDGKK.D	-1.10026	4.06526	4	2	sp|Q12888|TP53B_HUMAN	STYX	Q1	0.9979	0.9929	0.995	0.99	PIPSQPQFSHDIFIPSPSLEEQSNDGKKDGD
sp|Q4G0J3|LARP7_HUMAN_337 338_C	R.DIEI(ST)phosEEEKDTGDLK.D	R.DIEI(ST)phosEEEKDTGDLK.D	-1.10026	0.311286	8	13	sp|Q4G0J3|LARP7_HUMAN	STYX	Q1	1	1	1	1	KEASEASKENRDIEISTEEEKDTGDLKDSSL EASEASKENRDIEISTEEEKDTGDLKDSSLL
sp|Q4G0J3|LARP7_HUMAN_338	R.DIEISTphosEEEKDTGDLK.D	R.DIEISTphosEEEKDTGDLK.D	-1.10026	0.417783	3	4	sp|Q4G0J3|LARP7_HUMAN	STYX	Q1	1	1	0.987	0.98	EASEASKENRDIEISTEEEKDTGDLKDSSLL
sp|Q9UQ35|SRRM2_HUMAN_2302	R.TPTAPAVNLAGARTphosPAALAAL.S	R.TPTAPAVNLAGARTphosPAALAALSLTGSGTPPTAANYPSSSR.T	-1.10026	0.693157	11	1	sp|Q9UQ35|SRRM2_HUMAN	STYX	Q1	1	0.9716	0.999	0.998	PRTPTAPAVNLAGARTPAALAALSLTGSGTP
sp|Q07157|ZO1_HUMAN_212	K.EISphosQDSLAAR.D	K.EISphosQDSLAAR.D	-1.10026	-1.03267	3	2	sp|Q07157|ZO1_HUMAN	STYQ	Q4	0.9992	0.999	0.995	0.995	EYGLRLASHIFVKEISQDSLAARDGNIQEGD
sp|Q8N1F7|NUP93_HUMAN_49 51 52_C	R.TLTphosR(TS)phosQETADVK.A	R.TLTphosR(TS)phosQETADVK.A	-1.10026	-1.00519	1	1	sp|Q8N1F7|NUP93_HUMAN	STYQ	Q4	0.9915	0.9992	0.666	0.666	QEIQQAGERLRSRTLTRTSQETADVKASVLL IQQAGERLRSRTLTRTSQETADVKASVLLGS QQAGERLRSRTLTRTSQETADVKASVLLGSR
sp|O14497|ARI1A_HUMAN_232 233_C	R.SAYPPPAPAYAL(SS)phosPR.G	R.SAYPPPAPAYAL(SS)phosPR.G	-1.10026	0.0613077	1	3	sp|O14497|ARI1A_HUMAN	STYX	NR	0.9995	0.9999	0.994	0.998	PNRSAYPPPAPAYALSSPRGGTPGSGAAAAA NRSAYPPPAPAYALSSPRGGTPGSGAAAAAG
sp|P50851|LRBA_HUMAN_1488	K.SAAKSphosPVDIVTGGISPVR.D	K.SAAKSphosPVDIVTGGISPVR.D	-1.10026	-0.109144	3	4	sp|P50851|LRBA_HUMAN	STYX	NR	1	1	0.996	0.997	KPMHSLIPLGKSAAKSPVDIVTGGISPVRDL
sp|Q14160|SCRIB_HUMAN_1378	K.RVSphosLVGADDLR.K	K.RVSphosLVGADDLR.K	-1.10026	0.0676612	11	32	sp|Q14160|SCRIB_HUMAN	STYX	NR	1	1	1	1	LEVRVPQAEGPPKRVSLVGADDLRKMQEEEA
sp|Q53F19|NCBP3_HUMAN_530	R.QDSphosKGLYADTR.E	R.QDSphosKGLYADTR.E	-1.10026	-0.241255	1	3	sp|Q53F19|NCBP3_HUMAN	STYX	NR	0.9819	0.9987	0.996	0.997	PSSDVHSRLGVPRQDSKGLYADTREKKSGNL
sp|Q5JSZ5|PRC2B_HUMAN_226	R.HIISATSLSTSphosPTELGSR.N	R.HIISATSLSTSphosPTELGSR.N	-1.10026	0.0742468	3	7	sp|Q5JSZ5|PRC2B_HUMAN	STYX	NR	0.9983	0.9995	0.982	0.956	EGGGRHIISATSLSTSPTELGSRNSSTGDGA
sp|Q9NR12|PDLI7_HUMAN_372	H.CFTCAACKTphosPIR.N	H.CFTCAACKTphosPIR.N	-1.10026	-0.273677	6	8	sp|Q9NR12|PDLI7_HUMAN	STYX	NR	1	1	0.978	0.986	KMTWHVHCFTCAACKTPIRNRAFYMEEGVPY
sp|Q9NYJ8|TAB2_HUMAN_527	R.KLSMGSphosDDAAYTQALLVHQK.A	R.KLSMGSphosDDAAYTQALLVHQK.A	-1.10026	0.266892	3	3	sp|Q9NYJ8|TAB2_HUMAN	STYX	NR	1	1	0.991	0.942	AHVDRISETRKLSMGSDDAAYTQALLVHQKA
sp|Q92917|GPKOW_HUMAN_216	K.GLGLGANLTEAQALTphosPTGPSR.M	K.GLGLGANLTEAQALTphosPTGPSR.M	-1.09412	-0.0188626	4	5	sp|Q92917|GPKOW_HUMAN	STYX	NR	1	1	0.996	0.995	KGLGLGANLTEAQALTPTGPSRMPRPDEEQE
sp|Q9H0D6|XRN2_HUMAN_678	R.RNSphosLGGDVLFVGK.H	R.RNSphosLGGDVLFVGK.H	-1.09255	0.0547796	4	6	sp|Q9H0D6|XRN2_HUMAN	STYX	NR	1	1	1	1	EEVYPDLTPEETRRNSLGGDVLFVGKHHPLH
sp|Q9NZM3|ITSN2_HUMAN_968	K.REEPEALYphosAAVNK.K	K.REEPEALYphosAAVNK.K	-1.08942	0.311286	6	17	sp|Q9NZM3|ITSN2_HUMAN	STYX	Q1	1	1	1	1	IIPGSEVKREEPEALYAAVNKKPTSAAYSVG
sp|Q13263|TIF1B_HUMAN_473	R.SphosGEGEVSGLMR.K	R.SRSphosGEGEVSGLMR.K	-1.08907	0.709835	48	74	sp|Q13263|TIF1B_HUMAN	STYX	Q1	1	1	0.998	0.998	YSSAEPHVSGVKRSRSGEGEVSGLMRKVPRV
sp|Q8IX01|SUGP2_HUMAN_315	R.KMSphosFDIIDK.S	R.KMSphosFDIIDK.S	-1.08907	0.396175	12	19	sp|Q8IX01|SUGP2_HUMAN	STYX	Q1	0.9999	1	1	1	LGLDLKNLRLPRRKMSFDIIDKSDVFSRFGI
sp|P16144|ITB4_HUMAN_1457	R.MDFAFPGSTNSphosLHR.M	R.MDFAFPGSTNSphosLHR.M	-1.08907	0.0870143	8	6	sp|P16144|ITB4_HUMAN	STYX	NR	1	1	0.982	0.988	LVNGRMDFAFPGSTNSLHRMTTTSAAAYGTH
sp|Q5T0W9|FA83B_HUMAN_664	R.SphosFPLFDNSK.A	R.SphosFPLFDNSK.A	-1.08907	-0.241255	2	1	sp|Q5T0W9|FA83B_HUMAN	STYX	NR	0.9987	0.9996	0.998	0.998	ENLKNQQTENLLKRRSFPLFDNSKANLDPGN
sp|Q9BQF6|SENP7_HUMAN_11 12 13_C	R.RP(SSS)phosEIITEGK.R	R.RP(SSS)phosEIITEGK.R	-1.08631	0.0348333	4	8	sp|Q9BQF6|SENP7_HUMAN	STYX	NR	1	1	1	1	_____MDKRKLGRRPSSSEIITEGKRKKSSS ____MDKRKLGRRPSSSEIITEGKRKKSSSD ___MDKRKLGRRPSSSEIITEGKRKKSSSDL
sp|Q09666|AHNK_HUMAN_5798	R.EFSGPSTPTGTphosLEFEGGEVSLEGGK.V	R.EFSGPSTPTGTphosLEFEGGEVSLEGGK.V	-1.08131	-0.340791	2	1	sp|Q09666|AHNK_HUMAN	STYX	Q4	0.9964	0.9633	0.974	0.704	FSDEREFSGPSTPTGTLEFEGGEVSLEGGKV
sp|P16144|ITB4_HUMAN_1454 1455_C	R.MDFAFPG(ST)phosNSLHR.M	R.MDFAFPG(ST)phosNSLHR.M	-1.07806	0.287165	4	4	sp|P16144|ITB4_HUMAN	STYX	Q1	1	0.9998	0.666	0.9	GEHLVNGRMDFAFPGSTNSLHRMTTTSAAAY EHLVNGRMDFAFPGSTNSLHRMTTTSAAAYG
sp|Q13557|KCC2D_HUMAN_287	R.QETphosVDCLK.K	R.QETphosVDCLK.K	-1.07806	-1.24447	4	6	sp|Q13557|KCC2D_HUMAN	STYX	Q4	0.9959	0.9998	1	1	ICQRSTVASMMHRQETVDCLKKFNARRKLKG
sp|O95644|NFAC1_HUMAN_233	R.GLGACTLLGSphosPR.H	R.GLGACTLLGSphosPR.H	-1.07789	0.562244	11	10	sp|O95644|NFAC1_HUMAN	STYX	Q1	1	1	0.998	0.997	EEGFPRGLGACTLLGSPRHSPSTSPRASVTE
sp|P07910|HNRPC_HUMAN_233	K.QAVEMKNDKSphosEEEQSSSSVK.K	K.NDKSphosEEEQSSSSVKK.D	-1.07789	0.401309	39	12	sp|P07910|HNRPC_HUMAN	STYX	Q1	1	1	0.999	0.998	EKEQSKQAVEMKNDKSEEEQSSSSVKKDETN
sp|Q8TF47|ZFP90_HUMAN_511	R.STSphosFIEHHR.L	R.STSphosFIEHHR.L	-1.07789	0.742625	3	3	sp|Q8TF47|ZFP90_HUMAN	STYX	Q1	0.9996	0.9998	0.987	0.986	PYQCNVCGKAFKRSTSFIEHHRIHTGEKPYE
sp|Q92576|PHF3_HUMAN_1722	K.VAQNSphosPSVENIQTSQAEQAKPLQEDILMQ.N	K.VAQNSphosPSVENIQTSQAEQAKPLQEDILMQNIETVHPFR.R	-1.07789	0.514694	5	2	sp|Q92576|PHF3_HUMAN	STYX	Q1	1	1	0.973	0.918	NSCVQQSDNLKVAQNSPSVENIQTSQAEQAK
sp|Q92841|DDX17_HUMAN_571	R.TTSphosSANNPNLMYQDECDRR.L	R.TTSphosSANNPNLMYQDECDRR.L	-1.07789	0.874222	1	2	sp|Q92841|DDX17_HUMAN	STYX	Q1	0.9954	1	0.973	0.957	GGGGGGGGRSRYRTTSSANNPNLMYQDECDR
sp|Q9BU76|MMTA2_HUMAN_123	R.LLGLGSphosASGSVGR.V	R.LLGLGSphosASGSVGR.V	-1.07789	1.23411	1	2	sp|Q9BU76|MMTA2_HUMAN	STYX	Q1	0.9998	0.9997	0.988	0.995	GDPEEKGVDRLLGLGSASGSVGRVAMSREDK
sp|Q9UGU0|TCF20_HUMAN_1369 1370_C	R.SA(SS)phosNSAEAGGDTVTLDDILSLK.S	R.RSA(SS)phosNSAEAGGDTVTLDDILSLK.S	-1.07789	0.619222	7	2	sp|Q9UGU0|TCF20_HUMAN	STYX	Q1	1	0.9987	0.994	0.982	AIVQKITSPNIRRSASSNSAEAGGDTVTLDD IVQKITSPNIRRSASSNSAEAGGDTVTLDDI
sp|O43491|E41L2_HUMAN_89	K.QKSYTphosLVVAK.D	K.QKSYTphosLVVAK.D	-1.07789	-0.426674	2	2	sp|O43491|E41L2_HUMAN	STYX	Q4	0.9874	0.9959	0.958	0.935	ISRFIPPWLKKQKSYTLVVAKDGGDKKEPTQ
sp|Q8TCJ2|STT3B_HUMAN_29	W.SGLMALGNSphosR.H	W.SGLMALGNSphosR.H	-1.07789	-0.778912	10	5	sp|Q8TCJ2|STT3B_HUMAN	STYX	Q4	1	1	1	0.989	SLNSSPWSGLMALGNSRHGHHGPGAQCAHKA
sp|A2AJT9|BCLA3_HUMAN_192	R.RGSphosEDFETR.S	R.RGSphosEDFETR.S	-1.07789	0.244172	1	1	sp|A2AJT9|BCLA3_HUMAN	STYX	NR	0.9873	0.9996	0.986	0.981	QRIQEEKYSQSTRRGSEDFETRSSFQKRYPE
sp|O75151|PHF2_HUMAN_705	R.DLSphosFLLDKK.A	K.RDLSphosFLLDKK.A	-1.07789	-0.0606828	3	2	sp|O75151|PHF2_HUMAN	STYX	NR	0.999	0.9998	1	1	EFPIRRKKNAPKRDLSFLLDKKAVLPTPVTK
sp|P49759|CLK1_HUMAN_341	K.VVDFGSATYDDEHHSTLVSphosTR.H	K.VVDFGSATYDDEHHSTLVSphosTR.H	-1.07789	-0.135961	3	2	sp|P49759|CLK1_HUMAN	STYX	NR	0.9992	0.9992	0.988	0.979	FGSATYDDEHHSTLVSTRHYRAPEVILALGW
sp|Q08999|RBL2_HUMAN_413	R.YIKENSphosPCVTPVSTATHSLSR.L	R.YIKENSphosPCVTPVSTATHSLSR.L	-1.07789	0.137257	3	9	sp|Q08999|RBL2_HUMAN	STYX	NR	1	1	0.999	0.999	RISTPLTGVRYIKENSPCVTPVSTATHSLSR
sp|Q12830|BPTF_HUMAN_1617	K.SHLLSSSphosDAEGNYR.D	K.SHLLSSSphosDAEGNYR.D	-1.07789	0.0217793	3	3	sp|Q12830|BPTF_HUMAN	STYX	NR	0.9997	0.9999	0.977	0.983	NERNSSETKSHLLSSSDAEGNYRDSLETLPS
sp|Q14126|DSG2_HUMAN_703	K.GSSSASphosIVK.G	K.GSSSASphosIVK.G	-1.07789	-0.171371	1	4	sp|Q14126|DSG2_HUMAN	STYX	NR	0.9938	0.9997	0.964	0.987	GGMAKEATMKGSSSASIVKGQHEMSEMDGRW
sp|Q15428|SF3A2_HUMAN_153	R.FMSphosAYEQR.L	R.FMSphosAYEQR.L	-1.07789	-0.103825	6	2	sp|Q15428|SF3A2_HUMAN	STYX	NR	0.9996	0.9996	0.995	0.985	YPEIAEGIMPRHRFMSAYEQRIEPPDRRWQY
sp|Q5THK1|PR14L_HUMAN_1484 1485_C	K.DTESC(TS)phosPCLLGAPR.K	K.DTESC(TS)phosPCLLGAPR.K	-1.07789	0.197629	1	5	sp|Q5THK1|PR14L_HUMAN	STYX	NR	1	1	0.906	0.992	EERLHHPLRKDTESCTSPCLLGAPRKAQDPS ERLHHPLRKDTESCTSPCLLGAPRKAQDPSS
sp|Q6PFW1|VIP1_HUMAN_1073	K.RFSphosVSFAK.H	K.RFSphosVSFAK.H	-1.07789	0.0217793	1	3	sp|Q6PFW1|VIP1_HUMAN	STYX	NR	0.9991	0.9998	0.963	0.968	KHRDELLFVPAVKRFSVSFAKHPTNGFEGCS
sp|Q6ZRQ5|MMS22_HUMAN_338	R.RSSphosMPVIQSR.D	R.SSphosMPVIQSR.D	-1.07789	0.16171	1	7	sp|Q6ZRQ5|MMS22_HUMAN	STYX	NR	0.9999	1	0.98	0.97	LLKTLLEKSSDRRRSSMPVIQSRDPLGFSWW
sp|Q71F56|MD13L_HUMAN_397 398_C	R.SQM(ST)phosPTLEEEPASNPATWDFVDPTQR.V	R.SQM(ST)phosPTLEEEPASNPATWDFVDPTQR.V	-1.07789	0.197629	3	3	sp|Q71F56|MD13L_HUMAN	STYX	NR	0.9948	0.9969	0.512	0.978	KECILNRTQSKRSQMSTPTLEEEPASNPATW ECILNRTQSKRSQMSTPTLEEEPASNPATWD
sp|Q8WWQ0|PHIP_HUMAN_1315	R.AQSphosYDIQAWK.K	R.AQSphosYDIQAWK.K	-1.07789	0.0350762	11	7	sp|Q8WWQ0|PHIP_HUMAN	STYX	NR	1	1	0.992	0.995	RKDHQPRRRLRNRAQSYDIQAWKKQCEELLN
sp|Q96FZ2|HMCES_HUMAN_160	K.SGSIGAADSphosPENWEK.V	K.SGSIGAADSphosPENWEK.V	-1.07789	0.266892	1	3	sp|Q96FZ2|HMCES_HUMAN	STYX	NR	0.9963	1	0.997	0.999	PQIKTEKSGSIGAADSPENWEKVWDNWRLLT
sp|Q9C0B0|UNK_HUMAN_158	R.SphosPVYDIR.E	R.SphosPVYDIR.E	-1.07789	0.266848	1	2	sp|Q9C0B0|UNK_HUMAN	STYX	NR	0.9997	0.9998	0.89	0.986	NGLHCAFAHGPHDLRSPVYDIRELQAMEALQ
sp|Q9GZY8|MFF_HUMAN_155	R.ERSphosMSENAVR.Q	R.SphosMSENAVR.Q	-1.07789	-0.089252	13	3	sp|Q9GZY8|MFF_HUMAN	STYX	NR	0.9965	0.9939	0.992	0.992	QNEEIRAVGRLKRERSMSENAVRQNGQLVRN
sp|Q9P2M4|TBC14_HUMAN_91	R.KQSphosDSDLIPER.A	R.KQSphosDSDLIPER.A	-1.07789	0.184966	1	6	sp|Q9P2M4|TBC14_HUMAN	STYX	NR	0.9995	1	0.76	0.98	PEPVPCSAVHVRRKQSDSDLIPERAFQSACA
sp|Q9BZL4|PP12C_HUMAN_398 399_C	R.TLNGV(SS)phosPPHPSPK.S	R.TLNGV(SS)phosPPHPSPK.S	-1.0694	-0.358173	2	14	sp|Q9BZL4|PP12C_HUMAN	STYX	Q4	1	1	1	1	PTEPPPAEPRTLNGVSSPPHPSPKSPVQLEE TEPPPAEPRTLNGVSSPPHPSPKSPVQLEEA
sp|Q9Y2W1|TR150_HUMAN_310	Q.GQFDHGSGSLSphosPSKK.S	Q.GQFDHGSGSLSphosPSKK.S	-1.06907	-0.163253	2	1	sp|Q9Y2W1|TR150_HUMAN	STYX	NR	0.9937	0.9752	0.984	0.958	SGTHQGQFDHGSGSLSPSKKSPVGKSPPSTG
sp|P78347|GTF2I_HUMAN_103	R.MSphosVDAVEIETLR.K	R.MSphosVDAVEIETLRK.T	-1.06688	0.412297	6	6	sp|P78347|GTF2I_HUMAN	STYX	Q1	1	1	0.999	0.999	AEMHKMKSTTQANRMSVDAVEIETLRKTVED
sp|Q9UQ35|SRRM2_HUMAN_1257	K.SEEPAGQILSHLSphosSELK.E	K.SEEPAGQILSHLSphosSELK.E	-1.06688	0.58882	4	5	sp|Q9UQ35|SRRM2_HUMAN	STYX	Q1	1	1	0.968	0.976	VEKSEEPAGQILSHLSSELKEMSTSNFESSP
sp|P05783|K1C18_HUMAN_100	R.SphosLETENR.R	R.SphosLETENR.R	-1.06688	-0.178519	4	5	sp|P05783|K1C18_HUMAN	STYX	NR	0.9938	0.9989	0.993	0.996	QSLNDRLASYLDRVRSLETENRRLESKIREH
sp|Q8WXI9|P66B_HUMAN_134 135_C	R.LTPSPDIIVLSDNEA(SS)phosPR.S	R.LTPSPDIIVLSDNEA(SS)phosPR.S	-1.06252	0.0613077	4	11	sp|Q8WXI9|P66B_HUMAN	STYX	NR	1	1	0.998	0.99	LTPSPDIIVLSDNEASSPRSSSRMEERLKAA TPSPDIIVLSDNEASSPRSSSRMEERLKAAN
sp|Q09666|AHNK_HUMAN_2708	K.ISphosMPDIDLNLK.G	K.ISphosMPDIDLNLK.G	-1.05736	0.221088	8	15	sp|Q09666|AHNK_HUMAN	STYX	NR	0.9997	1	1	1	PKFKMPEMNIKAPKISMPDIDLNLKGPKVKG
sp|Q9UQ35|SRRM2_HUMAN_1318 1320	K.ELSphosNSphosPLRENSFGSPLEFR.N	K.ELSphosNSphosPLRENSFGSPLEFR.N	-1.05736	-0.257375	4	1	sp|Q9UQ35|SRRM2_HUMAN	STYX	NR	0.9947	0.9945	0.99	0.522	SSWGGPHFSPEHKELSNSPLRENSFGSPLEF WGGPHFSPEHKELSNSPLRENSFGSPLEFRN
sp|Q8WXG6|MADD_HUMAN_1239	R.GTLSphosDSEIETNSATSTIFGK.A	R.GTLSphosDSEIETNSATSTIFGK.A	-1.05686	0.0350762	6	8	sp|Q8WXG6|MADD_HUMAN	STYX	NR	0.9991	0.9994	0.995	0.995	GGEGSVHLASSRGTLSDSEIETNSATSTIFG
sp|Q9UKV3|ACINU_HUMAN_863	K.KPSphosISITTESLK.S	K.KPSphosISITTESLK.S	-1.05603	0.570673	8	15	sp|Q9UKV3|ACINU_HUMAN	STYX	Q1	1	1	0.998	0.997	KRRWGASTATTQKKPSISITTESLKSLIPDI
sp|O15264|MK13_HUMAN_350	K.EIVNFSphosPIAR.K	K.EIVNFSphosPIAR.K	-1.05586	0.28926	3	1	sp|O15264|MK13_HUMAN	STYX	Q1	0.9972	0.9999	1	1	VDEWKQHIYKEIVNFSPIARKDSRRRSGMKL
sp|P21333|FLNA_HUMAN_2336	R.RLTphosVSSL.Q	R.RLTphosVSSLQESGLK.V	-1.05586	0.332981	7	15	sp|P21333|FLNA_HUMAN	STYX	Q1	1	1	0.996	0.997	FVVPVASPSGDARRLTVSSLQESGLKVNQPA
sp|Q13469|NFAC2_HUMAN_255	R.RHSphosCAEAL.V	R.RHSphosCAEALVALPPGASPQR.S	-1.05586	1.21526	1	5	sp|Q13469|NFAC2_HUMAN	STYX	Q1	0.9254	1	1	0.999	RPASRSSSPGAKRRHSCAEALVALPPGASPQ
sp|Q49A26|GLYR1_HUMAN_130	R.KLSphosLSEGK.V	R.KLSphosLSEGK.V	-1.05586	0.354355	7	8	sp|Q49A26|GLYR1_HUMAN	STYX	Q1	0.9992	0.9993	0.983	0.977	EERSRPNSGDEKRKLSLSEGKVKKNMGEGKK
sp|Q6IQ23|PKHA7_HUMAN_1013	R.YQTphosLPGR.G	R.YQTphosLPGR.G	-1.05586	1.70152	1	1	sp|Q6IQ23|PKHA7_HUMAN	STYX	Q1	0.988	0.9773	0.96	0.924	AQPSLGLVGPESRYQTLPGRGLSGSTSRLQQ
sp|Q8NEY8|PPHLN_HUMAN_110	K.SphosFYSSHYAR.E	K.SphosFYSSHYAR.E	-1.05586	0.28926	3	1	sp|Q8NEY8|PPHLN_HUMAN	STYX	Q1	0.9994	0.9999	0.992	0.879	RQPEYRDMRDGFRRKSFYSSHYARERSPYKR
sp|Q92844|TANK_HUMAN_384	R.GPQQPIWKPFPNQDSDSVVLSphosGTDSELHIPR.V	R.GPQQPIWKPFPNQDSDSVVLSphosGTDSELHIPR.V	-1.05586	1.02844	1	1	sp|Q92844|TANK_HUMAN	STYX	Q1	0.9926	0.9931	0.725	0.987	IWKPFPNQDSDSVVLSGTDSELHIPRVCEFC
sp|Q96RE7|NACC1_HUMAN_150 151_C	K.VSSPSCDSQGLHAEEAPSSEPQSPVAQ(TS)phosGWPACSTPLPLVSR.V	K.VSSPSCDSQGLHAEEAPSSEPQSPVAQ(TS)phosGWPACSTPLPLVSR.V	-1.05586	0.70152	1	1	sp|Q96RE7|NACC1_HUMAN	STYX	Q1	0.9801	0.9807	0.66	0.664	AEEAPSSEPQSPVAQTSGWPACSTPLPLVSR EEAPSSEPQSPVAQTSGWPACSTPLPLVSRV
sp|Q9H0D6|XRN2_HUMAN_439	R.DQPAFTPSGILTphosPHALGSR.N	R.DQPAFTPSGILTphosPHALGSRNSPGSQVASNPR.Q	-1.05586	0.311286	1	1	sp|Q9H0D6|XRN2_HUMAN	STYX	Q1	0.9999	0.9878	0.795	0.583	RMKRDQPAFTPSGILTPHALGSRNSPGSQVA
sp|Q9P266|JCAD_HUMAN_982 983_C	R.(SS)phosDAKPLPASYPAEPR.E	R.(SS)phosDAKPLPASYPAEPR.E	-1.05586	0.406443	1	7	sp|Q9P266|JCAD_HUMAN	STYX	Q1	0.9785	1	0.596	1	ELAGSPFPVTRMSSRSSDAKPLPASYPAEPR LAGSPFPVTRMSSRSSDAKPLPASYPAEPRE
sp|O60318|GANP_HUMAN_425	R.SESTDSphosLGGLSPSEVTAIQCK.N	R.SESTDSphosLGGLSPSEVTAIQCK.N	-1.05586	-0.375556	1	1	sp|O60318|GANP_HUMAN	STYX	Q4	0.9279	0.9917	0.98	0.475	RGTPARQSNRSESTDSLGGLSPSEVTAIQCK
sp|P35658|NU214_HUMAN_201	T.SVCWSphosPK.G	T.SVCWSphosPK.G	-1.05586	-0.755828	1	3	sp|P35658|NU214_HUMAN	STYX	Q4	0.9893	1	0.997	0.998	CATLPSTVAVTSVCWSPKGKQLAVGKQNGTV
sp|P49759|CLK1_HUMAN_341 342_C	K.VVDFGSATYDDEHHSTLV(ST)phosR.H	K.VVDFGSATYDDEHHSTLV(ST)phosR.H	-1.05586	-0.273677	3	12	sp|P49759|CLK1_HUMAN	STYX	Q4	1	0.9999	0.835	0.99	FGSATYDDEHHSTLVSTRHYRAPEVILALGW GSATYDDEHHSTLVSTRHYRAPEVILALGWS
sp|Q02952|AKA12_HUMAN_885	K.ELSphosESQVHMMAAAVADGTR.A	K.ELSphosESQVHMMAAAVADGTR.A	-1.05586	-0.290451	1	2	sp|Q02952|AKA12_HUMAN	STYX	Q4	0.9998	1	0.8	0.499	EQPEQKAATEVSKELSESQVHMMAAAVADGT
sp|Q15022|SUZ12_HUMAN_541	K.ASMSphosEFLESEDGEVEQQR.T	K.ASMSphosEFLESEDGEVEQQR.T	-1.05586	-0.340791	1	1	sp|Q15022|SUZ12_HUMAN	STYX	Q4	0.9859	0.9983	0.529	0.447	THILVCRPKRTKASMSEFLESEDGEVEQQRT
sp|Q9BXB4|OSB11_HUMAN_177 178 179_C	R.SFSLA(SSS)phosNSPISQR.R	R.SFSLA(SSS)phosNSPISQR.R	-1.05586	-0.523787	3	8	sp|Q9BXB4|OSB11_HUMAN	STYX	Q4	0.9874	0.9994	0.862	0.929	GKNNPPLKSRSFSLASSSNSPISQRRPSQNA KNNPPLKSRSFSLASSSNSPISQRRPSQNAI NNPPLKSRSFSLASSSNSPISQRRPSQNAIS
sp|P21291|CSRP1_HUMAN_81 82_C	K.GYGYGQGAGTL(ST)phosDKGESLGIK.H	K.GYGYGQGAGTL(ST)phosDKGESLGIK.H	-1.05586	0.0217793	1	1	sp|P21291|CSRP1_HUMAN	STYX	NR	0.9859	0.995	0.512	0.674	YGPKGYGYGQGAGTLSTDKGESLGIKHEEAP GPKGYGYGQGAGTLSTDKGESLGIKHEEAPG
sp|P55196|AFAD_HUMAN_1275	R.SphosQEELREDK.A	R.VTRSphosQEELR.E	-1.05586	0.0350154	16	12	sp|P55196|AFAD_HUMAN	STYQ	NR	1	1	1	1	TDSNHSSIAIQRVTRSQEELREDKAYQLERH
sp|P78364|PHC1_HUMAN_861 862 863_C	R.R(SSS)phosDIAR.A	R.R(SSS)phosDIAR.A	-1.05586	-0.00518771	3	1	sp|P78364|PHC1_HUMAN	STYX	NR	0.9976	0.9848	1	1	QEANYARVRRRGPRRSSSDIARAKIQGKCHR EANYARVRRRGPRRSSSDIARAKIQGKCHRG ANYARVRRRGPRRSSSDIARAKIQGKCHRGQ
sp|Q12888|TP53B_HUMAN_315 316_C	K.TV(SS)phosDGCSTPSREEGGCSLASTPATTLHLLQLSGQR.S	K.TV(SS)phosDGCSTPSREEGGCSLASTPATTLHLLQLSGQR.S	-1.05586	0.0482515	1	1	sp|Q12888|TP53B_HUMAN	STYX	NR	0.9313	0.9927	0.488	0.664	LSTQEDLFDQSNKTVSSDGCSTPSREEGGCS STQEDLFDQSNKTVSSDGCSTPSREEGGCSL
sp|Q92797|SYMPK_HUMAN_494	R.RLSphosAQGQAISVVGSL.S	R.RLSphosAQGQAISVVGSLSSMSPLEEEAPQAK.R	-1.05586	0.197629	31	26	sp|Q92797|SYMPK_HUMAN	STYX	NR	1	1	1	0.999	EKVVKTESVLIKRRLSAQGQAISVVGSLSSM
sp|Q92841|DDX17_HUMAN_599	R.RDSphosASYR.D	R.RDSphosASYR.D	-1.05586	0.118627	13	10	sp|Q92841|DDX17_HUMAN	STYX	NR	0.9937	0.9966	0.991	0.987	CDRRLRGVKDGGRRDSASYRDRSETDRAGYA
sp|Q99700|ATX2_HUMAN_431	R.DNSphosEEFLKR.E	R.DNSphosEEFLKR.E	-1.05586	-0.133195	3	3	sp|Q99700|ATX2_HUMAN	STYX	NR	0.9985	0.9999	1	1	DSSLSSYTVPLERDNSEEFLKREARANQLAE
sp|Q9BZ72|PITM2_HUMAN_1277	R.KGSphosFGLPGQGDFLR.S	R.KGSphosFGLPGQGDFLR.S	-1.05586	-0.089252	3	7	sp|Q9BZ72|PITM2_HUMAN	STYX	NR	0.9999	1	1	1	RPARNTATRMALRKGSFGLPGQGDFLRSRNH
sp|Q9H4A6|GOLP3_HUMAN_8 9_C	R.(SS)phosGLVQR.R	R.(SS)phosGLVQR.R	-1.05586	0.118627	4	2	sp|Q9H4A6|GOLP3_HUMAN	STYX	NR	0.9981	0.9978	1	1	________MTSLTQRSSGLVQRRTEASRNAA _______MTSLTQRSSGLVQRRTEASRNAAD
sp|Q9NWH9|SLTM_HUMAN_551 553	R.ISSphosKSphosPGHMVILDQTK.G	R.ISSphosKSphosPGHMVILDQTK.G	-1.05586	0.0740167	15	14	sp|Q9NWH9|SLTM_HUMAN	STYX	NR	1	1	0.988	0.99	TSESIKKSEEKKRISSKSPGHMVILDQTKGD ESIKKSEEKKRISSKSPGHMVILDQTKGDHC
sp|Q9Y618|NCOR2_HUMAN_1251	R.IIGEDSphosPSRLDR.G	R.IIGEDSphosPSRLDR.G	-1.05586	-0.186234	3	6	sp|Q9Y618|NCOR2_HUMAN	STYX	NR	0.9982	0.9984	0.993	0.993	DVLYKGTITRIIGEDSPSRLDRGREDSLPKG
sp|Q8IY33|MILK2_HUMAN_153	R.KPPLSphosPAQTNPVVQR.R	R.KPPLSphosPAQTNPVVQR.R	-1.0519	-0.0606828	2	7	sp|Q8IY33|MILK2_HUMAN	STYX	NR	1	1	0.998	0.997	AAKLPSPAPARKPPLSPAQTNPVVQRRNEGA
sp|Q9UKJ3|GPTC8_HUMAN_976	R.SphosTTAHSWQR.S	R.SphosTTAHSWQR.S	-1.04829	0.0870708	2	1	sp|Q9UKJ3|GPTC8_HUMAN	STYX	NR	0.9928	0.9986	0.92	0.947	RSSSCSRSRSKRRSRSTTAHSWQRSRSYSRD
sp|O95402|MED26_HUMAN_470	K.ASLQSphosPFEQTNWK.E	K.ASLQSphosPFEQTNWK.E	-1.04534	0.917944	2	1	sp|O95402|MED26_HUMAN	STYX	Q1	0.9997	0.9982	0.995	0.991	SRTELDKQEAKASLQSPFEQTNWKELSRNEI
sp|Q15020|SART3_HUMAN_769	K.SphosVEGRPM.F	K.SphosVEGRPMFVSPCVDK.S	-1.04534	0.0870708	6	8	sp|Q15020|SART3_HUMAN	STYX	NR	1	1	1	0.986	KEEKSALQALEMDRKSVEGRPMFVSPCVDKS
sp|Q10570|CPSF1_HUMAN_766	R.RSSphosQPPADRDPAPFR.A	R.RSSphosQPPADRDPAPFR.A	-1.04502	0.913987	2	10	sp|Q10570|CPSF1_HUMAN	STYQ	Q1	0.9993	1	0.977	0.979	SGSLFSPSKEEARRSSQPPADRDPAPFRAEP
sp|Q6KC79|NIPBL_HUMAN_591 592_C	K.QCNDAPVSVLQEDIVGSLK(ST)phosPENHPETPK.K	K.QCNDAPVSVLQEDIVGSLK(ST)phosPENHPETPK.K	-1.04502	1.55229	6	7	sp|Q6KC79|NIPBL_HUMAN	STYX	Q1	0.9956	0.975	0.992	0.988	APVSVLQEDIVGSLKSTPENHPETPKKKSDP PVSVLQEDIVGSLKSTPENHPETPKKKSDPE
tr|I3L2J0|I3L2J0_HUMAN_227	R.RSphosQDLGVQFPGDR.A	R.SphosQDLGVQFPGDR.A	-1.04502	0.375378	8	10	tr|I3L2J0|I3L2J0_HUMAN	STYQ	Q1	1	1	1	1	GDGLFLPAVVRQVRRSQDLGVQFPGDRALTF
sp|Q9HBD1|RC3H2_HUMAN_982 983 984_C	R.KH(SST)phosGDLLSLELQ.Q	K.H(SST)phosGDLLSLELQQAK.S	-1.04469	-0.0326684	2	7	sp|Q9HBD1|RC3H2_HUMAN	STYX	NR	1	1	0.999	0.999	RDRFIVTDLSGHRKHSSTGDLLSLELQQAKS DRFIVTDLSGHRKHSSTGDLLSLELQQAKSN RFIVTDLSGHRKHSSTGDLLSLELQQAKSNS
sp|Q86YV5|PRAG1_HUMAN_729	K.MNKSphosSSDLEK.V	K.MNKSphosSSDLEK.V	-1.04453	0.0613077	2	3	sp|Q86YV5|PRAG1_HUMAN	STYX	NR	0.99	0.9983	0.966	0.957	PPPPPKSRHLLKMNKSSSDLEKVSQGSAESL
sp|P19174|PLCG1_HUMAN_1263	R.YQQPFEDFRISphosQEHLADHFDSR.E	R.YQQPFEDFRISphosQEHLADHFDSR.E	-1.04257	-1.03267	4	5	sp|P19174|PLCG1_HUMAN	STYQ	Q4	1	1	0.997	0.999	SFESRYQQPFEDFRISQEHLADHFDSRERRA
sp|Q15311|RBP1_HUMAN_30 34	R.TPSSphosEEISphosPTKFPGLYR.T	R.TPSSphosEEISphosPTKFPGLYR.T	-1.04111	-0.667019	2	5	sp|Q15311|RBP1_HUMAN	STYX	Q4	0.9872	0.9852	0.987	0.991	HRRVEHGSGLTRTPSSEEISPTKFPGLYRTG EHGSGLTRTPSSEEISPTKFPGLYRTGEPSP
sp|P28290|ITPI2_HUMAN_1044 1045_C	R.(SS)phosALMGMCGSR.S	R.(SS)phosALMGMCGSR.S	-1.04046	-0.0326684	2	5	sp|P28290|ITPI2_HUMAN	STYX	NR	0.9988	0.9999	1	1	LEEQLRAVRMPSPFRSSALMGMCGSRSADNL EEQLRAVRMPSPFRSSALMGMCGSRSADNLS
sp|O60437|PEPL_HUMAN_13 14_C	K.GK(YS)phosPTVQTR.S	K.GK(YS)phosPTVQTR.S	-1.04014	-0.0188626	2	1	sp|O60437|PEPL_HUMAN	STYX	NR	0.9951	0.9921	0.924	0.962	___MNSLFRKRNKGKYSPTVQTRSISNKELS __MNSLFRKRNKGKYSPTVQTRSISNKELSE
sp|P49792|RBP2_HUMAN_1110	K.NVSGISphosFTENMGSSQQK.N	K.NVSGISphosFTENMGSSQQK.N	-1.0382	-0.447706	4	8	sp|P49792|RBP2_HUMAN	STYX	Q4	0.9983	1	0.995	0.994	PRNTFNFGSKNVSGISFTENMGSSQQKNSGF
sp|P54132|BLM_HUMAN_171	K.SFVTphosPPQSHFVR.V	K.SFVTphosPPQSHFVR.V	-1.03562	1.36755	4	10	sp|P54132|BLM_HUMAN	STYX	Q1	0.9996	1	0.993	0.995	DMDDFDTSETSKSFVTPPQSHFVRVSTAQKS
sp|P10109|ADX_HUMAN_63	R.SSSphosEDKITVHFINR.D	R.SSSphosEDKITVHFINR.D	-1.03562	-0.306843	2	4	sp|P10109|ADX_HUMAN	STYX	Q4	0.9998	1	0.986	0.987	EASRSLSVSARARSSSEDKITVHFINRDGET
sp|Q13033|STRN3_HUMAN_207	R.SLLGLSphosNSEPNGSVETK.N	R.SLLGLSphosNSEPNGSVETK.N	-1.03497	1.13108	2	1	sp|Q13033|STRN3_HUMAN	STYX	Q1	1	0.9981	0.992	0.99	ILDVRSQRVRSLLGLSNSEPNGSVETKNLEQ
sp|Q8IWI9|MGAP_HUMAN_3059	K.LGNSGASphosPSSAGK.-	K.LGNSGASphosPSSAGK.-	-1.03481	0.375416	8	5	sp|Q8IWI9|MGAP_HUMAN	STYX	Q1	1	1	0.991	0.99	PTLAPVVAKLGNSGASPSSAGK_________
sp|Q9HCM1|RESF1_HUMAN_1740	R.SphosLGSSPVK.-	R.SphosLGSSPVK.-	-1.03433	0.917944	2	3	sp|Q9HCM1|RESF1_HUMAN	STYX	Q1	0.9987	0.9988	0.921	0.957	MFQTYKQMYLEKRSRSLGSSPVK________
sp|Q92794|KAT6A_HUMAN_1089 1090_C	R.RL(SS)phosQDVLR.C	R.RL(SS)phosQDVLR.C	-1.03433	-0.0466076	8	3	sp|Q92794|KAT6A_HUMAN	STYQ	NR	0.9998	0.9994	1	1	EDENELFPREYFRRLSSQDVLRCQSSSKRKS DENELFPREYFRRLSSQDVLRCQSSSKRKSK
sp|Q96SD1|DCR1C_HUMAN_688	R.KCSphosLLDT.-	R.KCSphosLLDT.-	-1.03433	0.232676	4	1	sp|Q96SD1|DCR1C_HUMAN	STYX	NR	0.9996	0.9871	0.998	0.994	KLATGESIAVKKRKCSLLDT___________
sp|P02545|LMNA_HUMAN_423	R.KLESphosTESR.S	R.KLESphosTESR.S	-1.03417	0.266848	14	16	sp|P02545|LMNA_HUMAN	STYX	Q1	0.9982	0.9998	0.98	0.987	QTQGGGSVTKKRKLESTESRSSFSQHARTSG
sp|P43243|MATR3_HUMAN_188	R.RDSphosFDDR.G	R.RDSphosFDDR.G	-1.03417	0.476345	165	129	sp|P43243|MATR3_HUMAN	STYX	Q1	1	1	1	1	VPRDDWEEKRHFRRDSFDDRGPSLNPVLDYD
sp|Q13469|NFAC2_HUMAN_759	K.SLSphosPSLLGYQQPALMAAPLSLADAHR.S	K.SLSphosPSLLGYQQPALMAAPLSLADAHR.S	-1.03417	0.61562	1	2	sp|Q13469|NFAC2_HUMAN	STYX	Q1	1	1	0.942	0.983	QQNPAAVLYQRSKSLSPSLLGYQQPALMAAP
sp|Q5THK1|PR14L_HUMAN_1641 1642_C	R.RC(SS)phosELLPMAK.S	R.RC(SS)phosELLPMAK.S	-1.03417	0.896543	5	2	sp|Q5THK1|PR14L_HUMAN	STYX	Q1	0.9998	0.9991	1	1	LAPAMKTQKLRYRRCSSELLPMAKSYKRLRY APAMKTQKLRYRRCSSELLPMAKSYKRLRYK
sp|Q6UB99|ANR11_HUMAN_834	K.FSLSphosDDQR.D	K.FSLSphosDDQR.D	-1.03417	0.476345	5	3	sp|Q6UB99|ANR11_HUMAN	STYX	Q1	0.9999	0.9973	0.986	0.993	NKNQFLENEDTKFSLSDDQRDRWFSDLSDSS
sp|Q8IWA0|WDR75_HUMAN_809	K.VQDTSNTGLGEDIIHQLSphosKSEEK.E	K.VQDTSNTGLGEDIIHQLSphosKSEEK.E	-1.03417	0.426763	1	3	sp|Q8IWA0|WDR75_HUMAN	STYX	Q1	0.9898	0.9999	0.499	0.919	DTSNTGLGEDIIHQLSKSEEKELRKFRKIDY
sp|Q8N2U9|S66A2_HUMAN_112	R.SFTphosAADSKDEEVK.V	R.SFTphosAADSKDEEVK.V	-1.03417	0.300315	3	1	sp|Q8N2U9|S66A2_HUMAN	STYX	Q1	1	0.9487	0.973	0.608	EVRVANELNARRRSFTAADSKDEEVKVAPRR
sp|Q96T58|MINT_HUMAN_623	R.RASphosYDYNQDR.T	R.RASphosYDYNQDR.T	-1.03417	1.00066	3	2	sp|Q96T58|MINT_HUMAN	STYX	Q1	0.9991	0.9998	0.965	0.944	DFYEMLAERREERRASYDYNQDRTYYESVRT
sp|Q9BWU0|NADAP_HUMAN_530	K.ASSQVLSESphosPSQDSLDAFMSEMK.S	K.ASSQVLSESphosPSQDSLDAFMSEMK.S	-1.03417	2.54069	5	1	sp|Q9BWU0|NADAP_HUMAN	STYX	Q1	0.9976	0.9966	0.996	0.595	EISERLKASSQVLSESPSQDSLDAFMSEMKS
sp|Q9HB58|SP110_HUMAN_194	R.STSphosVTNDKLTSK.M	R.STSphosVTNDKLTSK.M	-1.03417	1.42171	1	1	sp|Q9HB58|SP110_HUMAN	STYX	Q1	0.9974	0.9984	0.993	0.992	PVLPLPALIQEGRSTSVTNDKLTSKMNAEED
tr|J3QRK0|J3QRK0_HUMAN_61 62_C	R.DYSTL(TS)phosVSSHGELHR.L	R.DYSTL(TS)phosVSSHGELHR.L	-1.03417	1.61119	1	1	tr|J3QRK0|J3QRK0_HUMAN	STYX	Q1	0.9993	0.9977	0.789	0.34	EHSHSTTLPRDYSTLTSVSSHGELHRLNIPN HSHSTTLPRDYSTLTSVSSHGELHRLNIPNP
sp|Q6PL18|ATAD2_HUMAN_1243	R.NNSphosNTCNIENELEDSR.K	R.NNSphosNTCNIENELEDSR.K	-1.03417	-0.4335	1	2	sp|Q6PL18|ATAD2_HUMAN	STYX	Q4	0.9996	1	0.5	0.982	KQQNASESKLELRNNSNTCNIENELEDSRKT
sp|Q86V48|LUZP1_HUMAN_574	R.RSSphosSEGLSK.G	R.RSSphosSEGLSK.G	-1.03417	-0.761851	3	2	sp|Q86V48|LUZP1_HUMAN	STYX	Q4	0.9995	0.9997	0.954	0.932	GCSKAIGALASSRRSSSEGLSKGKKAANGLE
sp|O75643|U520_HUMAN_26	K.ANSNLVLQADRSphosLIDR.T	K.ANSNLVLQADRSphosLIDR.T	-1.03417	-0.0965018	5	4	sp|O75643|U520_HUMAN	STYX	NR	1	1	0.997	0.998	YEYKANSNLVLQADRSLIDRTRRDEPTGEVL
sp|O95071|UBR5_HUMAN_1226 1227_C	K.R(TS)phosPTAYCDCWEK.C	K.R(TS)phosPTAYCDCWEK.C	-1.03417	0.16171	1	1	sp|O95071|UBR5_HUMAN	STYX	NR	0.9964	1	0.874	0.864	CARVCHKGHDCKLKRTSPTAYCDCWEKCKCK ARVCHKGHDCKLKRTSPTAYCDCWEKCKCKT
sp|P08727|K1C19_HUMAN_22	S.SFGGLGGGSphosVR.F	R.QSSATSSFGGLGGGSphosVR.F	-1.03417	-0.089252	17	1	sp|P08727|K1C19_HUMAN	STYX	NR	1	0.9993	0.997	0.962	RQSSATSSFGGLGGGSVRFGPGVAFRAPSIH
sp|P16144|ITB4_HUMAN_1494	R.DYNSphosLTR.S	R.DYNSphosLTR.S	-1.03417	0.0217793	2	4	sp|P16144|ITB4_HUMAN	STYX	NR	0.9965	0.9979	0.989	0.988	HRVLSTSSTLTRDYNSLTRSEHSHSTTLPRD
sp|Q14202|ZMYM3_HUMAN_1045	R.LVLSphosESCSR.D	R.LVLSphosESCSR.D	-1.03417	0.244172	9	5	sp|Q14202|ZMYM3_HUMAN	STYX	NR	0.9979	0.9996	0.984	0.989	DLPRTMRKGQKRLVLSESCSRDSMSSQPSCT
sp|Q8ND76|CCNY_HUMAN_73	R.ASTIFLSKSphosQTDVR.E	R.ASTIFLSKSphosQTDVR.E	-1.03417	0.0997818	3	3	sp|Q8ND76|CCNY_HUMAN	STYQ	NR	0.9997	0.999	0.953	0.981	NPSDHPRASTIFLSKSQTDVREKRKSLFINH
sp|Q9H6H4|REEP4_HUMAN_150	R.SphosFSMQDLR.S	R.LRSphosFSMQDLR.S	-1.03417	0.124873	7	9	sp|Q9H6H4|REEP4_HUMAN	STYX	NR	0.9996	0.9999	0.994	0.994	QAATKSQGALAGRLRSFSMQDLRSISDAPAP
sp|Q9H8G2|CAAP1_HUMAN_89 90_C	R.(ST)phosDSSSVSGSLQQETK.Y	R.(ST)phosDSSSVSGSLQQETK.Y	-1.03417	0.244172	11	9	sp|Q9H8G2|CAAP1_HUMAN	STYX	NR	0.9976	0.9988	0.998	0.998	WGGSSVERSERRKRRSTDSSSVSGSLQQETK GGSSVERSERRKRRSTDSSSVSGSLQQETKY
sp|Q9P035|HACD3_HUMAN_135	R.LESphosEGSPETLTNLR.K	R.LESphosEGSPETLTNLR.K	-1.03417	-0.14067	6	6	sp|Q9P035|HACD3_HUMAN	STYX	NR	1	0.9999	0.998	0.996	LRAKEEERLNKLRLESEGSPETLTNLRKGYL
sp|Q9P2D1|CHD7_HUMAN_2533	K.RTSphosLSAEDAEVTK.A	K.RTSphosLSAEDAEVTK.A	-1.03417	0.0391326	3	4	sp|Q9P2D1|CHD7_HUMAN	STYX	NR	1	1	0.969	0.976	NVEGLDLLFMSHKRTSLSAEDAEVTKAFEED
sp|Q9UK61|TASOR_HUMAN_1551 1552_C	K.NTQIELQ(SS)phosPDVQNSLLEDK.T	K.NTQIELQ(SS)phosPDVQNSLLEDK.T	-1.03417	-0.133886	3	10	sp|Q9UK61|TASOR_HUMAN	STYX	NR	0.9999	1	1	1	SRGTDQKKNTQIELQSSPDVQNSLLEDKTYL RGTDQKKNTQIELQSSPDVQNSLLEDKTYLD
sp|Q9UQ35|SRRM2_HUMAN_1112	R.SSSPVTELASRSphosPIRQDR.G	S.PVTELASRSphosPIR.Q	-1.03417	0.0535971	1	4	sp|Q9UQ35|SRRM2_HUMAN	STYX	NR	0.9994	1	0.853	0.982	GRSRSSSPVTELASRSPIRQDRGEFSASPML
sp|Q9Y2W1|TR150_HUMAN_377	K.GSphosFSDTGLGDGK.M	K.IKEKGSphosFSDTGLGDGK.M	-1.03417	0.255577	31	29	sp|Q9Y2W1|TR150_HUMAN	STYX	NR	1	1	0.993	0.997	QKQTNTDKEKIKEKGSFSDTGLGDGKMKSDS
sp|Q9H2H9|S38A1_HUMAN_52 54	R.SphosLTphosNSHLEK.K	R.SphosLTphosNSHLEK.K	-1.0308	-0.0265587	2	4	sp|Q9H2H9|S38A1_HUMAN	STYX	NR	0.9725	0.9997	0.78	0.672	GQINSKFISDRESRRSLTNSHLEKKKCDEYI INSKFISDRESRRSLTNSHLEKKKCDEYIPG
sp|Q9H9B1|EHMT1_HUMAN_1048	K.YVSQNCVTSphosPMNIDR.N	N.CVTSphosPMNIDR.N	-1.03048	-0.466322	4	3	sp|Q9H9B1|EHMT1_HUMAN	STYX	Q4	1	1	0.968	0.986	PCPSNYKYVSQNCVTSPMNIDRNITHLQYCV
sp|Q9ULL5|PRR12_HUMAN_677	K.GLGGSphosGGAGGPPGTPYELAK.E	K.GLGGSphosGGAGGPPGTPYELAK.E	-1.02538	-0.201748	2	2	sp|Q9ULL5|PRR12_HUMAN	STYX	NR	1	1	0.998	0.998	VGEDGAADASKGLGGSGGAGGPPGTPYELAK
sp|Q7L4I2|RSRC2_HUMAN_104 105_C	R.LN(SS)phosENGEDR.H	R.ERLN(SS)phosENGEDR.H	-1.02443	-0.0606828	12	11	sp|Q7L4I2|RSRC2_HUMAN	STYX	NR	0.9994	1	1	1	NDKEHSSDKGRERLNSSENGEDRHKRKERKS DKEHSSDKGRERLNSSENGEDRHKRKERKSS
sp|P50552|VASP_HUMAN_239	R.KVSphosKQEEASGGPTAPK.A	R.KVSphosKQEEASGGPTAPK.A	-1.0238	0.343707	8	5	sp|P50552|VASP_HUMAN	STYX	Q1	1	1	0.999	0.999	PGLAAAIAGAKLRKVSKQEEASGGPTAPKAE
sp|Q9NQ55|SSF1_HUMAN_359	R.VGGSphosDEEASGIPSR.T	R.VGGSphosDEEASGIPSR.T	-1.0238	0.742625	34	55	sp|Q9NQ55|SSF1_HUMAN	STYX	Q1	1	1	0.998	0.998	RKKSLEGMKKARVGGSDEEASGIPSRTASLE
sp|Q86XN7|PRSR1_HUMAN_613	K.TEPTSphosPTPSAFK.G	K.TEPTSphosPTPSAFK.G	-1.02348	-0.194033	2	6	sp|Q86XN7|PRSR1_HUMAN	STYX	NR	0.9998	0.9999	0.943	0.989	PAATTLPVMIKTEPTSPTPSAFKGPSHSGNP
sp|Q13263|TIF1B_HUMAN_697	K.LSphosPANQR.K	K.LSphosPANQR.K	-1.01812	0.533678	4	3	sp|Q13263|TIF1B_HUMAN	STYX	Q1	1	1	1	1	LSLDGADSTGVVAKLSPANQRKCERVLLALF
sp|Q14149|MORC3_HUMAN_560	R.RLSphosSQFENSVYK.G	R.RLSphosSQFENSVYK.G	-1.0153	0.0482515	4	1	sp|Q14149|MORC3_HUMAN	STYX	NR	1	1	0.99	0.962	LSTRSSILNAKNRRLSSQFENSVYKGDDDDE
sp|P27707|DCK_HUMAN_74	Q.STQDEFEELTMSphosQK.N	R.WCNVQSTQDEFEELTMSphosQK.N	-1.0142	1.32694	8	12	sp|P27707|DCK_HUMAN	STYQ	Q1	1	1	0.994	0.994	CNVQSTQDEFEELTMSQKNGGNVLQMMYEKP
sp|Q15311|RBP1_HUMAN_29 30 34_C	R.TP(SS)phosEEISphosPTKFPGLYR.T	R.TP(SS)phosEEISphosPTKFPGLYR.T	-1.0142	-0.645645	2	7	sp|Q15311|RBP1_HUMAN	STYX	Q4	0.989	0.9868	1.305	1.306	EHRRVEHGSGLTRTPSSEEISPTKFPGLYRT HRRVEHGSGLTRTPSSEEISPTKFPGLYRTG EHGSGLTRTPSSEEISPTKFPGLYRTGEPSP
sp|Q709C8|VP13C_HUMAN_736 737_C	K.TTN(SS)phosLEEIMDK.A	K.TTN(SS)phosLEEIMDK.A	-1.0142	-0.0794366	2	2	sp|Q709C8|VP13C_HUMAN	STYX	NR	0.9992	0.999	0.997	0.997	FQLNSKDQGLQKTTNSSLEEIMDKAYDKFDV QLNSKDQGLQKTTNSSLEEIMDKAYDKFDVE
sp|B1AK53|ESPN_HUMAN_515 516_C	K.QP(ST)phosGDYYR.Q	K.QP(ST)phosGDYYR.Q	-1.01342	0.255577	2	5	sp|B1AK53|ESPN_HUMAN	STYX	Q1	0.9997	0.9997	0.999	0.998	RQDSSRKPRAFSKQPSTGDYYRQLGRCPGET QDSSRKPRAFSKQPSTGDYYRQLGRCPGETL
sp|Q86UE4|LYRIC_HUMAN_298	K.LSSQISphosAGEEK.W	K.LSSQISphosAGEEK.W	-1.01295	0.266892	26	23	sp|Q86UE4|LYRIC_HUMAN	STYX	Q1	0.9997	0.9999	0.998	0.997	GGGWNEKSVKLSSQISAGEEKWNSVSPASAG
sp|O75396|SC22B_HUMAN_177	K.ANNLSSLSphosKK.Y	K.ANNLSSLSphosKK.Y	-1.01295	-0.0326684	2	1	sp|O75396|SC22B_HUMAN	STYX	NR	0.998	0.9997	0.925	0.795	ALSALDSKANNLSSLSKKYRQDAKYLNMHST
sp|O75494|SRS10_HUMAN_160	R.SHSphosDNDRFK.H	R.SHSphosDNDRFK.H	-1.01295	0.0350154	10	8	sp|O75494|SRS10_HUMAN	STYX	NR	1	1	0.987	0.992	RNSRPTGRPRRSRSHSDNDRFKHRNRSFSRS
sp|O75385|ULK1_HUMAN_450	R.NLQSphosPTQFQTPR.S	R.NLQSphosPTQFQTPR.S	-1.0128	0.524156	1	8	sp|O75385|ULK1_HUMAN	STYX	Q1	0.9943	0.9999	0.996	0.997	PTQVQNYQRIERNLQSPTQFQTPRSSAIRRS
sp|Q14149|MORC3_HUMAN_517	R.HLSEGTphosNSYATR.L	R.RHLSEGTphosNSYATR.L	-1.0128	0.61562	1	1	sp|Q14149|MORC3_HUMAN	STYX	Q1	0.9996	1	0.568	0.902	SSPKESVPRRHLSEGTNSYATRLLNNHQVPP
sp|Q16630|CPSF6_HUMAN_407	R.TphosPLSEAEFEEIMNR.N	R.EMDTARTphosPLSEAEFEEIMNR.N	-1.0128	0.266892	21	20	sp|Q16630|CPSF6_HUMAN	STYX	Q1	1	1	0.974	0.98	RGDYGPPGREMDTARTPLSEAEFEEIMNRNR
sp|Q8TF47|ZFP90_HUMAN_539	R.RSSphosLTQHER.T	R.RSSphosLTQHER.T	-1.0128	0.552294	1	1	sp|Q8TF47|ZFP90_HUMAN	STYX	Q1	0.9976	0.985	0.948	0.952	PYECNECGEAFSRRSSLTQHERTHTGEKPYE
sp|Q8WYL5|SSH1_HUMAN_581	R.SphosGSLLQVEETEREEGLGAGR.W	R.SphosGSLLQVEETEREEGLGAGR.W	-1.0128	0.396175	5	9	sp|Q8WYL5|SSH1_HUMAN	STYX	Q1	1	1	0.5	0.5	KDVKKKLEFGSPKGRSGSLLQVEETEREEGL
sp|Q9C0H9|SRCN1_HUMAN_396	K.GEGLYphosADPYGLLHEGR.L	K.GEGLYphosADPYGLLHEGR.L	-1.0128	1.22109	2	1	sp|Q9C0H9|SRCN1_HUMAN	STYX	Q1	0.9995	1	0.998	0.998	ASKAGGMVLVKGEGLYADPYGLLHEGRLSLA
sp|Q9NZM4|BICRA_HUMAN_1256	R.HGGAGGSphosPSVTWAR.A	R.HGGAGGSphosPSVTWAR.A	-1.0128	1.22109	3	1	sp|Q9NZM4|BICRA_HUMAN	STYX	Q1	0.9999	0.9987	0.968	0.846	HLPTKLVIRHGGAGGSPSVTWARASSSLSSS
sp|P28290|ITPI2_HUMAN_300	K.TLSphosKLNLCVDK.T	K.TLSphosKLNLCVDKTEK.G	-1.0128	-3.29179	13	4	sp|P28290|ITPI2_HUMAN	STYX	Q4	1	1	0.996	0.993	PLTRSNTANRLMKTLSKLNLCVDKTEKGESS
sp|Q15154|PCM1_HUMAN_803 804 805 806_C	K.YMPAVTSTPTVNQHE(TSTS)phosK.S	K.YMPAVTSTPTVNQHE(TSTS)phosK.S	-1.0128	-0.350051	1	4	sp|Q15154|PCM1_HUMAN	STYX	Q4	0.9992	0.9962	0.776	0.98	YMPAVTSTPTVNQHETSTSKSVFEPEDSSIV MPAVTSTPTVNQHETSTSKSVFEPEDSSIVD PAVTSTPTVNQHETSTSKSVFEPEDSSIVDN AVTSTPTVNQHETSTSKSVFEPEDSSIVDNE
sp|Q9UNL2|SSRG_HUMAN_105	R.KLSphosEADNR.K	R.KLSphosEADNRK.M	-1.0128	-0.393258	23	26	sp|Q9UNL2|SSRG_HUMAN	STYX	Q4	0.9997	1	1	1	QKREDAVSKEVTRKLSEADNRKMSRKEKDER
sp|P52594|AGFG1_HUMAN_293	K.SSSphosADFGTFNTSQSHQTASAVSK.V	K.SSSphosADFGTFNTSQSHQTASAVSK.V	-1.0128	-0.241255	7	1	sp|P52594|AGFG1_HUMAN	STYX	NR	0.9989	0.9927	0.99	0.982	VNANFAHFDNFPKSSSADFGTFNTSQSHQTA
sp|P55265|DSRAD_HUMAN_614	K.TAESQTPTPSATSFFSGKSphosPVTTLLECMHK.L	K.TAESQTPTPSATSFFSGKSphosPVTTLLECMHK.L	-1.0128	-0.22366	3	4	sp|P55265|DSRAD_HUMAN	STYX	NR	0.9444	0.9942	0.965	0.988	SQTPTPSATSFFSGKSPVTTLLECMHKLGNS
sp|Q13595|TRA2A_HUMAN_236	R.RDSphosYYDR.G	R.RRDSphosYYDR.G	-1.0128	0.0217793	4	9	sp|Q13595|TRA2A_HUMAN	STYX	NR	0.9965	0.9996	0.979	0.982	GGGGGGGGGGGRRRDSYYDRGYDRGYDRYED
sp|Q14847|LASP1_HUMAN_146	R.DSphosQDGSSYR.R	R.RDSphosQDGSSYR.R	-1.0128	0.197629	29	21	sp|Q14847|LASP1_HUMAN	STYQ	NR	1	1	0.997	0.997	MGPSGGEGMEPERRDSQDGSSYRRPLEQQQP
sp|Q6PKG0|LARP1_HUMAN_627	R.KNTFTAWSphosDEESDYEIDDRDVNK.L	R.KNTFTAWSphosDEESDYEIDDRDVNK.L	-1.0128	-0.163253	1	5	sp|Q6PKG0|LARP1_HUMAN	STYX	NR	0.9715	0.9951	0.996	0.997	EMEQMDGRKNTFTAWSDEESDYEIDDRDVNK
sp|Q7Z2W4|ZCCHV_HUMAN_386 387_C	R.(SS)phosLGSLQTPEAVTTR.K	R.(SS)phosLGSLQTPEAVTTR.K	-1.0128	0.143291	5	16	sp|Q7Z2W4|ZCCHV_HUMAN	STYX	NR	0.9995	1	0.998	0.998	ARRKTVFSPTLPAARSSLGSLQTPEAVTTRK RRKTVFSPTLPAARSSLGSLQTPEAVTTRKG
sp|Q9NU22|MDN1_HUMAN_3992	R.SSLVESphosDKEEQPDFLPRPTDGAASELSSIQNLNR.A	R.SSLVESphosDKEEQPDFLPRPTDGAASELSSIQNLNR.A	-1.0128	-0.209546	1	1	sp|Q9NU22|MDN1_HUMAN	STYX	NR	0.9273	0.9686	0.985	0.73	FEAVLSEPCRSSLVESDKEEQPDFLPRPTDG
sp|Q9UHI6|DDX20_HUMAN_500	R.NNSphosVSGLSVK.S	R.NNSphosVSGLSVK.S	-1.0128	0.137257	3	9	sp|Q9UHI6|DDX20_HUMAN	STYX	NR	0.9998	0.9999	0.995	0.995	IQKAHGDHMASSRNNSVSGLSVKSKNNTKQK
sp|Q9UPP1|PHF8_HUMAN_1021	R.RPSphosVGSQSNQAGQGK.R	R.RPSphosVGSQSN.Q	-1.0128	-0.0748967	1	1	sp|Q9UPP1|PHF8_HUMAN	STYX	NR	1	0.926	0.986	0.981	TTPMAPGVFLTQRRPSVGSQSNQAGQGKRPK
sp|Q9UQ35|SRRM2_HUMAN_2394	R.VPLSAYERVSphosGR.T	R.VPLSAYERVSphosGR.T	-1.0128	0.0482515	3	2	sp|Q9UQ35|SRRM2_HUMAN	STYX	NR	1	0.9991	0.996	0.984	NLTSPRVPLSAYERVSGRTSPPLLDRARSRT
tr|A0A1B0GV68|A0A1B0GV68_HUMAN_583	R.HSSphosLIDEMFK.G	R.HSSphosLIDEMFK.G	-1.0103	0.0742468	2	3	tr|A0A1B0GV68|A0A1B0GV68_HUMAN	STYX	NR	1	0.9999	0.964	0.987	ITFDMSGSPRLPRHSSLIDEMFKGSAGHSPL
sp|Q9NYV4|CDK12_HUMAN_303	R.SVSphosPYSR.R	R.SVSphosPYSR.R	-1.00689	-0.875127	2	1	sp|Q9NYV4|CDK12_HUMAN	STYX	Q4	0.9983	0.991	0.994	0.993	STRSPSPYSRRQRSVSPYSRRRSSSYERSGS
sp|O43491|E41L2_HUMAN_623	R.VEGDNIYphosVR.H	R.VEGDNIYphosVR.H	-1.00535	0.70152	2	3	sp|O43491|E41L2_HUMAN	STYX	Q1	0.999	0.9999	1	1	IEGKKNSLRVEGDNIYVRHSNLMLEELDKAQ
sp|Q76I76|SSH2_HUMAN_784	K.KNSphosIHELLLER.A	K.KNSphosIHELLLER.A	-1.00226	-0.00518771	6	11	sp|Q76I76|SSH2_HUMAN	STYX	NR	1	1	1	1	KGDILPNPCHTPKKNSIHELLLERAQTPENK
sp|Q96G74|OTUD5_HUMAN_508	R.ATSphosPLVSLYPALECR.A	R.ATSphosPLVSLYPALECR.A	-1.00134	0.533678	6	9	sp|Q96G74|OTUD5_HUMAN	STYX	Q1	1	1	0.991	0.988	PGTSSQFSAGADRATSPLVSLYPALECRALI
sp|Q86V48|LUZP1_HUMAN_932	R.DLKSphosLEDPPTR.L	K.SphosLEDPPTR.L	-0.997209	-0.340791	4	1	sp|Q86V48|LUZP1_HUMAN	STYX	Q4	0.9985	0.9759	0.998	0.989	HVTVRNAWKSRRDLKSLEDPPTRIGKNVEST
sp|Q9H0E9|BRD8_HUMAN_383	R.SGVAEAPVGSphosKAPSIDGKEELDLAEK.M	R.SGVAEAPVGSphosKAPSIDGK.E	-0.99401	-0.290165	2	5	sp|Q9H0E9|BRD8_HUMAN	STYX	Q4	0.9999	1	0.677	0.92	KEECFRSGVAEAPVGSKAPSIDGKEELDLAE
sp|Q9HB19|PKHA2_HUMAN_184	R.SQSphosYIPTSGCR.A	R.SQSphosYIPTSGCR.A	-0.993402	0.456716	2	3	sp|Q9HB19|PKHA2_HUMAN	STYX	Q1	0.9995	0.9998	0.992	0.992	EGSEPGSHTILRRSQSYIPTSGCRASTGPPL
sp|Q69YN2|C19L1_HUMAN_142 143 144_C	R.MMLC(TTS)phosQFK.G	R.MMLC(TTS)phosQFK.G	-0.993099	1.5029	4	2	sp|Q69YN2|C19L1_HUMAN	STYQ	Q1	0.9997	0.9998	1.001	1.001	SFSPKDVSSLRMMLCTTSQFKGVDILLTSPW FSPKDVSSLRMMLCTTSQFKGVDILLTSPWP SPKDVSSLRMMLCTTSQFKGVDILLTSPWPK
sp|Q15796|SMAD2_HUMAN_458	K.VLTQMGSphosPSVR.C	K.VLTQMGSphosPSVR.C	-0.993099	-0.303923	2	2	sp|Q15796|SMAD2_HUMAN	STYX	Q4	0.9993	0.9999	0.992	0.98	NGPLQWLDKVLTQMGSPSVRCSSMS______
sp|P18583|SON_HUMAN_142	K.TKSphosHDDGNIDLESDSFLK.F	K.TKSphosHDDGNIDLESDSFLK.F	-0.993099	0.138152	4	4	sp|P18583|SON_HUMAN	STYX	NR	1	1	0.982	0.979	KKYKRQPEESESKTKSHDDGNIDLESDSFLK
sp|Q9ULJ3|ZBT21_HUMAN_365 366 367_C	K.SSQG(SSS)phosVSSDAPGNVLCALSQK.S	K.SSQG(SSS)phosVSSDAPGNVLCALSQK.S	-0.992492	0.684744	4	3	sp|Q9ULJ3|ZBT21_HUMAN	STYX	Q1	0.9833	0.9791	0.771	0.573	VPVYSPSIDLKSSQGSSSVSSDAPGNVLCAL PVYSPSIDLKSSQGSSSVSSDAPGNVLCALS VYSPSIDLKSSQGSSSVSSDAPGNVLCALSQ
sp|A1L390|PKHG3_HUMAN_433	K.AWSSphosQDEVSTNVR.Q	K.AWSSphosQDEVSTNVR.Q	-0.99234	0.24399	4	4	sp|A1L390|PKHG3_HUMAN	STYQ	NR	0.9998	0.9999	0.993	0.983	NRYRCSPERLKKAWSSQDEVSTNVRQGRRQS
sp|Q93100|KPBB_HUMAN_700 701 702_C	R.Q(SST)phosPSAPELGQQPDVNISEWK.D	R.Q(SST)phosPSAPELGQQPDVNISEWK.D	-0.99234	0.114288	6	6	sp|Q93100|KPBB_HUMAN	STYX	CENTER	0.9999	1	0.989	0.995	FEELEPPKHSKVKRQSSTPSAPELGQQPDVN EELEPPKHSKVKRQSSTPSAPELGQQPDVNI ELEPPKHSKVKRQSSTPSAPELGQQPDVNIS
sp|P24928|RPB1_HUMAN_1842 1843_C	K.YTP(TS)phosPSYSPSSPEYTPTSPK.Y	K.YTP(TS)phosPSYSPSSPEYTPTSPK.Y	-0.991734	0.385833	1	1	sp|P24928|RPB1_HUMAN	STYX	Q1	0.9433	0.9737	0.57	0.598	PSSPSYSPASPKYTPTSPSYSPSSPEYTPTS SSPSYSPASPKYTPTSPSYSPSSPEYTPTSP
sp|P53618|COPB_HUMAN_640	R.QSLSphosHMLSAK.L	R.QSLSphosHMLSAK.L	-0.991734	0.426763	1	1	sp|P53618|COPB_HUMAN	STYX	Q1	0.9925	0.958	0.499	0.875	PLMNDIFNKECRQSLSHMLSAKLEEEKLSQK
sp|Q86UD0|SAPC2_HUMAN_276	R.ASphosADFGAAGSPRPLGR.L	R.ASphosADFGAAGSPRPLGR.L	-0.991734	0.385833	1	7	sp|Q86UD0|SAPC2_HUMAN	STYX	Q1	0.9999	1	0.836	0.998	QRVQERQRRLGQSRASADFGAAGSPRPLGRL
sp|Q86YC2|PALB2_HUMAN_190	K.NPARSphosPVTEIR.T	K.NPARSphosPVTEIR.T	-0.991734	0.758745	7	9	sp|Q86YC2|PALB2_HUMAN	STYX	Q1	0.9995	0.9992	0.997	0.997	RLKEQEEISSKNPARSPVTEIRTHLLSLKSE
sp|Q8NEM7|SP20H_HUMAN_508 509 524_C	R.K(SS)phosVDLNQVSMLSPAALSphosPASSSQR.T	R.K(SS)phosVDLNQVSMLSPAALSphosPASSSQR.T	-0.991734	0.394369	1	2	sp|Q8NEM7|SP20H_HUMAN	STYX	Q1	0.9984	0.9949	1.262	1.234	PTPPPSSKPSSIPRKSSVDLNQVSMLSPAAL TPPPSSKPSSIPRKSSVDLNQVSMLSPAALS SVDLNQVSMLSPAALSPASSSQRTTATQVMA
sp|P08651|NFIC_HUMAN_337	K.TEMDKSPFNSphosPSPQDSPR.L	K.SPFNSphosPSPQDSPR.L	-0.991734	-0.248505	1	2	sp|P08651|NFIC_HUMAN	STYX	Q4	0.9896	0.9993	0.528	0.992	SSPVKKTEMDKSPFNSPSPQDSPRLSSFTQH
sp|P25054|APC_HUMAN_1042	K.YSDEQLNSGRQSphosPSQNER.W	K.YSDEQLNSGRQSphosPSQNER.W	-0.991734	-0.447706	5	1	sp|P25054|APC_HUMAN	STYX	Q4	1	1	0.975	0.951	YSLKYSDEQLNSGRQSPSQNERWARPKHIIE
sp|P46013|KI67_HUMAN_1327	K.LDLTENLTphosGSKR.R	K.LDLTENLTphosGSK.R	-0.991734	-1.24126	1	8	sp|P46013|KI67_HUMAN	STYX	Q4	0.9999	1	0.499	0.991	FVGTPVQKLDLTENLTGSKRRPQTPKEEAQA
sp|Q08170|SRSF4_HUMAN_179	R.LVEDKPGSphosR.R	R.LVEDKPGSphosR.R	-0.991734	-0.33286	5	8	sp|Q08170|SRSF4_HUMAN	STYX	Q4	0.9994	0.9999	1	1	EVNGRKIRLVEDKPGSRRRRSYSRSRSHSRS
sp|Q15772|SPEG_HUMAN_390	R.LSALGRSphosPR.L	R.LSALGRSphosPR.L	-0.991734	-0.41118	5	1	sp|Q15772|SPEG_HUMAN	STYX	Q4	0.9919	0.9666	0.998	0.998	TPLSEASGRLSALGRSPRLVRAGSRILDKLQ
sp|Q9H9Q2|CSN7B_HUMAN_225	K.ATASphosSSAQEMEQQLAER.E	K.ATASphosSSAQEMEQQLAER.E	-0.991734	-0.358069	1	2	sp|Q9H9Q2|CSN7B_HUMAN	STYX	Q4	1	1	0.986	0.956	EAEVTNIKKTLKATASSSAQEMEQQLAEREC
sp|Q9NZJ0|DTL_HUMAN_490	R.GSVSSVSphosPKPPSSFK.M	R.GSVSSVSphosPKPPSSFK.M	-0.991734	-0.603825	1	12	sp|Q9NZJ0|DTL_HUMAN	STYX	Q4	0.9976	1	0.983	0.997	KARSPINRRGSVSSVSPKPPSSFKMSIRNWV
sp|P02545|LMNA_HUMAN_66	R.ITESphosEEVVSR.E	R.ITESphosEEVVSR.E	-0.991734	-0.133195	7	3	sp|P02545|LMNA_HUMAN	STYX	NR	0.9998	0.9999	0.994	0.996	SLETENAGLRLRITESEEVVSREVSGIKAAY
sp|Q5VZL5|ZMYM4_HUMAN_1181	K.SphosIVAVEPR.S	K.SphosIVAVEPR.S	-0.991734	0.221088	15	21	sp|Q5VZL5|ZMYM4_HUMAN	STYX	NR	0.9997	1	1	1	HRDGFPQPRRRGRKKSIVAVEPRSLIQGAFQ
sp|Q7Z589|EMSY_HUMAN_1213	R.ESCSSphosPSTVGSSLTTR.K	R.ESCSSphosPSTVGSSLTTR.K	-0.991734	0.221088	3	1	sp|Q7Z589|EMSY_HUMAN	STYX	NR	0.996	0.9962	0.982	0.952	ANSTPQQQKCRESCSSPSTVGSSLTTRKIDP
tr|A0A2R8YG42|A0A2R8YG42_HUMAN_776	R.KESphosAPQVLLPEEEKIIVEETK.S	R.KESphosAPQVLLPEEEK.L	-0.991734	0.232676	11	27	tr|A0A2R8YG42|A0A2R8YG42_HUMAN	STYX	NR	1	1	1	1	AHSYRMGSTSRSRKESAPQVLLPEEEKIIVE
tr|Q5T760|Q5T760_HUMAN_340	R.SASphosSLHICDSR.E	R.SASphosSLHICDSR.E	-0.991734	0.16714	5	4	tr|Q5T760|Q5T760_HUMAN	STYX	NR	0.9998	1	0.976	0.983	TPPKSYSTARRSRSASSLHICDSRERRRRRS
sp|Q9Y2W1|TR150_HUMAN_928	K.WAHDKFSphosGEEGEIEDDESGTENR.E	K.WAHDKFSphosGEEGEIEDDESGTENREEK.D	-0.991734	-0.089252	9	11	sp|Q9Y2W1|TR150_HUMAN	STYX	CENTER	1	1	0.999	0.999	FRKSSTSPKWAHDKFSGEEGEIEDDESGTEN
sp|Q99590|SCAFB_HUMAN_608	K.TEELIESphosPKLESSEGEIIQTVDR.Q	K.TEELIESphosPKLESSEGEIIQTVDR.Q	-0.985849	-0.0748967	10	16	sp|Q99590|SCAFB_HUMAN	STYX	CENTER	1	1	0.998	0.998	TEHKDFTLKTEELIESPKLESSEGEIIQTVD
sp|Q9NR48|ASH1L_HUMAN_1649	R.KESphosLPSNER.A	R.KESphosLPSNER.A	-0.985849	0.0217793	2	3	sp|Q9NR48|ASH1L_HUMAN	STYX	CENTER	0.9899	0.9994	0.994	0.996	FSAQDTSLNRLHRKESLPSNERAVQTLAGSQ
sp|Q96N46|TTC14_HUMAN_629	R.RNSphosSDSFCR.N	R.RNSphosSDSFCR.N	-0.982251	0.298168	8	2	sp|Q96N46|TTC14_HUMAN	STYX	Q1	1	0.9998	0.986	0.96	EKPYKSERHFSSRRNSSDSFCRNSEDKIYGY
sp|Q99590|SCAFB_HUMAN_472 473 474 475_C	R.VG(SSSS)phosESCAQDLPVLVGEEGEVK.K	R.VG(SSSS)phosESCAQDLPVLVGEEGEVK.K	-0.982251	-0.393258	4	3	sp|Q99590|SCAFB_HUMAN	STYX	Q4	0.9985	0.997	0.997	0.988	SEKHTANYDTEERVGSSSSESCAQDLPVLVG EKHTANYDTEERVGSSSSESCAQDLPVLVGE KHTANYDTEERVGSSSSESCAQDLPVLVGEE HTANYDTEERVGSSSSESCAQDLPVLVGEEG
sp|Q8IWB9|TEX2_HUMAN_270	K.TAPSSPLTSphosPSDTR.S	K.TAPSSPLTSphosPSDTR.S	-0.982102	-0.429327	2	1	sp|Q8IWB9|TEX2_HUMAN	STYX	Q4	0.9953	0.9968	0.982	0.95	NTGGDSKTAPSSPLTSPSDTRSFFKVPEMEA
sp|Q8NFC6|BD1L1_HUMAN_659	R.RTSphosTPVIMEGVQEETDTR.D	R.RTSphosTPVIMEGVQEETDTR.D	-0.981653	0.406443	4	5	sp|Q8NFC6|BD1L1_HUMAN	STYX	Q1	1	1	0.992	0.979	NKNESKLEREHKRRTSTPVIMEGVQEETDTR
sp|Q5UIP0|RIF1_HUMAN_1608	K.ATSphosEEDVSIK.S	K.ATSphosEEDVSIK.S	-0.981653	-0.21168	2	2	sp|Q5UIP0|RIF1_HUMAN	STYX	NR	0.9996	0.9998	0.995	0.992	ECIKAENQSHDYKATSEEDVSIKSPICEKQD
sp|Q00587|BORG5_HUMAN_195	R.SDSLLSphosFR.L	R.RSDSLLSphosFR.L	-0.981355	-0.178519	2	3	sp|Q00587|BORG5_HUMAN	STYX	CENTER	0.9992	0.9997	0.988	0.998	SFPSEPGLRRSDSLLSFRLDLDLGPSLLSEL
sp|Q96N67|DOCK7_HUMAN_2129	K.AVLPVTCHRDSphosFSR.M	K.AVLPVTCHRDSphosFSR.M	-0.981355	0.0870708	10	13	sp|Q96N67|DOCK7_HUMAN	STYX	CENTER	0.9982	0.9995	0.988	0.983	PQLYKAVLPVTCHRDSFSRMSLRKMDL____
sp|Q9H8Y8|GORS2_HUMAN_432 433_C	R.VGD(ST)phosPVSEKPVSAAVDANASESP.-	R.VGD(ST)phosPVSEKPVSAAVDAN.A	-0.979863	0.22329	2	2	sp|Q9H8Y8|GORS2_HUMAN	STYX	NR	0.9999	1	0.936	0.998	PTAKAPTTVEDRVGDSTPVSEKPVSAAVDAN TAKAPTTVEDRVGDSTPVSEKPVSAAVDANA
sp|Q14980|NUMA1_HUMAN_76 77_C	R.KHP(SS)phosPECLVSAQK.V	R.KHP(SS)phosPECLVSAQK.V	-0.975109	-3.41118	2	3	sp|Q14980|NUMA1_HUMAN	STYX	Q4	0.9893	0.9999	0.998	0.999	LDFVCSFLQKNRKHPSSPECLVSAQKVLEGS DFVCSFLQKNRKHPSSPECLVSAQKVLEGSE
sp|Q8NEM7|SP20H_HUMAN_509	R.KSSphosVDLNQVSML.S	R.KSSphosVDLNQVSMLSPAALSPASSSQR.T	-0.972301	0.300315	12	11	sp|Q8NEM7|SP20H_HUMAN	STYX	Q1	1	1	0.995	0.993	TPPPSSKPSSIPRKSSVDLNQVSMLSPAALS
sp|Q12888|TP53B_HUMAN_525	K.LMLSTSEYSQSphosPK.M	K.LMLSTSEYSQSphosPK.M	-0.972301	-0.118473	8	12	sp|Q12888|TP53B_HUMAN	STYX	CENTER	0.9988	1	0.993	0.989	GDSCKLMLSTSEYSQSPKMESLSSHRIDEDG
sp|Q8TDJ6|DMXL2_HUMAN_2399	R.RQSphosENISAPPVLSEDIDKHR.R	R.RQSphosENISAPPVLSEDIDK.H	-0.972301	-0.0606828	2	5	sp|Q8TDJ6|DMXL2_HUMAN	STYX	CENTER	1	1	0.963	0.997	VFGGGVKLVVKPRRQSENISAPPVLSEDIDK
sp|Q08999|RBL2_HUMAN_1112	R.GILLEDGSESphosPAKR.L	R.GILLEDGSESphosPAKR.L	-0.971122	0.226603	8	8	sp|Q08999|RBL2_HUMAN	STYX	CENTER	1	1	0.986	0.973	TPTKKRGILLEDGSESPAKRICPENHSALLR
sp|O60293|ZC3H1_HUMAN_352 353 354_C	R.RI(STS)phosDIL.S	R.RI(STS)phosDILSEK.K	-0.970975	0.914346	13	14	sp|O60293|ZC3H1_HUMAN	STYX	Q1	0.9999	1	1.001	1	SQGLQDKEQNLTRRISTSDILSEKKLGEDEE QGLQDKEQNLTRRISTSDILSEKKLGEDEEE GLQDKEQNLTRRISTSDILSEKKLGEDEEEL
sp|P05114|HMGN1_HUMAN_7	R.KVSphosSAEGAAK.E	R.KVSphosSAEGAAK.E	-0.970975	0.266892	15	7	sp|P05114|HMGN1_HUMAN	STYX	Q1	1	1	0.991	0.95	_________MPKRKVSSAEGAAKEEPKRRSA
sp|P19338|NUCL_HUMAN_619	K.GFGFVDFNSphosEEDAK.A	K.GFGFVDFNSphosEEDAK.A	-0.970975	1.47304	6	2	sp|P19338|NUCL_HUMAN	STYX	Q1	1	1	1	1	RETGSSKGFGFVDFNSEEDAKAAKEAMEDGE
sp|Q15020|SART3_HUMAN_794 795 796 797_C	K.VFR(YSTS)phosLEK.H	K.VFR(YSTS)phosLEK.H	-0.970975	0.495711	11	5	sp|Q15020|SART3_HUMAN	STYX	Q1	0.9989	0.9968	1.001	1.001	PCVDKSKNPDFKVFRYSTSLEKHKLFISGLP CVDKSKNPDFKVFRYSTSLEKHKLFISGLPF VDKSKNPDFKVFRYSTSLEKHKLFISGLPFS DKSKNPDFKVFRYSTSLEKHKLFISGLPFSC
sp|Q86SQ0|PHLB2_HUMAN_563	K.ASSphosESSYLSILPK.T	K.ASSphosESSYLSILPK.T	-0.970975	0.48606	3	1	sp|Q86SQ0|PHLB2_HUMAN	STYX	Q1	0.991	0.994	0.993	0.992	TRTPPPPSSTFPKASSESSYLSILPKTPEGI
sp|Q8N3X1|FNBP4_HUMAN_499	K.IDENSphosDKEMEVEESPEK.L	K.IDENSphosDKEMEVEESPEK.L	-0.970975	0.446801	5	9	sp|Q8N3X1|FNBP4_HUMAN	STYX	Q1	1	1	0.999	0.999	ETAIGAENSEKIDENSDKEMEVEESPEKIKV
sp|Q8NFC6|BD1L1_HUMAN_902	R.TKSphosLLEEK.L	R.TKSphosLLEEK.L	-0.970975	0.806051	1	3	sp|Q8NFC6|BD1L1_HUMAN	STYX	Q1	0.9806	0.9961	0.971	0.99	LKPEEVVHKEKRRTKSLLEEKLVLKSKSKTQ
sp|Q9BWN1|PRR14_HUMAN_363	R.RHTphosVGGGEMAR.A	R.RHTphosVGGGEMAR.A	-0.970975	0.426763	6	7	sp|Q9BWN1|PRR14_HUMAN	STYX	Q1	0.9999	0.9998	1	1	PPAPPQPSRPRPRRHTVGGGEMARAPPPPRP
sp|Q9Y580|RBM7_HUMAN_136	R.SFSphosSPENFQR.Q	R.SFSphosSPENFQR.Q	-0.970975	0.946372	9	11	sp|Q9Y580|RBM7_HUMAN	STYX	Q1	0.9997	0.9999	0.992	0.993	MDNMTSSAQIIQRSFSSPENFQRQAVMNSAL
sp|O43166|SI1L1_HUMAN_1734	K.DSSphosPTLASKVDQLEGMLK.M	K.DSSphosPTLASK.V	-0.970975	-0.553233	1	4	sp|O43166|SI1L1_HUMAN	STYX	Q4	0.9998	0.9997	0.989	0.995	QALAQMKPYSSSKDSSPTLASKVDQLEGMLK
sp|O95292|VAPB_HUMAN_158	K.SLSphosSSLDDTEVK.K	K.SLSphosSSLDDTEVKK.V	-0.970975	-0.667019	11	14	sp|O95292|VAPB_HUMAN	STYX	Q4	1	1	0.995	0.995	TTASKTETPIVSKSLSSSLDDTEVKKVMEEC
sp|P05787|K2C8_HUMAN_34 35 36 37_C	R.I(SSSS)phosFSR.V	R.I(SSSS)phosFSR.V	-0.970975	-0.504289	18	5	sp|P05787|K2C8_HUMAN	STYX	Q4	0.9978	0.9951	0.999	0.998	AFSSRSYTSGPGSRISSSSFSRVGSSNFRGG FSSRSYTSGPGSRISSSSFSRVGSSNFRGGL SSRSYTSGPGSRISSSSFSRVGSSNFRGGLG SRSYTSGPGSRISSSSFSRVGSSNFRGGLGG
sp|P18583|SON_HUMAN_2238	K.RLSphosENAFDLEAM.S	K.RLSphosENAFDLEAMSMLNR.A	-0.970975	-0.41118	3	1	sp|P18583|SON_HUMAN	STYX	Q4	1	0.9999	1	0.99	ISTAMSERALAQKRLSENAFDLEAMSMLNRA
sp|P28290|ITPI2_HUMAN_153	K.GRSphosMNSTGSGK.S	K.GRSphosMNSTGSGK.S	-0.970975	-0.875127	7	1	sp|P28290|ITPI2_HUMAN	STYX	Q4	1	0.9845	0.995	0.99	ILAKERRLQFHQKGRSMNSTGSGKSSGTVSS
sp|P59923|ZN445_HUMAN_927	R.AAQAERSphosPPAR.S	R.AAQAERSphosPPAR.S	-0.970975	-0.426674	5	4	sp|P59923|ZN445_HUMAN	STYX	Q4	0.999	0.9858	1	1	SSHQRKHTRAAQAERSPPARSSSQDTKLRLQ
sp|Q69YQ0|CYTSA_HUMAN_171	K.SKSphosDNQISDR.A	K.SKSphosDNQISDR.A	-0.970975	-0.396012	7	4	sp|Q69YQ0|CYTSA_HUMAN	STYX	Q4	0.9943	0.9998	0.995	0.969	SRTATECDVRMSKSKSDNQISDRAALEAKVK
sp|Q16512|PKN1_HUMAN_106	H.VVLPDPAATphosHDGPQSPGAGGPTCSATNLSR.V	H.VVLPDPAATphosHDGPQSPGAGGPTCSATNLSR.V	-0.970975	-4.73311	5	1	sp|Q16512|PKN1_HUMAN	STYX	NR	0.9992	0.9933	0.923	0.992	LQELHAHVVLPDPAATHDGPQSPGAGGPTCS
sp|O15409|FOXP2_HUMAN_591	K.ITGSphosPTLVK.N	K.ITGSphosPTLVK.N	-0.970975	-0.089252	2	2	sp|O15409|FOXP2_HUMAN	STYX	CENTER	0.9938	0.9997	0.982	0.989	DEVEYQKRRSQKITGSPTLVKNIPTSLGYGA
sp|O43432|IF4G3_HUMAN_1407	K.LDFIESphosDSPCSSEALSKK.E	K.LDFIESphosDSPCSSEALSKK.E	-0.970975	-0.148146	1	1	sp|O43432|IF4G3_HUMAN	STYX	CENTER	0.9952	0.9862	0.499	0.499	DVHNFLLEQKLDFIESDSPCSSEALSKKELS
sp|P18583|SON_HUMAN_908	Q.MLASSTQDSAMLGSphosKSPDPYR.L	L.ASSTQDSAMLGSphosKSPDPYR.L	-0.970975	-0.0326684	5	1	sp|P18583|SON_HUMAN	STYX	CENTER	1	0.9957	0.908	0.504	AQMLASSTQDSAMLGSKSPDPYRLAQDPYRL
sp|P35222|CTNB1_HUMAN_552	R.RTSphosMGGTQQQFVEGVR.M	R.RTSphosMGGTQQQFVEGVR.M	-0.970975	0.0482515	23	29	sp|P35222|CTNB1_HUMAN	STYX	CENTER	1	1	0.996	0.994	VQLLVRAHQDTQRRTSMGGTQQQFVEGVRME
sp|P48382|RFX5_HUMAN_308	R.KKSphosVVESSAPGANNLQVNAL.V	R.KKSphosVVESSAPGANNLQVNAL.V	-0.970975	0.0217793	3	3	sp|P48382|RFX5_HUMAN	STYX	CENTER	0.9941	1	0.992	0.983	ARTGAGPLARGERKKSVVESSAPGANNLQVN
sp|Q12857|NFIA_HUMAN_300 319	R.SphosPGSGSQSSGWHEVEPGMPSphosPTTLK.K	R.SphosPGSGSQSSGWHEVEPGMPSphosPTTLK.K	-0.970975	-0.0327351	5	6	sp|Q12857|NFIA_HUMAN	STYX	CENTER	0.9979	0.9932	0.944	0.886	MDSPGEEPFYTGQGRSPGSGSQSSGWHEVEP GSQSSGWHEVEPGMPSPTTLKKSEKSGFSSP
sp|Q13595|TRA2A_HUMAN_236 237 238_C	R.RRD(SYY)phosDR.G	R.RRD(SYY)phosDR.G	-0.970975	0.0350762	13	7	sp|Q13595|TRA2A_HUMAN	STYX	CENTER	0.9987	0.9996	1.001	1.001	GGGGGGGGGGGRRRDSYYDRGYDRGYDRYED GGGGGGGGGGRRRDSYYDRGYDRGYDRYEDY GGGGGGGGGRRRDSYYDRGYDRGYDRYEDYD
sp|Q14160|SCRIB_HUMAN_1232	R.NSLESISSIDRELSphosPEGPGKEK.E	R.ELSphosPEGPGKEK.E	-0.970975	-0.103752	3	4	sp|Q14160|SCRIB_HUMAN	STYX	CENTER	0.9999	0.997	0.998	1	HRNSLESISSIDRELSPEGPGKEKELPGQTL
sp|Q8IX15|HOMEZ_HUMAN_339	R.HNSphosVPGR.V	R.HNSphosVPGR.V	-0.970975	0.0613077	7	3	sp|Q8IX15|HOMEZ_HUMAN	STYX	CENTER	0.9657	0.9789	1	1	PPHLEPAWPQGLRHNSVPGRVGPTEYLSPDM
sp|Q8N1G0|ZN687_HUMAN_1116 1117 1118 1119 1120_C	R.(SSSST)phosEQSLMMGLR.V	R.(SSSST)phosEQSLMMGLR.V	-0.970975	0.16171	1	3	sp|Q8N1G0|ZN687_HUMAN	STYX	CENTER	0.9891	0.9977	1	1	RGGPGSGGHGPLRYRSSSSTEQSLMMGLRVE GGPGSGGHGPLRYRSSSSTEQSLMMGLRVED GPGSGGHGPLRYRSSSSTEQSLMMGLRVEDG PGSGGHGPLRYRSSSSTEQSLMMGLRVEDGA GSGGHGPLRYRSSSSTEQSLMMGLRVEDGAQ
sp|Q92538|GBF1_HUMAN_321	K.EDLTDLEQPGSPGYSTATphosEPGSSELGVPEQPDLQEGTHVEK.S	K.EDLTDLEQPGSPGYSTATphosEPGSSELGVPEQPDLQEGTHVEK.S	-0.970975	-0.0691915	1	4	sp|Q92538|GBF1_HUMAN	STYX	CENTER	0.9651	0.9859	0.78	0.98	LTDLEQPGSPGYSTATEPGSSELGVPEQPDL
sp|Q9NYB0|TE2IP_HUMAN_154	K.ENARSphosPSSVTGNALWK.A	K.ENARSphosPSSVTGNALWK.A	-0.970975	-0.111075	5	12	sp|Q9NYB0|TE2IP_HUMAN	STYX	CENTER	0.9985	1	0.99	0.99	ADDVAILTYVKENARSPSSVTGNALWKAMEK
sp|Q9NYI0|PSD3_HUMAN_1011 1020	K.SHSphosSPSLNPDTSphosPITAK.V	K.SHSphosSPSLNPDTSphosPITAK.V	-0.970975	0.0997818	1	5	sp|Q9NYI0|PSD3_HUMAN	STYX	CENTER	0.9989	0.9989	0.933	0.945	LSNDESEAAGLKKSHSSPSLNPDTSPITAKV GLKKSHSSPSLNPDTSPITAKVKRNVSERKD
sp|Q9UNX4|WDR3_HUMAN_241	K.IKGSSphosPGIQDTLEAEDGAFETDEAPEDR.L	K.IKGSSphosPGIQDTLEAEDGAFETDEAPEDR.L	-0.970975	0.0613077	3	1	sp|Q9UNX4|WDR3_HUMAN	STYX	CENTER	1	1	0.934	0.901	IEDPEEPDPKKIKGSSPGIQDTLEAEDGAFE
sp|Q99590|SCAFB_HUMAN_963	R.IDRDSYSphosPR.W	R.IDRDSYSphosPR.W	-0.968917	0.198211	2	4	sp|Q99590|SCAFB_HUMAN	STYX	CENTER	0.927	0.9737	0.985	0.991	KSKSSSFGRIDRDSYSPRWKGRWANDGWRCP
sp|Q9HCG8|CWC22_HUMAN_831	R.RNSFSphosENEK.H	R.RNSFSphosENEK.H	-0.968037	-0.0536452	2	4	sp|Q9HCG8|CWC22_HUMAN	STYX	CENTER	0.9992	0.9995	0.587	0.664	HGDPKKKRGERRNSFSENEKHTHRIKDSENF
sp|Q5THK1|PR14L_HUMAN_437	R.CSGEKEPVVSphosPK.E	R.CSGEKEPVVSphosPK.E	-0.962487	-0.00518771	4	9	sp|Q5THK1|PR14L_HUMAN	STYX	CENTER	1	0.9999	0.999	0.998	KEISGRCSGEKEPVVSPKENIHNNCIQDSLH
sp|Q9H0E3|SP130_HUMAN_442	K.VVPQQITHTSphosPR.L	K.VVPQQITHTSphosPR.L	-0.961615	0.117978	2	2	sp|Q9H0E3|SP130_HUMAN	STYX	CENTER	1	1	0.934	0.928	NIPVAKVVPQQITHTSPRIQPDYPAERSSLI
sp|Q5QP82|DCA10_HUMAN_61	R.RPGAPSphosLSPAPR.S	R.RPGAPSphosLSPAPR.S	-0.960743	0.406443	2	3	sp|Q5QP82|DCA10_HUMAN	STYX	Q1	0.9984	0.9906	0.511	0.5	HPPPPARSPRRPGAPSLSPAPRSGELGLPGA
sp|Q7LBC6|KDM3B_HUMAN_798	K.RFSphosLDER.S	K.RFSphosLDER.S	-0.960743	0.610853	6	10	sp|Q7LBC6|KDM3B_HUMAN	STYX	Q1	0.9984	0.9982	1	1	FSQENKAPFEAVKRFSLDERSLACRQDSDSS
sp|P15336|ATF2_HUMAN_131 132_C	R.SKIEEPSVVE(TT)phosHQDSPLPHPESTTSDEK.E	K.IEEPSVVE(TT)phosHQDSPLPHPESTTSDEK.E	-0.960743	0.185755	2	1	sp|P15336|ATF2_HUMAN	STYX	CENTER	0.9995	1	0.932	0.566	TPIIRSKIEEPSVVETTHQDSPLPHPESTTS PIIRSKIEEPSVVETTHQDSPLPHPESTTSD
sp|P23246|SFPQ_HUMAN_273	R.SEEKISphosDSEGFKANLSLLR.R	R.SEEKISphosDSEGFK.A	-0.960743	0.0283052	14	10	sp|P23246|SFPQ_HUMAN	STYX	CENTER	1	0.9997	0.99	0.992	GPPPGGPGGRSEEKISDSEGFKANLSLLRRP
sp|Q6UB98|ANR12_HUMAN_543	K.DDTSLHLFHISTGKSphosPK.H	K.DDTSLHLFHISTGKSphosPK.H	-0.960743	0.143396	12	8	sp|Q6UB98|ANR12_HUMAN	STYX	CENTER	1	1	0.996	0.989	KDDTSLHLFHISTGKSPKHSCGLSEKQSTPL
sp|Q7Z401|MYCPP_HUMAN_731	K.SSSPNSphosPLPMFR.R	K.SSSPNSphosPLPMFR.R	-0.959728	-0.392269	2	4	sp|Q7Z401|MYCPP_HUMAN	STYX	Q4	0.9994	0.9999	0.953	0.995	QAKKNKLPSKSSSPNSPLPMFRRTKQEIKSA
sp|O75362|ZN217_HUMAN_795	K.GKQSphosPPGPGKAPLTSGIDSSTLAPSNLK.S	K.GKQSphosPPGPGK.A	-0.956691	-0.103752	4	13	sp|O75362|ZN217_HUMAN	STYX	CENTER	1	1	0.995	1	FPAQSKSLPSAKGKQSPPGPGKAPLTSGIDS
sp|Q9NYF8|BCLF1_HUMAN_383	R.AEGEWEDQEALDYphosFSDKESGK.Q	K.GRAEGEWEDQEALDYphosFSDKESGK.Q	-0.9518	-0.0748967	8	9	sp|Q9NYF8|BCLF1_HUMAN	STYX	CENTER	1	1	0.831	0.925	KGRAEGEWEDQEALDYFSDKESGKQKFNDSE
sp|O76041|NEBL_HUMAN_953	R.SMQHSphosPNLR.T	R.SMQHSphosPNLR.T	-0.950511	0.736773	3	4	sp|O76041|NEBL_HUMAN	STYX	Q1	0.9891	0.9965	0.944	0.97	YMHQTSVSSMRSMQHSPNLRTYRAMYDYSAQ
sp|P18583|SON_HUMAN_910	A.MLGSKSphosPDPYR.L	T.QDSAMLGSKSphosPDPYR.L	-0.950511	0.689637	19	2	sp|P18583|SON_HUMAN	STYX	Q1	1	0.9587	0.994	0.975	MLASSTQDSAMLGSKSPDPYRLAQDPYRLAQ
sp|P31943|HNRH1_HUMAN_23	R.GLPWSCSphosADEVQR.F	R.GLPWSCSphosADEVQR.F	-0.950511	0.970094	3	2	sp|P31943|HNRH1_HUMAN	STYX	Q1	1	0.9999	0.984	0.995	GEGFVVKVRGLPWSCSADEVQRFFSDCKIQN
sp|P45985|MP2K4_HUMAN_80	R.LRTHSphosIESSGK.L	R.THSphosIESSGK.L	-0.950511	0.359175	3	10	sp|P45985|MP2K4_HUMAN	STYX	Q1	0.998	0.9998	0.995	0.996	PTGVQNPHIERLRTHSIESSGKLKISPEQHW
sp|P62857|RS28_HUMAN_23	R.TGSphosQGQCTQVR.V	R.TGSphosQGQCTQVR.V	-0.950511	1.81764	2	3	sp|P62857|RS28_HUMAN	STYQ	Q1	1	1	0.995	0.995	PIKLARVTKVLGRTGSQGQCTQVRVEFMDDT
sp|Q13813|SPTN1_HUMAN_1323	K.CTELNQAWSSphosLGK.R	K.CTELNQAWSSphosLGK.R	-0.950511	0.481366	5	2	sp|Q13813|SPTN1_HUMAN	STYX	Q1	1	1	0.967	0.92	EDLQEKCTELNQAWSSLGKRADQRKAKLGDS
sp|Q14183|DOC2A_HUMAN_221	R.QVPLASphosPSSMSAALR.G	R.QVPLASphosPSSMSAALR.G	-0.950511	0.538196	3	2	sp|Q14183|DOC2A_HUMAN	STYX	Q1	0.9997	0.9999	0.996	0.99	KKHFNICLERQVPLASPSSMSAALRGISCYL
sp|Q6PJT7|ZC3HE_HUMAN_132	R.VSphosTSSQESK.T	R.VSphosTSSQESK.T	-0.950511	0.624444	1	1	sp|Q6PJT7|ZC3HE_HUMAN	STYX	Q1	0.998	0.9939	0.906	0.989	LAIPSARPEKRDSRVSTSSQESKTTNVRQTY
sp|Q8N1G0|ZN687_HUMAN_1118	R.SSSphosSTEQSLMMGLR.V	R.SSSphosSTEQSLMMGLR.V	-0.950511	0.311286	8	7	sp|Q8N1G0|ZN687_HUMAN	STYX	Q1	0.997	0.9979	0.99	0.988	GPGSGGHGPLRYRSSSSTEQSLMMGLRVEDG
sp|Q96T58|MINT_HUMAN_623 624_C	R.RA(SY)phosDYNQDR.T	R.RA(SY)phosDYNQDR.T	-0.950511	1.04136	3	6	sp|Q96T58|MINT_HUMAN	STYX	Q1	0.9999	1	0.959	0.992	DFYEMLAERREERRASYDYNQDRTYYESVRT FYEMLAERREERRASYDYNQDRTYYESVRTP
sp|Q9BZ67|FRMD8_HUMAN_437 438 439_C	K.R(TTS)phosFFSR.Q	K.R(TTS)phosFFSR.Q	-0.950511	1.30581	3	3	sp|Q9BZ67|FRMD8_HUMAN	STYX	Q1	0.9983	0.9989	0.999	0.992	YVEDGKGIRRVKPKRTTSFFSRQLSLGQGSY VEDGKGIRRVKPKRTTSFFSRQLSLGQGSYT EDGKGIRRVKPKRTTSFFSRQLSLGQGSYTV
sp|Q9H4L7|SMRCD_HUMAN_152	R.NDDISELEDLSphosELEDLKDAK.L	R.RNDDISELEDLSphosELEDLKDAK.L	-0.950511	0.579775	13	9	sp|Q9H4L7|SMRCD_HUMAN	STYX	Q1	1	1	0.999	0.999	TMARRNDDISELEDLSELEDLKDAKLQTLKE
sp|Q9UDT6|CLIP2_HUMAN_352 354 355_C	R.KISphosG(TT)phosALQEALKEK.Q	R.KISphosG(TT)phosALQEALK.E	-0.950511	0.364924	1	1	sp|Q9UDT6|CLIP2_HUMAN	STYX	Q1	0.9998	1	0.539	0.536	SGLLTETSSRYARKISGTTALQEALKEKQQH LLTETSSRYARKISGTTALQEALKEKQQHIE LTETSSRYARKISGTTALQEALKEKQQHIEQ
sp|Q9UDT6|CLIP2_HUMAN_354 355_C	R.KISG(TT)phosALQEALK.E	R.KISG(TT)phosALQEALK.E	-0.950511	0.436817	5	11	sp|Q9UDT6|CLIP2_HUMAN	STYX	Q1	1	1	0.972	0.956	LLTETSSRYARKISGTTALQEALKEKQQHIE LTETSSRYARKISGTTALQEALKEKQQHIEQ
sp|Q9Y4E5|ZN451_HUMAN_853	K.QAINYSKSphosLDMEK.G	K.QAINYSKSphosLDMEK.G	-0.950511	0.718103	1	1	sp|Q9Y4E5|ZN451_HUMAN	STYX	Q1	0.9994	0.9864	0.869	0.885	SHTERKLKQAINYSKSLDMEKGVENDLSYQN
sp|Q9Y6X4|F169A_HUMAN_489	K.LQPFNSSEDSTNLVPLVVESSKPPEVDAPDKTphosPR.L	K.LQPFNSSEDSTNLVPLVVESSKPPEVDAPDKTphosPR.L	-0.950511	0.82146	3	6	sp|Q9Y6X4|F169A_HUMAN	STYX	Q1	1	1	0.807	0.998	VVESSKPPEVDAPDKTPRIPDSEMLMDEGTS
sp|O15014|ZN609_HUMAN_1102	K.VKLSphosDASHLSK.E	K.VKLSphosDASHLSK.E	-0.950511	-1.38245	1	2	sp|O15014|ZN609_HUMAN	STYX	Q4	0.9738	0.9989	0.995	0.995	SKLPGQAPEGLKVKLSDASHLSKEASEAKTG
sp|Q09666|AHNK_HUMAN_5530	K.GGLKGSphosEVGFHGAAPDISVK.G	K.GGLKGSphosEVGFHGAAPDISVK.G	-0.950511	-0.420254	1	2	sp|Q09666|AHNK_HUMAN	STYX	Q4	1	1	0.986	0.998	TGQISGPEIKGGLKGSEVGFHGAAPDISVKG
sp|Q7KZF4|SND1_HUMAN_645	K.SLLSphosAEEAAK.Q	K.SLLSphosAEEAAK.Q	-0.950511	-0.340791	7	3	sp|Q7KZF4|SND1_HUMAN	STYX	Q4	0.9995	0.9997	0.996	0.994	VHFTAERSSYYKSLLSAEEAAKQKKEKVWAH
sp|Q8WWI1|LMO7_HUMAN_988	K.EVAATEEDVTRLPSphosPTSPFSSLSQDQAATSK.A	K.EVAATEEDVTRLPSphosPTSPFSSLSQDQAATSK.A	-0.950511	-1.59041	1	2	sp|Q8WWI1|LMO7_HUMAN	STYX	Q4	0.9948	0.9975	0.983	0.995	QKEVAATEEDVTRLPSPTSPFSSLSQDQAAT
sp|Q99567|NUP88_HUMAN_442	K.FLGSDEEDKDSLQELSphosTEQK.C	K.FLGSDEEDKDSLQELSphosTEQK.C	-0.950511	-0.384624	3	4	sp|Q99567|NUP88_HUMAN	STYX	Q4	0.9999	1	0.978	0.989	FLGSDEEDKDSLQELSTEQKCFVEHILCTKP
tr|A0A1B0GWE0|A0A1B0GWE0_HUMAN_521	R.GQLERSphosPSGSAFGSQENLR.W	R.GQLERSphosPSGSAFGSQENLR.W	-0.950511	-0.323717	3	1	tr|A0A1B0GWE0|A0A1B0GWE0_HUMAN	STYX	Q4	0.9999	0.9972	0.981	0.995	ARQEMVRRSRGQLERSPSGSAFGSQENLRWR
sp|A6NDB9|PALM3_HUMAN_420	R.KAEESMGIGSEEKPGTGRDEAEMSphosPVVER.K	R.DEAEMSphosPVVER.K	-0.950511	0.300315	1	1	sp|A6NDB9|PALM3_HUMAN	STYX	CENTER	0.9999	1	0.557	1	GSEEKPGTGRDEAEMSPVVERKGGEKKLELE
sp|O14715|RGPD8_HUMAN_979	K.STSphosGEGFQFGK.K	K.STSphosGEGFQFGK.K	-0.950511	-0.148146	7	5	sp|O14715|RGPD8_HUMAN	STYX	CENTER	0.9999	0.9999	0.992	0.992	QTSSTFTFADVAKSTSGEGFQFGKKDLNFKG
sp|O95785|WIZ_HUMAN_1129	R.SPSphosDLHISPLAK.K	R.SPSphosDLHISPLAK.K	-0.950511	-0.0748967	1	1	sp|O95785|WIZ_HUMAN	STYX	CENTER	0.9999	1	0.502	0.499	MGGAGPGSSLEARSPSDLHISPLAKKLPPPP
sp|O95785|WIZ_HUMAN_1480	R.DSDKRPSphosLGLAPGGLAVVGR.S	R.DSDKRPSphosLGLAPGGLAVVGR.S	-0.950511	-0.00518771	5	6	sp|O95785|WIZ_HUMAN	STYX	CENTER	0.9998	1	0.993	0.992	KFRSAGHGRDSDKRPSLGLAPGGLAVVGRSA
sp|P17535|JUND_HUMAN_115 116 117_C	N.GLV(TTT)phosPTSSQFLYPK.V	R.LIIQSNGLV(TTT)phosPTSSQFLYPK.V	-0.950511	0.112382	4	3	sp|P17535|JUND_HUMAN	STYX	CENTER	0.9923	0.9985	0.999	0.996	SPELERLIIQSNGLVTTTPTSSQFLYPKVAA PELERLIIQSNGLVTTTPTSSQFLYPKVAAS ELERLIIQSNGLVTTTPTSSQFLYPKVAASE
sp|P51610|HCFC1_HUMAN_666	K.TITLVKSphosPISVPGGSAL.L	K.SphosPISVPGGSALISNLGK.V	-0.950511	0.0870708	28	32	sp|P51610|HCFC1_HUMAN	STYX	CENTER	1	1	0.998	0.998	TTVVGGVTKTITLVKSPISVPGGSALISNLG
sp|P57682|KLF3_HUMAN_101	R.ASPGLSMPSSSphosPPIKK.Y	R.ASPGLSMPSSSphosPPIK.K	-0.950511	-0.147676	1	2	sp|P57682|KLF3_HUMAN	STYX	CENTER	0.9971	0.9999	0.935	0.929	SSHRRASPGLSMPSSSPPIKKYSPPSPGVQP
sp|Q09666|AHNK_HUMAN_1445	K.FKMPEMSphosIK.A	K.MPEMSphosIKPQKISIPDVGLHLK.G	-0.950511	0.0497404	1	2	sp|Q09666|AHNK_HUMAN	STYX	CENTER	0.9937	0.9998	1	0.598	PDAKLKGPKFKMPEMSIKPQKISIPDVGLHL
sp|Q6UXH1|CREL2_HUMAN_70 71_C	K.TLSKYE(SS)phosEIR.L	K.TLSKYE(SS)phosEIR.L	-0.950511	0.0870708	3	3	sp|Q6UXH1|CREL2_HUMAN	STYX	CENTER	1	0.9996	0.824	0.903	GGNTAWEEKTLSKYESSEIRLLEILEGLCES GNTAWEEKTLSKYESSEIRLLEILEGLCESS
sp|Q86X29|LSR_HUMAN_646	K.NLALSRESphosLVV.-	K.NLALSRESphosLVV.-	-0.950511	-0.268479	6	2	sp|Q86X29|LSR_HUMAN	STYX	CENTER	0.9971	0.9961	0.978	0.97	SRERRLKKNLALSRESLVV____________
sp|Q8NFC6|BD1L1_HUMAN_1316 1317 1318_C	R.TVLEGSTA(STS)phosPADHSALPNQSLTVR.E	R.TVLEGSTA(STS)phosPADHSALPNQSLTVR.E	-0.950511	0.137257	1	3	sp|Q8NFC6|BD1L1_HUMAN	STYX	CENTER	0.9966	0.9977	0.992	0.995	IPLFDKRTVLEGSTASTSPADHSALPNQSLT PLFDKRTVLEGSTASTSPADHSALPNQSLTV LFDKRTVLEGSTASTSPADHSALPNQSLTVR
sp|Q8NFC6|BD1L1_HUMAN_658 659 660_C	R.R(TST)phosPVIMEGVQEETDTR.D	R.R(TST)phosPVIMEGVQEETDTR.D	-0.950511	0.244172	7	13	sp|Q8NFC6|BD1L1_HUMAN	STYX	CENTER	1	1	1	1.001	ENKNESKLEREHKRRTSTPVIMEGVQEETDT NKNESKLEREHKRRTSTPVIMEGVQEETDTR KNESKLEREHKRRTSTPVIMEGVQEETDTRD
sp|Q8NFZ8|CADM4_HUMAN_361	K.GSYLTHEASphosGLDEQGEAR.E	K.GSYLTHEASphosGLDEQGEAR.E	-0.950511	0.00779155	3	8	sp|Q8NFZ8|CADM4_HUMAN	STYX	CENTER	1	1	0.972	0.985	WCSVRQKGSYLTHEASGLDEQGEAREAFLNG
sp|Q96JQ2|CLMN_HUMAN_419	R.SNSphosLPIKK.T	R.SNSphosLPIKK.T	-0.950511	0.0870708	7	11	sp|Q96JQ2|CLMN_HUMAN	STYX	CENTER	0.9965	0.9993	0.996	0.996	ESSILSSRKENGRSNSLPIKKTVHFEADTYK
sp|Q9HD20|AT131_HUMAN_899	R.RPRDSphosPTLSNSGIR.A	R.DSphosPTLSNSGIR.A	-0.950511	-0.241255	1	7	sp|Q9HD20|AT131_HUMAN	STYX	CENTER	0.958	0.9998	0.817	0.996	NAPERVVERRRRPRDSPTLSNSGIRATSRTA
sp|Q9NWQ8|PHAG1_HUMAN_227	K.AEFAEYphosASVDR.N	K.AEFAEYphosASVDR.N	-0.950511	0.232676	1	1	sp|Q9NWQ8|PHAG1_HUMAN	STYX	CENTER	1	0.9982	0.986	0.987	ELPGPQTEGKAEFAEYASVDRNKKCRQSVNV
sp|Q9NZN5|ARHGC_HUMAN_1537	R.LAGSALTphosDKHSDKS.-	R.LAGSALTphosDKHSDKS.-	-0.950511	-0.118398	1	7	sp|Q9NZN5|ARHGC_HUMAN	STYX	CENTER	0.995	0.9999	0.707	0.984	ESYTILCQRLAGSALTDKHSDKS________
sp|Q9UKX7|NUP50_HUMAN_296	F.SFSphosPGNSSLFGK.D	F.SFSphosPGNSSLFGK.D	-0.950511	-0.290165	6	1	sp|Q9UKX7|NUP50_HUMAN	STYX	CENTER	1	0.9888	0.994	0.995	VLGSLSSVPLTGFSFSPGNSSLFGKDTTQSK
sp|Q9UPN9|TRI33_HUMAN_862	K.QSGLSSLVNGKSphosPIR.S	K.QSGLSSLVNGKSphosPIR.S	-0.950511	-0.178519	18	27	sp|Q9UPN9|TRI33_HUMAN	STYX	CENTER	1	1	0.998	0.998	ESCKQSGLSSLVNGKSPIRSLMHRSARIGGD
tr|E9PJ10|E9PJ10_HUMAN_57	R.SphosWASPVYTEADGTFSR.S	R.SphosWASPVYTEADGTFSR.S	-0.950511	0.00835882	5	2	tr|E9PJ10|E9PJ10_HUMAN	STYX	CENTER	1	1	0.998	0.995	PLRKKKPDKHEDNRRSWASPVYTEADGTFSR
sp|Q8N8S7|ENAH_HUMAN_265 266_C	R.RI(SS)phosAAAPASVETPLNSVLGDSSASEPGLQAA.S	R.RI(SS)phosAAAPASVETPLNSVLGDSSASEPGLQAA.S	-0.948368	0.00835882	16	7	sp|Q8N8S7|ENAH_HUMAN	STYX	CENTER	1	0.9981	1	1	QLEREQLEWERERRISSAAAPASVETPLNSV LEREQLEWERERRISSAAAPASVETPLNSVL
sp|P05783|K1C18_HUMAN_30	R.SLGSVQAPSYGARPVSphosSAASVYAGAGGSGSR.L	R.SLGSVQAPSYGARPVSphosSAASVYAGAGGSGSR.L	-0.943817	0.633188	2	4	sp|P05783|K1C18_HUMAN	STYX	Q1	0.9974	0.9981	0.983	0.956	SLGSVQAPSYGARPVSSAASVYAGAGGSGSR
sp|Q5VZK9|CARL1_HUMAN_1068	R.KSSphosGFLNLIK.S	K.SSphosGFLNLIK.S	-0.942118	0.441602	4	8	sp|Q5VZK9|CARL1_HUMAN	STYX	Q1	0.9999	1	0.964	0.987	NEGGDEKKKRDSRKSSGFLNLIKSRSKSERP
sp|P49736|MCM2_HUMAN_108	R.AIPELDAYEAEGLALDDEDVEELTASphosQR.E	L.ALDDEDVEELTASphosQR.E	-0.940422	1.66225	36	12	sp|P49736|MCM2_HUMAN	STYQ	Q1	1	1	0.99	0.981	EGLALDDEDVEELTASQREAAERAMRQRDRE
sp|Q5W0B1|OBI1_HUMAN_553	K.ISELDSMMSESDNSKSphosPCNNGFK.S	K.ISELDSMMSESDNSKSphosPCNNGFK.S	-0.940422	0.486028	2	4	sp|Q5W0B1|OBI1_HUMAN	STYX	Q1	0.994	0.9946	0.963	0.967	ISELDSMMSESDNSKSPCNNGFKSLDLDGLS
sp|Q6KC79|NIPBL_HUMAN_274	R.NAASFPLRSphosPQPVCSPAGSEGTPK.G	R.NAASFPLRSphosPQPVCSPAGSEGTPK.G	-0.939294	-0.178519	2	6	sp|Q6KC79|NIPBL_HUMAN	STYX	CENTER	0.9923	1	0.976	0.993	GDSSTMRNAASFPLRSPQPVCSPAGSEGTPK
sp|Q9H9E3|COG4_HUMAN_6	-.MADLDSphosPPKLSGVQQPSEGVGGGR.C	-.MADLDSphosPPK.L	-0.937465	-0.0466076	2	7	sp|Q9H9E3|COG4_HUMAN	STYX	CENTER	1	1	0.995	1	__________MADLDSPPKLSGVQQPSEGVG
sp|Q12830|BPTF_HUMAN_1615 1616 1617_C	K.SHLL(SSS)phosDAEGNYR.D	K.SHLL(SSS)phosDAEGNYR.D	-0.93536	0.197629	2	5	sp|Q12830|BPTF_HUMAN	STYX	CENTER	0.9998	0.9999	0.999	1	DFNERNSSETKSHLLSSSDAEGNYRDSLETL FNERNSSETKSHLLSSSDAEGNYRDSLETLP NERNSSETKSHLLSSSDAEGNYRDSLETLPS
sp|Q8N567|ZCHC9_HUMAN_28	K.KGSphosFEGTSQNLPK.R	K.KGSphosFEGTSQNLPK.R	-0.93494	1.80191	2	2	sp|Q8N567|ZCHC9_HUMAN	STYX	Q1	0.9997	0.9999	0.995	0.981	KRPLPATSWEDMKKGSFEGTSQNLPKRKQLE
sp|P09884|DPOLA_HUMAN_406	K.ETGTphosPISMK.D	K.ETGTphosPISMK.D	-0.930472	1.30031	4	1	sp|P09884|DPOLA_HUMAN	STYX	Q1	0.995	0.9993	0.994	0.782	PREMKIDLNTGKETGTPISMKDVYEEFDEKI
sp|P08727|K1C19_HUMAN_12 13 14_C	R.QSSA(TSS)phosFGGLGGGSVR.F	R.QSSA(TSS)phosFGGLGGGSVR.F	-0.930472	-0.624584	16	5	sp|P08727|K1C19_HUMAN	STYX	Q4	0.9984	0.9956	0.997	0.999	____MTSYSYRQSSATSSFGGLGGGSVRFGP ___MTSYSYRQSSATSSFGGLGGGSVRFGPG __MTSYSYRQSSATSSFGGLGGGSVRFGPGV
sp|P08727|K1C19_HUMAN_14	R.QSSATSSphosFGGLGGGSVR.F	R.QSSATSSphosFGGLGGGSVR.F	-0.930472	-0.733108	2	1	sp|P08727|K1C19_HUMAN	STYX	Q4	0.9967	0.9973	0.978	0.962	__MTSYSYRQSSATSSFGGLGGGSVRFGPGV
sp|P16435|NCPR_HUMAN_61 62 63_C	K.IQTL(TSS)phosVR.E	K.IQTL(TSS)phosVR.E	-0.930472	-1.0445	4	2	sp|P16435|NCPR_HUMAN	STYX	Q4	0.9997	0.9997	0.999	0.996	KKKEEVPEFTKIQTLTSSVRESSFVEKMKKT KKEEVPEFTKIQTLTSSVRESSFVEKMKKTG KEEVPEFTKIQTLTSSVRESSFVEKMKKTGR
sp|P04083|ANXA1_HUMAN_37	K.GGPGSAVSphosPYPTFNPSSDVAALHK.A	K.GGPGSAVSphosPYPTFNPSSDVAALHK.A	-0.930472	0.28926	2	10	sp|P04083|ANXA1_HUMAN	STYX	CENTER	0.9847	1	0.987	0.995	VQTVKSSKGGPGSAVSPYPTFNPSSDVAALH
sp|P55196|AFAD_HUMAN_1238	R.EYFTFPASKSphosQDR.M	R.EYFTFPASKSphosQDR.M	-0.930472	-0.358069	2	1	sp|P55196|AFAD_HUMAN	STYQ	CENTER	0.9997	0.9998	0.894	0.808	TQTYTREYFTFPASKSQDRMAPPQNQWPNYE
sp|Q14789|GOGB1_HUMAN_539	R.SSSphosAEESGQDVLENTFSQK.H	R.SSSphosAEESGQDVLENTFSQK.H	-0.930472	0.0350762	14	10	sp|Q14789|GOGB1_HUMAN	STYX	CENTER	1	1	0.991	0.989	VSEISIVDIANKRSSSAEESGQDVLENTFSQ
sp|Q71RC2|LARP4_HUMAN_673	R.ASphosKDYSGFR.G	R.ASphosKDYSGFR.G	-0.930472	-0.0257655	4	10	sp|Q71RC2|LARP4_HUMAN	STYX	CENTER	0.9894	0.9972	0.996	0.996	ENSVEKPHEKPEARASKDYSGFRGNIIPRGA
sp|Q7Z3J3|RGPD4_HUMAN_810	R.WAEDQNSphosLLK.M	R.WAEDQNSphosLLK.M	-0.930472	0.0217793	4	1	sp|Q7Z3J3|RGPD4_HUMAN	STYX	CENTER	0.9991	0.9934	1	1	KYSPKTPPRWAEDQNSLLKMIRQEVKAIKEE
sp|O75717|WDHD1_HUMAN_374	R.QRSphosHILEDDENSVDISMLK.T	R.QRSphosHILEDDENSVDISMLK.T	-0.930333	0.385833	3	2	sp|O75717|WDHD1_HUMAN	STYX	Q1	1	1	0.999	0.999	DDEDLMMASGRPRQRSHILEDDENSVDISML
sp|P05783|K1C18_HUMAN_30 31_C	R.PV(SS)phosAASVYAGAGGSGSR.L	R.SLGSVQAPSYGARPV(SS)phosAASVYAGAGGSGSR.L	-0.930333	2.34904	7	1	sp|P05783|K1C18_HUMAN	STYX	Q1	1	0.987	0.969	0.907	SLGSVQAPSYGARPVSSAASVYAGAGGSGSR LGSVQAPSYGARPVSSAASVYAGAGGSGSRI
sp|Q68DK2|ZFY26_HUMAN_1762	R.SphosPSAEFSPAAPPGISSIHSPSLR.E	R.SphosPSAEFSPAAPPGISSIHSPSLR.E	-0.930333	0.667771	1	3	sp|Q68DK2|ZFY26_HUMAN	STYX	Q1	0.9999	1	0.512	0.626	QEIVHQAADPETLPRSPSAEFSPAAPPGISS
sp|Q8N5W9|RFLB_HUMAN_6	M.VGRLSphosLQDVPELVDAK.K	M.VGRLSphosLQDVPELVDAK.K	-0.930333	0.650596	7	9	sp|Q8N5W9|RFLB_HUMAN	STYX	Q1	1	1	1	1	__________MVGRLSLQDVPELVDAKKKGD
sp|Q9NY27|PP4R2_HUMAN_159	R.MNGVMFPGNSphosPSYTER.S	R.MNGVMFPGNSphosPSYTER.S	-0.930333	0.61562	20	19	sp|Q9NY27|PP4R2_HUMAN	STYX	Q1	1	1	0.994	0.995	SNSLNRMNGVMFPGNSPSYTERSNINGPGTP
sp|P05787|K2C8_HUMAN_13	K.SYKVSphosTSGPR.A	K.SYKVSphosTSGPR.A	-0.930333	-0.801789	5	4	sp|P05787|K2C8_HUMAN	STYX	Q4	0.9978	0.9995	0.976	0.986	___MSIRVTQKSYKVSTSGPRAFSSRSYTSG
sp|P21333|FLNA_HUMAN_1081	K.AFGPGLQGGSphosAGSPAR.F	K.AFGPGLQGGSphosAGSPAR.F	-0.930333	-3.56318	1	1	sp|P21333|FLNA_HUMAN	STYX	Q4	0.9834	0.9998	0.987	0.566	KPSKVKAFGPGLQGGSAGSPARFTIDTKGAG
sp|P43243|MATR3_HUMAN_206	R.GPSLNPVLDYDHGSphosRSQESGYYDR.M	R.GPSLNPVLDYDHGSphosR.S	-0.930333	-1.17852	5	11	sp|P43243|MATR3_HUMAN	STYX	Q4	0.9996	1	0.986	0.969	DRGPSLNPVLDYDHGSRSQESGYYDRMDYED
sp|Q6WCQ1|MPRIP_HUMAN_977	K.AATEALGEKSphosPDSATVSGYDIMK.S	K.AATEALGEKSphosPDSATVSGYDIMK.S	-0.930333	-0.523655	5	7	sp|Q6WCQ1|MPRIP_HUMAN	STYX	Q4	0.9939	0.9976	0.997	0.997	LKEQLKAATEALGEKSPDSATVSGYDIMKSK
sp|Q8IY17|PLPL6_HUMAN_464	R.ISVSLQEEASGGSLAAPARTphosPTQEPR.E	R.ISVSLQEEASGGSLAAPARTphosPTQEPR.E	-0.930333	-0.688714	1	1	sp|Q8IY17|PLPL6_HUMAN	STYX	Q4	0.9702	1	0.926	0.974	LQEEASGGSLAAPARTPTQEPREQPAGACEY
sp|Q8NFH5|NUP35_HUMAN_151	R.KTTLSphosPAQLDPFYTQ.G	R.KTTLSphosPAQLDPFYTQ.G	-0.930333	-1.30684	5	1	sp|Q8NFH5|NUP35_HUMAN	STYX	Q4	1	0.9738	0.99	0.983	MFSPASIGQPRKTTLSPAQLDPFYTQGDSLT
sp|P46937|YAP1_HUMAN_289	R.ISQSAPVKQPPPLAPQSphosPQGGVM.G	K.QPPPLAPQSphosPQGGVMGGSNSNQQQQMR.L	-0.930333	-6.5956	9	1	sp|P46937|YAP1_HUMAN	STYX	NR	1	1	0.999	0.997	SQSAPVKQPPPLAPQSPQGGVMGGSNSNQQQ
sp|P24928|RPB1_HUMAN_1867 1868_C	K.YSPTSPK(YS)phosPTSPK.Y	K.YSPTSPK(YS)phosPTSPK.Y	-0.930333	0.226882	1	4	sp|P24928|RPB1_HUMAN	STYX	CENTER	0.9639	0.9612	0.972	0.994	EYTPTSPKYSPTSPKYSPTSPKYSPTSPTYS YTPTSPKYSPTSPKYSPTSPKYSPTSPTYSP
sp|P39880|CUX1_HUMAN_1454 1455_C	R.RP(SS)phosLQSLFGLPEAAGAR.D	R.RP(SS)phosLQSLFGLPEAAGAR.D	-0.930333	0.173782	12	9	sp|P39880|CUX1_HUMAN	STYX	CENTER	1	1	1	0.998	PPPSNSSSSSAPRRPSSLQSLFGLPEAAGAR PPSNSSSSSAPRRPSSLQSLFGLPEAAGARD
sp|P52272|HNRPM_HUMAN_528	R.MGLSphosMER.M	R.MGLSphosMER.M	-0.930333	-0.0748967	62	21	sp|P52272|HNRPM_HUMAN	STYX	CENTER	0.9996	0.9997	1	1	SGVERMGPAIERMGLSMERMVPAGMGAGLER
sp|Q13615|MTMR3_HUMAN_1184	K.SCYSSLHPTSSSphosIDLELDKPIAATSN.-	K.SCYSSLHPTSSSphosIDLELDKPIAATSN.-	-0.930333	-0.0188626	1	1	sp|Q13615|MTMR3_HUMAN	STYX	CENTER	0.9856	0.9959	0.956	0.949	RVCKSCYSSLHPTSSSIDLELDKPIAATSN_
sp|Q2M2I8|AAK1_HUMAN_637	R.ILSphosDVTHSAVFGVPASK.S	R.ILSphosDVTHSAVFGVPASK.S	-0.930333	-0.0748967	7	18	sp|Q2M2I8|AAK1_HUMAN	STYX	CENTER	1	1	0.996	0.998	PSSPKTQRAGHRRILSDVTHSAVFGVPASKS
sp|Q7L4I2|RSRC2_HUMAN_4	M.AASphosDTER.D	M.AASphosDTER.D	-0.930333	0.239248	3	6	sp|Q7L4I2|RSRC2_HUMAN	STYX	CENTER	0.9745	0.9991	0.987	0.992	____________MAASDTERDGLAPEKTSPD
sp|Q7Z3K3|POGZ_HUMAN_746	R.KMSphosVMGR.Q	R.KMSphosVMGR.Q	-0.930333	-0.0677898	7	6	sp|Q7Z3K3|POGZ_HUMAN	STYX	CENTER	0.9987	0.9996	1	1	PPVQRSIQKRAVRKMSVMGRQTCLECSFEIP
sp|Q86V48|LUZP1_HUMAN_573 574 575_C	R.R(SSS)phosEGLSK.G	R.(SSS)phosEGLSK.G	-0.930333	-0.133195	3	5	sp|Q86V48|LUZP1_HUMAN	STYX	CENTER	0.9977	0.9989	0.998	1	SGCSKAIGALASSRRSSSEGLSKGKKAANGL GCSKAIGALASSRRSSSEGLSKGKKAANGLE CSKAIGALASSRRSSSEGLSKGKKAANGLEA
sp|Q8IWI9|MGAP_HUMAN_1208	K.LLTGIKSphosPR.S	K.LLTGIKSphosPR.S	-0.930333	0.0997818	11	5	sp|Q8IWI9|MGAP_HUMAN	STYX	CENTER	0.9974	0.9981	0.998	0.998	VLSPTVKGKLLTGIKSPRSYTPKPNPVIREE
sp|Q9H0U9|TSYL1_HUMAN_26	R.TTPLQTHSIIISDQVPSphosDQDAHQYLR.L	R.TTPLQTHSIIISDQVPSphosDQDAHQYLR.L	-0.930333	0.173782	2	1	sp|Q9H0U9|TSYL1_HUMAN	STYX	CENTER	0.9998	0.9999	0.788	0.988	TPLQTHSIIISDQVPSDQDAHQYLRLRDQSE
sp|Q9Y2W1|TR150_HUMAN_444	K.GRKESphosEFDDEPK.F	R.KESphosEFDDEPK.F	-0.930333	0.232676	4	10	sp|Q9Y2W1|TR150_HUMAN	STYX	CENTER	0.9996	1	1	1	EMDDQDKDKAKGRKESEFDDEPKFMSKVIGA
tr|I3L2J0|I3L2J0_HUMAN_472	R.ARTphosPLTAAQQK.Y	R.ARTphosPLTAAQQK.Y	-0.930333	0.0742468	11	9	tr|I3L2J0|I3L2J0_HUMAN	STYX	CENTER	1	0.9999	0.998	0.998	VASLEKGTAPAARARTPLTAAQQKYKKGDVV
sp|Q5TDH0|DDI2_HUMAN_126 127 128_C	R.QPPGTQQSHSSPGEI(TSS)phosPQGLDNPALLR.D	R.QPPGTQQSHSSPGEI(TSS)phosPQGLDNPALLR.D	-0.927001	0.185755	2	7	sp|Q5TDH0|DDI2_HUMAN	STYX	CENTER	0.9942	0.9956	0.999	0.998	QPPGTQQSHSSPGEITSSPQGLDNPALLRDM PPGTQQSHSSPGEITSSPQGLDNPALLRDML PGTQQSHSSPGEITSSPQGLDNPALLRDMLL
sp|P02545|LMNA_HUMAN_423 424_C	R.KLE(ST)phosESR.S	R.KLE(ST)phosESR.S	-0.926171	-0.233284	6	10	sp|P02545|LMNA_HUMAN	STYX	CENTER	0.9978	0.9989	0.997	0.998	QTQGGGSVTKKRKLESTESRSSFSQHARTSG TQGGGSVTKKRKLESTESRSSFSQHARTSGR
sp|P16144|ITB4_HUMAN_1498	R.SphosEHSHSTTLPR.D	R.SphosEHSHSTTLPR.D	-0.924513	-0.0749674	2	2	sp|P16144|ITB4_HUMAN	STYX	CENTER	0.999	1	0.713	0.996	STSSTLTRDYNSLTRSEHSHSTTLPRDYSTL
sp|Q8TF47|ZFP90_HUMAN_538 539_C	R.R(SS)phosLTQHER.T	R.R(SS)phosLTQHER.T	-0.923134	0.311286	2	2	sp|Q8TF47|ZFP90_HUMAN	STYX	CENTER	0.9995	0.9988	0.873	0.893	KPYECNECGEAFSRRSSLTQHERTHTGEKPY PYECNECGEAFSRRSSLTQHERTHTGEKPYE
tr|Q5T760|Q5T760_HUMAN_340 341_C	R.SA(SS)phosLHICDSR.E	R.SA(SS)phosLHICDSR.E	-0.922032	0.149535	2	9	tr|Q5T760|Q5T760_HUMAN	STYX	CENTER	0.9999	1	0.866	0.998	TPPKSYSTARRSRSASSLHICDSRERRRRRS PPKSYSTARRSRSASSLHICDSRERRRRRSR
sp|Q9P1Y5|CAMP3_HUMAN_544	K.APVYMPHPETPSKPSPCLVGEASKPPAPSphosEGSPK.A	C.LVGEASKPPAPSphosEGSPK.A	-0.921757	0.0422652	2	4	sp|Q9P1Y5|CAMP3_HUMAN	STYX	CENTER	1	0.9977	0.923	0.95	PSPCLVGEASKPPAPSEGSPKAVASSPAATN
sp|Q13547|HDAC1_HUMAN_409	R.ISICSphosSDKR.L	R.ISICSphosSDKR.L	-0.920383	0.0328871	6	2	sp|Q13547|HDAC1_HUMAN	STYX	CENTER	0.9994	0.9997	0.985	0.922	GDEDEDDPDKRISICSSDKRIACEEEFSDSE
sp|Q9H0E3|SP130_HUMAN_441 442_C	K.VVPQQITH(TS)phosPR.L	K.VVPQQITH(TS)phosPR.L	-0.920383	0.0613077	8	21	sp|Q9H0E3|SP130_HUMAN	STYX	CENTER	0.9998	1	0.996	0.998	SNIPVAKVVPQQITHTSPRIQPDYPAERSSL NIPVAKVVPQQITHTSPRIQPDYPAERSSLI
sp|Q8IWW6|RHG12_HUMAN_104	R.STphosENVNKLPELSSFGKPSSSVQGT.G	R.STphosENVNKLPELSSFGKPSSSVQGTGLIR.D	-0.91546	-0.133195	2	1	sp|Q8IWW6|RHG12_HUMAN	STYX	CENTER	0.9865	1	0.927	0.945	NNSTKIMQSLHLQRSTENVNKLPELSSFGKP
sp|Q96P16|RPR1A_HUMAN_152 153_C	K.VDENENC(SS)phosLGSPSEPPQTLDLVR.A	K.VDENENC(SS)phosLGSPSEPPQTLDLVR.A	-0.91546	0.332981	2	13	sp|Q96P16|RPR1A_HUMAN	STYX	CENTER	0.9968	1	0.66	0.917	KRTYEQIKVDENENCSSLGSPSEPPQTLDLV RTYEQIKVDENENCSSLGSPSEPPQTLDLVR
sp|P49759|CLK1_HUMAN_337 338_C	K.VVDFGSATYDDEHH(ST)phosLVSTR.H	K.VVDFGSATYDDEHH(ST)phosLVSTR.H	-0.911653	-0.193949	8	9	sp|P49759|CLK1_HUMAN	STYX	CENTER	1	1	0.895	0.974	KVVDFGSATYDDEHHSTLVSTRHYRAPEVIL VVDFGSATYDDEHHSTLVSTRHYRAPEVILA
sp|O60583|CCNT2_HUMAN_601	R.SphosPVGLSSDGISSSSSSSR.K	R.SphosPVGLSSDGISSSSSSSR.K	-0.910975	0.426763	14	9	sp|O60583|CCNT2_HUMAN	STYX	Q1	1	1	0.998	0.998	GSKHSADGIPPTVLRSPVGLSSDGISSSSSS
sp|Q15042|RB3GP_HUMAN_537	K.KTSphosASDVTNIYPGDAGK.A	K.KTSphosASDVTNIYPGDAGK.A	-0.910569	0.343351	4	10	sp|Q15042|RB3GP_HUMAN	STYX	CENTER	0.9992	0.9995	0.986	0.984	CCIERKKARDEGKKTSASDVTNIYPGDAGKA
sp|Q5SW79|CE170_HUMAN_667	K.VVTQRSphosEIGEK.Q	K.VVTQRSphosEIGEK.Q	-0.910569	-0.103752	2	9	sp|Q5SW79|CE170_HUMAN	STYX	CENTER	1	1	0.989	0.996	EKSLESHRAKVVTQRSEIGEKQDTELQEKET
sp|P53618|COPB_HUMAN_644	R.QSLSHMLSphosAK.L	R.QSLSHMLSphosAK.L	-0.910434	0.69379	1	2	sp|P53618|COPB_HUMAN	STYX	Q1	0.9971	0.9919	0.872	0.974	DIFNKECRQSLSHMLSAKLEEEKLSQKKESE
sp|Q13472|TOP3A_HUMAN_971	R.ASSphosSDMGSTAK.K	R.ASSphosSDMGSTAK.K	-0.910434	0.43137	3	4	sp|Q13472|TOP3A_HUMAN	STYX	Q1	0.9982	0.9999	0.98	0.989	RTLESEARSKRPRASSSDMGSTAKKPRKCSL
sp|Q7KZ85|SPT6H_HUMAN_1532	R.TRTphosPASINATPANINLADLTR.A	R.TRTphosPASINATPANINLADLTR.A	-0.910434	0.844321	6	14	sp|Q7KZ85|SPT6H_HUMAN	STYX	Q1	1	1	0.988	0.982	DPVPGITPSSSSRTRTPASINATPANINLAD
sp|Q8IY18|SMC5_HUMAN_35	R.KNSphosAPQLPLLQ.S	R.KNSphosAPQLPLLQSSGPFVEGSIVR.L	-0.910434	0.561513	13	31	sp|Q8IY18|SMC5_HUMAN	STYX	Q1	1	1	1	1	LPRDPSSEVPSKRKNSAPQLPLLQSSGPFVE
sp|Q9HCE3|ZN532_HUMAN_1140	K.EMTDATNEEETEIKEDTKVPSphosPK.R	K.EMTDATNEEETEIKEDTKVPSphosPK.R	-0.910434	0.551345	1	4	sp|Q9HCE3|ZN532_HUMAN	STYX	Q1	0.9999	1	0.994	0.996	TNEEETEIKEDTKVPSPKRKLEEPVLEFRPP
sp|P55196|AFAD_HUMAN_1799	R.LFSphosQGQDVSNK.V	R.LFSphosQGQDVSNK.V	-0.910434	-0.802371	5	6	sp|P55196|AFAD_HUMAN	STYQ	Q4	0.9995	0.9999	0.998	0.998	GAPENLTFKERQRLFSQGQDVSNKVKASRKL
sp|Q6IQ19|CCSAP_HUMAN_240	R.AHSphosVDVEK.N	R.AHSphosVDVEK.N	-0.910434	-0.675424	1	2	sp|Q6IQ19|CCSAP_HUMAN	STYX	Q4	0.9903	0.9998	1	1	QVEKRKLVAQRQRAHSVDVEKNRKMKASSSE
sp|Q9BRD0|BUD13_HUMAN_163	R.HDTPDPSphosPLR.G	R.HDTPDPSphosPLR.G	-0.910434	-0.951748	3	7	sp|Q9BRD0|BUD13_HUMAN	STYX	Q4	1	0.9999	0.988	0.998	PDPSPRRARHDTPDPSPLRGARHDSDTSPPR
sp|O15085|ARHGB_HUMAN_1461 1462_C	K.SLGGESSGG(TT)phosPVGSFHTEAAR.W	K.SLGGESSGG(TT)phosPVGSFHTEAAR.W	-0.910434	-0.133195	1	3	sp|O15085|ARHGB_HUMAN	STYX	CENTER	0.9976	0.9974	0.98	0.994	HRELLKSLGGESSGGTTPVGSFHTEAARWTD RELLKSLGGESSGGTTPVGSFHTEAARWTDG
sp|O43719|HTSF1_HUMAN_387	R.SDSphosVSASER.A	R.RSDSphosVSASER.A	-0.910434	0.137257	31	29	sp|O43719|HTSF1_HUMAN	STYX	CENTER	0.9996	0.9999	0.995	0.994	FLNAPEANRGLRRSDSVSASERAGPSRARHF
sp|O75128|COBL_HUMAN_962 963_C	R.KL(ST)phosQDRPAAIHR.S	R.KL(ST)phosQDRPAAIHR.S	-0.910434	-0.0466076	1	3	sp|O75128|COBL_HUMAN	STYQ	CENTER	1	1	1	1	GAPPRGEVIGPHRKLSTQDRPAAIHRSSCFS APPRGEVIGPHRKLSTQDRPAAIHRSSCFSL
sp|O95471|CLD7_HUMAN_206 207_C	K.SN(SS)phosKEYV.-	K.SN(SS)phosKEYV.-	-0.910434	-0.0404466	5	4	sp|O95471|CLD7_HUMAN	STYX	CENTER	0.9764	0.9979	0.994	0.994	SKAGYRVPRSYPKSNSSKEYV__________ KAGYRVPRSYPKSNSSKEYV___________
sp|P15822|ZEP1_HUMAN_479	K.LGLVLQPDAGGLFLSHESphosPK.A	K.LGLVLQPDAGGLFLSHESphosPK.A	-0.910434	0.266892	3	1	sp|P15822|ZEP1_HUMAN	STYX	CENTER	1	1	0.989	0.972	LVLQPDAGGLFLSHESPKALSIHSDVEDSGE
sp|P28715|ERCC5_HUMAN_523	R.ELTphosPASPTCTNSVSK.N	R.ELTphosPASPTCTNSVSK.N	-0.910434	0.209406	1	1	sp|P28715|ERCC5_HUMAN	STYX	CENTER	0.9993	0.9999	0.497	0.478	VRHSDAPGLPNGRELTPASPTCTNSVSKNET
sp|P35222|CTNB1_HUMAN_556	R.TSMGGTphosQQQFVEGVR.M	R.TSMGGTphosQQQFVEGVR.M	-0.910434	0.0217793	3	1	sp|P35222|CTNB1_HUMAN	STYQ	CENTER	0.9999	0.9994	0.912	0.874	VRAHQDTQRRTSMGGTQQQFVEGVRMEEIVE
sp|P98175|RBM10_HUMAN_531	Y.TIMSphosPAVLK.S	Y.TIMSphosPAVLK.S	-0.910434	0.0350762	14	5	sp|P98175|RBM10_HUMAN	STYX	CENTER	0.993	1	0.998	0.997	SSQGTAANSQSYTIMSPAVLKSELQSPTHPS
sp|Q13098|CSN1_HUMAN_479	R.EGSQGELTphosPANSQSR.M	R.EGSQGELTphosPANSQSR.M	-0.910434	0.28926	6	16	sp|Q13098|CSN1_HUMAN	STYX	CENTER	1	1	0.997	0.997	IHVKSPPREGSQGELTPANSQSRMSTNM___
sp|Q15459|SF3A1_HUMAN_451	R.EKQSphosDDEVYAPGLDIESSLK.Q	R.EKQSphosDDEVYAPGLDIESSLK.Q	-0.910434	-0.0748967	17	7	sp|Q15459|SF3A1_HUMAN	STYX	CENTER	1	1	0.999	0.998	PRWLEQRDRSIREKQSDDEVYAPGLDIESSL
sp|Q5VTQ0|TT39B_HUMAN_120	R.GASphosTVSSSSSTK.V	R.GASphosTVSSSSSTK.V	-0.910434	0.196853	2	2	sp|Q5VTQ0|TT39B_HUMAN	STYX	CENTER	0.9974	0.9999	0.995	0.988	FASCDTQQAPRQRGASTVSSSSSTKVDLKSG
sp|Q5VZL5|ZMYM4_HUMAN_595	K.TSAIPQYHLAMSphosDGSIR.N	K.TSAIPQYHLAMSphosDGSIR.N	-0.910434	0.16171	1	1	sp|Q5VZL5|ZMYM4_HUMAN	STYX	CENTER	0.9767	0.9895	0.543	0.934	NSCKTSAIPQYHLAMSDGSIRNFCSYSCVVA
sp|Q96IQ9|ZN414_HUMAN_265	Y.LNPAPFGLSphosPPR.L	Y.LNPAPFGLSphosPPR.L	-0.910434	-0.257375	3	3	sp|Q96IQ9|ZN414_HUMAN	STYX	CENTER	0.9918	0.9875	1	1	TGPFLPYLNPAPFGLSPPRLRPFLAAAPGPP
sp|Q99959|PKP2_HUMAN_197	R.SphosEIVGVSR.A	R.SphosEIVGVSR.A	-0.910434	0.185755	3	5	sp|Q99959|PKP2_HUMAN	STYX	CENTER	0.9989	0.9993	0.998	0.997	ESRRAALLVPPRYARSEIVGVSRAGTTSRQR
sp|Q99959|PKP2_HUMAN_293 294_C	R.SSWHQ(SS)phosFHSTR.T	R.SSWHQ(SS)phosFHSTR.T	-0.910434	0.137257	5	1	sp|Q99959|PKP2_HUMAN	STYX	CENTER	0.9991	0.9991	0.998	0.998	QPVTQNRASRSSWHQSSFHSTRTLREAGPSV PVTQNRASRSSWHQSSFHSTRTLREAGPSVA
sp|Q9BY89|K1671_HUMAN_549	K.EGHSphosLDGACIPR.S	K.EGHSphosLDGACIPR.S	-0.910434	0.173782	8	3	sp|Q9BY89|K1671_HUMAN	STYX	CENTER	0.9997	0.9999	1	1	GEFPKEPREKQKEGHSLDGACIPRSPWKPGT
sp|Q9C0A6|SETD5_HUMAN_591	R.RSSphosQAGDIAAEK.L	R.RSSphosQAGDIAAEK.L	-0.910434	-0.0326684	9	6	sp|Q9C0A6|SETD5_HUMAN	STYQ	CENTER	1	1	0.966	0.984	IPSTPQSVGVNTRRSSQAGDIAAEKLVPKPP
sp|Q9HC62|SENP2_HUMAN_344	R.KVSphosIIETK.E	R.KVSphosIIETK.E	-0.910434	-0.306843	4	9	sp|Q9HC62|SENP2_HUMAN	STYX	CENTER	0.9993	0.9997	0.996	0.997	LRLGSGSNGLLRRKVSIIETKEKNCSGKERD
sp|P55196|AFAD_HUMAN_1230	R.EYphosFTFPASK.S	R.EYphosFTFPASK.S	-0.910298	-0.447706	2	1	sp|P55196|AFAD_HUMAN	STYX	Q4	0.9869	0.9995	0.996	0.997	RPEAYPIPTQTYTREYFTFPASKSQDRMAPP
sp|Q9C0B0|UNK_HUMAN_378	R.NSSLGSphosPSNLCGSPPGSIR.K	R.NSSLGSphosPSNLCGSPPGSIR.K	-0.908946	-0.0966475	2	2	sp|Q9C0B0|UNK_HUMAN	STYX	CENTER	0.9928	0.9876	0.336	0.799	APDLSALLCRNSSLGSPSNLCGSPPGSIRKP
sp|Q6WKZ4|RFIP1_HUMAN_358	K.HLFSSTphosENLAAGSWKEPAEGGGLSSDR.Q	K.HLFSSTphosENLAAGSWKEPAEGGGLSSDR.Q	-0.906519	-0.0749674	4	2	sp|Q6WKZ4|RFIP1_HUMAN	STYX	CENTER	1	1	0.961	0.98	SPSPKGFRKKHLFSSTENLAAGSWKEPAEGG
sp|P16220|CREB1_HUMAN_340	K.DLYCHKSphosD.-	K.DLYCHKSphosD.-	-0.90625	0.0350762	2	1	sp|P16220|CREB1_HUMAN	STYX	CENTER	0.9831	0.9972	0.995	0.995	LIEELKALKDLYCHKSD______________
sp|Q9Y5A6|ZSC21_HUMAN_135 136_C	R.ELDEPGHQV(ST)phosPPNEQKPVWEK.L	R.ELDEPGHQV(ST)phosPPNEQKPVWEK.L	-0.905174	0.790454	4	7	sp|Q9Y5A6|ZSC21_HUMAN	STYX	Q1	0.9998	1	1	1	LEDLERELDEPGHQVSTPPNEQKPVWEKISS EDLERELDEPGHQVSTPPNEQKPVWEKISSS
sp|Q9Y2W2|WBP11_HUMAN_600	K.GATAAPQRKSphosEDDSAVPLAK.A	K.SphosEDDSAVPLAK.A	-0.904636	0.836747	2	4	sp|Q9Y2W2|WBP11_HUMAN	STYX	Q1	0.9997	1	0.992	0.996	VRRENKGATAAPQRKSEDDSAVPLAKAAPKS
sp|P27694|RFA1_HUMAN_34 35_C	K.GDTNIKPILQVINIRPI(TT)phosGNSPPR.Y	K.GDTNIKPILQVINIRPI(TT)phosGNSPPR.Y	-0.902223	0.278119	2	7	sp|P27694|RFA1_HUMAN	STYX	CENTER	1	1	0.568	0.99	TNIKPILQVINIRPITTGNSPPRYRLLMSDG NIKPILQVINIRPITTGNSPPRYRLLMSDGL
sp|Q9UQ35|SRRM2_HUMAN_2688	R.KPIDSLRDSphosR.S	R.KPIDSLRDSphosR.S	-0.901421	-0.359012	8	6	sp|Q9UQ35|SRRM2_HUMAN	STYX	CENTER	1	0.9994	0.96	0.921	RRSRSPRKPIDSLRDSRSLSYSPVERRRPSP
sp|Q12888|TP53B_HUMAN_1672 1673_C	K.LI(TS)phosEEER.S	K.LI(TS)phosEEERSPAKR.G	-0.900886	-0.900218	10	15	sp|Q12888|TP53B_HUMAN	STYX	Q4	0.9992	0.9999	1	1	PRASMGVLSGKRKLITSEEERSPAKRGRKSA RASMGVLSGKRKLITSEEERSPAKRGRKSAT
sp|Q8NFA0|UBP32_HUMAN_1421 1422 1423_C	K.L(SSS)phosKENLDASKENGAGQICELADALSR.G	K.L(SSS)phosKENLDASK.E	-0.900886	0.419709	6	20	sp|Q8NFA0|UBP32_HUMAN	STYX	CENTER	1	1	1	1.001	KGRLRLPQIGSKNKLSSSKENLDASKENGAG GRLRLPQIGSKNKLSSSKENLDASKENGAGQ RLRLPQIGSKNKLSSSKENLDASKENGAGQI
sp|Q9UHB6|LIMA1_HUMAN_617	K.GWSphosMSEQSEESVGGR.V	K.GWSphosMSEQSEESVGGR.V	-0.900886	0.118195	12	8	sp|Q9UHB6|LIMA1_HUMAN	STYX	CENTER	1	1	0.997	0.996	VKSPKTVSPPIRKGWSMSEQSEESVGGRVAE
sp|A8K0R7|ZN839_HUMAN_316	R.ACSphosETLAESR.T	R.ACSphosETLAESR.T	-0.900619	0.48606	4	2	sp|A8K0R7|ZN839_HUMAN	STYX	Q1	0.9997	0.9999	0.996	0.992	LLRSERYQGPRRRACSETLAESRTAVLQQRR
sp|Q8NG31|KNL1_HUMAN_60	R.RVSphosFADTIK.V	R.RVSphosFADTIK.V	-0.900619	0.597809	4	3	sp|Q8NG31|KNL1_HUMAN	STYX	Q1	0.9993	0.9999	0.988	0.978	QESNALRNKKNSRRVSFADTIKVFQTESHMK
sp|Q9BYW2|SETD2_HUMAN_437 438_C	R.YHR(SS)phosPYR.E	R.YHR(SS)phosPYR.E	-0.900619	0.693157	2	3	sp|Q9BYW2|SETD2_HUMAN	STYX	Q1	0.9985	0.9952	0.584	0.891	SERSHYYDSDRRYHRSSPYRERTRYSRPYTD ERSHYYDSDRRYHRSSPYRERTRYSRPYTDN
sp|P21127|CD11B_HUMAN_448	R.IEEGTphosYGVVYR.A	R.IEEGTphosYGVVYR.A	-0.900619	-0.103825	8	2	sp|P21127|CD11B_HUMAN	STYX	CENTER	0.9997	0.9999	0.992	0.978	RSVEEFQCLNRIEEGTYGVVYRAKDKKTDEI
sp|Q13425|SNTB2_HUMAN_393	R.SphosPSLGSDLTFATR.T	R.SphosPSLGSDLTFATR.T	-0.900619	-0.133195	12	15	sp|Q13425|SNTB2_HUMAN	STYX	CENTER	1	0.9999	0.995	0.985	PLVATRLVHSGSGCRSPSLGSDLTFATRTGS
sp|Q68CP9|ARID2_HUMAN_1302 1303_C	R.KYSD(SS)phosLPPSNSGK.L	R.KYSD(SS)phosLPPSNSGK.L	-0.900085	-0.0895406	2	6	sp|Q68CP9|ARID2_HUMAN	STYX	CENTER	0.9978	0.9995	0.952	0.944	EMHVGSLLNGRKYSDSSLPPSNSGKIQSETN MHVGSLLNGRKYSDSSLPPSNSGKIQSETNQ
sp|O75533|SF3B1_HUMAN_278	R.GDTPGHATphosPGHGGATSSAR.K	R.GDTPGHATphosPGHGGATSSAR.K	-0.894106	0.31112	4	2	sp|O75533|SF3B1_HUMAN	STYX	CENTER	0.993	0.9968	0.992	0.991	AGAATPGRGDTPGHATPGHGGATSSARKNRW
sp|Q9NVA2|SEP11_HUMAN_17	R.NLSphosLSGHVGFDSLPDQLVNK.S	R.NLSphosLSGHVGFDSLPDQLVNK.S	-0.894106	-0.111075	2	4	sp|Q9NVA2|SEP11_HUMAN	STYX	CENTER	1	1	0.916	0.975	AVAVGRPSNEELRNLSLSGHVGFDSLPDQLV
sp|P05787|K2C8_HUMAN_451	Y.SLGSSFGSGAGSSSphosFSR.T	F.GSGAGSSSphosFSR.T	-0.892916	-0.900218	4	1	sp|P05787|K2C8_HUMAN	STYX	Q4	0.9726	0.9854	0.957	0.958	SYSLGSSFGSGAGSSSFSRTSSSRAVVVKKI
sp|Q14573|ITPR3_HUMAN_1832	R.VASphosFSIPGSSSR.Y	R.VASphosFSIPGSSSR.Y	-0.891332	0.137257	8	15	sp|Q14573|ITPR3_HUMAN	STYX	CENTER	0.9998	1	0.997	0.998	EDREPVDPTTKGRVASFSIPGSSSRYSLGPS
sp|Q9P2D0|IBTK_HUMAN_990	R.KRSphosDSSGGYNLSDIIQSPSSTGLLK.S	R.KRSphosDSSGGYNLSDIIQSPSSTGLLK.S	-0.891332	-0.393258	6	6	sp|Q9P2D0|IBTK_HUMAN	STYX	CENTER	0.9904	0.9973	0.991	0.994	FKKAKTKAKKKPRKRSDSSGGYNLSDIIQSP
sp|Q641Q2|WAC2A_HUMAN_32	R.RSSphosQSWSL.A	R.RSSphosQSWSL.A	-0.890937	0.0613077	2	1	sp|Q641Q2|WAC2A_HUMAN	STYQ	CENTER	0.9805	0.9366	0.983	0.978	PVWERPWSVEEIRRSSQSWSLAADAGLLQFL
sp|O75182|SIN3B_HUMAN_29	R.SphosGSAGHEKLPVHVEDALTYLDQVK.L	R.SphosGSAGHEKLPVHVEDALTYLDQVK.L	-0.890805	0.925103	2	1	sp|O75182|SIN3B_HUMAN	STYX	Q1	0.9997	0.9924	0.84	0.497	GGPAGRGLSGARWGRSGSAGHEKLPVHVEDA
sp|P81408|F189B_HUMAN_493	R.SHSphosDPGITTSSDTADFR.D	R.SHSphosDPGITTSSDTADFR.D	-0.890805	0.758745	1	3	sp|P81408|F189B_HUMAN	STYX	Q1	1	1	0.986	0.996	PHPASPPPLLLPRSHSDPGITTSSDTADFRD
sp|Q15345|LRC41_HUMAN_326 327_C	R.(ST)phosQESLTAGGTDLKR.E	R.(ST)phosQESLTAGGTDLKR.E	-0.890805	0.888944	3	8	sp|Q15345|LRC41_HUMAN	STYQ	Q1	1	1	0.962	0.998	KQMPRAAPATRVTRRSTQESLTAGGTDLKRE QMPRAAPATRVTRRSTQESLTAGGTDLKREL
sp|Q71F56|MD13L_HUMAN_747	K.NKSphosEDGFGTK.D	K.NKSphosEDGFGTK.D	-0.890805	1.62004	3	5	sp|Q71F56|MD13L_HUMAN	STYX	Q1	0.9761	0.9984	0.997	0.997	KCKQGTEKDSLKKNKSEDGFGTKDVTTPGHS
sp|Q9C0A6|SETD5_HUMAN_590 591_C	R.R(SS)phosQAGDIAAEK.L	R.(SS)phosQAGDIAAEK.L	-0.890805	0.798273	1	1	sp|Q9C0A6|SETD5_HUMAN	STYQ	Q1	0.9999	0.9995	1	1	TIPSTPQSVGVNTRRSSQAGDIAAEKLVPKP IPSTPQSVGVNTRRSSQAGDIAAEKLVPKPP
sp|Q9H0U9|TSYL1_HUMAN_142	R.SASphosELTAGAEAEAEEVK.T	R.SASphosELTAGAEAEAEEVK.T	-0.890805	1.60674	1	1	sp|Q9H0U9|TSYL1_HUMAN	STYX	Q1	0.9944	1	0.961	0.989	GGEKALEICGAQRSASELTAGAEAEAEEVKT
sp|Q9Y2Z0|SGT1_HUMAN_279 280 281_C	K.NLYP(SSS)phosPYTR.N	K.NLYP(SSS)phosPYTR.N	-0.890805	0.610279	1	2	sp|Q9Y2Z0|SGT1_HUMAN	STYX	Q1	0.9862	0.9991	0.996	0.968	PTPKQFVADVKNLYPSSSPYTRNWDKLVGEI TPKQFVADVKNLYPSSSPYTRNWDKLVGEIK PKQFVADVKNLYPSSSPYTRNWDKLVGEIKE
sp|O75427|LRCH4_HUMAN_313	K.RWSphosGNESTDEFSELSFR.L	K.RWSphosGNESTDEFSELSFR.L	-0.890805	-1.73311	1	1	sp|O75427|LRCH4_HUMAN	STYX	Q4	0.9995	1	0.843	0.994	LDSGFHSVDSGSKRWSGNESTDEFSELSFRI
sp|P42166|LAP2A_HUMAN_154	K.LREQGTphosESR.S	K.LREQGTphosESR.S	-0.890805	-0.839565	7	2	sp|P42166|LAP2A_HUMAN	STYX	Q4	0.9966	0.993	0.989	0.988	RKLYEKKLLKLREQGTESRSSTPLPTISSSA
sp|Q9BXK5|B2L13_HUMAN_420	R.EESphosLVEELSPASEK.K	R.EESphosLVEELSPASEK.K	-0.890805	-1.06068	1	1	sp|Q9BXK5|B2L13_HUMAN	STYX	Q4	0.9856	0.9995	0.858	0.991	TETLLSEKEINAREESLVEELSPASEKKPVP
sp|O15194|CTDSL_HUMAN_33	K.ASQCNVSphosLK.K	K.ASQCNVSphosLK.K	-0.890805	-0.212963	6	2	sp|O15194|CTDSL_HUMAN	STYX	CENTER	0.9983	0.9939	0.998	0.995	GRLPGAGEKASQCNVSLKKQRSRSILSSFFC
sp|O60716|CTND1_HUMAN_899	K.SphosLDNNYSTPNER.G	K.SphosLDNNYSTPNER.G	-0.890805	-0.133195	3	1	sp|O60716|CTND1_HUMAN	STYX	CENTER	0.9998	0.9999	0.998	0.996	DREEIQMSNMGSNTKSLDNNYSTPNERGDHN
sp|O94808|GFPT2_HUMAN_244 245_C	K.RLD(SS)phosACLHAVGDK.A	K.RLD(SS)phosACLHAVGDK.A	-0.890805	0.375416	3	12	sp|O94808|GFPT2_HUMAN	STYX	CENTER	1	1	1	1	ENVKNICKTRMKRLDSSACLHAVGDKAVEFF NVKNICKTRMKRLDSSACLHAVGDKAVEFFF
sp|P07947|YES_HUMAN_111	R.TTEDLSphosFK.K	R.TTEDLSphosFK.K	-0.890805	-0.396012	1	2	sp|P07947|YES_HUMAN	STYX	CENTER	0.9816	0.9984	0.995	0.993	FVALYDYEARTTEDLSFKKGERFQIINNTEG
sp|P55081|MFAP1_HUMAN_94	R.LQNRISphosEDVEER.L	R.ISphosEDVEER.L	-0.890805	-0.0257655	9	12	sp|P55081|MFAP1_HUMAN	STYX	CENTER	0.9993	0.9999	1	1	DSSSDPRLRRLQNRISEDVEERLARHRKIVE
sp|P98175|RBM10_HUMAN_797	R.AHLSphosENELEALEK.N	R.AHLSphosENELEALEK.N	-0.890805	0.31673	17	16	sp|P98175|RBM10_HUMAN	STYX	CENTER	1	1	1	1	GLHKQNLEIHRRAHLSENELEALEKNDMEQM
sp|Q05209|PTN12_HUMAN_571 587 588_C	K.TVSLTPSphosPTTQVETPDLVDHDN(TS)phosPLFR.T	K.TVSLTPSphosPTTQVETPDLVDHDN(TS)phosPLFR.T	-0.890805	-0.148146	1	6	sp|Q05209|PTN12_HUMAN	STYX	CENTER	0.9985	0.9996	1.226	1.202	SDINYQTRKTVSLTPSPTTQVETPDLVDHDN PTTQVETPDLVDHDNTSPLFRTPLSFTNPLH TTQVETPDLVDHDNTSPLFRTPLSFTNPLHS
sp|Q13523|PRP4B_HUMAN_87	K.EIIDASphosDKEGMSPAKR.T	K.EIIDASphosDKEGMSPAK.R	-0.890805	-0.0606828	1	11	sp|Q13523|PRP4B_HUMAN	STYX	CENTER	0.999	1	0.998	0.998	KHKHKKHKRKEIIDASDKEGMSPAKRTKLDD
sp|Q14847|LASP1_HUMAN_150 151 152_C	R.MGPSGGEGMEPERRDSQDG(SSY)phosR.R	R.MGPSGGEGMEPERRDSQDG(SSY)phosR.R	-0.890805	0.185755	15	3	sp|Q14847|LASP1_HUMAN	STYX	CENTER	0.9998	0.9978	0.927	0.822	GGEGMEPERRDSQDGSSYRRPLEQQQPHHIP GEGMEPERRDSQDGSSYRRPLEQQQPHHIPT EGMEPERRDSQDGSSYRRPLEQQQPHHIPTS
sp|Q15773|MLF2_HUMAN_216	R.LESphosSGAGGR.R	R.RLESphosSGAGGR.R	-0.890805	-0.306843	8	1	sp|Q15773|MLF2_HUMAN	STYX	CENTER	1	0.9995	0.947	0.901	SRFRQQRPLEFRRLESSGAGGRRAEGPPRLA
sp|Q5VTL8|PR38B_HUMAN_527	R.SphosQSIEQESQEK.Q	R.RRSphosQSIEQESQEK.Q	-0.890805	-0.103752	7	9	sp|Q5VTL8|PR38B_HUMAN	STYQ	CENTER	1	1	0.995	0.991	HSDSKDQSDKHDRRRSQSIEQESQEKQHKNK
sp|Q5VZK9|CARL1_HUMAN_1324	R.TFSphosQEVSR.R	R.TFSphosQEVSR.R	-0.890805	-0.171048	3	2	sp|Q5VZK9|CARL1_HUMAN	STYQ	CENTER	0.9993	0.9996	0.995	0.991	ERDGQSSPQPSPRTFSQEVSRRSWGQQAQEY
sp|Q5VZL5|ZMYM4_HUMAN_882 883_C	R.KD(ST)phosPVIANVVSL.A	R.KD(ST)phosPVIANVVSLASAPAAQPTVNSN.S	-0.890805	-0.148146	3	7	sp|Q5VZL5|ZMYM4_HUMAN	STYX	CENTER	1	0.9976	1	1	MVQAASAGPPSLRKDSTPVIANVVSLASAPA VQAASAGPPSLRKDSTPVIANVVSLASAPAA
sp|Q96EQ0|SGTB_HUMAN_295	R.SRSphosFSSSAEEHS.-	R.SRSphosFSSSAEEHS.-	-0.890805	0.300315	1	1	sp|Q96EQ0|SGTB_HUMAN	STYX	CENTER	0.9772	0.9809	0.985	0.902	NPELIEQLRNHIRSRSFSSSAEEHS______
sp|Q96II8|LRCH3_HUMAN_415	R.RISphosHEGSPVKPVAIR.E	R.RISphosHEGSPVKPVAIR.E	-0.890805	0.311286	13	16	sp|Q96II8|LRCH3_HUMAN	STYX	CENTER	1	1	0.997	0.998	SLSSQFMAYIEQRRISHEGSPVKPVAIREFQ
sp|Q96N46|TTC14_HUMAN_669 670 671_C	R.H(STS)phosPASSEYSWK.S	R.H(STS)phosPASSEYSWK.S	-0.890805	0.0613077	1	1	sp|Q96N46|TTC14_HUMAN	STYX	CENTER	0.9906	1	0.679	0.941	RKEHYRRWEPGSVRHSTSPASSEYSWKSVEK KEHYRRWEPGSVRHSTSPASSEYSWKSVEKY EHYRRWEPGSVRHSTSPASSEYSWKSVEKYK
sp|Q9BRD0|BUD13_HUMAN_135	R.HGTphosPDPSPR.K	R.HGTphosPDPSPR.K	-0.890805	0.354355	9	5	sp|Q9BRD0|BUD13_HUMAN	STYX	CENTER	0.9945	0.9992	0.996	0.997	RHDTPDSSPRRVRHGTPDPSPRKDRHDTPDP
sp|Q9BVC5|ASHWN_HUMAN_145 146 147 148_C	R.KLSN(SSSS)phosVSPLILSS.N	R.KLSN(SSSS)phosVSPLILSSNLPVNNK.T	-0.890805	0.385833	11	17	sp|Q9BVC5|ASHWN_HUMAN	STYX	CENTER	0.9981	0.9981	0.994	0.98	PQASFTSNAFRKLSNSSSSVSPLILSSNLPV QASFTSNAFRKLSNSSSSVSPLILSSNLPVN ASFTSNAFRKLSNSSSSVSPLILSSNLPVNN SFTSNAFRKLSNSSSSVSPLILSSNLPVNNK
sp|Q9H0C8|ILKAP_HUMAN_82	R.KTSphosEEEKNGSEELVEK.K	R.KTSphosEEEKNGSEELVEK.K	-0.890805	0.349031	5	2	sp|Q9H0C8|ILKAP_HUMAN	STYX	CENTER	1	1	0.967	0.956	SQMVKTEGKGAKRKTSEEEKNGSEELVEKKV
sp|Q9NWQ8|PHAG1_HUMAN_359	R.SPSSCNDLYphosATVK.D	R.SPSSCNDLYphosATVK.D	-0.890805	0.173782	2	3	sp|Q9NWQ8|PHAG1_HUMAN	STYX	CENTER	0.9998	1	0.998	0.997	IQGDPQRSPSSCNDLYATVKDFEKTPNSTLP
sp|Q9UHB7|AFF4_HUMAN_1043	K.NSYNNSQAPSphosPGLGSK.A	K.NSYNNSQAPSphosPGLGSK.A	-0.890805	0.197629	16	23	sp|Q9UHB7|AFF4_HUMAN	STYX	CENTER	1	1	0.998	0.998	LTEHLKNSYNNSQAPSPGLGSKAVGMPSPVS
sp|Q9UPV9|TRAK1_HUMAN_719	R.RLSphosLAESF.T	R.RLSphosLAESFTNTR.E	-0.890805	-0.0133226	1	2	sp|Q9UPV9|TRAK1_HUMAN	STYX	CENTER	0.9612	1	0.996	0.998	LKSTPVATPCTPRRLSLAESFTNTRESTTTM
sp|Q9UQB8|BAIP2_HUMAN_384	K.AIFSphosHAAGDNSTLLSFK.E	K.AIFSphosHAAGDNSTLLSFK.E	-0.890805	-0.290165	6	7	sp|Q9UQB8|BAIP2_HUMAN	STYX	CENTER	1	1	0.998	0.998	AGLERNGRMRVKAIFSHAAGDNSTLLSFKEG
tr|B7ZC06|B7ZC06_HUMAN_58 59 60 61_C	K.NGSNPE(TTTS)phosGGCHSPEDIQDILK.V	K.NGSNPE(TTTS)phosGGCHSPEDIQDILK.V	-0.890805	-0.225314	1	1	tr|B7ZC06|B7ZC06_HUMAN	STYX	CENTER	0.977	0.9238	0.522	0.549	GAKKKKKIKNGSNPETTTSGGCHSPEDIQDI AKKKKKIKNGSNPETTTSGGCHSPEDIQDIL KKKKKIKNGSNPETTTSGGCHSPEDIQDILK KKKKIKNGSNPETTTSGGCHSPEDIQDILKV
sp|Q99575|POP1_HUMAN_367	K.SAVCIADPLPTPSphosQEK.S	K.SAVCIADPLPTPSphosQEKSQTELPDEK.L	-0.889226	3.45424	8	17	sp|Q99575|POP1_HUMAN	STYQ	Q1	1	1	0.992	0.981	PIKSAVCIADPLPTPSQEKSQTELPDEKIGK
sp|Q9P227|RHG23_HUMAN_610 611 612_C	R.R(SSY)phosLLAITTER.S	R.R(SSY)phosLLAITTER.S	-0.888438	0.00835882	2	3	sp|Q9P227|RHG23_HUMAN	STYX	CENTER	1	1	0.997	1	RHYSQDCSSIKAGRRSSYLLAITTERSKSCD HYSQDCSSIKAGRRSSYLLAITTERSKSCDD YSQDCSSIKAGRRSSYLLAITTERSKSCDDG
sp|P18615|NELFE_HUMAN_91	R.SRTphosLEGK.L	R.SRTphosLEGK.L	-0.885032	1.37542	2	3	sp|P18615|NELFE_HUMAN	STYX	Q1	0.9655	0.9611	0.928	0.988	AIKAETKNSGFKRSRTLEGKLKDPEKGPVPT
sp|Q9UKL0|RCOR1_HUMAN_127	R.RSphosQERDNLGML.V	R.SphosQERDNLGMLVWSPNQNLSEAK.L	-0.885032	-0.103752	2	1	sp|Q9UKL0|RCOR1_HUMAN	STYQ	CENTER	0.9582	1	1	0.996	QAVVPDFDPAKLARRSQERDNLGMLVWSPNQ
sp|O75886|STAM2_HUMAN_374	K.LVNEAPVYSVYphosSK.L	K.LVNEAPVYSVYphosSK.L	-0.883726	0.133188	2	2	sp|O75886|STAM2_HUMAN	STYX	CENTER	0.9997	0.9999	0.97	0.973	ELYNKLVNEAPVYSVYSKLHPPAHYPPASSG
sp|Q92797|SYMPK_HUMAN_510	S.SMSphosPLEEEAPQAK.R	S.SMSphosPLEEEAPQAK.R	-0.881902	-0.733108	8	1	sp|Q92797|SYMPK_HUMAN	STYX	Q4	1	0.9899	0.988	0.984	AQGQAISVVGSLSSMSPLEEEAPQAKRRPEP
sp|Q9P2R6|RERE_HUMAN_1266	R.TLSEYARPHVMSphosPTNR.N	R.PHVMSphosPTNR.N	-0.881902	0.266892	2	10	sp|Q9P2R6|RERE_HUMAN	STYX	CENTER	0.9999	1	0.993	0.991	PALRTLSEYARPHVMSPTNRNHPFYMPLNPT
sp|Q09666|AHNK_HUMAN_440	K.FSphosVSGAK.G	K.FSphosVSGAK.G	-0.881382	0.726323	2	1	sp|Q09666|AHNK_HUMAN	STYX	Q1	0.9984	0.9807	0.991	0.992	PGSKLNVPKMKVPKFSVSGAKGEETGIDVTL
sp|O75128|COBL_HUMAN_566	R.NNNAGSphosFDSEGVASR.R	R.NNNAGSphosFDSEGVASR.R	-0.881122	-0.306843	2	3	sp|O75128|COBL_HUMAN	STYX	CENTER	1	1	0.995	0.995	PVDSGLFSNRNNNAGSFDSEGVASRRDSLAP
sp|O95210|STBD1_HUMAN_145	R.NESphosLESPMGEWGFQK.G	R.NESphosLESPMGEWGFQK.G	-0.881122	-0.249315	4	2	sp|O95210|STBD1_HUMAN	STYX	CENTER	1	0.9999	0.998	0.991	ETSNSRSYSEVSRNESLESPMGEWGFQKGQE
sp|Q8N1F7|NUP93_HUMAN_52	R.TLTRTSphosQETADVK.A	R.TLTRTSphosQETADVK.A	-0.881122	-0.393258	2	3	sp|Q8N1F7|NUP93_HUMAN	STYQ	CENTER	0.9908	0.9964	0.963	0.988	QQAGERLRSRTLTRTSQETADVKASVLLGSR
sp|Q9Y4E5|ZN451_HUMAN_1027	L.LNSISDTTKECDSphosDDNMGAK.N	K.ECDSphosDDNMGAK.N	-0.881122	0.173782	6	1	sp|Q9Y4E5|ZN451_HUMAN	STYX	CENTER	1	0.9996	0.992	1	CALLNSISDTTKECDSDDNMGAKNTSIGEEF
sp|O43290|SNUT1_HUMAN_596	R.SANGGSphosESDGEENIGWSTVNLDEEK.Q	R.SANGGSphosESDGEENIGWSTVNLDEEK.Q	-0.878787	0.650596	2	3	sp|O43290|SNUT1_HUMAN	STYX	Q1	0.9999	1	0.75	0.948	LMDFERDEERSANGGSESDGEENIGWSTVNL
sp|O15027|SC16A_HUMAN_1356	R.SphosLHSAHSLASR.R	R.SphosLHSAHSLASR.R	-0.876458	1.22689	2	7	sp|O15027|SC16A_HUMAN	STYX	Q1	0.998	0.9999	0.534	0.997	EEVDRRSVHSEHSARSLHSAHSLASRRSSLS
sp|Q9H792|PEAK1_HUMAN_648	K.SFLGTSphosGELSVK.E	K.SFLGTSphosGELSVK.E	-0.874653	-0.163253	2	1	sp|Q9H792|PEAK1_HUMAN	STYX	CENTER	0.9997	0.9972	0.979	0.934	NAYDNLAIYKSFLGTSGELSVKEKTTSVISH
sp|P11171|41_HUMAN_84 85_C	R.LF(SS)phosFLK.R	R.LF(SS)phosFLK.R	-0.872595	-0.209546	4	1	sp|P11171|41_HUMAN	STYX	CENTER	0.9892	0.9932	1	1	NKERTSESRGLSRLFSSFLKRPKSQVSEEEG KERTSESRGLSRLFSSFLKRPKSQVSEEEGK
sp|O60885|BRD4_HUMAN_294 295 296_C	R.KAD(TTT)phosPTTIDPIHEPPSLPPEPK.T	R.KAD(TTT)phosPTTIDPIHEPPSLPPEPK.T	-0.871953	-0.323717	4	1	sp|O60885|BRD4_HUMAN	STYX	CENTER	0.9941	0.9921	0.988	0.631	PQPVKTKKGVKRKADTTTPTTIDPIHEPPSL QPVKTKKGVKRKADTTTPTTIDPIHEPPSLP PVKTKKGVKRKADTTTPTTIDPIHEPPSLPP
sp|Q96N46|TTC14_HUMAN_671	R.HSTSphosPASSEYSWK.S	R.HSTSphosPASSEYSWK.S	-0.871953	-0.112712	2	6	sp|Q96N46|TTC14_HUMAN	STYX	CENTER	0.9986	0.9983	0.992	0.985	EHYRRWEPGSVRHSTSPASSEYSWKSVEKYK
sp|Q9UQ35|SRRM2_HUMAN_1061	K.GQSphosQTSPDHR.S	K.GQSphosQTSPDHR.S	-0.871568	1.02844	4	1	sp|Q9UQ35|SRRM2_HUMAN	STYQ	Q1	0.9979	0.9943	0.996	0.993	GESYFGVSSLQLKGQSQTSPDHRSDTSSPEV
sp|Q14739|LBR_HUMAN_128	K.LTPLILKPFGNSphosISR.Y	K.LTPLILKPFGNSphosISR.Y	-0.871568	-0.504289	14	8	sp|Q14739|LBR_HUMAN	STYX	Q4	1	1	0.991	0.987	VEVKLTPLILKPFGNSISRYNGEPEHIERND
sp|Q9UHB7|AFF4_HUMAN_549	R.QKSphosPAQSDSTTQR.R	R.QKSphosPAQSDSTTQR.R	-0.871568	0.0215319	6	2	sp|Q9UHB7|AFF4_HUMAN	STYX	CENTER	1	0.9996	0.998	0.997	KTIQKGSESGRGRQKSPAQSDSTTQRRTVGK
sp|Q641Q2|WAC2A_HUMAN_478	G.KVQSphosTADIFGDEEGDLFK.E	G.KVQSphosTADIFGDEEGDLFK.E	-0.87144	1.11864	1	1	sp|Q641Q2|WAC2A_HUMAN	STYX	Q1	1	1	0.983	0.931	FSAPHSKPSKTGKVQSTADIFGDEEGDLFKE
sp|Q8TC07|TBC15_HUMAN_70 71 72_C	R.KD(SSS)phosVVEWTQAPK.E	R.KD(SSS)phosVVEWTQAPK.E	-0.87144	0.51955	5	12	sp|Q8TC07|TBC15_HUMAN	STYX	Q1	1	1	0.999	0.999	DDALDSSSILYARKDSSSVVEWTQAPKERGH DALDSSSILYARKDSSSVVEWTQAPKERGHR ALDSSSILYARKDSSSVVEWTQAPKERGHRG
sp|Q96N67|DOCK7_HUMAN_963 964_C	R.M(SS)phosHTETSSFLQTLTGR.L	R.M(SS)phosHTETSSFLQTLTGR.L	-0.87144	0.500312	3	8	sp|Q96N67|DOCK7_HUMAN	STYX	Q1	0.9951	0.9982	0.935	0.989	SAESTQAMDRSCNRMSSHTETSSFLQTLTGR AESTQAMDRSCNRMSSHTETSSFLQTLTGRL
sp|P51116|FXR2_HUMAN_524 525_C	K.DPDSNPYSLLD(TS)phosEPEPPVDSEPGEPPPASAR.R	K.DPDSNPYSLLD(TS)phosEPEPPVDSEPGEPPPASAR.R	-0.87144	-0.595046	3	2	sp|P51116|FXR2_HUMAN	STYX	Q4	0.9935	0.994	0.994	0.998	SVLKDPDSNPYSLLDTSEPEPPVDSEPGEPP VLKDPDSNPYSLLDTSEPEPPVDSEPGEPPP
sp|Q92560|BAP1_HUMAN_369	R.LPAFLDNHNYAKSphosPMQEEEDLAAGVGR.S	R.LPAFLDNHNYAKSphosPMQEEEDLAAGVGR.S	-0.87144	-1.41118	3	1	sp|Q92560|BAP1_HUMAN	STYX	Q4	1	0.9999	0.998	0.957	VQRLPAFLDNHNYAKSPMQEEEDLAAGVGRS
sp|Q9BSJ6|PIMRE_HUMAN_16	R.SphosLQHQEQLEDSK.E	R.SphosLQHQEQLEDSK.E	-0.87144	-0.583361	5	3	sp|Q9BSJ6|PIMRE_HUMAN	STYX	Q4	1	1	0.998	0.999	MASRWQNMGTSVRRRSLQHQEQLEDSKELQP
sp|O15014|ZN609_HUMAN_358	R.FCDSphosPTSDLEMR.N	R.FCDSphosPTSDLEMR.N	-0.87144	0.112382	6	9	sp|O15014|ZN609_HUMAN	STYX	CENTER	1	1	0.995	0.995	LDCTRHDWAPPRFCDSPTSDLEMRNGRGRGK
sp|P08727|K1C19_HUMAN_395	R.SLLEGQEDHYNNLSphosASKVL.-	R.SLLEGQEDHYNNLSphosASK.V	-0.87144	-0.204281	8	10	sp|P08727|K1C19_HUMAN	STYX	CENTER	1	1	0.997	0.996	YRSLLEGQEDHYNNLSASKVL__________
sp|P22670|RFX1_HUMAN_159	K.PGHVSphosPLQLTNIQVPQQALPTQR.L	K.PGHVSphosPLQLTNIQVPQQALPTQR.L	-0.87144	0.411541	7	10	sp|P22670|RFX1_HUMAN	STYX	CENTER	1	1	0.999	0.998	RLLVQTSVQAKPGHVSPLQLTNIQVPQQALP
sp|P51116|FXR2_HUMAN_506	S.SSphosISSVLK.D	S.SSphosISSVLK.D	-0.87144	0.112382	1	1	sp|P51116|FXR2_HUMAN	STYX	CENTER	0.9361	0.9216	0.98	0.922	GPPPAPRPTSRYNSSSISSVLKDPDSNPYSL
sp|Q09666|AHNK_HUMAN_135	R.LKSphosEDGVEGDLGETQ.S	R.LKSphosEDGVEGDLGETQSR.T	-0.87144	0.197629	52	58	sp|Q09666|AHNK_HUMAN	STYX	CENTER	1	1	0.999	0.999	EYQRIYTTKIKPRLKSEDGVEGDLGETQSRT
sp|Q13435|SF3B2_HUMAN_307	R.SSLGQSphosASETEEDTVSVSK.K	R.SSLGQSphosASETEEDTVSVSKK.E	-0.87144	-0.00518771	60	47	sp|Q13435|SF3B2_HUMAN	STYX	CENTER	0.9995	0.9991	0.998	0.998	EEEEMETDARSSLGQSASETEEDTVSVSKKE
sp|Q13523|PRP4B_HUMAN_427 437	R.SphosKDASPINRWSphosPTR.R	R.SphosKDASPINRWSphosPTR.R	-0.87144	-0.155857	1	2	sp|Q13523|PRP4B_HUMAN	STYX	CENTER	0.9489	0.9975	0.705	0.952	PRTRPRDDILSRRERSKDASPINRWSPTRRR SRRERSKDASPINRWSPTRRRSRSPIRRRSR
sp|Q13557|KCC2D_HUMAN_280	R.STVASphosMMHR.Q	R.STVASphosMMHR.Q	-0.87144	-0.429327	1	3	sp|Q13557|KCC2D_HUMAN	STYX	CENTER	0.9993	0.9977	0.992	0.994	EALKHPWICQRSTVASMMHRQETVDCLKKFN
sp|Q13619|CUL4A_HUMAN_10	R.KGSphosFSAL.V	R.KGSphosFSALVGR.T	-0.87144	0.364924	8	9	sp|Q13619|CUL4A_HUMAN	STYX	CENTER	0.9998	0.9999	0.993	0.993	______MADEAPRKGSFSALVGRTNGLTKPA
sp|Q14980|NUMA1_HUMAN_1969	R.RASphosMQPIQIAEGT.G	R.RASphosMQPIQIAEGTGITTR.Q	-0.87144	0.0613077	18	23	sp|Q14980|NUMA1_HUMAN	STYX	CENTER	1	1	0.999	0.999	EEMKTGDPQETLRRASMQPIQIAEGTGITTR
sp|Q15035|TRAM2_HUMAN_346	K.RESphosGYHENGVVK.A	K.RESphosGYHENGVVK.A	-0.87144	-0.273677	1	7	sp|Q15035|TRAM2_HUMAN	STYX	CENTER	0.9999	1	0.5	0.977	VPATPRLPARLIKRESGYHENGVVKAENGTS
sp|Q15061|WDR43_HUMAN_77	R.LQAKESphosPQR.K	R.LQAKESphosPQRK.K	-0.87144	0.173782	39	35	sp|Q15061|WDR43_HUMAN	STYX	CENTER	0.9984	0.9998	1	1	CTCLAWAPARLQAKESPQRKKRKSEAVGMSN
sp|Q5THJ4|VP13D_HUMAN_2093	R.KTTSphosTEEPR.G	K.TTSphosTEEPR.G	-0.87144	-0.0820743	1	2	sp|Q5THJ4|VP13D_HUMAN	STYX	CENTER	0.999	0.9998	0.936	0.971	ASPTGIPKHSLRKTTSTEEPRGTHSQGQFTM
sp|Q5VUA4|ZN318_HUMAN_1945	R.SphosKDFQVK.K	R.SphosKDFQVK.K	-0.87144	0.244172	9	7	sp|Q5VUA4|ZN318_HUMAN	STYX	CENTER	0.997	0.9991	1	1	SRTSRYRSLKLKRERSKDFQVKKIYELAVWD
sp|Q6IN85|P4R3A_HUMAN_741	K.TNLSGRQSphosPSFK.L	K.TNLSGRQSphosPSFK.L	-0.87144	0.185755	13	21	sp|Q6IN85|P4R3A_HUMAN	STYX	CENTER	0.9983	0.9992	0.992	0.993	EEKEVLLKTNLSGRQSPSFKLSLSSGTKTNL
sp|Q6P3W7|SCYL2_HUMAN_677	K.RASphosLTLEEK.Q	K.RASphosLTLEEK.Q	-0.87144	0.311286	6	5	sp|Q6P3W7|SCYL2_HUMAN	STYX	CENTER	0.9983	0.9988	0.973	0.969	SENKEDGLQNKHKRASLTLEEKQKLAKEQEQ
sp|Q6UB98|ANR12_HUMAN_1367 1368_C	R.DLSNVSNIH(SS)phosFATSPTGASNSK.Y	R.DLSNVSNIH(SS)phosFATSPTGASNSK.Y	-0.87144	-0.241255	1	1	sp|Q6UB98|ANR12_HUMAN	STYX	CENTER	0.9684	0.9646	0.498	0.49	SNVPERDLSNVSNIHSSFATSPTGASNSKYV NVPERDLSNVSNIHSSFATSPTGASNSKYVS
sp|Q6UWZ7|ABRX1_HUMAN_403 404_C	K.GFGE(YS)phosRSPTF.-	K.GFGE(YS)phosRSPTF.-	-0.87144	0.249874	5	4	sp|Q6UWZ7|ABRX1_HUMAN	STYX	CENTER	0.9958	0.9996	0.501	0.506	PETDEEIEKMKGFGEYSRSPTF_________ ETDEEIEKMKGFGEYSRSPTF__________
sp|Q76L83|ASXL2_HUMAN_1319	K.LYGSphosPTQIGPSYR.G	K.LYGSphosPTQIGPSYR.G	-0.87144	-0.122843	7	4	sp|Q76L83|ASXL2_HUMAN	STYX	CENTER	1	0.9999	0.996	0.996	QPLLLPPLQTPKLYGSPTQIGPSYRGMINVS
sp|Q8IY33|MILK2_HUMAN_125	R.ASEDSphosEEEPSGK.K	R.ASEDSphosEEEPSGK.K	-0.87144	-0.429327	1	2	sp|Q8IY33|MILK2_HUMAN	STYX	CENTER	0.9988	1	0.978	0.997	SPIGGMAGVKRASEDSEEEPSGKKAPVQAAK
sp|Q96BH1|RNF25_HUMAN_450	R.RESphosLGLESK.D	R.RESphosLGLESK.D	-0.87144	0.300147	1	2	sp|Q96BH1|RNF25_HUMAN	STYX	CENTER	0.9975	0.9995	0.995	0.997	LPRGQGAYRPGTRRESLGLESKDGS______
sp|Q96JM7|LMBL3_HUMAN_670	R.SphosAVFLSFK.S	R.SphosAVFLSFK.S	-0.87144	0.0997818	5	10	sp|Q96JM7|LMBL3_HUMAN	STYX	CENTER	0.9996	0.9998	0.997	0.994	RGAREEPTVQQAQRRSAVFLSFKSPIPCLPL
sp|Q96N67|DOCK7_HUMAN_432	R.KGSphosWSER.R	R.KGSphosWSER.R	-0.87144	0.197629	5	3	sp|Q96N67|DOCK7_HUMAN	STYX	CENTER	0.9688	0.9978	0.987	0.984	RDSTEVEISTGERKGSWSERRNSSIVGRRSL
sp|Q99661|KIF2C_HUMAN_519	R.MEGAEINKSphosLLALK.E	R.MEGAEINKSphosLLALK.E	-0.87144	-0.0606828	5	8	sp|Q99661|KIF2C_HUMAN	STYX	CENTER	1	1	1	1	SADRQTRMEGAEINKSLLALKECIRALGQNK
sp|Q9BY89|K1671_HUMAN_1441	K.GRPSphosLTGENLEAK.M	K.GRPSphosLTGENLEAK.M	-0.87144	-0.0188626	12	10	sp|Q9BY89|K1671_HUMAN	STYX	CENTER	1	1	0.992	0.976	HEARERRREQPKGRPSLTGENLEAKMGPCWW
sp|Q9H8G2|CAAP1_HUMAN_92 93 94_C	R.STD(SSS)phosVSGSLQQETK.Y	R.STD(SSS)phosVSGSLQQETK.Y	-0.87144	0.106907	3	4	sp|Q9H8G2|CAAP1_HUMAN	STYX	CENTER	0.9923	0.9934	0.998	0.997	SSVERSERRKRRSTDSSSVSGSLQQETKYIL SVERSERRKRRSTDSSSVSGSLQQETKYILP VERSERRKRRSTDSSSVSGSLQQETKYILPT
sp|Q9H8M2|BRD9_HUMAN_14 15 16_C	R.(SSY)phosEDYADKPLEKPLK.L	R.(SSY)phosEDYADKPLEKPLK.L	-0.87144	0.406443	1	3	sp|Q9H8M2|BRD9_HUMAN	STYX	CENTER	1	1	0.996	1	__MGKKHKKHKAEWRSSYEDYADKPLEKPLK _MGKKHKKHKAEWRSSYEDYADKPLEKPLKL MGKKHKKHKAEWRSSYEDYADKPLEKPLKLV
sp|Q9HAZ1|CLK4_HUMAN_138	R.SphosIEDDEEGHLICQSGDVLR.A	R.SphosIEDDEEGHLICQSGDVLR.A	-0.87144	-0.0326684	3	7	sp|Q9HAZ1|CLK4_HUMAN	STYX	CENTER	1	1	0.997	0.997	SHQSRSKSHRRKRSRSIEDDEEGHLICQSGD
sp|Q9NPI1|BRD7_HUMAN_279	R.EREDSphosGDAEAHAFK.S	R.EDSphosGDAEAHAFK.S	-0.87144	0.0742468	6	9	sp|Q9NPI1|BRD7_HUMAN	STYX	CENTER	1	1	1	1	QSGEDGGCWQREREDSGDAEAHAFKSPSKEN
sp|Q9Y4C1|KDM3A_HUMAN_264 265_C	K.RK(SS)phosENNGTLVSK.Q	K.RK(SS)phosENNGTLVSK.Q	-0.87144	0.396175	1	5	sp|Q9Y4C1|KDM3A_HUMAN	STYX	CENTER	0.9989	0.9999	0.998	0.998	VTCGNSARIGAVKRKSSENNGTLVSKQAKSC TCGNSARIGAVKRKSSENNGTLVSKQAKSCS
tr|B7ZC06|B7ZC06_HUMAN_66	K.NGSNPETTTSGGCHSphosPEDIQDILK.V	K.NGSNPETTTSGGCHSphosPEDIQDILK.V	-0.87144	-0.393258	1	1	tr|B7ZC06|B7ZC06_HUMAN	STYX	CENTER	0.9806	0.9926	0.989	0.673	KNGSNPETTTSGGCHSPEDIQDILKVLVSDL
sp|Q92576|PHF3_HUMAN_1925	R.FYSphosDSHHLK.R	R.FYSphosDSHHLK.R	-0.869519	0.725485	4	12	sp|Q92576|PHF3_HUMAN	STYX	Q1	0.9974	1	0.989	0.995	DRPFNRGKGDRQRFYSDSHHLKRERHEKEWE
sp|Q86YV5|PRAG1_HUMAN_826 827_C	R.AA(SS)phosPDGFFWTQGSPKPGTASPK.L	R.AA(SS)phosPDGFFWTQGSPKPGTASPK.L	-0.869519	0.0742468	8	16	sp|Q86YV5|PRAG1_HUMAN	STYX	CENTER	1	1	0.997	1	QPPPLPQKKIVSRAASSPDGFFWTQGSPKPG PPPLPQKKIVSRAASSPDGFFWTQGSPKPGT
sp|Q68DK7|MSL1_HUMAN_288	K.LFQGYETphosEEREETELSEK.L	K.LFQGYETphosEEREETELSEK.L	-0.86531	-1.14815	2	3	sp|Q68DK7|MSL1_HUMAN	STYX	Q4	0.9998	1	0.996	0.993	KDNEKERHKLFQGYETEEREETELSEKIKLE
sp|O75132|ZBED4_HUMAN_640	R.GTELSGASSphosFDDTNEK.F	R.GTELSGASSphosFDDTNEK.F	-0.864421	-0.64627	2	2	sp|O75132|ZBED4_HUMAN	STYX	Q4	0.9986	0.9975	0.972	0.947	PDTRVPRGTELSGASSFDDTNEKFYDSHPVA
sp|Q9Y446|PKP3_HUMAN_180	R.ADYDTLSphosLR.S	R.ADYDTLSphosLR.S	-0.864421	-0.178519	4	1	sp|Q9Y446|PKP3_HUMAN	STYX	CENTER	0.9993	0.9946	0.984	0.505	HERGGVGSRADYDTLSLRSLRLGPGGLDDRY
sp|P16070|CD44_HUMAN_686	K.LVINSphosGNGAVEDR.K	K.LVINSphosGNGAVEDR.K	-0.863405	-0.128001	2	4	sp|P16070|CD44_HUMAN	STYX	CENTER	1	1	1	1	NSRRRCGQKKKLVINSGNGAVEDRKPSGLNG
sp|Q6P2Q9|PRP8_HUMAN_1355	R.SphosGMSHEEDQLIPNLYR.Y	R.SphosGMSHEEDQLIPNLYR.Y	-0.863405	0.0350762	2	1	sp|Q6P2Q9|PRP8_HUMAN	STYX	CENTER	1	1	0.5	0.5	LRWSKQTDVGITHFRSGMSHEEDQLIPNLYR
sp|Q14684|RRP1B_HUMAN_392	R.VFCVEEEDSphosESSLQK.R	R.VFCVEEEDSphosESSLQK.R	-0.862645	-0.0188626	12	10	sp|Q14684|RRP1B_HUMAN	STYX	CENTER	1	1	0.993	0.995	EKEKGSRVFCVEEEDSESSLQKRRRKKKKKH
sp|Q86UK7|ZN598_HUMAN_437	F.SVTGPAAPGCVGVPGALPPPSphosPK.L	F.SVTGPAAPGCVGVPGALPPPSphosPK.L	-0.862645	0.255577	22	46	sp|Q86UK7|ZN598_HUMAN	STYX	CENTER	1	1	0.995	0.999	AAPGCVGVPGALPPPSPKLKDEDFPSLSAST
sp|O15042|SR140_HUMAN_236	R.FEPPQSphosDSDGQRR.S	R.FEPPQSphosDSDGQR.R	-0.862518	-0.537486	4	8	sp|O15042|SR140_HUMAN	STYX	Q4	0.9996	0.9999	0.991	0.99	RHKTKGRLSRFEPPQSDSDGQRRSMDAPSRR
sp|P21291|CSRP1_HUMAN_81	K.GYGYGQGAGTLSphosTDKGESLGIK.H	K.GYGYGQGAGTLSphosTDKGESLGIK.H	-0.862138	0.0284277	2	2	sp|P21291|CSRP1_HUMAN	STYX	CENTER	0.9998	0.9935	0.959	0.983	YGPKGYGYGQGAGTLSTDKGESLGIKHEEAP
sp|Q99590|SCAFB_HUMAN_961 962 963_C	R.IDRD(SYS)phosPR.W	R.IDRD(SYS)phosPR.W	-0.862138	0.0859966	2	2	sp|Q99590|SCAFB_HUMAN	STYX	CENTER	0.9899	0.9784	1	1	RTKSKSSSFGRIDRDSYSPRWKGRWANDGWR TKSKSSSFGRIDRDSYSPRWKGRWANDGWRC KSKSSSFGRIDRDSYSPRWKGRWANDGWRCP
sp|O60885|BRD4_HUMAN_1126	R.SEPFSphosPSLRPEPPKHPESIK.A	R.SEPFSphosPSLRPEPPKHPESIK.A	-0.861885	1.17378	16	37	sp|O60885|BRD4_HUMAN	STYX	Q1	1	1	0.996	0.994	KEEKIHSPIIRSEPFSPSLRPEPPKHPESIK
sp|P54886|P5CS_HUMAN_79	K.LGSphosAVVTR.G	K.LGSphosAVVTR.G	-0.861885	-1.09971	6	2	sp|P54886|P5CS_HUMAN	STYX	Q4	0.9984	0.9987	0.998	0.997	RSELKHAKRIVVKLGSAVVTRGDECGLALGR
sp|P05787|K2C8_HUMAN_253	R.SphosLDMDSIIAEVK.A	R.SphosLDMDSIIAEVK.A	-0.861885	0.272418	24	4	sp|P05787|K2C8_HUMAN	STYX	CENTER	1	0.9999	0.99	0.982	QISDTSVVLSMDNSRSLDMDSIIAEVKAQYE
sp|Q8WX93|PALLD_HUMAN_725 726_C	R.SAPAMQ(SS)phosGSFNYARPK.Q	R.SAPAMQ(SS)phosGSFNYARPK.Q	-0.861885	-0.118699	4	8	sp|Q8WX93|PALLD_HUMAN	STYX	CENTER	0.9998	1	0.666	0.944	EPMSALASRSAPAMQSSGSFNYARPKQFIAA PMSALASRSAPAMQSSGSFNYARPKQFIAAQ
sp|Q96L92|SNX27_HUMAN_51	K.SESphosGYGFNVR.G	K.SESphosGYGFNVR.G	-0.861885	-0.225662	8	4	sp|Q96L92|SNX27_HUMAN	STYX	CENTER	0.9997	0.9999	0.995	0.99	GGGGGPRVVRIVKSESGYGFNVRGQVSEGGQ
sp|Q9UQ35|SRRM2_HUMAN_1318 1326	K.ELSphosNSPLRENSphosFGSPLEFR.N	K.ELSphosNSPLRENSphosFGSPLEFR.N	-0.861885	-0.118398	10	1	sp|Q9UQ35|SRRM2_HUMAN	STYX	CENTER	0.9895	0.9403	0.807	0.626	SSWGGPHFSPEHKELSNSPLRENSFGSPLEF SPEHKELSNSPLRENSFGSPLEFRNSGPLGT
sp|P78545|ELF3_HUMAN_254	R.KLSphosKEYWDCLEGK.K	R.KLSphosKEYWDCLEGK.K	-0.856589	0.436817	6	9	sp|P78545|ELF3_HUMAN	STYX	CENTER	1	1	0.992	0.997	DPKHGKRKRGRPRKLSKEYWDCLEGKKSKHA
sp|O00178|GTPB1_HUMAN_481	K.GMVMVSphosPR.L	K.GMVMVSphosPR.L	-0.85546	0.149535	2	3	sp|O00178|GTPB1_HUMAN	STYX	CENTER	0.9951	0.9998	1	1	KKIKRSSIRKGMVMVSPRLNPQASWEFEAEI
sp|Q9HAW4|CLSPN_HUMAN_720	K.SLSphosSDSTLLLFK.D	K.SLSphosSDSTLLLFK.D	-0.85283	2.46254	4	4	sp|Q9HAW4|CLSPN_HUMAN	STYX	Q1	0.998	0.9975	0.991	0.991	EIGKAVGFLSVPKSLSSDSTLLLFKDSSSKM
sp|Q12929|EPS8_HUMAN_685	R.KSphosQMEEVQDELIHR.L	R.RKSphosQMEEVQDELIHR.L	-0.85283	0.0276921	14	32	sp|Q12929|EPS8_HUMAN	STYQ	CENTER	1	1	1	1	RDSQRHKQLPVDRRKSQMEEVQDELIHRLTI
sp|Q14241|ELOA1_HUMAN_542	K.AFSSphosPQEEEEAGFTGR.R	K.AFSSphosPQEEEEAGFTGR.R	-0.85283	0.354355	4	4	sp|Q14241|ELOA1_HUMAN	STYX	CENTER	1	1	0.983	0.976	LELISSFQPKRKAFSSPQEEEEAGFTGRRMN
sp|Q9UKV3|ACINU_HUMAN_551	K.GITEECLKQPSphosLEQK.E	K.GITEECLKQPSphosLEQK.E	-0.85283	0.420208	2	4	sp|Q9UKV3|ACINU_HUMAN	STYX	CENTER	0.9985	0.9994	0.991	0.998	LALAKGITEECLKQPSLEQKEGRRASHTLLP
sp|Q9Y6I3|EPN1_HUMAN_419 420_C	R.TALPTSG(SS)phosAGELELLAGEVPAR.S	R.TALPTSG(SS)phosAGELELLAGEVPAR.S	-0.852456	-1.56318	2	3	sp|Q9Y6I3|EPN1_HUMAN	STYX	Q4	0.9973	0.9964	0.988	0.993	FSDFDRLRTALPTSGSSAGELELLAGEVPAR SDFDRLRTALPTSGSSAGELELLAGEVPARS
sp|P24928|RPB1_HUMAN_1864	K.YSPTSphosPK.Y	K.YSPTSphosPK.Y	-0.852331	0.641931	5	3	sp|P24928|RPB1_HUMAN	STYX	Q1	0.9996	0.9997	0.93	0.928	SSPEYTPTSPKYSPTSPKYSPTSPKYSPTSP
sp|P54259|ATN1_HUMAN_896	R.TLSEYARPHVMSphosPGNR.N	R.TLSEYARPHVMSphosPGNR.N	-0.852331	0.624444	1	1	sp|P54259|ATN1_HUMAN	STYX	Q1	0.9989	0.9995	0.48	0.976	PALRTLSEYARPHVMSPGNRNHPFYVPLGAV
sp|Q86YS3|RFIP4_HUMAN_527	R.SASphosSGLGEFNAR.A	R.SASphosSGLGEFNAR.A	-0.852331	1.75071	1	3	sp|Q86YS3|RFIP4_HUMAN	STYX	Q1	0.9997	0.9999	0.982	0.983	MYKLDCERPGRGRSASSGLGEFNARAREVEL
sp|Q96PN7|TREF1_HUMAN_765	R.SNSIDGSNVTphosVTPGPGEQTVDVEPR.L	R.SNSIDGSNVTphosVTPGPGEQTVDVEPR.L	-0.852331	0.684744	1	1	sp|Q96PN7|TREF1_HUMAN	STYX	Q1	0.9933	0.9952	0.884	0.404	RVLLCRSNSIDGSNVTVTPGPGEQTVDVEPR
sp|P08727|K1C19_HUMAN_9 10_C	R.Q(SS)phosATSSFGGLGGGSVR.F	R.Q(SS)phosATSSFGGLGGGSVR.F	-0.852331	-1.27368	10	3	sp|P08727|K1C19_HUMAN	STYX	Q4	0.9987	0.993	0.992	0.828	_______MTSYSYRQSSATSSFGGLGGGSVR ______MTSYSYRQSSATSSFGGLGGGSVRF
sp|Q9Y3I0|RTCB_HUMAN_300	R.IASphosPEGQDYLK.G	R.IASphosPEGQDYLK.G	-0.852331	-3.03267	3	1	sp|Q9Y3I0|RTCB_HUMAN	STYX	Q4	0.9987	0.9972	0.998	0.992	KIIVNDRQLACARIASPEGQDYLKGMAAAGN
sp|Q9Y6Q9|NCOA3_HUMAN_866 867_C	R.AVSLDSPVSVG(SS)phosPPVK.N	R.AVSLDSPVSVG(SS)phosPPVK.N	-0.852331	-0.543284	1	1	sp|Q9Y6Q9|NCOA3_HUMAN	STYX	Q4	0.9487	0.9074	0.575	0.933	PYNRAVSLDSPVSVGSSPPVKNISAFPMLPK YNRAVSLDSPVSVGSSPPVKNISAFPMLPKQ
sp|A0MZ66|SHOT1_HUMAN_473	K.SLDPENSphosETELER.L	K.SLDPENSphosETELER.L	-0.852331	-0.00518771	1	3	sp|A0MZ66|SHOT1_HUMAN	STYX	CENTER	0.9997	1	0.992	0.99	KSTSSRSLKSLDPENSETELERILRRRKVTA
sp|O43491|E41L2_HUMAN_87 88 89_C	K.(SYT)phosLVVAK.D	K.(SYT)phosLVVAK.D	-0.852331	-0.0899015	5	10	sp|O43491|E41L2_HUMAN	STYX	CENTER	0.9993	0.9992	1.001	1.001	RGISRFIPPWLKKQKSYTLVVAKDGGDKKEP GISRFIPPWLKKQKSYTLVVAKDGGDKKEPT ISRFIPPWLKKQKSYTLVVAKDGGDKKEPTQ
sp|O75494|SRS10_HUMAN_133	R.SphosFDYNYR.R	R.SphosFDYNYR.R	-0.852331	0.0870708	41	37	sp|O75494|SRS10_HUMAN	STYX	CENTER	1	1	0.994	0.994	RSRSRSYERRRSRSRSFDYNYRRSYSPRNSR
sp|O95402|MED26_HUMAN_373	R.AGFSphosPDSSK.A	R.AGFSphosPDSSK.A	-0.852331	-0.00518771	7	1	sp|O95402|MED26_HUMAN	STYX	CENTER	1	0.9038	0.998	0.992	AGLSPAEPLLSRAGFSPDSSKADSDAASSGG
sp|P09496|CLCA_HUMAN_236	R.SphosVLISLK.Q	R.MRSphosVLISLK.Q	-0.852331	-0.323717	3	1	sp|P09496|CLCA_HUMAN	STYX	CENTER	0.9959	0.9906	0.998	0.997	NPKSSKQAKDVSRMRSVLISLKQAPLVH___
sp|P29590|PML_HUMAN_409	K.ASPEAASTphosPRDPIDVDLPEEAER.V	K.ASPEAASTphosPRDPIDVDLPEEAER.V	-0.852331	0.0870708	1	1	sp|P29590|PML_HUMAN	STYX	CENTER	0.9854	0.9999	0.97	0.979	KDAAVSKKASPEAASTPRDPIDVDLPEEAER
sp|Q12959|DLG1_HUMAN_575	R.EQMMNSSISSGSGSphosLR.T	R.EQMMNSSISSGSGSphosLR.T	-0.852331	0.124873	8	5	sp|Q12959|DLG1_HUMAN	STYX	CENTER	0.9991	0.9999	0.982	0.984	LREQMMNSSISSGSGSLRTSQKRSLYVRALF
sp|Q13131|AAPK1_HUMAN_356	K.DFYLATSphosPPDSFLDDHHLTRPHPER.V	K.DFYLATSphosPPDSFLDDHHLTRPHPER.V	-0.852331	0.249784	1	2	sp|Q13131|AAPK1_HUMAN	STYX	CENTER	1	1	0.903	0.982	NRRIMNEAKDFYLATSPPDSFLDDHHLTRPH
sp|Q13547|HDAC1_HUMAN_409 410_C	R.ISIC(SS)phosDKR.L	R.ISIC(SS)phosDKR.L	-0.852331	0.255398	9	4	sp|Q13547|HDAC1_HUMAN	STYX	CENTER	0.999	0.9995	1	0.999	GDEDEDDPDKRISICSSDKRIACEEEFSDSE DEDEDDPDKRISICSSDKRIACEEEFSDSEE
sp|Q14149|MORC3_HUMAN_549 550_C	R.(SS)phosILNAK.N	R.(SS)phosILNAK.N	-0.852331	0.137257	7	7	sp|Q14149|MORC3_HUMAN	STYX	CENTER	0.995	0.9971	1	1	SEPESNSLKRRLSTRSSILNAKNRRLSSQFE EPESNSLKRRLSTRSSILNAKNRRLSSQFEN
sp|Q14980|NUMA1_HUMAN_112	L.YHSTMSSKSphosPR.D	L.LLYHSTMSSKSphosPR.D	-0.852331	-0.241255	1	1	sp|Q14980|NUMA1_HUMAN	STYX	CENTER	1	0.9322	0.986	0.917	KMTMLLLYHSTMSSKSPRDWEQFEYKIQAEL
sp|Q15020|SART3_HUMAN_795	K.VFRYSphosTSLEK.H	K.VFRYSphosTSLEK.H	-0.852331	0.495711	1	1	sp|Q15020|SART3_HUMAN	STYX	CENTER	0.9977	0.9883	0.964	0.904	CVDKSKNPDFKVFRYSTSLEKHKLFISGLPF
sp|Q6UWZ7|ABRX1_HUMAN_406	K.GFGEYSRSphosPTF.-	K.GFGEYSRSphosPTF.-	-0.852331	0.244172	7	9	sp|Q6UWZ7|ABRX1_HUMAN	STYX	CENTER	1	1	0.979	0.982	DEEIEKMKGFGEYSRSPTF____________
sp|Q6WKZ4|RFIP1_HUMAN_434 435_C	R.R(SS)phosLLSLM.T	R.(SS)phosLLSLMTGK.K	-0.852331	-0.118398	15	12	sp|Q6WKZ4|RFIP1_HUMAN	STYX	CENTER	0.9998	1	0.996	0.999	ATKEAKESKKPESRRSSLLSLMTGKKDVAKG TKEAKESKKPESRRSSLLSLMTGKKDVAKGS
sp|Q6WKZ4|RFIP1_HUMAN_435	R.RSSphosLLSLM.T	R.RSSphosLLSLMTGKK.D	-0.852331	-0.118398	35	33	sp|Q6WKZ4|RFIP1_HUMAN	STYX	CENTER	1	1	0.994	0.989	TKEAKESKKPESRRSSLLSLMTGKKDVAKGS
sp|Q8N6H7|ARFG2_HUMAN_432 433_C	K.AI(SS)phosDMFFGR.E	K.AI(SS)phosDMFFGR.E	-0.852331	-0.148146	9	3	sp|Q8N6H7|ARFG2_HUMAN	STYX	CENTER	0.9995	0.9997	1	1	ESSEARQKFAGAKAISSDMFFGREVDAEYEA SSEARQKFAGAKAISSDMFFGREVDAEYEAR
sp|Q8NHV4|NEDD1_HUMAN_493	K.IYMGKQESphosKDSFK.Q	K.IYMGKQESphosKDSFK.Q	-0.852331	-0.273677	1	1	sp|Q8NHV4|NEDD1_HUMAN	STYX	CENTER	0.932	0.9957	0.989	0.992	DLTAESKKIYMGKQESKDSFKQLAKLVTSGA
sp|Q96IZ7|RSRC1_HUMAN_6	R.RSSphosDTEEESR.S	R.RSSphosDTEEESR.S	-0.852331	-0.0499471	10	4	sp|Q96IZ7|RSRC1_HUMAN	STYX	CENTER	0.9998	0.9999	0.983	0.982	__________MGRRSSDTEEESRSKRKKKHR
sp|Q96T37|RBM15_HUMAN_210	K.ISHLSGSphosGSGDER.V	K.ISHLSGSphosGSGDER.V	-0.852331	-0.504289	3	3	sp|Q96T37|RBM15_HUMAN	STYX	CENTER	0.9989	0.9999	0.497	0.498	KRFGDVSVKISHLSGSGSGDERVAFVNFRRP
sp|Q99961|SH3G1_HUMAN_286 287 288_C	K.IAA(SSS)phosFR.S	K.IAA(SSS)phosFR.S	-0.852331	0.338344	5	6	sp|Q99961|SH3G1_HUMAN	STYX	CENTER	0.9989	0.9982	0.999	1	SNGGFPCTTAPKIAASSSFRSSDKPIRTPSR NGGFPCTTAPKIAASSSFRSSDKPIRTPSRS GGFPCTTAPKIAASSSFRSSDKPIRTPSRSM
sp|Q9C0E2|XPO4_HUMAN_521	R.HQQQLLASphosPGSSTVDNK.M	R.HQQQLLASphosPGSSTVDNK.M	-0.852331	0.426763	16	23	sp|Q9C0E2|XPO4_HUMAN	STYX	CENTER	1	1	0.997	0.996	RLHGQLQRHQQQLLASPGSSTVDNKMLDDLY
sp|Q9H4G0|E41L1_HUMAN_75	K.DYSEADGLSphosER.T	K.DYSEADGLSphosER.T	-0.852331	-0.475751	1	2	sp|Q9H4G0|E41L1_HUMAN	STYX	CENTER	0.9976	0.9998	0.871	0.998	SLDMEEKDYSEADGLSERTTPSKAQKSPQKI
sp|Q9H8W4|PKHF2_HUMAN_226	R.SDSphosYSQSLK.S	R.SDSphosYSQSLK.S	-0.852331	0.0546615	3	6	sp|Q9H8W4|PKHF2_HUMAN	STYX	CENTER	0.9995	0.9999	0.988	0.99	LSAGDMATCQPARSDSYSQSLKSPLNDMSDD
sp|Q9P2M7|CING_HUMAN_332	R.KVSphosLVLEK.M	R.KVSphosLVLEK.M	-0.852331	-0.125797	3	4	sp|Q9P2M7|CING_HUMAN	STYX	CENTER	0.9993	0.9999	1	1	REGSSESETSVRRKVSLVLEKMQPLVMVSSG
sp|Q9UQ35|SRRM2_HUMAN_1986 1987_C	R.SR(TS)phosPVTR.R	R.SR(TS)phosPVTR.R	-0.852331	0.0530051	7	4	sp|Q9UQ35|SRRM2_HUMAN	STYX	CENTER	0.9732	0.9877	0.989	0.989	RSRTSPITRRRSRSRTSPVTRRRSRSRTSPV SRTSPITRRRSRSRTSPVTRRRSRSRTSPVT
sp|Q9Y6X9|MORC2_HUMAN_703	K.TASRPAPLVQQLSPSLLPNSphosKSPR.E	K.TASRPAPLVQQLSPSLLPNSphosKSPR.E	-0.852331	0.426763	3	2	sp|Q9Y6X9|MORC2_HUMAN	STYX	CENTER	1	1	0.928	0.631	PAPLVQQLSPSLLPNSKSPREVPSPKVIKTP
tr|H0Y337|H0Y337_HUMAN_211	R.LGYLPVQTVLEGDNLETPSphosQSPQLFHDDTHSR.L	R.LGYLPVQTVLEGDNLETPSphosQSPQLFHDDTHSR.L	-0.852331	-0.225314	1	3	tr|H0Y337|H0Y337_HUMAN	STYQ	CENTER	0.9926	0.9987	0.489	0.933	LPVQTVLEGDNLETPSQSPQLFHDDTHSRIE
sp|Q9UKV3|ACINU_HUMAN_363 364 365_C	K.(TTS)phosPLEEEEREIK.S	K.(TTS)phosPLEEEER.E	-0.851831	-0.103752	2	1	sp|Q9UKV3|ACINU_HUMAN	STYX	CENTER	0.9983	0.9994	1	0.999	RKSHLARQQQEKEMKTTSPLEEEEREIKSSQ KSHLARQQQEKEMKTTSPLEEEEREIKSSQG SHLARQQQEKEMKTTSPLEEEEREIKSSQGL
sp|Q08357|S20A2_HUMAN_422	K.LVGDTVSphosYSK.K	K.LVGDTVSphosYSK.K	-0.848097	0.543016	4	1	sp|Q08357|S20A2_HUMAN	STYX	Q1	0.9976	0.9998	0.922	0.937	SSAPEDSEKLVGDTVSYSKKRLRYDSYSSYC
sp|Q15233|NONO_HUMAN_147	R.FACHSphosASLTVR.N	R.FACHSphosASLTVR.N	-0.846609	1.29148	16	6	sp|Q15233|NONO_HUMAN	STYX	Q1	1	1	0.996	0.991	MPLRGKQLRVRFACHSASLTVRNLPQYVSNE
sp|Q9Y608|LRRF2_HUMAN_312	R.NSphosASATTPLSGNSSR.R	R.NSphosASATTPLSGNSSR.R	-0.846609	0.0453245	2	4	sp|Q9Y608|LRRF2_HUMAN	STYX	CENTER	1	1	0.595	0.998	DKQYAENYTRPSSRNSASATTPLSGNSSRRG
sp|Q12929|EPS8_HUMAN_574	R.NASphosGDSGFVPNNILDIVRPPESGLGR.A	R.NASphosGDSGFVPNNILDIVRPPESGLGR.A	-0.844382	0.142768	4	2	sp|Q12929|EPS8_HUMAN	STYX	CENTER	1	1	0.997	0.997	EILDDRKQWWKVRNASGDSGFVPNNILDIVR
sp|O60658|PDE8A_HUMAN_457	R.RLSphosGNEYVLSTK.N	R.RLSphosGNEYVLSTK.N	-0.843641	0.0391326	4	8	sp|O60658|PDE8A_HUMAN	STYX	CENTER	1	1	0.994	0.998	NDLVGGLMSDGLRRLSGNEYVLSTKNTQMVS
sp|Q8ND76|CCNY_HUMAN_98 99 100_C	K.(YSS)phosCSTIFLDDSTVSQPNLK.Y	K.(YSS)phosCSTIFLDDSTVSQPNLK.Y	-0.843641	0.0934263	4	10	sp|Q8ND76|CCNY_HUMAN	STYX	CENTER	0.9965	0.9938	0.501	0.984	SLFINHHPPGQIARKYSSCSTIFLDDSTVSQ LFINHHPPGQIARKYSSCSTIFLDDSTVSQP FINHHPPGQIARKYSSCSTIFLDDSTVSQPN
sp|Q9NZ63|TLS1_HUMAN_147	K.NAEDCLYphosELPENIR.V	K.NAEDCLYphosELPENIR.V	-0.842901	1.14341	4	7	sp|Q9NZ63|TLS1_HUMAN	STYX	Q1	1	1	1	1	HEEQKVKPKNAEDCLYELPENIRVSSAKKTE
sp|O14776|TCRG1_HUMAN_832 833 834_C	K.AVD(SSS)phosMREDLFK.Q	K.AVD(SSS)phosMREDLFK.Q	-0.842901	-1.03294	2	2	sp|O14776|TCRG1_HUMAN	STYX	Q4	0.9968	0.9982	1	1.001	VKDKVESDPRYKAVDSSSMREDLFKQYIEKI KDKVESDPRYKAVDSSSMREDLFKQYIEKIA DKVESDPRYKAVDSSSMREDLFKQYIEKIAK
sp|Q8WYA6|CTBL1_HUMAN_545	K.EYAENIGDGRSphosPEFR.E	K.EYAENIGDGRSphosPEFR.E	-0.842901	-0.543284	14	13	sp|Q8WYA6|CTBL1_HUMAN	STYX	Q4	1	1	0.993	0.998	RHIIKEYAENIGDGRSPEFRENEQKRILGLL
sp|Q969Z0|FAKD4_HUMAN_549	R.DFVAPHLAQPTphosGSQSPPPGSKR.L	R.DFVAPHLAQPTphosGSQSPPPGSKR.L	-0.842901	-0.41118	2	5	sp|Q969Z0|FAKD4_HUMAN	STYX	CENTER	1	1	0.45	0.333	FLPVRDFVAPHLAQPTGSQSPPPGSKRLAFL
sp|Q9NSK0|KLC4_HUMAN_566	R.RSSphosELLVR.K	R.RSSphosELLVR.K	-0.842901	0.476312	2	4	sp|Q9NSK0|KLC4_HUMAN	STYX	CENTER	0.999	0.9996	0.973	0.933	RSGSLGKIRDVLRRSSELLVRKLQGTEPRPS
sp|Q9UQ35|SRRM2_HUMAN_1987	R.SRTSphosPVTR.R	R.SRTSphosPVTR.R	-0.842901	-0.0466076	8	4	sp|Q9UQ35|SRRM2_HUMAN	STYX	CENTER	0.9738	0.9924	0.986	0.979	SRTSPITRRRSRSRTSPVTRRRSRSRTSPVT
sp|Q9BXP5|SRRT_HUMAN_671	K.TFEEKLTphosPLLSVR.E	K.TFEEKLTphosPLLSVR.E	-0.842408	0.650596	2	1	sp|Q9BXP5|SRRT_HUMAN	STYX	Q1	1	0.9219	0.997	0.996	HGEVLEWQKTFEEKLTPLLSVRESLSEEEAQ
sp|Q9UHB7|AFF4_HUMAN_619 620_C	K.(SS)phosPRPTAEK.K	K.(SS)phosPRPTAEK.K	-0.840194	0.116353	2	2	sp|Q9UHB7|AFF4_HUMAN	STYX	CENTER	0.9549	0.9596	0.992	0.98	ATKGSRKPNIKKESKSSPRPTAEKKKYKSTS TKGSRKPNIKKESKSSPRPTAEKKKYKSTSK
sp|Q9BXB5|OSB10_HUMAN_326	K.SHSphosTEQLK.N	K.SHSphosTEQLK.N	-0.839458	3.9003	2	2	sp|Q9BXB5|OSB10_HUMAN	STYX	NR	0.9971	0.9994	0.982	0.923	GASENILGWHGSKSHSTEQLKNGTLGSLPSA
sp|Q92979|NEP1_HUMAN_177	K.VGTSphosFSIPVVSDVR.E	K.VGTSphosFSIPVVSDVR.E	-0.837865	-2.08925	2	1	sp|Q92979|NEP1_HUMAN	STYX	Q4	0.9997	0.9995	0.95	0.977	PVSDHFPVGCMKVGTSFSIPVVSDVRELVPS
tr|I3L2J0|I3L2J0_HUMAN_664	R.HLSphosASTPK.A	R.HLSphosASTPK.A	-0.834568	0.112382	2	1	tr|I3L2J0|I3L2J0_HUMAN	STYX	CENTER	0.9867	0.9936	0.963	0.803	ASPVIQRTAVRSRHLSASTPKAGVLTPPDLG
sp|Q9UQ35|SRRM2_HUMAN_2684	R.KPIDSphosLR.D	R.KPIDSphosLRDSR.S	-0.833959	-0.133195	8	7	sp|Q9UQ35|SRRM2_HUMAN	STYX	CENTER	0.9976	0.9991	1	1	PPGERRSRSPRKPIDSLRDSRSLSYSPVERR
sp|Q16643|DREB_HUMAN_601	K.EGTQASEGYFSQSphosQEEEFAQSEELCAK.A	K.EGTQASEGYFSQSphosQEEEFAQSEELCAK.A	-0.833593	0.311286	16	3	sp|Q16643|DREB_HUMAN	STYQ	CENTER	0.9992	0.9941	0.992	0.98	TQKEGTQASEGYFSQSQEEEFAQSEELCAKA
sp|Q9Y2W1|TR150_HUMAN_562	K.SSFSphosITR.E	K.SSFSphosITR.E	-0.833593	0.0481919	2	4	sp|Q9Y2W1|TR150_HUMAN	STYX	CENTER	0.9927	0.9979	0.99	0.992	KLGAKGDFPTGKSSFSITREAQVNVRMDSFD
sp|P49902|5NTC_HUMAN_510 511_C	R.NR(TS)phosVDFK.D	R.NR(TS)phosVDFK.D	-0.833472	0.80603	3	6	sp|P49902|5NTC_HUMAN	STYX	Q1	0.967	0.9915	1	1	VDINEMESPLATRNRTSVDFKDTDYKRHQLT DINEMESPLATRNRTSVDFKDTDYKRHQLTR
sp|Q15772|SPEG_HUMAN_488	R.SPASphosDLELR.F	R.SPASphosDLELR.F	-0.833472	0.888944	3	1	sp|Q15772|SPEG_HUMAN	STYX	Q1	0.9997	0.9997	0.996	0.996	KAASLDERTRQRSPASDLELRFAQELGRIRR
sp|Q6ZUT9|DEN5B_HUMAN_1076	R.RLSphosITSLTGK.N	R.RLSphosITSLTGK.N	-0.833472	0.645951	1	8	sp|Q6ZUT9|DEN5B_HUMAN	STYX	Q1	0.9969	1	0.988	0.992	RTPPQQKSPTTARRLSITSLTGKNNKPNAGQ
sp|Q7Z6Z7|HUWE1_HUMAN_1368	R.DLSphosMSEEDQMMR.A	R.DLSphosMSEEDQMMR.A	-0.833472	1.12963	8	2	sp|Q7Z6Z7|HUWE1_HUMAN	STYX	Q1	1	1	0.994	0.993	LTHPPPIMGGVVRDLSMSEEDQMMRAIAMSL
sp|Q9NQV6|PRD10_HUMAN_424	R.LEITSENGEKSphosDDGTQDLLHFPTK.E	R.LEITSENGEKSphosDDGTQDLLHFPTK.E	-0.833472	1.20941	8	5	sp|Q9NQV6|PRD10_HUMAN	STYX	Q1	0.995	0.9999	0.994	0.993	PKFIRLEITSENGEKSDDGTQDLLHFPTKEQ
sp|Q9NWB6|ARGL1_HUMAN_94	K.RSSphosLDEK.Q	K.RSSphosLDEK.Q	-0.833472	1.20941	3	1	sp|Q9NWB6|ARGL1_HUMAN	STYX	Q1	0.9935	0.9225	0.963	0.941	PDRIDIFGRTVSKRSSLDEKQKREEEEKKAE
sp|P28290|ITPI2_HUMAN_425	K.LDSDFNISSphosHSELENSSELK.S	K.LDSDFNISSphosHSELENSSELK.S	-0.833472	-0.624584	1	3	sp|P28290|ITPI2_HUMAN	STYX	Q4	0.9865	0.9981	0.985	0.939	SGIVESKLDSDFNISSHSELENSSELKSVHI
sp|P46013|KI67_HUMAN_1335	R.RPQTphosPKEEAQALEDLTGFK.E	R.RPQTphosPKEEAQALEDLTGFK.E	-0.833472	-0.583361	5	2	sp|P46013|KI67_HUMAN	STYX	Q4	1	1	1	0.997	LDLTENLTGSKRRPQTPKEEAQALEDLTGFK
sp|Q13283|G3BP1_HUMAN_253	R.TFSWASphosVTSK.N	R.TFSWASphosVTSK.N	-0.833472	-0.978221	1	2	sp|Q13283|G3BP1_HUMAN	STYX	Q4	0.9979	0.9991	0.955	0.993	IAQTVQEDLRTFSWASVTSKNLPPSGAVPVT
sp|P49006|MRP_HUMAN_104	K.LSGLSphosFK.R	K.LSGLSphosFKR.N	-0.833472	-3.40258	3	2	sp|P49006|MRP_HUMAN	STYX	NR	0.9993	0.9983	0.997	0.997	KKKFSFKKPFKLSGLSFKRNRKEGGGDSSAS
sp|Q8N5P1|ZC3H8_HUMAN_165	R.NSGSphosQEEDGKPK.E	R.NSGSphosQEEDGKPK.E	-0.833472	6.55075	3	1	sp|Q8N5P1|ZC3H8_HUMAN	STYQ	NR	1	0.998	0.997	0.965	GPGNKGSNALLRNSGSQEEDGKPKEKQQHLS
sp|O43474|KLF4_HUMAN_315 316_C	R.(TT)phosPTLGLEEVLSSR.D	R.(TT)phosPTLGLEEVLSSR.D	-0.833472	0.300609	13	4	sp|O43474|KLF4_HUMAN	STYX	CENTER	1	1	0.998	0.998	PAAHDFPLGRQLPSRTTPTLGLEEVLSSRDC AAHDFPLGRQLPSRTTPTLGLEEVLSSRDCH
sp|O60231|DHX16_HUMAN_106	R.LLEDSEESphosSEETVSR.A	R.LLEDSEESphosSEETVSR.A	-0.833472	0.232676	5	1	sp|O60231|DHX16_HUMAN	STYX	CENTER	0.9986	0.9841	0.988	0.984	LEKNRSYRLLEDSEESSEETVSRAGSSLQKK
sp|O60716|CTND1_HUMAN_352	R.GSLASLDSphosLR.K	R.GSLASLDSphosLRK.G	-0.833472	0.0997818	9	5	sp|O60716|CTND1_HUMAN	STYX	CENTER	0.9999	0.9998	0.994	0.97	APLAQHERGSLASLDSLRKGGPPPPNWRQPE
sp|O95297|MPZL1_HUMAN_221	R.KSPSphosDTEGLVK.S	R.KSPSphosDTEGLVK.S	-0.833472	-0.273677	3	7	sp|O95297|MPZL1_HUMAN	STYX	CENTER	0.9975	0.9999	0.982	0.986	SESLSPVKQAPRKSPSDTEGLVKSLPSGSHQ
sp|P05787|K2C8_HUMAN_274	R.SphosRAEAESMYQIK.Y	R.SphosRAEAESMYQIK.Y	-0.833472	-0.447706	7	9	sp|P05787|K2C8_HUMAN	STYX	CENTER	0.9999	1	0.998	0.998	IIAEVKAQYEDIANRSRAEAESMYQIKYEEL
sp|P0C860|MS3L2_HUMAN_323 324 325 327_C	R.(SSS)phosPTphosLTPSQEGSPVFAGFEGR.R	R.(SSS)phosPTphosLTPSQEGSPVFAGFEGR.R	-0.833472	-0.225314	1	1	sp|P0C860|MS3L2_HUMAN	STYX	CENTER	0.9866	0.9764	0.575	0.476	KLFLHLEKKTPVHSRSSSPTLTPSQEGSPVF LFLHLEKKTPVHSRSSSPTLTPSQEGSPVFA FLHLEKKTPVHSRSSSPTLTPSQEGSPVFAG HLEKKTPVHSRSSSPTLTPSQEGSPVFAGFE
sp|P12270|TPR_HUMAN_379	K.GAILSEEELAAMSphosPTAAAVAK.L	R.KGAILSEEELAAMSphosPTAAAVAK.L	-0.833472	0.300315	36	37	sp|P12270|TPR_HUMAN	STYX	CENTER	1	1	0.996	0.996	KRKGAILSEEELAAMSPTAAAVAKIVKPGMK
sp|P12694|ODBA_HUMAN_337 338 339_C	R.IGHH(STS)phosDDSSAYR.S	R.IGHH(STS)phosDDSSAYR.S	-0.833472	0.240939	4	2	sp|P12694|ODBA_HUMAN	STYX	CENTER	0.9999	1	1	1	QPFLIEAMTYRIGHHSTSDDSSAYRSVDEVN PFLIEAMTYRIGHHSTSDDSSAYRSVDEVNY FLIEAMTYRIGHHSTSDDSSAYRSVDEVNYW
sp|P40425|PBX2_HUMAN_395	R.HSMGPGGYGDNLGGGQMYSphosPR.E	R.HSMGPGGYGDNLGGGQMYSphosPR.E	-0.833472	0.490885	3	8	sp|P40425|PBX2_HUMAN	STYX	CENTER	1	1	0.981	0.987	GPGGYGDNLGGGQMYSPREMRANGSWQEAVT
sp|P52272|HNRPM_HUMAN_513	R.MGSphosGVER.M	R.MGSphosGVER.M	-0.833472	0.294787	8	4	sp|P52272|HNRPM_HUMAN	STYX	CENTER	0.9926	0.9928	1	1	AAPIDRVGQTIERMGSGVERMGPAIERMGLS
sp|P52272|HNRPM_HUMAN_618	R.MGLAMGGGGGASphosFDR.A	R.MGLAMGGGGGASphosFDR.A	-0.833472	-0.209546	54	18	sp|P52272|HNRPM_HUMAN	STYX	CENTER	1	1	1	1	GIERMGLAMGGGGGASFDRAIEMERGNFGGS
sp|Q08170|SRSF4_HUMAN_431	R.GESphosENAGTNQETR.S	R.EGRGESphosENAGTNQETR.S	-0.833472	0.232676	17	13	sp|Q08170|SRSF4_HUMAN	STYX	CENTER	1	1	0.998	0.998	EHAKSESSQREGRGESENAGTNQETRSRSRS
sp|Q12959|DLG1_HUMAN_578 579_C	R.EQMMNSSISSGSGSLR(TS)phosQK.R	R.EQMMNSSISSGSGSLR(TS)phosQK.R	-0.833472	-0.209546	6	2	sp|Q12959|DLG1_HUMAN	STYQ	CENTER	0.9922	0.9946	0.968	0.966	QMMNSSISSGSGSLRTSQKRSLYVRALFDYD MMNSSISSGSGSLRTSQKRSLYVRALFDYDK
sp|Q13425|SNTB2_HUMAN_129	K.QEAGGLGISphosIK.G	K.QEAGGLGISphosIK.G	-0.833472	-0.217602	3	2	sp|Q13425|SNTB2_HUMAN	STYX	CENTER	0.9949	0.9999	1	1	RRVRVVKQEAGGLGISIKGGRENRMPILISK
sp|Q13435|SF3B2_HUMAN_343	R.GVSphosSESSGDREK.D	R.GVSphosSESSGDREK.D	-0.833472	0.426763	5	15	sp|Q13435|SF3B2_HUMAN	STYX	CENTER	0.9995	1	0.996	0.996	RNRKKKKKPQRVRGVSSESSGDREKDSTRSR
sp|Q15149|PLEC_HUMAN_4030	K.QITphosMEELVR.S	R.KQITphosMEELVR.S	-0.833472	-0.0606828	30	31	sp|Q15149|PLEC_HUMAN	STYX	CENTER	1	1	1	1	SDARKLTFRGLRKQITMEELVRSQVMDEATA
sp|Q15424|SAFB1_HUMAN_24	A.ALSSASSphosETGTR.R	A.ALSSASSphosETGTR.R	-0.833472	0.300315	1	1	sp|Q15424|SAFB1_HUMAN	STYX	CENTER	0.9426	0.9687	0.941	0.938	GDSGAAGAAALSSASSETGTRRLSDLRVIDL
sp|Q2KHR3|QSER1_HUMAN_615	R.SNSphosRLEDQVIGVALQASK.K	R.SNSphosRLEDQVIGVALQASK.K	-0.833472	0.332981	3	16	sp|Q2KHR3|QSER1_HUMAN	STYX	CENTER	1	1	0.976	0.94	SKADDRYSQSVIRSNSRLEDQVIGVALQASK
sp|Q5SW79|CE170_HUMAN_664	K.VVTphosQRSEIGEKQDTELQEK.E	K.VVTphosQRSEIGEKQDTELQEK.E	-0.833472	-0.163253	1	1	sp|Q5SW79|CE170_HUMAN	STYQ	CENTER	1	1	0.535	0.843	PNEEKSLESHRAKVVTQRSEIGEKQDTELQE
sp|Q5VT52|RPRD2_HUMAN_663 664 665_C	K.LESE(STS)phosPSLEMK.L	K.LESE(STS)phosPSLEMK.L	-0.833472	0.0861664	6	4	sp|Q5VT52|RPRD2_HUMAN	STYX	CENTER	0.9987	0.9986	0.994	0.998	ICQSSEVSKPKLESESTSPSLEMKIHNFLKG CQSSEVSKPKLESESTSPSLEMKIHNFLKGN QSSEVSKPKLESESTSPSLEMKIHNFLKGNP
sp|Q6AI12|ANR40_HUMAN_364	R.RASphosKLTY.-	R.RASphosKLTY.-	-0.833472	0.244172	2	1	sp|Q6AI12|ANR40_HUMAN	STYX	CENTER	0.9769	0.9918	0.968	0.977	AASTLTERPCYNRRASKLTY___________
sp|Q6IN85|P4R3A_HUMAN_737	K.TNLSphosGRQSPSFK.L	K.TNLSphosGRQSPSFK.L	-0.833472	0.149535	3	3	sp|Q6IN85|P4R3A_HUMAN	STYX	CENTER	0.9968	0.9985	0.545	0.866	LKESEEKEVLLKTNLSGRQSPSFKLSLSSGT
sp|Q76I76|SSH2_HUMAN_899	R.KNSphosKNDSSVADLAPK.G	R.KNSphosKNDSSVADLAPK.G	-0.833472	-0.0466076	3	1	sp|Q76I76|SSH2_HUMAN	STYX	CENTER	1	0.9991	0.994	0.826	HGAAPTCTSLSTRKNSKNDSSVADLAPKGKS
sp|Q76L83|ASXL2_HUMAN_845	S.GASphosPVHCAADGTVELK.A	K.APSPTGPALISGASphosPVHCAADGTVELK.A	-0.833472	-0.133272	1	2	sp|Q76L83|ASXL2_HUMAN	STYX	CENTER	0.9936	0.9989	0.998	0.943	EKAPSPTGPALISGASPVHCAADGTVELKAG
sp|Q86V48|LUZP1_HUMAN_702 703_C	R.(TS)phosLFENDKDAGMENESVK.S	R.(TS)phosLFENDKDAGMENESVK.S	-0.833472	-0.0188626	3	8	sp|Q86V48|LUZP1_HUMAN	STYX	CENTER	1	1	1	1	QPNSREKAKTRGAPRTSLFENDKDAGMENES PNSREKAKTRGAPRTSLFENDKDAGMENESV
sp|Q86YV5|PRAG1_HUMAN_413	R.EATQPEPIYphosAESTKR.K	R.EATQPEPIYphosAESTK.R	-0.833472	0.0350762	3	15	sp|Q86YV5|PRAG1_HUMAN	STYX	CENTER	0.999	1	0.996	0.997	QPPAHPREATQPEPIYAESTKRKKAAPVPSK
sp|Q8ND56|LS14A_HUMAN_178	K.TQLSphosQGR.S	K.TQLSphosQGR.S	-0.833472	0.266892	3	3	sp|Q8ND56|LS14A_HUMAN	STYQ	CENTER	0.9914	0.9753	0.993	0.995	GSAFTQDTRSLKTQLSQGRSSPQLDPLRKSP
sp|Q8ND76|CCNY_HUMAN_100	K.YSSphosCSTIFLDDSTVSQPNLK.Y	K.YSSphosCSTIFLDDSTVSQPNLK.Y	-0.833472	-0.104562	1	2	sp|Q8ND76|CCNY_HUMAN	STYX	CENTER	0.9886	0.999	0.962	0.989	FINHHPPGQIARKYSSCSTIFLDDSTVSQPN
sp|Q8NDI1|EHBP1_HUMAN_710	K.DMSphosPPFICEETDEQK.L	K.DMSphosPPFICEETDEQK.L	-0.833472	0.0350762	1	1	sp|Q8NDI1|EHBP1_HUMAN	STYX	CENTER	0.9995	1	0.991	0.998	LELSDLYVSDKKKDMSPPFICEETDEQKLQT
sp|Q8TAQ2|SMRC2_HUMAN_302 304	R.KRSphosPSphosPSPTPEAK.K	R.KRSphosPSphosPSPTPEAK.K	-0.833472	0.137257	3	3	sp|Q8TAQ2|SMRC2_HUMAN	STYX	CENTER	0.9994	0.9964	0.995	0.962	DRRDKKGGNYKKRKRSPSPSPTPEAKKKNAK RDKKGGNYKKRKRSPSPSPTPEAKKKNAKKG
sp|Q93074|MED12_HUMAN_1258	K.GSGFTVTGGTEELPEEEGGGGSphosGGR.R	K.GSGFTVTGGTEELPEEEGGGGSphosGGRR.Q	-0.833472	-0.0550197	17	10	sp|Q93074|MED12_HUMAN	STYX	CENTER	1	1	0.998	0.998	TGGTEELPEEEGGGGSGGRRQGGRNISVETA
sp|Q96I24|FUBP3_HUMAN_76	R.TphosVITEEFK.V	R.TphosVITEEFKVPDK.M	-0.833472	-0.350051	19	10	sp|Q96I24|FUBP3_HUMAN	STYX	CENTER	1	0.9999	0.997	0.974	DDGVGNQLGALVHQRTVITEEFKVPDKMVGF
sp|Q9H307|PININ_HUMAN_347	K.EIAIVHSphosDAEKEQEEEEQKQEMEVK.M	K.EIAIVHSphosDAEKEQEEEEQKQEMEVK.M	-0.833472	0.0742468	7	16	sp|Q9H307|PININ_HUMAN	STYX	CENTER	1	1	1	1	EEAGEEEEKEIAIVHSDAEKEQEEEEQKQEM
sp|Q9UQ35|SRRM2_HUMAN_2312	R.TPAALAALSLTphosGSGTPPTAANYPSSSR.T	R.TPAALAALSLTphosGSGTPPTAANYPSSSR.T	-0.833472	-0.02775	1	6	sp|Q9UQ35|SRRM2_HUMAN	STYX	CENTER	0.9928	0.9958	0.332	0.963	LAGARTPAALAALSLTGSGTPPTAANYPSSS
sp|Q86U42|PABP2_HUMAN_95	R.APPGAPGPGPGSGAPGSphosQEEEEEPGLVEGDPGDGAIEDPELEAIK.A	R.APPGAPGPGPGSGAPGSphosQEEEEEPGLVEGDPGDGAIEDPELEAIK.A	-0.832864	2.32759	2	13	sp|Q86U42|PABP2_HUMAN	STYQ	Q1	1	1	0.722	0.997	PPGAPGPGPGSGAPGSQEEEEEPGLVEGDPG
sp|Q9UKA4|AKA11_HUMAN_273	K.TSVTTSISphosEPWTQR.S	K.TSVTTSISphosEPWTQR.S	-0.82657	0.0350154	2	4	sp|Q9UKA4|AKA11_HUMAN	STYX	CENTER	0.9982	0.997	0.991	0.984	HKELPSVKTSVTTSISEPWTQRSFYRSSNAS
sp|Q14643|ITPR1_HUMAN_1598	R.RDSphosVLAASR.D	R.RDSphosVLAASR.D	-0.824885	1.06779	2	3	sp|Q14643|ITPR1_HUMAN	STYX	Q1	0.996	0.9998	0.533	0.964	AMNWRLSARNAARRDSVLAASRDYRNIIERL
sp|Q13033|STRN3_HUMAN_202	R.VRSphosLLGLSNSEPNGSVETK.N	R.SphosLLGLSNSEPNGSVETK.N	-0.824885	-0.0188626	4	5	sp|Q13033|STRN3_HUMAN	STYX	CENTER	1	1	0.999	0.999	GYTDTILDVRSQRVRSLLGLSNSEPNGSVET
sp|Q9H2H9|S38A1_HUMAN_49	K.FISDRESphosRR.S	K.FISDRESphosRR.S	-0.824404	-0.170886	2	4	sp|Q9H2H9|S38A1_HUMAN	STYX	CENTER	0.9553	0.9858	0.975	0.992	VENGQINSKFISDRESRRSLTNSHLEKKKCD
sp|Q9NWB6|ARGL1_HUMAN_266	K.SRPKLSphosFSLK.T	K.SRPKLSphosFSLK.T	-0.824404	0.456716	4	3	sp|Q9NWB6|ARGL1_HUMAN	STYX	CENTER	0.9997	0.9996	0.987	0.988	EQKIILGKGKSRPKLSFSLKTQD________
tr|A0A087WZS1|A0A087WZS1_HUMAN_6	R.LGSphosFSNDPSDKPPCR.G	R.LGSphosFSNDPSDKPPCR.G	-0.824164	0.892596	2	8	tr|A0A087WZS1|A0A087WZS1_HUMAN	STYX	Q1	1	1	0.995	0.996	__________MDRLGSFSNDPSDKPPCRGCS
sp|Q8WXH0|SYNE2_HUMAN_2781	R.QQSphosVESLAEEVK.D	R.QQSphosVESLAEEVK.D	-0.824164	0.197629	6	5	sp|Q8WXH0|SYNE2_HUMAN	STYX	CENTER	1	1	0.995	0.995	RKCKVTHDGILARQQSVESLAEEVKDKVPSL
sp|Q5PRF9|SMAG2_HUMAN_238	R.SMSphosLIPTSPQVPGEWPSPEELGAR.A	R.SMSphosLIPTSPQVPGEWPSPEELGAR.A	-0.821287	1.05425	2	6	sp|Q5PRF9|SMAG2_HUMAN	STYX	Q1	1	1	0.952	0.993	GLPCQIHPSPLKRSMSLIPTSPQVPGEWPSP
sp|P50851|LRBA_HUMAN_1231	K.LINDCHGSphosVSEASSEQK.L	K.LINDCHGSphosVSEASSEQK.L	-0.820689	0.238332	4	8	sp|P50851|LRBA_HUMAN	STYX	CENTER	1	1	0.989	0.991	TNLTRETKLINDCHGSVSEASSEQKIAKLDV
sp|O75132|ZBED4_HUMAN_639 640_C	R.GTELSGA(SS)phosFDDTNEK.F	R.GTELSGA(SS)phosFDDTNEKFYDSHPVAK.K	-0.819137	-0.41118	2	1	sp|O75132|ZBED4_HUMAN	STYX	CENTER	0.9977	0.9189	0.993	0.53	SPDTRVPRGTELSGASSFDDTNEKFYDSHPV PDTRVPRGTELSGASSFDDTNEKFYDSHPVA
sp|Q14839|CHD4_HUMAN_1653	K.SAIDLTphosPIVVEDK.E	K.SAIDLTphosPIVVEDKEEK.K	-0.817826	1.1061	16	9	sp|Q14839|CHD4_HUMAN	STYX	Q1	1	1	0.999	0.998	AADVEKVEEKSAIDLTPIVVEDKEEKKEEEE
sp|Q7LDG7|GRP2_HUMAN_393 394_C	K.SSP(TS)phosPTSCTPPPRPPVLEEWTSAAKPK.L	K.SSP(TS)phosPTSCTPPPRPPVLEEWTSAAKPK.L	-0.817588	0.354355	2	1	sp|Q7LDG7|GRP2_HUMAN	STYX	CENTER	0.9792	0.9901	0.862	0.456	YQLSLQREPRSKSSPTSPTSCTPPPRPPVLE QLSLQREPRSKSSPTSPTSCTPPPRPPVLEE
sp|P20340|RAB6A_HUMAN_184	R.VAAALPGMESTQDRSphosREDMIDIK.L	R.VAAALPGMESTQDRSphosREDMIDIK.L	-0.816756	0.124873	2	3	sp|P20340|RAB6A_HUMAN	STYX	CENTER	0.9927	0.9999	0.965	0.864	RVAAALPGMESTQDRSREDMIDIKLEKPQEQ
sp|P46821|MAP1B_HUMAN_1785	K.SDISphosPLTPR.E	K.SDISphosPLTPR.E	-0.81628	0.0505134	2	2	sp|P46821|MAP1B_HUMAN	STYX	CENTER	0.9994	0.9999	0.99	0.994	VQSLEGEKLSPKSDISPLTPRESSPLYSPTF
sp|B1AK53|ESPN_HUMAN_647	K.SFNMMSphosPTGDNSELLAEIK.A	K.SFNMMSphosPTGDNSELLAEIK.A	-0.814975	0.0870143	8	2	sp|B1AK53|ESPN_HUMAN	STYX	CENTER	1	1	0.996	0.996	RSSSSTGSTKSFNMMSPTGDNSELLAEIKAG
sp|Q15149|PLEC_HUMAN_4382	T.EFADMLSGNAGGFRSphosR.S	L.SITEFADMLSGNAGGFRSphosR.S	-0.814975	-0.163253	28	10	sp|Q15149|PLEC_HUMAN	STYX	CENTER	1	1	0.999	0.998	TEFADMLSGNAGGFRSRSSSVGSSSSYPISP
sp|Q6PKG0|LARP1_HUMAN_1040	K.RHSphosVVAGGGGGEGR.K	K.RHSphosVVAGGGGGEGR.K	-0.814975	-0.02775	6	6	sp|Q6PKG0|LARP1_HUMAN	STYX	CENTER	1	1	1	1	RVDPPMGEEGNHKRHSVVAGGGGGEGRKRCP
sp|Q92685|ALG3_HUMAN_13	R.SGSphosAAQAEGLCK.Q	R.SGSphosAAQAEGLCK.Q	-0.814975	0.244172	4	12	sp|Q92685|ALG3_HUMAN	STYX	CENTER	1	1	0.982	0.982	___MAAGLRKRGRSGSAAQAEGLCKQWLQRA
sp|Q9UDT6|CLIP2_HUMAN_352	R.KISphosGTTALQEALK.E	R.KISphosGTTALQEALK.E	-0.814975	0.500121	4	8	sp|Q9UDT6|CLIP2_HUMAN	STYX	CENTER	1	1	0.992	0.991	SGLLTETSSRYARKISGTTALQEALKEKQQH
sp|O94762|RECQ5_HUMAN_815	K.YTGEEDGAGGHSphosPAPPQTEECLR.E	K.YTGEEDGAGGHSphosPAPPQTEECLR.E	-0.814856	0.885235	7	10	sp|O94762|RECQ5_HUMAN	STYX	Q1	1	1	0.999	0.999	APEKYTGEEDGAGGHSPAPPQTEECLRERPS
sp|P27708|PYR1_HUMAN_1406 1407_C	R.RL(SS)phosFVTK.G	R.RL(SS)phosFVTK.G	-0.814856	0.701424	6	8	sp|P27708|PYR1_HUMAN	STYX	Q1	0.9996	0.9998	0.998	1	LVINLSMRGAGGRRLSSFVTKGYRTRRLAAD VINLSMRGAGGRRLSSFVTKGYRTRRLAADF
sp|P29317|EPHA2_HUMAN_587 588_C	K.SEQLKPLK(TY)phosVDPHTYEDPNQAVLK.F	K.(TY)phosVDPHTYEDPNQAVLK.F	-0.814856	1.26407	1	8	sp|P29317|EPHA2_HUMAN	STYX	Q1	0.9998	1	0.998	1	EDVYFSKSEQLKPLKTYVDPHTYEDPNQAVL DVYFSKSEQLKPLKTYVDPHTYEDPNQAVLK
sp|Q12789|TF3C1_HUMAN_667	R.NLSphosEEGLLR.L	R.NLSphosEEGLLR.L	-0.814856	0.641931	5	1	sp|Q12789|TF3C1_HUMAN	STYX	Q1	0.9994	0.9909	1	1	TKCCKKSIVRLVRNLSEEGLLRLYRTTVIQD
sp|P28290|ITPI2_HUMAN_794	R.VMEHDGQSphosLVK.S	R.VMEHDGQSphosLVK.S	-0.814856	-0.978221	4	5	sp|P28290|ITPI2_HUMAN	STYX	Q4	1	0.9999	1	1	EEQELEKRVMEHDGQSLVKSTIFISPSSVKK
sp|Q5VZK9|CARL1_HUMAN_1131	K.TPDSphosFEESQGEEIGKVER.S	R.IEEIKTPDSphosFEESQGEEIGKVER.S	-0.814856	-0.978221	3	3	sp|Q5VZK9|CARL1_HUMAN	STYX	Q4	1	0.9999	0.995	0.946	HNGNSERIEEIKTPDSFEESQGEEIGKVERS
sp|A8K0Z3|WASH1_HUMAN_217	K.LFDAPLSphosISK.R	K.LFDAPLSphosISKR.E	-0.814856	0.0482515	8	7	sp|A8K0Z3|WASH1_HUMAN	STYX	CENTER	1	1	0.994	0.985	MLGAETEEKLFDAPLSISKREQLEQQVPENY
sp|O00273|DFFA_HUMAN_310	R.SISphosASKASPPGDLQNPK.R	R.SISphosASKASPPGDLQNPK.R	-0.814856	0.0565498	1	4	sp|O00273|DFFA_HUMAN	STYX	CENTER	0.9744	0.9998	0.333	0.461	LRLQQTQSLHSLRSISASKASPPGDLQNPKR
sp|O00515|LAD1_HUMAN_19	R.QRTphosLEDEEEQER.E	R.QRTphosLEDEEEQER.E	-0.814856	-0.290165	7	9	sp|O00515|LAD1_HUMAN	STYX	CENTER	1	1	1	1	SRKDWSALSSLARQRTLEDEEEQERERRRRH
sp|O15062|ZBTB5_HUMAN_208	R.LRPSphosIDESAISDVTPENGPSGVHSR.E	R.LRPSphosIDESAISDVTPENGPSGVHSR.E	-0.814856	-0.080291	1	10	sp|O15062|ZBTB5_HUMAN	STYX	CENTER	1	1	0.964	0.998	RKQSAEERARQRLRPSIDESAISDVTPENGP
sp|O43426|SYNJ1_HUMAN_1385 1391 1392_C	R.SQSphosQENMR(SS)phosPNPFITGLTR.T	R.SQSphosQENMR(SS)phosPNPFITGLTR.T	-0.814856	0.204623	5	2	sp|O43426|SYNJ1_HUMAN	STYQ	CENTER	0.988	0.9699	1.306	1.298	VSCMPTMPPIPARSQSQENMRSSPNPFITGL MPPIPARSQSQENMRSSPNPFITGLTRTNPF PPIPARSQSQENMRSSPNPFITGLTRTNPFS
sp|P05787|K2C8_HUMAN_43	R.VGSphosSNFR.G	R.VGSphosSNFR.G	-0.814856	-0.340791	14	1	sp|P05787|K2C8_HUMAN	STYX	CENTER	0.9982	0.9605	0.978	0.905	GPGSRISSSSFSRVGSSNFRGGLGGGYGGAS
sp|P06241|FYN_HUMAN_21	R.DGSphosLNQSSGYR.Y	R.DGSphosLNQSSGYR.Y	-0.814856	-0.449605	1	2	sp|P06241|FYN_HUMAN	STYX	CENTER	0.9988	0.9958	0.997	0.97	CKDKEATKLTEERDGSLNQSSGYRYGTDPTP
sp|P08727|K1C19_HUMAN_10	R.QSSphosATSSFGGLGGGSVR.F	R.QSSphosATSSFGGLGGGSVR.F	-0.814856	-0.494735	7	6	sp|P08727|K1C19_HUMAN	STYX	CENTER	0.9986	0.9989	0.995	0.994	______MTSYSYRQSSATSSFGGLGGGSVRF
sp|P15822|ZEP1_HUMAN_186 187 188_C	R.TDNSECISSHCG(TTS)phosPSYTNTAFDVLLK.A	R.TDNSECISSHCG(TTS)phosPSYTNTAFDVLLK.A	-0.814856	0.354355	3	1	sp|P15822|ZEP1_HUMAN	STYX	CENTER	0.9954	0.9877	0.998	0.48	KTRTDNSECISSHCGTTSPSYTNTAFDVLLK TRTDNSECISSHCGTTSPSYTNTAFDVLLKA RTDNSECISSHCGTTSPSYTNTAFDVLLKAM
sp|P16144|ITB4_HUMAN_1501	R.SEHSphosHSTTLPR.D	R.SEHSphosHSTTLPR.D	-0.814856	0.136413	1	4	sp|P16144|ITB4_HUMAN	STYX	CENTER	0.9933	0.9997	0.434	0.964	STLTRDYNSLTRSEHSHSTTLPRDYSTLTSV
sp|P19447|ERCC3_HUMAN_685 686_C	R.FLVDQG(YS)phosFK.V	R.FLVDQG(YS)phosFK.V	-0.814856	-0.166216	3	2	sp|P19447|ERCC3_HUMAN	STYX	CENTER	0.9996	0.9952	1	1	MAYSTKRQRFLVDQGYSFKVITKLAGMEEED AYSTKRQRFLVDQGYSFKVITKLAGMEEEDL
sp|P24928|RPB1_HUMAN_1863 1864_C	K.YSP(TS)phosPK.Y	K.YSP(TS)phosPK.Y	-0.814856	0.561513	9	7	sp|P24928|RPB1_HUMAN	STYX	CENTER	0.9991	0.9994	0.998	0.998	PSSPEYTPTSPKYSPTSPKYSPTSPKYSPTS SSPEYTPTSPKYSPTSPKYSPTSPKYSPTSP
sp|P27708|PYR1_HUMAN_1406	R.RLSphosSFVTK.G	R.RLSphosSFVTK.G	-0.814856	0.456716	1	1	sp|P27708|PYR1_HUMAN	STYX	CENTER	0.9993	0.9929	0.961	0.901	LVINLSMRGAGGRRLSSFVTKGYRTRRLAAD
sp|P35222|CTNB1_HUMAN_551 552_C	R.(TS)phosMGGTQQQFVEGVR.M	R.(TS)phosMGGTQQQFVEGVR.M	-0.814856	0.131065	15	30	sp|P35222|CTNB1_HUMAN	STYX	CENTER	1	1	1	1	LVQLLVRAHQDTQRRTSMGGTQQQFVEGVRM VQLLVRAHQDTQRRTSMGGTQQQFVEGVRME
sp|P36551|HEM6_HUMAN_409	K.FGLFTphosPGSR.L	K.FGLFTphosPGSR.L	-0.814856	-0.188052	6	2	sp|P36551|HEM6_HUMAN	STYX	CENTER	0.9997	0.9994	0.996	0.993	EFNLLYDRGTKFGLFTPGSRIESILMSLPLT
sp|P49006|MRP_HUMAN_36	K.ANGQENGHVKSphosNGDLSPK.G	K.SphosNGDLSPK.G	-0.814856	-0.089252	2	1	sp|P49006|MRP_HUMAN	STYX	CENTER	1	0.9992	0.995	0.959	ASPAKANGQENGHVKSNGDLSPKGEGESPPV
sp|P52948|NUP98_HUMAN_1043	K.TRSphosLVGGLL.Q	R.SphosLVGGLLQSK.F	-0.814856	-0.039638	17	8	sp|P52948|NUP98_HUMAN	STYX	CENTER	0.9999	1	0.994	0.99	SPRLPISASHSSKTRSLVGGLLQSKFTSGAF
sp|P55197|AF10_HUMAN_436	K.SFENSphosPGDLGNSSLPTAGYKR.A	K.SFENSphosPGDLGNSSLPTAGYK.R	-0.814856	-0.485181	1	1	sp|P55197|AF10_HUMAN	STYX	CENTER	0.9999	0.9984	0.974	0.998	PSTSAVTSQPKSFENSPGDLGNSSLPTAGYK
sp|Q01650|LAT1_HUMAN_35	K.SADGSphosAPAGEGEGVTLQR.N	K.SADGSphosAPAGEGEGVTLQR.N	-0.814856	-0.249495	1	6	sp|Q01650|LAT1_HUMAN	STYX	CENTER	1	1	0.997	0.997	EEAREKMLAAKSADGSAPAGEGEGVTLQRNI
sp|Q01804|OTUD4_HUMAN_439	R.ESNYphosFGLSPEERR.E	R.ESNYphosFGLSPEER.R	-0.814856	-0.485181	1	1	sp|Q01804|OTUD4_HUMAN	STYX	CENTER	0.9965	0.9999	0.816	0.496	RERVEDFDHTSRESNYFGLSPEERREKQAIE
sp|Q12789|TF3C1_HUMAN_844 845 846_C	R.AGVRP(SSS)phosGSAWEAC.S	R.AGVRP(SSS)phosGSAWEACSEAPSK.G	-0.814856	0.128509	3	2	sp|Q12789|TF3C1_HUMAN	STYX	CENTER	1	1	0.996	0.984	RRTIKQESGRAGVRPSSSGSAWEACSEAPSK RTIKQESGRAGVRPSSSGSAWEACSEAPSKG TIKQESGRAGVRPSSSGSAWEACSEAPSKGS
sp|Q13435|SF3B2_HUMAN_302 303_C	R.(SS)phosLGQSASETEEDTVSVSK.K	R.(SS)phosLGQSASETEEDTVSVSK.K	-0.814856	0.44174	5	6	sp|Q13435|SF3B2_HUMAN	STYX	CENTER	0.9979	0.9987	0.998	1	MNSQQEEEEMETDARSSLGQSASETEEDTVS NSQQEEEEMETDARSSLGQSASETEEDTVSV
sp|Q5VWG9|TAF3_HUMAN_199	R.LLSphosTKGDTLDVVLLEAR.E	R.LLSphosTKGDTLDVVLLEAR.E	-0.814856	0.385833	2	1	sp|Q5VWG9|TAF3_HUMAN	STYX	CENTER	1	1	0.989	0.988	PEAEELPAMKRPRLLSTKGDTLDVVLLEARE
sp|Q6P6B1|ERIC5_HUMAN_142	K.DAGAGTEAESphosLKGNAEAQPLGPEAK.G	K.DAGAGTEAESphosLKGNAEAQPLGPEAK.G	-0.814856	0.105972	1	2	sp|Q6P6B1|ERIC5_HUMAN	STYX	CENTER	0.9955	1	0.949	0.981	AEGKKKDAGAGTEAESLKGNAEAQPLGPEAK
sp|Q7Z3J3|RGPD4_HUMAN_731	K.ILDDSDSNLSphosVVK.K	K.ILDDSDSNLSphosVVK.K	-0.814856	0.112382	1	1	sp|Q7Z3J3|RGPD4_HUMAN	STYX	CENTER	0.9997	0.9817	0.979	0.44	RGYLIKILDDSDSNLSVVKKLPVPLESVKEM
sp|Q7Z589|EMSY_HUMAN_1136	K.LTSPVTSISphosPIQASEK.T	K.LTSPVTSISphosPIQASEK.T	-0.814856	-0.00518771	6	5	sp|Q7Z589|EMSY_HUMAN	STYX	CENTER	0.999	0.9986	0.993	0.993	GGSSVPKLTSPVTSISPIQASEKTAVSDILK
sp|Q7Z5J4|RAI1_HUMAN_470	K.NLVSphosRTPEQHK.S	K.NLVSphosRTPEQHK.S	-0.814856	0.166533	1	2	sp|Q7Z5J4|RAI1_HUMAN	STYX	CENTER	0.9949	0.9767	0.5	0.815	SKAAVPQKKGVKNLVSRTPEQHKSQHCSPEG
sp|Q8IYH5|ZZZ3_HUMAN_89 90 91_C	R.GL(SSS)phosEKDNIER.Q	R.GL(SSS)phosEKDNIER.Q	-0.814856	-0.133195	3	6	sp|Q8IYH5|ZZZ3_HUMAN	STYX	CENTER	0.9993	0.9999	1	1.001	QSTRESWVSPRKRGLSSSEKDNIERQAIENC STRESWVSPRKRGLSSSEKDNIERQAIENCE TRESWVSPRKRGLSSSEKDNIERQAIENCER
sp|Q8N9T8|KRI1_HUMAN_136	K.YVDEENSphosDGETSNHR.L	K.YVDEENSphosDGETSNHR.L	-0.814856	0.538287	21	4	sp|Q8N9T8|KRI1_HUMAN	STYX	CENTER	1	1	0.998	0.997	KVILEKAGKYVDEENSDGETSNHRLQETSSQ
sp|Q8NDT2|RB15B_HUMAN_562	R.RNSphosLEGYSR.S	R.RNSphosLEGYSR.S	-0.814856	0.232676	11	26	sp|Q8NDT2|RB15B_HUMAN	STYX	CENTER	0.9998	1	0.997	0.998	EGDWTSPSKSSDRRNSLEGYSRSVRSRSGER
sp|Q8NF99|ZN397_HUMAN_236	K.LRSphosPSQGGSFSQVIFTNK.S	K.LRSphosPSQGGSFSQVIFTNK.S	-0.814856	-0.163253	1	3	sp|Q8NF99|ZN397_HUMAN	STYX	CENTER	0.9926	1	0.99	0.972	NLVWKQGSATGEKLRSPSQGGSFSQVIFTNK
sp|Q8NFC6|BD1L1_HUMAN_1703	R.AGSISphosSEEVDGSQGNMMR.M	R.AGSISphosSEEVDGSQGNMMR.M	-0.814856	-0.0748967	4	5	sp|Q8NFC6|BD1L1_HUMAN	STYX	CENTER	1	1	0.982	0.993	GAVTSAGTEIRAGSISSEEVDGSQGNMMRMG
sp|Q8TF01|PNISR_HUMAN_563	R.SRSphosPTIK.A	R.SRSphosPTIK.A	-0.814856	0.0742468	3	3	sp|Q8TF01|PNISR_HUMAN	STYX	CENTER	0.9632	0.9831	0.956	0.977	RSSSPKRKKRHSRSRSPTIKARRSRSRSYSR
sp|Q9BRD0|BUD13_HUMAN_159	R.HDTphosPDPSPLR.G	R.HDTphosPDPSPLR.G	-0.814856	0.191594	11	14	sp|Q9BRD0|BUD13_HUMAN	STYX	CENTER	0.9998	1	0.998	0.997	RHDTPDPSPRRARHDTPDPSPLRGARHDSDT
sp|Q9BRQ6|MIC25_HUMAN_13	R.RVSphosFGVDEEER.V	R.RVSphosFGVDEEER.V	-0.814856	0.238424	7	6	sp|Q9BRQ6|MIC25_HUMAN	STYX	CENTER	1	1	1	1	___MGSTESSEGRRVSFGVDEEERVRVLQGV
sp|Q9C0C2|TB182_HUMAN_1158	K.TTAGSphosVDWTDQLGLR.N	K.TTAGSphosVDWTDQLGLR.N	-0.814856	-0.133886	3	6	sp|Q9C0C2|TB182_HUMAN	STYX	CENTER	1	1	0.994	0.995	MEGGHFVPPGKTTAGSVDWTDQLGLRNLEVS
sp|Q9C0J8|WDR33_HUMAN_1279	R.SSSphosLDGEHHDGYHR.D	R.SSSphosLDGEHHDGYHR.D	-0.814856	0.169613	5	2	sp|Q9C0J8|WDR33_HUMAN	STYX	CENTER	1	1	0.99	0.979	GPGPAQRVPKSGRSSSLDGEHHDGYHRDEPF
sp|Q9P265|DIP2B_HUMAN_200 201_C	K.G(TS)phosGSLADVFANTR.L	K.G(TS)phosGSLADVFANTR.L	-0.814856	0.209406	1	6	sp|Q9P265|DIP2B_HUMAN	STYX	CENTER	0.9999	1	0.501	0.872	SSSASSTLSHGEVKGTSGSLADVFANTRIEN SSASSTLSHGEVKGTSGSLADVFANTRIENF
sp|Q9UKV3|ACINU_HUMAN_689 690 691 692 693 694 703_C	R.(TSTSSSS)phosVQAR.R	R.(TSTSSSS)phosVQAR.R	-0.814856	-0.492208	3	4	sp|Q9UKV3|ACINU_HUMAN	STYX	CENTER	0.9808	0.9965	1.001	1	PSSGQEVATPPVPQLQVCEPKERTSTSSSSV SSGQEVATPPVPQLQVCEPKERTSTSSSSVQ SGQEVATPPVPQLQVCEPKERTSTSSSSVQA GQEVATPPVPQLQVCEPKERTSTSSSSVQAR QEVATPPVPQLQVCEPKERTSTSSSSVQARR EVATPPVPQLQVCEPKERTSTSSSSVQARRL LQVCEPKERTSTSSSSVQARRLSQPESAEKH
sp|Q9UPW0|FOXJ3_HUMAN_223	K.VTLYNTDQDGSDSphosPR.S	K.VTLYNTDQDGSDSphosPR.S	-0.814856	0.278119	16	17	sp|Q9UPW0|FOXJ3_HUMAN	STYX	CENTER	1	1	0.994	0.984	TNKVTLYNTDQDGSDSPRSSLNNSLSDQSLA
sp|Q9UQ13|SHOC2_HUMAN_85 86_C	R.KK(SS)phosNAEVIK.E	R.KK(SS)phosNAEVIK.E	-0.814856	-0.241255	1	1	sp|Q9UQ13|SHOC2_HUMAN	STYX	CENTER	0.9413	0.9933	1	1	NTIKRPNPAPGTRKKSSNAEVIKELNKCREE TIKRPNPAPGTRKKSSNAEVIKELNKCREEN
sp|Q9UQ35|SRRM2_HUMAN_1336	R.NSphosGPLGTEMNTGFSSEVK.E	R.NSphosGPLGTEMNTGFSSEVK.E	-0.814856	0.00835882	5	3	sp|Q9UQ35|SRRM2_HUMAN	STYX	CENTER	1	1	0.978	0.999	PLRENSFGSPLEFRNSGPLGTEMNTGFSSEV
sp|Q9UQ35|SRRM2_HUMAN_1441 1443 1444_C	R.SRSphosG(SS)phosPGLR.D	R.SRSphosG(SS)phosPGLR.D	-0.814856	-0.133195	9	9	sp|Q9UQ35|SRRM2_HUMAN	STYX	CENTER	0.9822	0.9981	1.334	1.304	EMKDGLPRTPSRRSRSGSSPGLRDGSGTPSR KDGLPRTPSRRSRSGSSPGLRDGSGTPSRHS DGLPRTPSRRSRSGSSPGLRDGSGTPSRHSL
sp|Q9Y4A5|TRRAP_HUMAN_2051	R.GLSphosVDSAQEVK.R	R.GLSphosVDSAQEVK.R	-0.814856	0.446801	25	17	sp|Q9Y4A5|TRRAP_HUMAN	STYX	CENTER	1	1	0.998	0.997	GEGVNSVSSSIKRGLSVDSAQEVKRFRTATG
tr|A0A494C1M5|A0A494C1M5_HUMAN_117	R.SRSphosQSSQLK.Q	R.SRSphosQSSQLK.Q	-0.814856	-0.163253	1	1	tr|A0A494C1M5|A0A494C1M5_HUMAN	STYQ	CENTER	0.9933	0.9994	0.935	0.959	VASPKLPERESERSRSQSSQLKQTDTSEEGS
sp|O15014|ZN609_HUMAN_758	R.AEEGKSphosPFR.E	R.AEEGKSphosPFR.E	-0.814145	0.0870708	10	18	sp|O15014|ZN609_HUMAN	STYX	CENTER	1	1	1	1	SPLTPGKVCRAEEGKSPFRESSGDGMKMEGL
sp|Q9Y6I9|TX264_HUMAN_239	R.ETSphosAATLSPGASSR.G	R.ETSphosAATLSPGASSR.G	-0.813435	-0.209546	2	5	sp|Q9Y6I9|TX264_HUMAN	STYX	CENTER	0.9993	0.9999	0.997	0.996	TSSVSLEVSPGSRETSAATLSPGASSRGWDD
sp|Q14938|NFIX_HUMAN_301	R.SphosPAAGSSQSSGWPNDVDAGPASLKK.S	R.SphosPAAGSSQSSGWPNDVDAGPASLK.K	-0.8106	0.533678	2	5	sp|Q14938|NFIX_HUMAN	STYX	CENTER	0.9934	0.9975	0.969	0.985	MESPVDDVFYPGTGRSPAAGSSQSSGWPNDV
sp|O00267|SPT5H_HUMAN_671	R.ISSphosPMHPSAGGQR.G	R.ISSphosPMHPSAGGQR.G	-0.807073	0.693157	6	7	sp|O00267|SPT5H_HUMAN	STYX	Q1	0.9993	1	0.991	0.991	NFTVGGFAPMSPRISSPMHPSAGGQRGGFGS
sp|Q8TDY2|RBCC1_HUMAN_1484	R.LMSQSphosMSSVSSR.H	R.LMSQSphosMSSVSSR.H	-0.80637	-0.193949	4	1	sp|Q8TDY2|RBCC1_HUMAN	STYX	CENTER	0.997	0.9915	0.992	0.989	KEEENKRLNQRLMSQSMSSVSSRHSEKIAIR
sp|Q86VX9|MON1A_HUMAN_188	R.QISphosQDFSELSTQLTGVAR.D	R.QISphosQDFSELSTQLTGVAR.D	-0.805901	0.311286	8	1	sp|Q86VX9|MON1A_HUMAN	STYQ	CENTER	1	1	0.982	0.994	GTRGPPPLPTDMRQISQDFSELSTQLTGVAR
sp|Q92945|FUBP2_HUMAN_274	K.MILIQDGSphosQNTNVDKPLR.L	K.MILIQDGSphosQNTNVDKPLR.L	-0.805667	2.92337	2	6	sp|Q92945|FUBP2_HUMAN	STYQ	Q1	0.9998	1	0.987	0.993	LQERAGVKMILIQDGSQNTNVDKPLRIIGDP
sp|O14974|MYPT1_HUMAN_995	R.RISphosEMEEELK.M	R.RISphosEMEEELK.M	-0.805667	-0.178519	8	3	sp|O14974|MYPT1_HUMAN	STYX	CENTER	0.9999	0.9997	1	1	LEMEKRERRALERRISEMEEELKMLPDLKAD
sp|P28290|ITPI2_HUMAN_649 650_C	R.EASAESDVGK(SS)phosESEFTQYTTHHILK.S	R.EASAESDVGK(SS)phosESEFTQYTTHHILK.S	-0.805667	0.0613077	8	5	sp|P28290|ITPI2_HUMAN	STYX	CENTER	0.9942	0.971	0.996	0.996	VELLREASAESDVGKSSESEFTQYTTHHILK ELLREASAESDVGKSSESEFTQYTTHHILKS
sp|Q6UB99|ANR11_HUMAN_1079	R.KASphosLDQGK.E	R.KASphosLDQGK.E	-0.805667	0.255577	4	11	sp|Q6UB99|ANR11_HUMAN	STYX	CENTER	0.9905	0.9997	1	1	EKHKDTHGKDKERKASLDQGKEKKEKAFPGI
sp|Q9BSI4|TINF2_HUMAN_295	R.NLGSphosPTQVISKPESK.E	R.NLGSphosPTQVISKPESK.E	-0.805667	0.375416	10	5	sp|Q9BSI4|TINF2_HUMAN	STYX	CENTER	1	1	0.997	0.996	KERPTVMLFPFRNLGSPTQVISKPESKEEHA
sp|Q9HCG8|CWC22_HUMAN_829	R.NSphosFSENEK.H	R.RNSphosFSENEK.H	-0.805667	-0.0326684	22	18	sp|Q9HCG8|CWC22_HUMAN	STYX	CENTER	0.9994	0.9999	0.995	0.995	NKHGDPKKKRGERRNSFSENEKHTHRIKDSE
sp|Q9NYJ8|TAB2_HUMAN_524	R.KLSphosMGSDDAAYTQAL.L	R.KLSphosMGSDDAAYTQALLVHQK.A	-0.805667	0.249784	10	14	sp|Q9NYJ8|TAB2_HUMAN	STYX	CENTER	1	1	0.995	0.995	PTLAHVDRISETRKLSMGSDDAAYTQALLVH
sp|Q9NXE4|NSMA3_HUMAN_792	R.HLLSphosPVGR.R	R.HLLSphosPVGR.R	-0.800069	-0.778912	2	1	sp|Q9NXE4|NSMA3_HUMAN	STYX	Q4	0.997	0.9973	1	1	RYHLTEPGLASRHLLSPVGRRQVAGHTRGPR
sp|Q53RY4|KCP3_HUMAN_5	R.RCSphosLCAFDAAR.G	R.RCSphosLCAFDAAR.G	-0.797634	0.758745	4	3	sp|Q53RY4|KCP3_HUMAN	STYX	Q1	1	1	1	1	___________MRRCSLCAFDAARGPRRLMR
sp|P08727|K1C19_HUMAN_397	R.SLLEGQEDHYNNLSASphosKVL.-	R.SLLEGQEDHYNNLSASphosKVL.-	-0.797519	-1.37556	4	3	sp|P08727|K1C19_HUMAN	STYX	Q4	1	1	0.997	0.997	SLLEGQEDHYNNLSASKVL____________
sp|P48651|PTSS1_HUMAN_11	R.TLSphosKDDVNYK.M	R.TLSphosKDDVNYK.M	-0.79694	-0.0606828	4	3	sp|P48651|PTSS1_HUMAN	STYX	CENTER	0.9977	0.9987	0.995	0.995	_____MASCVGSRTLSKDDVNYKMHFRMINE
sp|Q6UX04|CWC27_HUMAN_299	K.SphosAGEGEVEKK.S	K.SphosAGEGEVEKK.S	-0.796593	-0.0466076	8	5	sp|Q6UX04|CWC27_HUMAN	STYX	CENTER	0.9986	0.9998	1	1	RIAKKLKKDTSANVKSAGEGEVEKKSVSRSE
sp|Q9UQ35|SRRM2_HUMAN_1320 1329	K.ELSNSphosPLRENSFGSphosPLEFR.N	K.ELSNSphosPLRENSFGSphosPLEFR.N	-0.796593	-0.340791	12	1	sp|Q9UQ35|SRRM2_HUMAN	STYX	CENTER	0.9877	0.9992	0.974	0.861	WGGPHFSPEHKELSNSPLRENSFGSPLEFRN HKELSNSPLRENSFGSPLEFRNSGPLGTEMN
sp|O95071|UBR5_HUMAN_327	R.WLDGASphosFDNER.G	R.WLDGASphosFDNER.G	-0.796478	0.790454	11	15	sp|O95071|UBR5_HUMAN	STYX	Q1	1	0.9999	1	1	ESVLRLRERRWLDGASFDNERGSTSKEGEPN
sp|Q13435|SF3B2_HUMAN_344	R.GVSSphosESSGDREK.D	R.GVSSphosESSGDREK.D	-0.796478	1.00836	7	5	sp|Q13435|SF3B2_HUMAN	STYX	Q1	0.9963	0.9979	0.995	0.987	NRKKKKKPQRVRGVSSESSGDREKDSTRSRG
sp|Q9UQ35|SRRM2_HUMAN_1893	R.SRTSphosPVSR.R	R.SRTSphosPVSR.R	-0.796478	0.606742	3	1	sp|Q9UQ35|SRRM2_HUMAN	STYX	Q1	0.9728	0.9539	0.973	0.933	SRTPLISRRRSRSRTSPVSRRRSRSRTSVTR
sp|O43502|RA51C_HUMAN_20	R.DLVSFPLSphosPAVR.V	R.DLVSFPLSphosPAVR.V	-0.796478	-0.688714	1	1	sp|O43502|RA51C_HUMAN	STYX	Q4	0.9979	0.9999	0.956	0.993	TFRFEMQRDLVSFPLSPAVRVKLVSAGFQTA
sp|O75427|LRCH4_HUMAN_506	R.PLGSIQRPNSphosFLFR.S	R.PLGSIQRPNSphosFLFR.S	-0.796478	-2.03267	6	1	sp|O75427|LRCH4_HUMAN	STYX	Q4	0.9937	0.9925	0.997	0.996	TAPAPRPLGSIQRPNSFLFRSSSQSGSGPSS
sp|P05787|K2C8_HUMAN_449 450 451_C	Y.GGLTSPGLSYSLGSSFGSGAG(SSS)phosFSR.T	Y.SLGSSFGSGAG(SSS)phosFSR.T	-0.796478	-0.614204	5	2	sp|P05787|K2C8_HUMAN	STYX	Q4	0.9467	0.9502	0.997	0.996	GLSYSLGSSFGSGAGSSSFSRTSSSRAVVVK LSYSLGSSFGSGAGSSSFSRTSSSRAVVVKK SYSLGSSFGSGAGSSSFSRTSSSRAVVVKKI
sp|P21333|FLNA_HUMAN_2284	K.AEISphosFEDRK.D	K.AEISphosFEDRK.D	-0.796478	-1.41118	3	3	sp|P21333|FLNA_HUMAN	STYX	Q4	0.9989	0.999	1	1	GGLAIAVEGPSKAEISFEDRKDGSCGVAYVV
sp|Q9C0H5|RHG39_HUMAN_689 690_C	R.KP(SS)phosETDIENWASK.H	R.KP(SS)phosETDIENWASK.H	-0.796478	-1.88636	1	2	sp|Q9C0H5|RHG39_HUMAN	STYX	Q4	0.9995	0.9999	0.504	0.552	PSSSCVFPTFTLRKPSSETDIENWASKHFNK SSSCVFPTFTLRKPSSETDIENWASKHFNKH
sp|A6H8Y1|BDP1_HUMAN_2451	R.GSRSphosPDACMDK.N	R.GSRSphosPDACMDK.N	-0.796478	0.149535	1	5	sp|A6H8Y1|BDP1_HUMAN	STYX	CENTER	1	1	0.991	0.991	QRQQVEAAFQSRGSRSPDACMDKNVPQLPQD
sp|O14979|HNRDL_HUMAN_241	K.VFVGGLSphosPDTSEEQIK.E	K.VFVGGLSphosPDTSEEQIK.E	-0.796478	-0.0965018	6	8	sp|O14979|HNRDL_HUMAN	STYX	CENTER	1	1	0.997	0.997	LKGKEPPKKVFVGGLSPDTSEEQIKEYFGAF
sp|O60293|ZC3H1_HUMAN_1046	R.SphosFLESNYFTKPNLK.H	R.SphosFLESNYFTKPNLK.H	-0.796478	0.137257	13	19	sp|O60293|ZC3H1_HUMAN	STYX	CENTER	1	1	0.997	0.997	VDDEILSGSSRERRRSFLESNYFTKPNLKHT
sp|P18031|PTN1_HUMAN_378	R.VVGGSphosLR.G	R.VVGGSphosLR.G	-0.796478	-0.594464	11	4	sp|P18031|PTN1_HUMAN	STYX	CENTER	0.9915	0.9895	1	1	SMSQDTEVRSRVVGGSLRGAQAASPAKGEPS
sp|P27816|MAP4_HUMAN_1000 1001 1002_C	K.KV(SYS)phosHIQ.S	K.KV(SYS)phosHIQSK.C	-0.796478	-0.00518771	1	2	sp|P27816|MAP4_HUMAN	STYX	CENTER	0.9768	0.9994	1.001	0.999	QKQPAGKVQIVSKKVSYSHIQSKCGSKDNIK KQPAGKVQIVSKKVSYSHIQSKCGSKDNIKH QPAGKVQIVSKKVSYSHIQSKCGSKDNIKHV
sp|P51116|FXR2_HUMAN_505 506_C	S.(SS)phosISSVLK.D	S.(SS)phosISSVLK.D	-0.796478	0.112382	3	2	sp|P51116|FXR2_HUMAN	STYX	CENTER	0.9649	0.9659	0.998	0.998	RGPPPAPRPTSRYNSSSISSVLKDPDSNPYS GPPPAPRPTSRYNSSSISSVLKDPDSNPYSL
sp|P51532|SMCA4_HUMAN_1417	K.RDSphosDAGSSTPTTSTR.S	R.KRDSphosDAGSSTPTTSTR.S	-0.796478	0.105972	1	2	sp|P51532|SMCA4_HUMAN	STYX	CENTER	0.9998	1	0.997	0.997	EEVRQKKSSRKRKRDSDAGSSTPTTSTRSRD
sp|P52564|MP2K6_HUMAN_207	S.GYLVDSphosVAK.T	S.GYLVDSphosVAK.T	-0.796478	-0.257375	5	1	sp|P52564|MP2K6_HUMAN	STYX	CENTER	0.9788	0.9616	0.998	0.997	QVKMCDFGISGYLVDSVAKTIDAGCKPYMAP
sp|P60468|SC61B_HUMAN_49	R.TTSphosAGTGGMWR.F	R.TTSphosAGTGGMWR.F	-0.796478	-0.375556	7	9	sp|P60468|SC61B_HUMAN	STYX	CENTER	0.9997	0.9999	0.993	0.991	RKNASCGTRSAGRTTSAGTGGMWRFYTEDSP
sp|Q05397|FAK1_HUMAN_843	R.LSRGSphosIDREDGSLQGPIGNQH.L	R.LSRGSphosIDREDGSLQGPIGN.Q	-0.796478	0.00835882	3	8	sp|Q05397|FAK1_HUMAN	STYX	CENTER	1	0.9976	0.995	0.984	KEERFLKPDVRLSRGSIDREDGSLQGPIGNQ
sp|Q09161|NCBP1_HUMAN_21 22_C	K.(TS)phosDANETEDHLESLICK.V	R.RK(TS)phosDANETEDHLESLICK.V	-0.796478	0.124873	66	41	sp|Q09161|NCBP1_HUMAN	STYX	CENTER	1	1	1	1	HSDENDGGQPHKRRKTSDANETEDHLESLIC SDENDGGQPHKRRKTSDANETEDHLESLICK
sp|Q14152|EIF3A_HUMAN_988	R.GADDDRPSphosWR.N	R.GADDDRPSphosWR.N	-0.796478	0.426763	1	1	sp|Q14152|EIF3A_HUMAN	STYX	CENTER	0.999	0.9959	1	1	EEDRFSRRGADDDRPSWRNTDDDRPPRRIAD
sp|Q15149|PLEC_HUMAN_2688	R.LVASphosMEEAR.R	R.LVASphosMEEAR.R	-0.796478	-0.265894	1	2	sp|Q15149|PLEC_HUMAN	STYX	CENTER	0.9961	0.9989	1	1	RQQQQMEQERQRLVASMEEARRRQHEAEEGV
sp|Q16891|MIC60_HUMAN_115	K.ISSVSphosEVMK.E	K.ISSVSphosEVMK.E	-0.796478	-0.0466076	1	1	sp|Q16891|MIC60_HUMAN	STYX	CENTER	0.9862	0.9974	0.853	0.874	PKKSIQSGPLKISSVSEVMKESKQPASQLQK
sp|Q6PJI9|WDR59_HUMAN_830	R.FGSphosLTYSDPR.E	R.FGSphosLTYSDPR.E	-0.796478	0.446801	7	3	sp|Q6PJI9|WDR59_HUMAN	STYX	CENTER	0.9992	0.9992	0.997	0.996	SSPWGESSPEELRFGSLTYSDPRERERDQHD
sp|Q6SPF0|SAMD1_HUMAN_427	A.SVATGPDSPSphosPVPLPPGKPALPGADGTPFGCPPGRK.E	K.EGGTASVATGPDSPSphosPVPLPPGKPALPGADGTPFGCPPGR.K	-0.796478	-0.0326684	1	1	sp|Q6SPF0|SAMD1_HUMAN	STYX	CENTER	0.9773	0.9761	0.848	0.936	KEGGTASVATGPDSPSPVPLPPGKPALPGAD
sp|Q86VM9|ZCH18_HUMAN_93 94 95_C	R.GP(TSS)phosPCEEEGDEGEEDRTSDLR.D	R.GP(TSS)phosPCEEEGDEGEEDRTSDLR.D	-0.796478	0.354355	3	1	sp|Q86VM9|ZCH18_HUMAN	STYX	CENTER	0.9999	0.9985	1	0.999	SQDQDSEVNELSRGPTSSPCEEEGDEGEEDR QDQDSEVNELSRGPTSSPCEEEGDEGEEDRT DQDSEVNELSRGPTSSPCEEEGDEGEEDRTS
sp|Q8IX18|DHX40_HUMAN_197	K.LFQEKSphosPNRK.E	K.LFQEKSphosPNR.K	-0.796478	0.160435	4	6	sp|Q8IX18|DHX40_HUMAN	STYX	CENTER	0.9965	0.9987	1	1	TDILFGLLKKLFQEKSPNRKEHLKVVVMSAT
sp|Q8IYB3|SRRM1_HUMAN_463	R.KVELSphosESEEDKGGK.M	R.KVELSphosESEEDKGGK.M	-0.796478	-0.163253	9	10	sp|Q8IYB3|SRRM1_HUMAN	STYX	CENTER	1	1	0.991	0.994	RESPSPAPKPRKVELSESEEDKGGKMAAADS
sp|Q8NEM7|SP20H_HUMAN_508 509 519_C	R.K(SS)phosVDLNQVSMLSphosPAALSPASSSQR.T	R.K(SS)phosVDLNQVSMLSphosPAALSPASSSQR.T	-0.796478	0.52428	1	1	sp|Q8NEM7|SP20H_HUMAN	STYX	CENTER	0.9963	0.9876	0.95	1.02	PTPPPSSKPSSIPRKSSVDLNQVSMLSPAAL TPPPSSKPSSIPRKSSVDLNQVSMLSPAALS IPRKSSVDLNQVSMLSPAALSPASSSQRTTA
sp|Q8TCN5|ZN507_HUMAN_195	K.AQQCVSphosPSSSLCR.K	K.AQQCVSphosPSSSLCR.K	-0.796478	0.112382	5	6	sp|Q8TCN5|ZN507_HUMAN	STYX	CENTER	1	1	0.995	0.995	NDANIHTQSKAQQCVSPSSSLCRKTTERNET
sp|Q92844|TANK_HUMAN_228	R.DEEDTSFESphosLSKFNVK.F	R.DEEDTSFESphosLSK.F	-0.796478	0.584297	5	12	sp|Q92844|TANK_HUMAN	STYX	CENTER	1	1	0.994	0.996	TPRGLCRDEEDTSFESLSKFNVKFPPMDNDS
sp|Q96HS1|PGAM5_HUMAN_80	R.NVESphosGEEELASK.L	R.NVESphosGEEELASK.L	-0.796478	0.490724	5	2	sp|Q96HS1|PGAM5_HUMAN	STYX	CENTER	1	0.999	0.998	0.998	REPLSLINVRKRNVESGEEELASKLDHYKAK
sp|Q96N67|DOCK7_HUMAN_182	R.SMSphosIDDTPR.G	R.SMSphosIDDTPR.G	-0.796478	0.405536	9	8	sp|Q96N67|DOCK7_HUMAN	STYX	CENTER	0.9997	0.9999	0.995	0.995	NSYQDDQDDLKRRSMSIDDTPRGSWACSIFD
sp|Q9BQ70|TCF25_HUMAN_137 138 139_C	K.K(SST)phosGEASENGLEDIDR.L	K.(SST)phosGEASENGLEDIDR.L	-0.796478	0.416639	1	12	sp|Q9BQ70|TCF25_HUMAN	STYX	CENTER	0.9999	1	0.998	1	SGKLRKKKKKQKNKKSSTGEASENGLEDIDR GKLRKKKKKQKNKKSSTGEASENGLEDIDRI KLRKKKKKQKNKKSSTGEASENGLEDIDRIL
sp|Q9BYD6|RM01_HUMAN_297 298 299 300_C	R.(SSTS)phosEGLLLK.L	R.(SSTS)phosEGLLLK.L	-0.796478	-0.306843	1	3	sp|Q9BYD6|RM01_HUMAN	STYX	CENTER	0.9943	0.9998	1	1.001	RPLNLGPFVVRAFLRSSTSEGLLLKIDPLLP PLNLGPFVVRAFLRSSTSEGLLLKIDPLLPK LNLGPFVVRAFLRSSTSEGLLLKIDPLLPKE NLGPFVVRAFLRSSTSEGLLLKIDPLLPKEV
sp|Q9NP61|ARFG3_HUMAN_428	K.AISphosSDMYFGR.Q	K.AISphosSDMYFGR.Q	-0.796478	0.311286	7	1	sp|Q9NP61|ARFG3_HUMAN	STYX	CENTER	0.9993	0.9923	0.98	0.972	NTDEAQKKFGNVKAISSDMYFGRQSQADYET
sp|Q9NRL2|BAZ1A_HUMAN_1279 1280 1281_C	K.L(SSS)phosFSSR.G	K.L(SSS)phosFSSR.G	-0.796478	-0.0466076	3	3	sp|Q9NRL2|BAZ1A_HUMAN	STYX	CENTER	0.9925	0.9949	0.997	0.998	GRPQVRLPVKTRGKLSSSFSSRGQQQEPGRY RPQVRLPVKTRGKLSSSFSSRGQQQEPGRYP PQVRLPVKTRGKLSSSFSSRGQQQEPGRYPS
sp|Q9UHD8|SEPT9_HUMAN_22	R.LGDSphosSGPALK.R	R.LGDSphosSGPALK.R	-0.796478	-0.0550197	1	4	sp|Q9UHD8|SEPT9_HUMAN	STYX	CENTER	0.9969	0.9997	0.909	0.973	GGTRTSSGRLRRLGDSSGPALKRSFEVEEVE
sp|Q9UHV7|MED13_HUMAN_395	R.KYSphosASSGGLCEEATAAK.V	R.KYSphosASSGGLCEEATAAK.V	-0.796478	-0.103752	8	7	sp|Q9UHV7|MED13_HUMAN	STYX	CENTER	1	1	0.996	0.996	WQECNMNRAQNKRKYSASSGGLCEEATAAKV
sp|Q9UPQ3|AGAP1_HUMAN_521	K.LDPPPSphosPHANR.K	K.LDPPPSphosPHANR.K	-0.796478	-0.290165	5	17	sp|Q9UPQ3|AGAP1_HUMAN	STYX	CENTER	0.9998	1	1	1	PSISSTTSPKLDPPPSPHANRKKHRRKKSTS
sp|Q9Y4W2|LAS1L_HUMAN_617	F.STGQESphosPTAENAR.L	R.MEVGPFSTGQESphosPTAENAR.L	-0.796478	-0.104414	5	12	sp|Q9Y4W2|LAS1L_HUMAN	STYX	CENTER	1	1	0.996	0.995	EEDRMEVGPFSTGQESPTAENARLLAQKRGA
tr|B7ZKQ9|B7ZKQ9_HUMAN_474	K.GSphosVLQEAKL.-	K.GSphosVLQEAKL.-	-0.796478	0.406443	5	5	tr|B7ZKQ9|B7ZKQ9_HUMAN	STYX	CENTER	0.9995	0.9986	1	1	IQAYSESLMTSAPKGSVLQEAKL________
tr|E9PGZ1|E9PGZ1_HUMAN_196	K.RGSphosIGENQIK.D	K.RGSphosIGENQIKDEK.L	-0.796478	0.0742468	27	51	tr|E9PGZ1|E9PGZ1_HUMAN	STYX	CENTER	1	1	1	1	DKEKEEEEEEKPKRGSIGENQIKDEKIKKDK
sp|Q8WWY3|PRP31_HUMAN_451 455	R.SSGTASSphosVAFTphosPLQGLEIVNPQAAEKK.V	R.SSGTASSphosVAFTphosPLQGLEIVNPQAAEKK.V	-0.795323	-0.209546	4	1	sp|Q8WWY3|PRP31_HUMAN	STYX	CENTER	0.9984	0.9977	0.941	0.928	GGKSTIRDRSSGTASSVAFTPLQGLEIVNPQ TIRDRSSGTASSVAFTPLQGLEIVNPQAAEK
sp|P49792|RBP2_HUMAN_1575 1576 1577_C	R.CVACQNPDKPSP(STS)phosVPAPASFK.F	R.CVACQNPDKPSP(STS)phosVPAPASFK.F	-0.793133	-0.273677	2	3	sp|P49792|RBP2_HUMAN	STYX	CENTER	0.9948	1	0.577	0.815	ATRCVACQNPDKPSPSTSVPAPASFKFGTSE TRCVACQNPDKPSPSTSVPAPASFKFGTSET RCVACQNPDKPSPSTSVPAPASFKFGTSETS
sp|Q9UHB7|AFF4_HUMAN_836	R.TISphosQSSSLK.S	R.TISphosQSSSLK.S	-0.792099	0.338105	6	6	sp|Q9UHB7|AFF4_HUMAN	STYQ	CENTER	0.9994	0.9998	0.996	0.993	SKDPKTEHGSRKRTISQSSSLKSSSNSNKET
sp|Q9ULT0|TTC7A_HUMAN_647	K.DGSphosFGEGLTMK.K	K.DGSphosFGEGLTMK.K	-0.792099	-0.57837	12	2	sp|Q9ULT0|TTC7A_HUMAN	STYX	CENTER	1	0.9998	0.998	0.998	TLYSFSQLGGLEKDGSFGEGLTMKKQSGMHL
sp|Q7Z589|EMSY_HUMAN_209 210 211 212 213_C	R.RTN(SSSSS)phosPVVLK.E	N.(SSSSS)phosPVVLK.E	-0.790836	-0.375556	6	10	sp|Q7Z589|EMSY_HUMAN	STYX	CENTER	0.9879	0.9996	1.001	1	CSDEDEKPRKRRRTNSSSSSPVVLKEVPKAV SDEDEKPRKRRRTNSSSSSPVVLKEVPKAVV DEDEKPRKRRRTNSSSSSPVVLKEVPKAVVP EDEKPRKRRRTNSSSSSPVVLKEVPKAVVPV DEKPRKRRRTNSSSSSPVVLKEVPKAVVPVS
sp|Q6NZ36|FAP20_HUMAN_113	R.LLHGAGGHLESphosPAR.S	R.LLHGAGGHLESphosPAR.S	-0.789919	0.567081	4	4	sp|Q6NZ36|FAP20_HUMAN	STYX	CENTER	1	1	1	1	GRSYRLLHGAGGHLESPARSLPQRPAPDPCR
sp|Q2YD98|UVSSA_HUMAN_475 476_C	R.DHLPPP(SS)phosASPSR.A	R.DHLPPP(SS)phosASPSR.A	-0.78969	0.650596	2	17	sp|Q2YD98|UVSSA_HUMAN	STYX	Q1	0.9992	1	0.53	0.666	AAAQLRQLRDHLPPPSSASPSRALPEPQEAQ AAQLRQLRDHLPPPSSASPSRALPEPQEAQK
sp|Q5T0W9|FA83B_HUMAN_388 389_C	K.RH(SY)phosAGEQPETVPY.L	R.H(SY)phosAGEQPETVPYLLLNR.A	-0.788089	-0.466322	4	7	sp|Q5T0W9|FA83B_HUMAN	STYX	CENTER	1	1	1	1	RQFQPNQINENWKRHSYAGEQPETVPYLLLN QFQPNQINENWKRHSYAGEQPETVPYLLLNR
sp|Q15788|NCOA1_HUMAN_395	R.VNPSVNPSISphosPAHGVAR.S	R.VNPSVNPSISphosPAHGVAR.S	-0.787632	0.197629	2	3	sp|Q15788|NCOA1_HUMAN	STYX	CENTER	0.9999	1	0.958	0.971	GMSIPRVNPSVNPSISPAHGVARSSTLPPSN
tr|K7EMZ9|K7EMZ9_HUMAN_173	K.TQLSphosQAEVHK.V	K.TQLSphosQAEVHK.V	-0.787632	0.300315	4	9	tr|K7EMZ9|K7EMZ9_HUMAN	STYQ	CENTER	0.9953	0.9997	0.997	0.995	GSAFTQDTRSLKTQLSQAEVHKVSRPENEQL
sp|Q6KC79|NIPBL_HUMAN_305 306_C	K.GSRPPLILQSQSLPC(SS)phosPR.D	K.GSRPPLILQSQSLPC(SS)phosPR.D	-0.787518	0.304548	4	14	sp|Q6KC79|NIPBL_HUMAN	STYX	CENTER	1	1	0.998	0.999	GSRPPLILQSQSLPCSSPRDVPPDILLDSPE SRPPLILQSQSLPCSSPRDVPPDILLDSPER
sp|Q9Y4B6|DCAF1_HUMAN_979	R.QKSphosDHGAYSQSPAIK.K	K.SphosDHGAYSQSPAIK.K	-0.787404	1.17358	6	4	sp|Q9Y4B6|DCAF1_HUMAN	STYX	Q1	0.9991	1	0.994	0.995	PSPCNGRKIRVLRQKSDHGAYSQSPAIKKQL
sp|Q9NP61|ARFG3_HUMAN_428 429_C	K.AI(SS)phosDMYFGR.Q	K.AI(SS)phosDMYFGR.Q	-0.787404	5.40003	6	1	sp|Q9NP61|ARFG3_HUMAN	STYX	NR	0.9997	0.9912	0.998	0.985	NTDEAQKKFGNVKAISSDMYFGRQSQADYET TDEAQKKFGNVKAISSDMYFGRQSQADYETR
sp|A6NFI3|ZN316_HUMAN_112	R.GGDAKSphosPVLQEK.G	R.GGDAKSphosPVLQEK.G	-0.787404	-0.0748967	20	27	sp|A6NFI3|ZN316_HUMAN	STYX	CENTER	1	1	1	1	ALGTQERLSRGGDAKSPVLQEKGLQASRAPA
sp|Q02818|NUCB1_HUMAN_369	K.AQRLSphosQETEALGR.S	K.AQRLSphosQETEALGR.S	-0.787404	0.185755	8	9	sp|Q02818|NUCB1_HUMAN	STYQ	CENTER	1	1	0.996	0.996	LAAREAELNAKAQRLSQETEALGRSQGRLEA
sp|Q6P2E9|EDC4_HUMAN_583	R.IVELPAPADFLSphosLSSETKPK.L	R.IVELPAPADFLSphosLSSETKPK.L	-0.787404	-0.543284	6	5	sp|Q6P2E9|EDC4_HUMAN	STYX	CENTER	1	1	0.99	0.896	DLRRIVELPAPADFLSLSSETKPKLMTPDAF
sp|Q6UB98|ANR12_HUMAN_1311	R.RCSphosMPSVICEHTK.Q	R.RCSphosMPSVICEHTK.Q	-0.787404	0.28926	4	5	sp|Q6UB98|ANR12_HUMAN	STYX	CENTER	1	1	0.994	0.995	LIISEGRPTIEVRRCSMPSVICEHTKQFQTI
sp|Q71F56|MD13L_HUMAN_2083	R.LLSphosREAPEELK.Q	R.LLSphosREAPEELK.Q	-0.787404	-0.103752	12	1	sp|Q71F56|MD13L_HUMAN	STYX	CENTER	1	0.994	1	1	GSHFQHSRSQGERLLSREAPEELKQQPLALG
sp|Q96TC7|RMD3_HUMAN_46	R.SQSphosLPNSLDYTQTSDPGR.H	R.SQSphosLPNSLDYTQTSDPGR.H	-0.787404	0.00835882	14	23	sp|Q96TC7|RMD3_HUMAN	STYX	CENTER	1	1	0.997	0.997	YSQRWKRTQRHGRSQSLPNSLDYTQTSDPGR
sp|Q9H2H9|S38A1_HUMAN_52 56	R.SphosLTNSphosHLEK.K	R.SphosLTNSphosHLEK.K	-0.787404	0.0350154	10	18	sp|Q9H2H9|S38A1_HUMAN	STYX	CENTER	0.9996	1	0.896	0.812	GQINSKFISDRESRRSLTNSHLEKKKCDEYI SKFISDRESRRSLTNSHLEKKKCDEYIPGTT
sp|Q9NWW5|CLN6_HUMAN_31	R.HGSphosVSADEAAR.T	R.HGSphosVSADEAAR.T	-0.787404	0.0482515	12	24	sp|Q9NWW5|CLN6_HUMAN	STYX	CENTER	1	1	0.993	0.992	PGAQLGASFLQARHGSVSADEAARTAPFHLD
sp|Q9UQ35|SRRM2_HUMAN_1975	R.SRTSphosPITR.R	R.SRTSphosPITR.R	-0.787404	0.0482515	4	3	sp|Q9UQ35|SRRM2_HUMAN	STYX	CENTER	0.9604	0.981	0.978	0.982	SRTPPVTRRRSRSRTSPITRRRSRSRTSPVT
sp|Q9ULW3|ABT1_HUMAN_32	K.AATEQEPLEGTEQTLDAEEEQEESphosEEAACGSK.K	K.AATEQEPLEGTEQTLDAEEEQEESphosEEAACGSK.K	-0.786605	0.209406	4	1	sp|Q9ULW3|ABT1_HUMAN	STYX	CENTER	0.9976	0.9998	0.959	0.336	EGTEQTLDAEEEQEESEEAACGSKKRVVPGI
sp|Q8NI08|NCOA7_HUMAN_208	R.VLSphosSTSEEDEPGVVK.F	R.VLSphosSTSEEDEPGVVK.F	-0.78467	1.41664	2	3	sp|Q8NI08|NCOA7_HUMAN	STYX	Q1	1	1	0.995	0.989	ADLARKALKPIERVLSSTSEEDEPGVVKFLK
sp|Q8IYW5|RN168_HUMAN_134	R.RASphosEEEENKASEEYIQR.L	R.RASphosEEEENK.A	-0.784215	-0.00518771	2	2	sp|Q8IYW5|RN168_HUMAN	STYX	CENTER	1	0.9903	0.996	1	EYEEEISKVAAERRASEEEENKASEEYIQRL
sp|Q99618|CDCA3_HUMAN_94	K.QLSphosEVFETEDSK.S	K.QLSphosEVFETEDSK.S	-0.783874	-0.667019	2	2	sp|Q99618|CDCA3_HUMAN	STYX	Q4	0.9997	0.9997	0.998	0.998	KTSSGDPPSPLVKQLSEVFETEDSKSNLPPE
sp|Q53TN4|CYBR1_HUMAN_284 285_C	R.NLALDEAGQR(ST)phosM.-	R.NLALDEAGQR(ST)phosM.-	-0.780136	-0.118398	4	2	sp|Q53TN4|CYBR1_HUMAN	STYX	CENTER	1	1	1	1	AARKRNLALDEAGQRSTM_____________ ARKRNLALDEAGQRSTM______________
sp|P42356|PI4KA_HUMAN_255 256 257_C	R.K(TSS)phosVSSISQVSPER.G	R.K(TSS)phosVSSISQVSPER.G	-0.779232	0.641905	2	10	sp|P42356|PI4KA_HUMAN	STYX	Q1	0.9885	0.9999	0.666	0.999	SNLLTVCQEGTLKRKTSSVSSISQVSPERGM NLLTVCQEGTLKRKTSSVSSISQVSPERGMP LLTVCQEGTLKRKTSSVSSISQVSPERGMPP
sp|Q04656|ATP7A_HUMAN_1466	R.ASINSphosLLSDKR.S	R.ASINSphosLLSDKR.S	-0.778443	-0.133195	4	7	sp|Q04656|ATP7A_HUMAN	STYX	CENTER	0.9999	1	0.997	0.996	GLLDRIVNYSRASINSLLSDKRSLNSVVTSE
sp|Q96HP0|DOCK6_HUMAN_176	R.RGSphosGSPEDTPR.S	R.RGSphosGSPEDTPR.S	-0.778443	0.278119	10	12	sp|Q96HP0|DOCK6_HUMAN	STYX	CENTER	1	1	0.992	0.982	DERSGPEDSNDSRRGSGSPEDTPRSSGASSI
sp|Q92844|TANK_HUMAN_126	R.SphosLGSPLLHER.G	R.SphosLGSPLLHER.G	-0.77833	1.14341	4	9	sp|Q92844|TANK_HUMAN	STYX	Q1	1	1	0.969	0.997	RRQEVSSPRKETSARSLGSPLLHERGNIEKT
sp|Q06413|MEF2C_HUMAN_222	R.NSphosPGLLVSPGNLNK.N	R.NSphosPGLLVSPGNLNK.N	-0.77833	-2.82622	1	1	sp|Q06413|MEF2C_HUMAN	STYX	Q4	1	0.9991	0.981	0.965	GAGTSAGNGYGNPRNSPGLLVSPGNLNKNMQ
sp|Q8WUA4|TF3C2_HUMAN_25	A.LGEAGPVGNMTVVDSphosPGQEVLNQLDVK.T	N.MTVVDSphosPGQEVLNQLDVK.T	-0.77833	-1.56318	18	3	sp|Q8WUA4|TF3C2_HUMAN	STYX	Q4	1	1	1	0.998	ALGEAGPVGNMTVVDSPGQEVLNQLDVKTSS
sp|A1XBS5|FA92A_HUMAN_241 243	R.ANSphosKSphosPLQR.S	R.ANSphosKSphosPLQR.S	-0.77833	-0.133195	2	6	sp|A1XBS5|FA92A_HUMAN	STYX	CENTER	0.991	0.9973	1	1	YAPDYSSRLDIVRANSKSPLQRSLSAKCVSG PDYSSRLDIVRANSKSPLQRSLSAKCVSGTG
sp|O15085|ARHGB_HUMAN_1462	K.SLGGESSGGTTphosPVGSFHTEAAR.W	K.SLGGESSGGTTphosPVGSFHTEAAR.W	-0.77833	-0.122088	1	2	sp|O15085|ARHGB_HUMAN	STYX	CENTER	0.9902	0.9984	0.939	0.91	RELLKSLGGESSGGTTPVGSFHTEAARWTDG
sp|O15226|NKRF_HUMAN_618	R.SESphosHTDLTFSR.E	R.SESphosHTDLTFSR.E	-0.77833	0.495711	6	5	sp|O15226|NKRF_HUMAN	STYX	CENTER	1	1	0.989	0.988	KRDIEQIIRNYARSESHTDLTFSRELTNDER
sp|O60716|CTND1_HUMAN_269	R.VGGSSphosVDLHR.F	R.VGGSSphosVDLHR.F	-0.77833	0.579775	1	1	sp|O60716|CTND1_HUMAN	STYX	CENTER	0.9998	0.9998	0.977	0.979	QDVYGPQPQVRVGGSSVDLHRFHPEPYGLED
sp|O94915|FRYL_HUMAN_1957	R.RRSphosNTLDIMDGR.L	R.SphosNTLDIMDGR.L	-0.77833	0.173782	5	19	sp|O94915|FRYL_HUMAN	STYX	CENTER	1	1	0.994	0.996	LRLSLIGDRRGDRRRSNTLDIMDGRINHSSS
sp|P05783|K1C18_HUMAN_15	R.SphosLGSVQAPSYGARPVSSAASVY.A	R.SphosLGSVQAPSYGAR.P	-0.77833	0.396175	25	9	sp|P05783|K1C18_HUMAN	STYX	CENTER	1	1	0.998	0.999	_MSFTTRSTFSTNYRSLGSVQAPSYGARPVS
sp|P08195|4F2_HUMAN_165	K.FTGLSphosKEELLK.V	K.FTGLSphosKEELLK.V	-0.77833	-0.523655	9	5	sp|P08195|4F2_HUMAN	STYX	CENTER	0.9988	0.9992	0.998	0.997	EDEAEAAAAAKFTGLSKEELLKVAGSPGWVR
sp|P15311|EZRI_HUMAN_539	R.QLLTLSSELSphosQAR.D	R.QLLTLSSELSphosQAR.D	-0.77833	0.0482515	13	11	sp|P15311|EZRI_HUMAN	STYQ	CENTER	1	1	0.985	0.974	NERVQRQLLTLSSELSQARDENKRTHNDIIH
sp|P40926|MDHM_HUMAN_61	R.LTLYDIAHTphosPGVAADLSHIETK.A	R.LTLYDIAHTphosPGVAADLSHIETK.A	-0.77833	-0.306843	2	3	sp|P40926|MDHM_HUMAN	STYX	CENTER	1	1	0.973	0.997	NSPLVSRLTLYDIAHTPGVAADLSHIETKAA
sp|P43243|MATR3_HUMAN_674	S.SphosVGDETDLANLGDVASDGKK.E	S.SphosVGDETDLANLGDVASDGKK.E	-0.77833	0.0482515	1	1	sp|P43243|MATR3_HUMAN	STYX	CENTER	0.9944	1	0.84	0.772	LVDEEEAAALLESGSSVGDETDLANLGDVAS
sp|P49761|CLK3_HUMAN_215	R.RDSphosDTYR.C	R.RDSphosDTYR.C	-0.77833	-0.0606828	9	11	sp|P49761|CLK3_HUMAN	STYX	CENTER	0.9983	0.9992	0.977	0.994	HDRLPYQRRYRERRDSDTYRCEERSPSFGED
sp|P52272|HNRPM_HUMAN_29	K.MEEESGAPGVPSphosGNGAPGPK.G	K.MEEESGAPGVPSphosGNGAPGPK.G	-0.77833	0.118627	1	10	sp|P52272|HNRPM_HUMAN	STYX	CENTER	1	1	0.985	0.996	TEIKMEEESGAPGVPSGNGAPGPKGEGERPA
sp|P54646|AAPK2_HUMAN_172 173_C	R.(TS)phosCGSPNYAAPEVISGR.L	K.IADFGLSNMMSDGEFLR(TS)phosCGSPNYAAPEVISGR.L	-0.77833	-0.178519	3	5	sp|P54646|AAPK2_HUMAN	STYX	CENTER	1	1	0.998	0.998	DFGLSNMMSDGEFLRTSCGSPNYAAPEVISG FGLSNMMSDGEFLRTSCGSPNYAAPEVISGR
sp|P57740|NU107_HUMAN_11	R.SGFGEISSphosPVIR.E	R.SGFGEISSphosPVIR.E	-0.77833	-0.563183	1	6	sp|P57740|NU107_HUMAN	STYX	CENTER	1	1	0.918	0.981	_____MDRSGFGEISSPVIREAEVTRTARKQ
sp|Q12888|TP53B_HUMAN_1656	R.KITESphosPR.A	R.KITESphosPR.A	-0.77833	-0.323717	1	3	sp|Q12888|TP53B_HUMAN	STYX	CENTER	0.9627	0.9991	0.782	0.799	ASSSSSTTPTRKITESPRASMGVLSGKRKLI
sp|Q13425|SNTB2_HUMAN_389	R.LVHSGSphosGCRSPSLGSDLTFATR.T	R.LVHSGSphosGCRSPSLGSDLTFATR.T	-0.77833	-0.103752	6	1	sp|Q13425|SNTB2_HUMAN	STYX	CENTER	0.9656	0.9637	0.523	0.47	CHSYPLVATRLVHSGSGCRSPSLGSDLTFAT
sp|Q13490|BIRC2_HUMAN_260	R.FSphosISNLSMQTHAAR.M	R.FSphosISNLSMQTHAAR.M	-0.77833	0.52428	1	3	sp|Q13490|BIRC2_HUMAN	STYX	CENTER	0.9996	1	0.511	0.992	PNCPFLENSLETLRFSISNLSMQTHAARMRT
sp|Q14789|GOGB1_HUMAN_3013 3014_C	R.QASPE(TS)phosASPDGSQNLVYETELLR.T	R.QASPE(TS)phosASPDGSQNLVYETELLR.T	-0.77833	-0.323717	1	1	sp|Q14789|GOGB1_HUMAN	STYX	CENTER	0.9976	0.9825	0.474	0.418	TQPLKVQYQRQASPETSASPDGSQNLVYETE QPLKVQYQRQASPETSASPDGSQNLVYETEL
sp|Q15061|WDR43_HUMAN_321	K.KPLTSNCTIQIATphosPGK.G	K.KPLTSNCTIQIATphosPGK.G	-0.77833	0.209406	1	3	sp|Q15061|WDR43_HUMAN	STYX	CENTER	0.9998	1	0.996	0.998	YCKKPLTSNCTIQIATPGKGKKSTPKPIPIL
sp|Q2TAK8|PWP3A_HUMAN_232 233_C	K.ASLCLNG(SS)phosLSEDDTERDMGSK.G	K.ASLCLNG(SS)phosLSEDDTERDMGSK.G	-0.77833	-0.0606828	1	1	sp|Q2TAK8|PWP3A_HUMAN	STYX	CENTER	0.9995	0.9986	0.664	0.526	RGGNSAQKASLCLNGSSLSEDDTERDMGSKG GGNSAQKASLCLNGSSLSEDDTERDMGSKGG
sp|Q5VTL8|PR38B_HUMAN_288 289 290_C	R.EGHG(SSS)phosFDR.E	R.EGHG(SSS)phosFDR.E	-0.77833	-0.306843	11	17	sp|Q5VTL8|PR38B_HUMAN	STYX	CENTER	1	1	1.001	1.001	PRRSRSRSHHREGHGSSSFDRELEREKERQR RRSRSRSHHREGHGSSSFDRELEREKERQRL RSRSRSHHREGHGSSSFDRELEREKERQRLE
sp|Q5VZL5|ZMYM4_HUMAN_1241	K.CGGVEQASSSphosPR.S	K.CGGVEQASSSphosPR.S	-0.77833	0.149535	3	8	sp|Q5VZL5|ZMYM4_HUMAN	STYX	CENTER	1	1	0.904	0.942	EQGDLKCGGVEQASSSPRSDPLGSTQDHALS
sp|Q6VY07|PACS1_HUMAN_493	K.TDLQGSphosASPSKVEGVHTPR.Q	K.TDLQGSphosASPSKVEGVHTPR.Q	-0.77833	-0.429327	3	15	sp|Q6VY07|PACS1_HUMAN	STYX	CENTER	0.9997	1	0.499	0.917	KVKTPMKSSKTDLQGSASPSKVEGVHTPRQK
sp|Q6WCQ1|MPRIP_HUMAN_891	R.TLLTGDGGGEATGSphosPLAQGK.D	R.TLLTGDGGGEATGSphosPLAQGK.D	-0.77833	-0.543419	11	10	sp|Q6WCQ1|MPRIP_HUMAN	STYX	CENTER	1	1	0.996	0.993	LRTLLTGDGGGEATGSPLAQGKDAYELEVLL
sp|Q8NFC6|BD1L1_HUMAN_482	K.YYSphosDSDDELTVEQR.R	K.YYSphosDSDDELTVEQR.R	-0.77833	-0.089252	5	2	sp|Q8NFC6|BD1L1_HUMAN	STYX	CENTER	1	0.9985	0.995	0.993	RHAYVHKPYLYSKYYSDSDDELTVEQRRQSI
sp|Q8TBZ3|WDR20_HUMAN_491 492_C	K.(SS)phosDKLNLVTK.T	K.(SS)phosDKLNLVTK.T	-0.77833	-0.156649	5	4	sp|Q8TBZ3|WDR20_HUMAN	STYX	CENTER	0.9996	0.9998	0.999	1	KDHKRNHSMGHISSKSSDKLNLVTKTKTDPA DHKRNHSMGHISSKSSDKLNLVTKTKTDPAK
sp|Q92576|PHF3_HUMAN_1148	R.KHSphosDNEAESIADALSSTSNILAS.E	R.KHSphosDNEAESIADALSSTSNIL.A	-0.77833	0.409593	15	4	sp|Q92576|PHF3_HUMAN	STYX	CENTER	1	0.9939	0.998	0.997	SPKKVKVVVGVARKHSDNEAESIADALSSTS
sp|Q96A22|CK052_HUMAN_103	K.HVHLENATEYphosATLR.F	K.HVHLENATEYphosATLR.F	-0.77833	0.278119	3	5	sp|Q96A22|CK052_HUMAN	STYX	CENTER	1	1	0.99	0.987	HAREVKHVHLENATEYATLRFPQATPRYDSK
sp|Q96GS4|BORC6_HUMAN_196	R.RATphosISSPLELEGTVSR.H	R.RATphosISSPLELEGTVSR.H	-0.77833	-0.0326684	10	9	sp|Q96GS4|BORC6_HUMAN	STYX	CENTER	1	1	0.997	0.996	SSGSAESGAGGGRRATISSPLELEGTVSRHG
sp|Q96HA1|P121A_HUMAN_378	R.GLNSphosQSSDDHLNKR.S	R.GLNSphosQSSDDHLNKR.S	-0.77833	-0.089252	1	1	sp|Q96HA1|P121A_HUMAN	STYQ	CENTER	0.9998	1	0.688	0.99	ASFVPKPGSLKRGLNSQSSDDHLNKRSRSSS
sp|Q96PE2|ARHGH_HUMAN_79	R.SLSphosPSVR.Q	R.SLSphosPSVR.Q	-0.77833	-0.176888	1	2	sp|Q96PE2|ARHGH_HUMAN	STYX	CENTER	0.9939	0.9933	0.994	0.994	GPLAAPAQPRPLRSLSPSVRQLSRRFDAPRL
sp|Q96Q42|ALS2_HUMAN_510	R.TVVLTphosPTYSGEADALLPSLR.T	R.TVVLTphosPTYSGEADALLPSLR.T	-0.77833	0.267684	1	2	sp|Q96Q42|ALS2_HUMAN	STYX	CENTER	0.9967	0.9979	0.996	0.995	LLRKAARVKTRTVVLTPTYSGEADALLPSLR
sp|Q99567|NUP88_HUMAN_168	R.FFTSSphosTSLTLK.H	R.FFTSSphosTSLTLK.H	-0.77833	0.0482515	1	3	sp|Q99567|NUP88_HUMAN	STYX	CENTER	0.9898	0.9964	0.959	0.919	VNCSTTPVAERFFTSSTSLTLKHAAWYPSEI
sp|Q9BY89|K1671_HUMAN_52	R.ILEAKSphosPLR.S	R.ILEAKSphosPLR.S	-0.77833	-0.306843	1	2	sp|Q9BY89|K1671_HUMAN	STYX	CENTER	0.9981	0.9993	1	1	GEASGAPPARILEAKSPLRSPARLLPLPRLA
sp|Q9C0H9|SRCN1_HUMAN_513	R.KDSphosGSSSVFAESPGGK.T	R.KDSphosGSSSVFAESPGGK.T	-0.77833	0.0677772	2	6	sp|Q9C0H9|SRCN1_HUMAN	STYX	CENTER	0.9966	1	0.992	0.995	PPSRGSPVRQSFRKDSGSSSVFAESPGGKTR
sp|Q9NVN8|GNL3L_HUMAN_465	K.LLHSphosPMTK.L	K.LLHSphosPMTK.L	-0.77833	0.289217	7	8	sp|Q9NVN8|GNL3L_HUMAN	STYX	CENTER	0.9995	0.9997	0.995	0.995	LGDTDPLEMEIKLLHSPMTKIADAIENKTTV
sp|Q9NWQ8|PHAG1_HUMAN_339 340 341 342 343_C	K.SGQSLTVPE(STYTS)phosIQGDPQR.S	K.SGQSLTVPE(STYTS)phosIQGDPQR.S	-0.77833	0.342995	1	2	sp|Q9NWQ8|PHAG1_HUMAN	STYX	CENTER	0.9884	0.9887	0.998	0.998	GQLVNKSGQSLTVPESTYTSIQGDPQRSPSS QLVNKSGQSLTVPESTYTSIQGDPQRSPSSC LVNKSGQSLTVPESTYTSIQGDPQRSPSSCN VNKSGQSLTVPESTYTSIQGDPQRSPSSCND NKSGQSLTVPESTYTSIQGDPQRSPSSCNDL
sp|Q9UDY2|ZO2_HUMAN_244	R.SphosIDQDYER.A	R.GRSphosIDQDYER.A	-0.77833	-0.225314	13	19	sp|Q9UDY2|ZO2_HUMAN	STYX	CENTER	1	1	0.998	0.997	FGPSRDRDRDRSRGRSIDQDYERAYHRAYDP
sp|Q9ULD4|BRPF3_HUMAN_645	K.LESphosHLYR.T	K.LESphosHLYR.T	-0.77833	0.149535	3	3	sp|Q9ULD4|BRPF3_HUMAN	STYX	CENTER	0.9824	0.9834	0.996	0.996	ISKPMDFSTMRRKLESHLYRTLEEFEEDFNL
sp|Q9UQ35|SRRM2_HUMAN_1326	R.ENSphosFGSPLEFR.N	R.ENSphosFGSPLEFR.N	-0.77833	0.0415435	23	10	sp|Q9UQ35|SRRM2_HUMAN	STYX	CENTER	1	0.9999	0.997	0.996	SPEHKELSNSPLRENSFGSPLEFRNSGPLGT
sp|Q9UQ35|SRRM2_HUMAN_1329	S.FGSphosPLEFR.N	R.ENSFGSphosPLEFR.N	-0.77833	-0.0326684	56	56	sp|Q9UQ35|SRRM2_HUMAN	STYX	CENTER	1	1	1	0.997	HKELSNSPLRENSFGSPLEFRNSGPLGTEMN
sp|Q9UQ35|SRRM2_HUMAN_1974 1975_C	R.SR(TS)phosPITR.R	R.SR(TS)phosPITR.R	-0.77833	0.0612492	3	4	sp|Q9UQ35|SRRM2_HUMAN	STYX	CENTER	0.9639	0.996	0.992	0.991	RSRTPPVTRRRSRSRTSPITRRRSRSRTSPV SRTPPVTRRRSRSRTSPITRRRSRSRTSPVT
sp|Q9UQ35|SRRM2_HUMAN_2692	R.SLSphosYSPVER.R	R.SLSphosYSPVER.R	-0.77833	0.0870708	7	2	sp|Q9UQ35|SRRM2_HUMAN	STYX	CENTER	0.9995	0.9996	0.99	0.99	SPRKPIDSLRDSRSLSYSPVERRRPSPQPSP
sp|Q9Y2H5|PKHA6_HUMAN_448	R.RLSphosLQPR.S	R.RLSphosLQPR.S	-0.77833	0.255577	1	1	sp|Q9Y2H5|PKHA6_HUMAN	STYX	CENTER	0.9823	0.9096	1	1	YYDELDAASSSLRRLSLQPRSHSVPRSPSQG
tr|B4DR80|B4DR80_HUMAN_4 8	M.AHSphosPVQSphosGLPGMQNLK.A	M.AHSphosPVQSphosGLPGMQNLK.A	-0.77833	-0.603825	1	1	tr|B4DR80|B4DR80_HUMAN	STYX	CENTER	0.9968	0.9711	1	1	____________MAHSPVQSGLPGMQNLKAD ________MAHSPVQSGLPGMQNLKADPEEL
tr|E7EX44|E7EX44_HUMAN_196	K.RGSphosIGENQGEEK.G	K.RGSphosIGENQGEEK.G	-0.77833	-0.0606828	9	13	tr|E7EX44|E7EX44_HUMAN	STYX	CENTER	1	1	1	1	DKEKEEEEEEKPKRGSIGENQGEEKGTKVQA
tr|E9PCW1|E9PCW1_HUMAN_49	R.RDSphosSDTTPLLNGSSQDR.M	R.RDSphosSDTTPLLNGSSQDR.M	-0.77833	-0.193949	3	5	tr|E9PCW1|E9PCW1_HUMAN	STYX	CENTER	0.9964	0.9998	0.987	0.991	CTSYSHSSTRDGRRDSSDTTPLLNGSSQDRM
sp|Q8IWX8|CHERP_HUMAN_857	K.MGWSGSphosGGLGAK.E	K.MGWSGSphosGGLGAK.E	-0.778105	-0.0748967	2	1	sp|Q8IWX8|CHERP_HUMAN	STYX	CENTER	0.9997	0.9996	0.941	0.984	ENKGHQMLVKMGWSGSGGLGAKEQGIQDPIK
sp|P61604|CH10_HUMAN_37	K.GGIMLPEKSphosQGK.V	K.GGIMLPEKSphosQGK.V	-0.77563	-0.366812	4	4	sp|P61604|CH10_HUMAN	STYQ	CENTER	0.9989	0.9995	1	1	AAETVTKGGIMLPEKSQGKVLQATVVAVGSG
sp|Q8WVR3|MA11_HUMAN_533	R.SGSphosVMER.R	R.SGSphosVMER.R	-0.774732	-0.162853	4	2	sp|Q8WVR3|MA11_HUMAN	STYX	CENTER	0.9964	0.9953	0.993	0.986	FSHQQPSRSHLMRSGSVMERRAITPPVASPV
sp|Q8N4L1|T151A_HUMAN_423	R.SLSphosGGPLGR.R	R.SLSphosGGPLGR.R	-0.77406	-0.375556	2	1	sp|Q8N4L1|T151A_HUMAN	STYX	CENTER	0.9985	0.9887	0.993	0.963	LGAGGRATPGVFRSLSGGPLGRRGEDTEPLE
sp|Q9H0E9|BRD8_HUMAN_258	N.TVAASphosPAASGAPTLSR.L	N.TVAASphosPAASGAPTLSR.L	-0.770037	0.104981	6	4	sp|Q9H0E9|BRD8_HUMAN	STYX	CENTER	1	1	0.998	0.997	IHGGEIQQTPNTVAASPAASGAPTLSRLLEA
sp|O95292|VAPB_HUMAN_158 159 160_C	K.SL(SSS)phosLDDTEVK.K	K.SL(SSS)phosLDDTEVKK.V	-0.769592	-0.273677	10	8	sp|O95292|VAPB_HUMAN	STYX	CENTER	1	1	1	1	TTASKTETPIVSKSLSSSLDDTEVKKVMEEC TASKTETPIVSKSLSSSLDDTEVKKVMEECK ASKTETPIVSKSLSSSLDDTEVKKVMEECKR
sp|Q15648|MED1_HUMAN_1433	K.NYGSphosPLISGSTPK.H	K.NYGSphosPLISGSTPK.H	-0.769592	-0.125797	8	8	sp|Q15648|MED1_HUMAN	STYX	CENTER	0.9997	0.9999	0.997	0.997	GEGLRPQMASSKNYGSPLISGSTPKHERGSP
sp|Q86V48|LUZP1_HUMAN_569 570_C	K.AIGALA(SS)phosR.R	K.AIGALA(SS)phosR.R	-0.769592	-0.583361	2	1	sp|Q86V48|LUZP1_HUMAN	STYX	CENTER	0.9975	0.9967	1	1	QAANSGCSKAIGALASSRRSSSEGLSKGKKA AANSGCSKAIGALASSRRSSSEGLSKGKKAA
sp|O95218|ZRAB2_HUMAN_114	R.ENVEYphosIEREESDGEYDEFGR.K	R.ENVEYphosIEREESDGEYDEFGRK.K	-0.769369	-0.0128033	2	8	sp|O95218|ZRAB2_HUMAN	STYX	CENTER	0.9999	1	0.51	0.852	RTGYGGGFNERENVEYIEREESDGEYDEFGR
sp|Q8N1G0|ZN687_HUMAN_900	K.GAGGALLTphosPK.T	K.GAGGALLTphosPK.T	-0.769369	0.173782	6	1	sp|Q8N1G0|ZN687_HUMAN	STYX	CENTER	1	0.9998	1	1	RLEETAGKGAGGALLTPKTEPEELAVSQGGA
sp|Q96RF0|SNX18_HUMAN_202	R.SDLSphosLGSR.G	R.SDLSphosLGSR.G	-0.769369	-0.257375	4	3	sp|Q96RF0|SNX18_HUMAN	STYX	CENTER	0.9954	0.9928	0.995	0.992	VGAAGRYRLSTRSDLSLGSRGGSVPPQHHPS
sp|Q9BWT3|PAPOG_HUMAN_525	K.RLSphosLDSSCLDSSR.D	K.RLSphosLDSSCLDSSR.D	-0.769369	0.31673	14	18	sp|Q9BWT3|PAPOG_HUMAN	STYX	CENTER	1	1	0.997	0.995	SDVNRSSGGLQSKRLSLDSSCLDSSRDTDNG
sp|Q9C0C2|TB182_HUMAN_429	R.FSphosEGVLQSPSQDQEK.L	R.RFSphosEGVLQSPSQDQEK.L	-0.769369	0.106082	22	24	sp|Q9C0C2|TB182_HUMAN	STYX	CENTER	1	1	0.999	0.998	GDAHLRPTSLVQRRFSEGVLQSPSQDQEKLG
sp|Q86TJ2|TAD2B_HUMAN_17	Y.CLAEVSphosPLR.F	Y.CLAEVSphosPLR.F	-0.764377	-0.0466076	4	2	sp|Q86TJ2|TAD2B_HUMAN	STYX	CENTER	0.9921	0.9919	1	1	AELGKKYCVYCLAEVSPLRFRCTECQDIELC
sp|Q8IWZ3|ANKH1_HUMAN_803	K.SphosLELIQGEPLNK.D	K.SphosLELIQGEPLNK.D	-0.764046	0.266892	2	1	sp|Q8IWZ3|ANKH1_HUMAN	STYX	CENTER	0.9994	0.9998	1	1	ELGQRISAIEKAQLKSLELIQGEPLNKDKIE
sp|Q9UHR4|BI2L1_HUMAN_257	K.TPASTPVSGTphosPQASPMIER.S	K.TPASTPVSGTphosPQASPMIER.S	-0.763604	-0.0466076	4	12	sp|Q9UHR4|BI2L1_HUMAN	STYX	CENTER	0.9969	0.9994	0.994	0.995	MIEEIKTPASTPVSGTPQASPMIERSNVVRK
sp|Q8NF99|ZN397_HUMAN_142	R.EFDDPGQQVPASphosPQGPAVPWK.D	R.EFDDPGQQVPASphosPQGPAVPWK.D	-0.761398	-0.133195	4	7	sp|Q8NF99|ZN397_HUMAN	STYX	CENTER	0.9999	1	1	1	DLEREFDDPGQQVPASPQGPAVPWKDLTCLR
sp|P25787|PSA2_HUMAN_222	R.RLTphosPTEVK.D	R.RLTphosPTEVK.D	-0.760848	0.52428	2	3	sp|P25787|PSA2_HUMAN	STYX	CENTER	0.9991	0.9998	0.974	0.99	NIEVGICNEAGFRRLTPTEVKDYLAAIA___
sp|Q09666|AHNK_HUMAN_5589	K.GGADVSGGVSAPDISLGEGHLSphosVK.G	K.GGADVSGGVSAPDISLGEGHLSphosVK.G	-0.760848	-0.323717	2	3	sp|Q09666|AHNK_HUMAN	STYX	CENTER	1	1	0.998	0.997	GGVSAPDISLGEGHLSVKGSGGEWKGPQVSS
sp|P22314|UBA1_HUMAN_21	R.VSGPDPKPGSphosNCSPAQSVLSEVPSVPTNGMAK.N	R.VSGPDPKPGSphosNCSPAQSVLSEVPSVPTNGMAK.N	-0.760518	0.178774	4	4	sp|P22314|UBA1_HUMAN	STYX	CENTER	0.9936	0.9944	0.955	0.923	LSKKRRVSGPDPKPGSNCSPAQSVLSEVPSV
sp|P25440|BRD2_HUMAN_37	R.KPSphosLLYEGF.E	R.IRKPSphosLLYEGFESPTMASVPALQLTPANPPPPEVSNPK.K	-0.760518	0.411541	26	28	sp|P25440|BRD2_HUMAN	STYX	CENTER	1	0.9999	0.997	0.998	LGPEAAAPGKRIRKPSLLYEGFESPTMASVP
sp|Q5VTL8|PR38B_HUMAN_527 529	R.RRSphosQSphosIEQESQEK.Q	R.RRSphosQSphosIEQESQEK.Q	-0.760518	-0.202254	2	2	sp|Q5VTL8|PR38B_HUMAN	STYQ	CENTER	1	0.9998	0.998	0.997	HSDSKDQSDKHDRRRSQSIEQESQEKQHKNK DSKDQSDKHDRRRSQSIEQESQEKQHKNKDE
sp|Q6PID6|TTC33_HUMAN_197	K.SEAPAEVTHFSphosPK.S	K.KSEAPAEVTHFSphosPK.S	-0.760518	0.561513	20	25	sp|Q6PID6|TTC33_HUMAN	STYX	CENTER	1	1	0.997	0.997	QRIKKSEAPAEVTHFSPKSIPDYDFESDEIV
sp|Q8WVV9|HNRLL_HUMAN_35	K.TEEGEIDYSphosAEEGENRR.E	K.TEEGEIDYSphosAEEGENR.R	-0.760518	-0.103752	2	1	sp|Q8WVV9|HNRLL_HUMAN	STYX	CENTER	1	1	0.987	0.965	SQAKRLKTEEGEIDYSAEEGENRREATPRGG
sp|O00267|SPT5H_HUMAN_791	R.TPMYGSQTphosPLQDGSR.T	R.TPMYGSQTphosPLQDGSR.T	-0.760408	0.671977	1	2	sp|O00267|SPT5H_HUMAN	STYX	Q1	0.9942	0.9981	0.938	0.988	PMYGSGSRTPMYGSQTPLQDGSRTPHYGSQT
sp|Q9H9A7|RMI1_HUMAN_284 292	R.QSSphosFEPEFVISphosPRPK.E	R.QSSphosFEPEFVISphosPRPK.E	-0.760408	1.49089	5	7	sp|Q9H9A7|RMI1_HUMAN	STYX	Q1	1	1	0.977	0.973	FTTGSSSNTIPTRQSSFEPEFVISPRPKEEP TIPTRQSSFEPEFVISPRPKEEPSNLSIHVM
sp|Q86UU1|PHLB1_HUMAN_583	K.NSITEISphosDNEDDLLEYHRR.Q	K.NSITEISphosDNEDDLLEYHRR.Q	-0.760408	-2.32943	1	2	sp|Q86UU1|PHLB1_HUMAN	STYX	Q4	0.999	0.9992	0.935	0.863	RVPVTRERKNSITEISDNEDDLLEYHRRQRQ
sp|Q86V48|LUZP1_HUMAN_440 441_C	K.ASHMGV(ST)phosDSGTQETK.K	K.ASHMGV(ST)phosDSGTQETK.K	-0.760408	-0.900218	3	1	sp|Q86V48|LUZP1_HUMAN	STYX	Q4	0.9996	0.9855	0.997	0.998	SFTNRRAAKASHMGVSTDSGTQETKKTEDRF FTNRRAAKASHMGVSTDSGTQETKKTEDRFV
sp|Q9HAU0|PKHA5_HUMAN_435 436_C	R.GVI(SY)phosQTLPR.N	R.GVI(SY)phosQTLPR.N	-0.760408	-0.875127	1	1	sp|Q9HAU0|PKHA5_HUMAN	STYQ	Q4	0.9839	0.9993	0.544	0.502	IQKGRGHEEETRGVISYQTLPRNMPSHRAQI QKGRGHEEETRGVISYQTLPRNMPSHRAQIM
sp|Q9UHB6|LIMA1_HUMAN_507	K.VGVLAASphosMEAK.A	K.VGVLAASphosMEAK.A	-0.760408	-1.03267	3	1	sp|Q9UHB6|LIMA1_HUMAN	STYX	Q4	0.9992	0.9999	1	1	GVEDAPIAKVGVLAASMEAKASSQQEKEDKP
sp|O43933|PEX1_HUMAN_1181	R.TASphosQEGCQELTQEQR.D	R.TASphosQEGCQELTQEQR.D	-0.760408	0.0613077	3	8	sp|O43933|PEX1_HUMAN	STYQ	CENTER	1	1	0.991	0.99	GKDQLFSQPPVLRTASQEGCQELTQEQRDQL
sp|O60293|ZC3H1_HUMAN_510	R.SphosLDKQPTDSGGGIY.Q	R.SphosLDKQPTDSGGGIY.Q	-0.760408	0.401309	1	2	sp|O60293|ZC3H1_HUMAN	STYX	CENTER	0.9318	1	0.995	0.964	KRRSRSKSSDPDLRRSLDKQPTDSGGGIYQY
sp|O60716|CTND1_HUMAN_268 269_C	R.VGG(SS)phosVDLHR.F	R.VGG(SS)phosVDLHR.F	-0.760408	0.221088	3	4	sp|O60716|CTND1_HUMAN	STYX	CENTER	0.9996	0.9999	1	1	RQDVYGPQPQVRVGGSSVDLHRFHPEPYGLE QDVYGPQPQVRVGGSSVDLHRFHPEPYGLED
sp|O60716|CTND1_HUMAN_861 862_C	R.SQ(SS)phosHSYDDSTLPLIDR.N	R.SQ(SS)phosHSYDDSTLPLIDR.N	-0.760408	-0.183763	8	2	sp|O60716|CTND1_HUMAN	STYX	CENTER	0.9973	0.9953	0.998	0.98	KSDFQVNLNNASRSQSSHSYDDSTLPLIDRN SDFQVNLNNASRSQSSHSYDDSTLPLIDRNQ
sp|O94811|TPPP_HUMAN_32	K.RLSphosLESEGAGEGAAASPELSAL.E	K.RLSphosLESEGAGEGAAASPELSALEEAFRR.F	-0.760408	0.0217793	16	3	sp|O94811|TPPP_HUMAN	STYX	CENTER	1	1	0.997	0.499	KSPGDPSKDRAAKRLSLESEGAGEGAAASPE
sp|O95297|MPZL1_HUMAN_206	R.DYTGCSTSphosESLSPVK.Q	R.DYTGCSTSphosESLSPVK.Q	-0.760408	-0.193949	3	1	sp|O95297|MPZL1_HUMAN	STYX	CENTER	0.9965	0.9982	0.99	0.97	YRRKNSKRDYTGCSTSESLSPVKQAPRKSPS
sp|P02545|LMNA_HUMAN_463	K.SNEDQSphosMGNWQIKR.Q	K.SNEDQSphosMGNWQIK.R	-0.760408	-0.0748967	2	9	sp|P02545|LMNA_HUMAN	STYX	CENTER	1	1	0.995	0.997	EGKFVRLRNKSNEDQSMGNWQIKRQNGDDPL
sp|P05114|HMGN1_HUMAN_7 8_C	R.KV(SS)phosAEGAAK.E	R.KV(SS)phosAEGAAKEEPK.R	-0.760408	0.155314	13	6	sp|P05114|HMGN1_HUMAN	STYX	CENTER	1	1	1	1	_________MPKRKVSSAEGAAKEEPKRRSA ________MPKRKVSSAEGAAKEEPKRRSAR
sp|P07948|LYN_HUMAN_397	R.VIEDNEYphosTAR.E	R.VIEDNEYphosTAR.E	-0.760408	0.0870708	6	7	sp|P07948|LYN_HUMAN	STYX	CENTER	0.9998	1	0.951	0.952	KIADFGLARVIEDNEYTAREGAKFPIKWTAP
sp|P42694|HELZ_HUMAN_1741	R.TVSSSSphosLPSLEEYEPR.G	R.TVSSSSphosLPSLEEYEPR.G	-0.760408	0.16171	1	3	sp|P42694|HELZ_HUMAN	STYX	CENTER	0.998	0.997	0.963	0.959	QEPFHPLSSRTVSSSSLPSLEEYEPRGPGRP
sp|P50749|RASF2_HUMAN_145	R.TRSphosDVGVR.R	R.TRSphosDVGVR.R	-0.760408	0.112382	3	3	sp|P50749|RASF2_HUMAN	STYX	CENTER	0.9941	0.9978	0.964	0.967	LKPLQEDTPQLMRTRSDVGVRRRGNVRTPSD
sp|P51572|BAP31_HUMAN_216	R.KQSphosEGLTK.E	R.KQSphosEGLTK.E	-0.760408	0.0350762	1	1	sp|P51572|BAP31_HUMAN	STYX	CENTER	0.9959	0.9597	0.997	0.931	KLEKAENQVLAMRKQSEGLTKEYDRLLEEHA
sp|P51991|ROA3_HUMAN_112	R.AVSphosREDSVKPGAHLTVK.K	R.AVSphosREDSVKPGAHLTVK.K	-0.760408	0.104429	1	2	sp|P51991|ROA3_HUMAN	STYX	CENTER	0.9999	1	0.981	0.85	PHKVDGRVVEPKRAVSREDSVKPGAHLTVKK
sp|P54646|AAPK2_HUMAN_176	R.TSCGSphosPNYAAPEVISGR.L	R.TSCGSphosPNYAAPEVISGR.L	-0.760408	-0.201916	1	6	sp|P54646|AAPK2_HUMAN	STYX	CENTER	0.9999	1	0.419	0.988	SNMMSDGEFLRTSCGSPNYAAPEVISGRLYA
sp|P60174|TPIS_HUMAN_117	K.VTNGAFTGEISphosPGMIK.D	K.VTNGAFTGEISphosPGMIK.D	-0.760408	0.570673	5	15	sp|P60174|TPIS_HUMAN	STYX	CENTER	1	1	0.995	0.996	QNCYKVTNGAFTGEISPGMIKDCGATWVVLG
sp|P78347|GTF2I_HUMAN_830 831_C	K.IN(SS)phosPNVNTTASGVEDLNIIQVTIPDDDNER.L	R.KIN(SS)phosPNVNTT.A	-0.760408	0.148498	3	2	sp|P78347|GTF2I_HUMAN	STYX	CENTER	0.9967	0.9687	0.998	0.999	IKESTSSKSPPRKINSSPNVNTTASGVEDLN KESTSSKSPPRKINSSPNVNTTASGVEDLNI
sp|Q02952|AKA12_HUMAN_651	K.SATLSSTESTASphosEMQEEMK.G	K.SATLSSTESTASphosEMQEEMK.G	-0.760408	0.00145835	1	8	sp|Q02952|AKA12_HUMAN	STYX	CENTER	0.9984	0.9994	0.782	0.992	DKVKSATLSSTESTASEMQEEMKGSVEEPKP
sp|Q07157|ZO1_HUMAN_175	R.SphosVASSQPAKPTK.V	R.SphosVASSQPAKPTK.V	-0.760408	-0.323817	3	4	sp|Q07157|ZO1_HUMAN	STYX	CENTER	1	1	0.957	0.979	SASRERSLSPRSDRRSVASSQPAKPTKVTLV
sp|Q09161|NCBP1_HUMAN_22	T.SphosDANETEDHLESLICK.V	R.KTSphosDANETEDHLESLICKVG.E	-0.760408	0.0997818	85	69	sp|Q09161|NCBP1_HUMAN	STYX	CENTER	1	1	0.997	0.984	SDENDGGQPHKRRKTSDANETEDHLESLICK
sp|Q13796|SHRM2_HUMAN_1036	R.AQSphosPGSPLHAR.G	R.AQSphosPGSPLHAR.G	-0.760408	-0.0820743	3	6	sp|Q13796|SHRM2_HUMAN	STYX	CENTER	0.9998	1	0.998	0.998	YSEESTPADLGPRAQSPGSPLHARGQDSWPV
sp|Q14149|MORC3_HUMAN_560 561_C	R.RL(SS)phosQFENS.V	R.RL(SS)phosQFENSVYK.G	-0.760408	-0.00621564	7	2	sp|Q14149|MORC3_HUMAN	STYQ	CENTER	0.9922	1	1	0.999	LSTRSSILNAKNRRLSSQFENSVYKGDDDDE STRSSILNAKNRRLSSQFENSVYKGDDDDED
sp|Q2PPJ7|RGPA2_HUMAN_696	R.SFSphosLSWR.S	R.SFSphosLSWR.S	-0.760408	-0.111075	1	8	sp|Q2PPJ7|RGPA2_HUMAN	STYX	CENTER	0.9934	0.9956	0.99	0.99	CVLDPQKGTTVGRSFSLSWRSHPDVTEPMRF
sp|Q4G0F5|VP26B_HUMAN_319	R.FEGTTSphosLGEVR.T	R.FEGTTSphosLGEVR.T	-0.760408	-0.00518771	1	1	sp|Q4G0F5|VP26B_HUMAN	STYX	CENTER	0.9998	0.9997	0.975	0.975	SHQAAIASQRFEGTTSLGEVRTPSQLSDNNC
sp|Q5T200|ZC3HD_HUMAN_25	R.RPSphosVFER.L	R.RPSphosVFER.L	-0.760408	0.557463	1	2	sp|Q5T200|ZC3HD_HUMAN	STYX	CENTER	0.9986	0.9988	1	1	VENTKTISDSTSRRPSVFERLGPSTGSTAET
sp|Q5VT52|RPRD2_HUMAN_1099	R.RMSphosGEPIQTVE.S	R.RMSphosGEPIQTVESIR.V	-0.760408	0.221088	68	83	sp|Q5VT52|RPRD2_HUMAN	STYX	CENTER	1	1	0.999	0.999	PIETLGYHSASNRRMSGEPIQTVESIRVPGK
sp|Q6NWY9|PR40B_HUMAN_764	R.GSphosPSSHLLGADHGLR.K	R.GSphosPSSHLLGADHGLR.K	-0.760408	0.0805448	23	22	sp|Q6NWY9|PR40B_HUMAN	STYX	CENTER	1	1	0.995	0.994	LDSVESGGAALGGRGSPSSHLLGADHGLRKA
sp|Q6NZI2|CAVN1_HUMAN_156	K.VMIYphosQDEVKLPAKLSISK.S	K.VMIYphosQDEVKLPAKLSISK.S	-0.760408	-0.0326684	1	1	sp|Q6NZI2|CAVN1_HUMAN	STYQ	CENTER	0.9851	0.9999	0.401	0.499	NEAELLRRRNFKVMIYQDEVKLPAKLSISKS
sp|Q7L4I2|RSRC2_HUMAN_104	R.LNSphosSENGEDR.H	R.LNSphosSENGEDR.H	-0.760408	0.0482515	19	23	sp|Q7L4I2|RSRC2_HUMAN	STYX	CENTER	1	1	0.993	0.992	NDKEHSSDKGRERLNSSENGEDRHKRKERKS
sp|Q7Z401|MYCPP_HUMAN_1225	R.TPSphosIDLQR.A	R.TPSphosIDLQR.A	-0.760408	0.197629	1	5	sp|Q7Z401|MYCPP_HUMAN	STYX	CENTER	0.9994	0.9998	0.968	0.996	MYMNNMSSPLTSRTPSIDLQRACDDKLNKKS
sp|Q86U86|PB1_HUMAN_948	R.TYSphosQDCSFK.N	R.TYSphosQDCSFK.N	-0.760408	0.3058	7	6	sp|Q86U86|PB1_HUMAN	STYQ	CENTER	0.9996	0.9998	0.992	0.994	DSSGAAGLSGLHRTYSQDCSFKNSMYHVGDY
sp|Q8IYB3|SRRM1_HUMAN_10	R.GTSphosAEQDNR.F	R.GTSphosAEQDNR.F	-0.760408	0.184522	3	4	sp|Q8IYB3|SRRM1_HUMAN	STYX	CENTER	0.9942	0.9995	0.993	0.992	______MDAGFFRGTSAEQDNRFSNKQKKLL
sp|Q8N9B5|JMY_HUMAN_888 889_C	R.RV(SS)phosPMDEVLASLK.R	R.RV(SS)phosPMDEVLASLKR.G	-0.760408	0.137257	17	21	sp|Q8N9B5|JMY_HUMAN	STYX	CENTER	1	1	1	1	KKLRKTAEGLQRRRVSSPMDEVLASLKRGSF KLRKTAEGLQRRRVSSPMDEVLASLKRGSFH
sp|Q8NC51|PAIRB_HUMAN_203	R.SSphosFSHYSGLK.H	R.SSphosFSHYSGLK.H	-0.760408	-0.635115	3	4	sp|Q8NC51|PAIRB_HUMAN	STYX	CENTER	0.9999	0.9998	0.951	0.951	RGKREFDRHSGSDRSSFSHYSGLKHEDKRGG
sp|Q8NCN4|RN169_HUMAN_403	R.VLSphosPLIIK.S	R.VLSphosPLIIK.S	-0.760408	-0.0326684	13	5	sp|Q8NCN4|RN169_HUMAN	STYX	CENTER	0.9989	0.9981	1	1	SPCTPPKRLPDGRVLSPLIIKSTPRNLNRSL
sp|Q8TB72|PUM2_HUMAN_587 589 590 591 592_C	R.RESphosL(STSS)phosDLYKR.S	R.RESphosL(STSS)phosDLYK.R	-0.760408	-0.216483	1	2	sp|Q8TB72|PUM2_HUMAN	STYX	CENTER	0.9545	0.997	0.668	0.506	SSVGSSASSSATRRESLSTSSDLYKRSSSSL VGSSASSSATRRESLSTSSDLYKRSSSSLAP GSSASSSATRRESLSTSSDLYKRSSSSLAPI SSASSSATRRESLSTSSDLYKRSSSSLAPIG SASSSATRRESLSTSSDLYKRSSSSLAPIGQ
sp|Q8WVM7|STAG1_HUMAN_1065	R.MSVNSphosGSSSSK.T	R.MSVNSphosGSSSSK.T	-0.760408	-0.172503	3	4	sp|Q8WVM7|STAG1_HUMAN	STYX	CENTER	0.9643	0.9997	0.99	0.993	NSLVTGGEDDRMSVNSGSSSSKTSSVRNKKG
sp|Q92890|UFD1_HUMAN_299	R.FVAFSGEGQSphosLR.K	R.FVAFSGEGQSphosLR.K	-0.760408	-0.277038	13	8	sp|Q92890|UFD1_HUMAN	STYX	CENTER	1	1	0.998	0.991	DEAGGRFVAFSGEGQSLRKKGRKP_______
sp|Q96JM7|LMBL3_HUMAN_625	R.TDANESSSSphosPEIR.D	R.TDANESSSSphosPEIR.D	-0.760408	0.0934263	9	10	sp|Q96JM7|LMBL3_HUMAN	STYX	CENTER	1	1	0.979	0.97	SFPRNKRTDANESSSSPEIRDQHADDVKEDF
sp|Q96TC7|RMD3_HUMAN_212	R.KDSphosLDLEEEAASGA.S	R.KDSphosLDLEEEAASGA.S	-0.760408	-0.0306704	9	2	sp|Q96TC7|RMD3_HUMAN	STYX	CENTER	1	1	0.999	0.999	EDEVSCETVKMGRKDSLDLEEEAASGASSAL
sp|Q99590|SCAFB_HUMAN_405	K.SSSNDSphosVDEETAESDTSPVLEK.E	K.SSSNDSphosVDEETAESDTSPVLEK.E	-0.760408	0.238149	6	8	sp|Q99590|SCAFB_HUMAN	STYX	CENTER	0.999	0.9994	0.998	0.995	LRSSVAAPEKSSSNDSVDEETAESDTSPVLE
sp|Q9BXP5|SRRT_HUMAN_26	R.ERSDYDRSphosR.E	R.ERSDYDRSphosR.E	-0.760408	-0.447706	7	3	sp|Q9BXP5|SRRT_HUMAN	STYX	CENTER	0.9979	0.9917	0.995	0.971	RRRDKFRRERSDYDRSRERDERRRGDDWNDR
sp|Q9H410|DSN1_HUMAN_125	R.SISphosVDLAESK.R	R.SISphosVDLAESK.R	-0.760408	0.0482515	3	5	sp|Q9H410|DSN1_HUMAN	STYX	CENTER	0.9985	0.9998	0.995	0.995	LHPIHQGITELSRSISVDLAESKRLGCLLLS
sp|Q9HC62|SENP2_HUMAN_333	R.LGSphosGSNGLLR.R	R.LGSphosGSNGLLR.R	-0.760408	0.338264	9	4	sp|Q9HC62|SENP2_HUMAN	STYX	CENTER	0.9997	0.9991	0.996	0.994	EPDLSEEVSARLRLGSGSNGLLRRKVSIIET
sp|Q9NY61|AATF_HUMAN_203	R.AGDRNSphosEDDGVVMTF.S	R.AGDRNSphosEDDGVVMTFSSVK.V	-0.760408	0.385833	2	5	sp|Q9NY61|AATF_HUMAN	STYX	CENTER	1	1	1	0.999	DSQGESEEDRAGDRNSEDDGVVMTFSSVKVS
sp|Q9NYF8|BCLF1_HUMAN_385	R.AEGEWEDQEALDYFSphosDKESGK.Q	K.GRAEGEWEDQEALDYFSphosDKESGK.Q	-0.760408	0.0416639	46	22	sp|Q9NYF8|BCLF1_HUMAN	STYX	CENTER	1	1	0.997	0.981	RAEGEWEDQEALDYFSDKESGKQKFNDSEGD
sp|Q9UGU0|TCF20_HUMAN_1019	K.LKMSphosPGR.S	K.LKMSphosPGR.S	-0.760408	-0.292551	5	2	sp|Q9UGU0|TCF20_HUMAN	STYX	CENTER	0.9946	0.9939	1	1	RSPSQYHDFAEKLKMSPGRSRGPGGDPHHMN
sp|Q9UMZ2|SYNRG_HUMAN_1075	R.SLSphosLGDK.E	R.SLSphosLGDK.E	-0.760408	-0.0326684	25	24	sp|Q9UMZ2|SYNRG_HUMAN	STYX	CENTER	0.9999	0.9999	0.995	0.993	ATFDLSVQGSHKRSLSLGDKEISRSSPSPAL
sp|Q9UNX4|WDR3_HUMAN_240	K.IKGSphosSPGIQDTLEAEDGAFETDEAPEDR.L	K.IKGSphosSPGIQDTLEAEDGAFETDEAPEDR.L	-0.760408	-0.41118	1	1	sp|Q9UNX4|WDR3_HUMAN	STYX	CENTER	1	1	0.934	0.941	EIEDPEEPDPKKIKGSSPGIQDTLEAEDGAF
sp|Q9UQ35|SRRM2_HUMAN_1822	R.GGSGYHSphosRSPAR.Q	R.GGSGYHSphosRSPAR.Q	-0.760408	-0.323717	1	1	sp|Q9UQ35|SRRM2_HUMAN	STYX	CENTER	0.9994	0.9997	0.379	0.331	RSRVTRRRRGGSGYHSRSPARQESSRTSSRR
sp|Q9UQ35|SRRM2_HUMAN_1824	R.GGSGYHSRSphosPAR.Q	R.GGSGYHSRSphosPAR.Q	-0.760408	-0.290165	1	1	sp|Q9UQ35|SRRM2_HUMAN	STYX	CENTER	0.9985	0.9983	0.457	0.676	RVTRRRRGGSGYHSRSPARQESSRTSSRRRR
sp|Q9Y4B4|ARIP4_HUMAN_1421	R.GMSIYPGYMSphosPHAGYPAGGLLR.S	R.GMSIYPGYMSphosPHAGYPAGGLLR.S	-0.760408	0.52428	1	1	sp|Q9Y4B4|ARIP4_HUMAN	STYX	CENTER	0.9949	0.9945	0.92	0.938	PSNLSRGMSIYPGYMSPHAGYPAGGLLRSQV
sp|Q9Y618|NCOR2_HUMAN_1479	R.SLIGSphosPGR.T	R.SLIGSphosPGR.T	-0.760408	0.0547796	1	6	sp|Q9Y618|NCOR2_HUMAN	STYX	CENTER	0.9927	0.9963	0.997	0.996	STTGSKKHDVRSLIGSPGRTFPPVHPLDVMA
tr|I3L2J0|I3L2J0_HUMAN_768	R.AVSphosPAVPFSR.S	R.AVSphosPAVPFSR.S	-0.760408	0.406407	5	10	tr|I3L2J0|I3L2J0_HUMAN	STYX	CENTER	0.9996	0.9998	0.998	0.998	SHTPTPSTPAGFRAVSPAVPFSRSRQPSPLL
sp|Q8N556|AFAP1_HUMAN_548	R.TGSphosNAAQYK.Y	R.TGSphosNAAQYK.Y	-0.758322	-0.421625	4	4	sp|Q8N556|AFAP1_HUMAN	STYX	CENTER	0.9983	0.9997	0.995	0.992	QPKKADPAAVVKRTGSNAAQYKYGKNRVEAD
sp|Q86X29|LSR_HUMAN_432	R.AMSphosEVTSLHEDDWR.S	R.AMSphosEVTSLHEDDWR.S	-0.757665	0.209406	2	3	sp|Q86X29|LSR_HUMAN	STYX	CENTER	1	1	0.998	0.998	PSRPGPPSGRVERAMSEVTSLHEDDWRSRPS
sp|P55265|DSRAD_HUMAN_599	K.TAESphosQTPTPSATSFFSGK.S	K.TAESphosQTPTPSATSFFSGK.S	-0.753733	0.396175	2	17	sp|P55265|DSRAD_HUMAN	STYQ	CENTER	0.9929	0.9996	0.48	0.897	SSHYSTEKESEKTAESQTPTPSATSFFSGKS
sp|Q13435|SF3B2_HUMAN_343 344_C	R.GV(SS)phosESSGDREK.D	R.GV(SS)phosESSGDREK.D	-0.753515	0.311286	4	3	sp|Q13435|SF3B2_HUMAN	STYX	CENTER	0.998	0.9976	0.998	0.998	RNRKKKKKPQRVRGVSSESSGDREKDSTRSR NRKKKKKPQRVRGVSSESSGDREKDSTRSRG
sp|Q15149|PLEC_HUMAN_4672 4673_C	R.RYASG(SS)phosASLGGPESAVA.-	R.RYASG(SS)phosASLGGPESAVA.-	-0.753406	0.343707	2	7	sp|Q15149|PLEC_HUMAN	STYX	CENTER	0.9977	0.9989	0.866	0.924	SSYSSSGYGRRYASGSSASLGGPESAVA___ SYSSSGYGRRYASGSSASLGGPESAVA____
sp|Q96IZ7|RSRC1_HUMAN_61	R.SHSphosYDRR.R	R.SHSphosYDRR.R	-0.752862	-0.0606828	2	3	sp|Q96IZ7|RSRC1_HUMAN	STYX	CENTER	0.9953	0.9932	0.987	0.991	SKSRSWSRDLQPRSHSYDRRRRHRSSSSSSY
sp|Q08AD1|CAMP2_HUMAN_844	R.SKSphosLADIK.E	R.SKSphosLADIK.E	-0.752209	0.497152	2	6	sp|Q08AD1|CAMP2_HUMAN	STYX	CENTER	0.9753	0.9999	0.985	0.985	AKEKESQKTDGQRSKSLADIKESMENPQAKW
sp|O15516|CLOCK_HUMAN_181	K.ILSTHLLESDSLTphosPEYLK.S	K.ILSTHLLESDSLTphosPEYLK.S	-0.751775	1.16242	4	2	sp|O15516|CLOCK_HUMAN	STYX	Q1	1	0.9999	0.995	0.906	VYKILSTHLLESDSLTPEYLKSKNQLEFCCH
sp|Q8NAV1|PR38A_HUMAN_226	R.DLDKPRRSphosPTLR.Y	R.DLDKPRRSphosPTLR.Y	-0.751775	-0.645645	10	7	sp|Q8NAV1|PR38A_HUMAN	STYX	CENTER	0.9996	0.9999	0.997	0.995	DHRRRSYRDLDKPRRSPTLRYRRSRSRSPRR
sp|Q7Z2K8|GRIN1_HUMAN_75	R.SPSphosGAGEGASCSDGPR.G	R.SPSphosGAGEGASCSDGPR.G	-0.751557	0.43179	2	10	sp|Q7Z2K8|GRIN1_HUMAN	STYX	CENTER	1	1	0.997	0.998	TPDQSPGMESRHRSPSGAGEGASCSDGPRGS
sp|Q8NC51|PAIRB_HUMAN_330	K.SKSphosEEAHAEDSVMDH.H	K.SKSphosEEAHAEDSVMDHHFR.K	-0.751557	0.0217793	12	5	sp|Q8NC51|PAIRB_HUMAN	STYX	CENTER	1	1	0.991	0.974	ADGQWKKGFVLHKSKSEEAHAEDSVMDHHFR
sp|Q96S55|WRIP1_HUMAN_75	R.RLSphosESSALK.Q	R.RLSphosESSALK.Q	-0.751557	0.272505	12	16	sp|Q96S55|WRIP1_HUMAN	STYX	CENTER	0.9997	0.9996	0.995	0.985	RAKGPSPPGAKRRRLSESSALKQPATPTAAE
sp|P61978|HNRPK_HUMAN_39	R.SRNTphosDEMVELR.L	R.SRNTphosDEMVELR.L	-0.750689	-0.257375	8	8	sp|P61978|HNRPK_HUMAN	STYX	CENTER	0.9999	1	0.994	0.988	AEDMEEEQAFKRSRNTDEMVELRILLQSKNA
sp|Q9H425|CA198_HUMAN_175	R.SSSphosLDALGPTR.K	R.SSSphosLDALGPTR.K	-0.750689	0.476345	2	3	sp|Q9H425|CA198_HUMAN	STYX	CENTER	0.9997	0.9998	0.987	0.989	QGSQALKSSQGSRSSSLDALGPTRKEEEASF
sp|Q92597|NDRG1_HUMAN_328	R.SRTphosASGSSVTSLDGTR.S	R.SRTphosASGSSVTSLDGTR.S	-0.74604	0.149068	4	4	sp|Q92597|NDRG1_HUMAN	STYX	CENTER	0.9971	0.9993	0.989	0.988	GYMPSASMTRLMRSRTASGSSVTSLDGTRSR
sp|Q71F56|MD13L_HUMAN_400	R.SQMSTPTphosLEEEPASNPATWDFVDPTQR.V	R.SQMSTPTphosLEEEPASNPATWDFVDPTQR.V	-0.744425	0.112382	6	7	sp|Q71F56|MD13L_HUMAN	STYX	CENTER	0.998	0.9976	0.98	0.957	ILNRTQSKRSQMSTPTLEEEPASNPATWDFV
sp|O95785|WIZ_HUMAN_1127	R.SphosPSDLHISPLAK.K	R.SphosPSDLHISPLAK.K	-0.743672	0.266892	2	2	sp|O95785|WIZ_HUMAN	STYX	CENTER	1	1	0.873	0.655	KMMGGAGPGSSLEARSPSDLHISPLAKKLPP
sp|Q8WWY3|PRP31_HUMAN_439 440_C	K.QSVVYGGK(ST)phosIR.D	K.QSVVYGGK(ST)phosIR.D	-0.743672	-0.0466076	4	1	sp|Q8WWY3|PRP31_HUMAN	STYX	CENTER	0.9998	0.9954	0.949	0.732	LQRTLQKQSVVYGGKSTIRDRSSGTASSVAF QRTLQKQSVVYGGKSTIRDRSSGTASSVAFT
sp|Q9H2H9|S38A1_HUMAN_54 56	R.SLTphosNSphosHLEK.K	R.SLTphosNSphosHLEK.K	-0.743672	-0.0329353	4	8	sp|Q9H2H9|S38A1_HUMAN	STYX	CENTER	0.9967	0.9955	0.861	0.924	INSKFISDRESRRSLTNSHLEKKKCDEYIPG SKFISDRESRRSLTNSHLEKKKCDEYIPGTT
sp|P43243|MATR3_HUMAN_604	R.SYSPDGKESphosPSDKK.S	R.SYSPDGKESphosPSDKK.S	-0.743136	-0.193949	2	1	sp|P43243|MATR3_HUMAN	STYX	CENTER	0.9934	0.9998	0.978	0.982	KDKSRKRSYSPDGKESPSDKKSKTDGSQKTE
sp|Q2TAK8|PWP3A_HUMAN_235	K.ASLCLNGSSLSphosEDDTERDMGSK.G	K.ASLCLNGSSLSphosEDDTER.D	-0.743136	0.332981	2	1	sp|Q2TAK8|PWP3A_HUMAN	STYX	CENTER	0.9841	0.9999	0.991	0.912	NSAQKASLCLNGSSLSEDDTERDMGSKGGSW
sp|Q68DK7|MSL1_HUMAN_126	K.QAGIGGEPAAAGAGCSphosPRPK.Y	K.QAGIGGEPAAAGAGCSphosPRPK.Y	-0.743136	0.0217793	4	16	sp|Q68DK7|MSL1_HUMAN	STYX	CENTER	1	1	1	1	QAGIGGEPAAAGAGCSPRPKYQAVLPIQTGS
sp|Q9H019|MFR1L_HUMAN_238	K.ASSphosFADMMGILK.D	K.ASSphosFADMMGILK.D	-0.743136	0.0434065	6	4	sp|Q9H019|MFR1L_HUMAN	STYX	CENTER	1	1	0.987	0.993	SSSEEDDCVSLSKASSFADMMGILKDFHRMK
sp|O15062|ZBTB5_HUMAN_371	K.IDLSphosPESSDR.S	K.IDLSphosPESSDR.S	-0.742814	0.260968	2	4	sp|O15062|ZBTB5_HUMAN	STYX	CENTER	0.9994	0.9999	0.996	0.996	VEVEGVVVSAEKIDLSPESSDRSFSDPQSST
sp|O43166|SI1L1_HUMAN_1632 1633 1634_C	R.RP(SYT)phosLGMK.S	R.RP(SYT)phosLGMK.S	-0.742814	0.00835882	6	7	sp|O43166|SI1L1_HUMAN	STYX	CENTER	0.9997	0.9999	1	1.001	STYPSLPKSLPLRRPSYTLGMKSLHGEFSAS TYPSLPKSLPLRRPSYTLGMKSLHGEFSASD YPSLPKSLPLRRPSYTLGMKSLHGEFSASDS
sp|P02545|LMNA_HUMAN_107	R.LQLELSphosKVR.E	R.LQLELSphosKVR.E	-0.742814	-0.089252	14	5	sp|P02545|LMNA_HUMAN	STYX	CENTER	0.9995	0.999	1	1	LDSVAKERARLQLELSKVREEFKELKARNTK
sp|Q08357|S20A2_HUMAN_316	R.ALSphosMTHGSVK.S	R.ALSphosMTHGSVK.S	-0.742814	0.616461	2	2	sp|Q08357|S20A2_HUMAN	STYX	CENTER	0.9996	0.9857	0.994	0.94	TSAGSHPRAAYGRALSMTHGSVKSPISNGTF
sp|Q8WUA4|TF3C2_HUMAN_901	R.RPGFSphosPTSHR.L	R.RPGFSphosPTSHR.L	-0.742814	0.0217793	12	22	sp|Q8WUA4|TF3C2_HUMAN	STYX	CENTER	0.9998	1	0.991	0.996	NAMFQPSSPTRRPGFSPTSHRLLPTP_____
sp|Q8WVC0|LEO1_HUMAN_162	K.IQNSphosDDEER.A	K.IQNSphosDDEER.A	-0.742814	0.0613077	2	1	sp|Q8WVC0|LEO1_HUMAN	STYX	CENTER	0.9939	0.9998	1	1	REDKSDQSDDEKIQNSDDEERAQGSDEDKLQ
sp|Q9BXF6|RFIP5_HUMAN_176	R.NNLSASphosMFDLSMK.D	R.NNLSASphosMFDLSMK.D	-0.742814	-0.41118	4	2	sp|Q9BXF6|RFIP5_HUMAN	STYX	CENTER	1	1	0.991	0.987	EIEVTIQFTRNNLSASMFDLSMKDKPRSPFS
sp|Q9C0H5|RHG39_HUMAN_604	R.AFSphosEDEALAQQENR.H	R.AFSphosEDEALAQQENR.H	-0.742814	0.481366	4	4	sp|Q9C0H5|RHG39_HUMAN	STYX	CENTER	1	1	1	1	GALPLPMPGPVVRAFSEDEALAQQENRHWRR
sp|Q9BX63|FANCJ_HUMAN_1001	K.RVSphosWSSFNSL.G	K.RVSphosWSSFNSLGQYFTGK.L	-0.742706	1.06638	4	4	sp|Q9BX63|FANCJ_HUMAN	STYX	Q1	1	1	0.989	0.993	SRSTSPTFNKQTKRVSWSSFNSLGQYFTGKI
sp|Q9P0V9|SEP10_HUMAN_28	K.TTCMSSQGSphosDDEQIKR.E	C.MSSQGSphosDDEQIKR.E	-0.742706	1.02342	1	2	sp|Q9P0V9|SEP10_HUMAN	STYX	Q1	0.9921	0.9868	0.918	0.803	QSHMATKTTCMSSQGSDDEQIKRENIRSLTM
sp|Q9P2D1|CHD7_HUMAN_2535	R.TSLSphosAEDAEVTK.A	R.TSLSphosAEDAEVTK.A	-0.742706	1.32217	1	1	sp|Q9P2D1|CHD7_HUMAN	STYX	Q1	0.999	0.9998	0.994	0.99	EGLDLLFMSHKRTSLSAEDAEVTKAFEEDIE
sp|O00192|ARVC_HUMAN_335	R.GSMGSphosLDR.L	R.GSMGSphosLDR.L	-0.742706	-0.839565	6	2	sp|O00192|ARVC_HUMAN	STYX	Q4	0.9991	0.9995	0.996	0.996	MVTAPLAQPERGSMGSLDRLVRRSPSVDSAR
sp|P26038|MOES_HUMAN_526	K.ALTphosSELANAR.D	K.ALTphosSELANAR.D	-0.742706	-0.778912	1	2	sp|P26038|MOES_HUMAN	STYX	Q4	0.9921	0.9993	0.95	0.983	EAEKNERVQKHLKALTSELANARDESKKTAN
sp|P57740|NU107_HUMAN_10 11_C	R.SGFGEI(SS)phosPVIR.E	R.SGFGEI(SS)phosPVIR.E	-0.742706	-0.755828	3	3	sp|P57740|NU107_HUMAN	STYX	Q4	1	0.9999	1	0.999	______MDRSGFGEISSPVIREAEVTRTARK _____MDRSGFGEISSPVIREAEVTRTARKQ
sp|Q8IWB9|TEX2_HUMAN_295	R.RLSphosEVIYEPF.Q	R.RLSphosEVIYEPFQLLSK.L	-0.742706	3.00667	9	1	sp|Q8IWB9|TEX2_HUMAN	STYX	NR	1	0.992	0.998	0.719	VPEMEAKIEDTKRRLSEVIYEPFQLLSKIIG
sp|A6H8Y1|BDP1_HUMAN_100	R.ISSphosTSSLVK.S	R.ISSphosTSSLVK.S	-0.742706	0.149535	1	1	sp|A6H8Y1|BDP1_HUMAN	STYX	CENTER	0.9981	0.9992	0.953	0.952	SRSSSTVSQRRKRISSTSSLVKSSVSVPSES
sp|O00472|ELL2_HUMAN_305	R.SESphosPVCSSR.D	R.SESphosPVCSSR.D	-0.742706	0.0742468	1	1	sp|O00472|ELL2_HUMAN	STYX	CENTER	0.915	0.9993	0.994	0.993	KLNPSQNAAGTSRSESPVCSSRDAVSSPQKR
sp|O14579|COPE_HUMAN_99	R.RDSphosIVAELDR.E	R.RDSphosIVAELDR.E	-0.742706	-0.0749674	5	2	sp|O14579|COPE_HUMAN	STYX	CENTER	0.9999	0.9999	1	1	VRMFADYLAHESRRDSIVAELDREMSRSVDV
sp|O14974|MYPT1_HUMAN_299	K.SphosPLIESTANMDNNQSQK.T	R.DKKSphosPLIESTANMDNNQSQK.T	-0.742706	0.0997818	17	10	sp|O14974|MYPT1_HUMAN	STYX	CENTER	1	1	0.999	0.999	QKKQNLLHSEKRDKKSPLIESTANMDNNQSQ
sp|O60293|ZC3H1_HUMAN_1303	R.KPISDNSFSphosSDEEQSTGPIK.Y	R.KPISDNSFSphosSDEEQSTGPIK.Y	-0.742706	0.149535	1	5	sp|O60293|ZC3H1_HUMAN	STYX	CENTER	0.9435	1	0.932	0.984	WKPKFWRKPISDNSFSSDEEQSTGPIKYAFQ
sp|O75369|FLNB_HUMAN_2113	A.TVGSphosICDLNLK.L	R.APSVATVGSphosICDLNLK.L	-0.742706	-0.0188626	3	4	sp|O75369|FLNB_HUMAN	STYX	CENTER	0.9994	1	0.997	0.997	SITRTSRAPSVATVGSICDLNLKIPEINSSD
sp|O75533|SF3B1_HUMAN_488	K.LLVDVDESTLSphosPEEQKER.K	K.LLVDVDESTLSphosPEEQKER.K	-0.742706	0.0514636	5	4	sp|O75533|SF3B1_HUMAN	STYX	CENTER	1	1	0.992	0.986	QYFDKLLVDVDESTLSPEEQKERKIMKLLLK
sp|O95218|ZRAB2_HUMAN_120	R.ENVEYIEREESphosDGEYDEFGR.K	R.ENVEYIEREESphosDGEYDEFGR.K	-0.742706	0.149535	25	30	sp|O95218|ZRAB2_HUMAN	STYX	CENTER	1	1	0.997	0.995	GFNERENVEYIEREESDGEYDEFGRKKKKYR
sp|P05783|K1C18_HUMAN_7 8_C	R.(ST)phosFSTNYR.S	R.(ST)phosFSTNYR.S	-0.742706	0.406443	1	3	sp|P05783|K1C18_HUMAN	STYX	CENTER	0.9978	0.9988	0.87	0.995	_________MSFTTRSTFSTNYRSLGSVQAP ________MSFTTRSTFSTNYRSLGSVQAPS
sp|P11717|MPRI_HUMAN_2400 2401_C	K.AL(SS)phosLHGDDQDSEDEVLTIPEVK.V	K.AL(SS)phosLHGDDQDSEDEVLTIPEVK.V	-0.742706	0.364924	1	1	sp|P11717|MPRI_HUMAN	STYX	CENTER	0.9997	1	0.514	0.557	GQENGHITTKSVKALSSLHGDDQDSEDEVLT QENGHITTKSVKALSSLHGDDQDSEDEVLTI
sp|P16949|STMN1_HUMAN_63	K.SphosHEAEVLK.Q	R.RKSphosHEAEVLK.Q	-0.742706	0.511251	5	8	sp|P16949|STMN1_HUMAN	STYX	CENTER	0.9995	0.9999	1	1	EEIQKKLEAAEERRKSHEAEVLKQLAEKREH
sp|P20810|ICAL_HUMAN_410 411_C	R.(TS)phosMCSIQSAPPEPATLK.G	R.(TS)phosMCSIQSAPPEPATLK.G	-0.742706	0.579775	3	12	sp|P20810|ICAL_HUMAN	STYX	CENTER	1	1	0.998	0.998	SKAAAPAPVSEAVCRTSMCSIQSAPPEPATL KAAAPAPVSEAVCRTSMCSIQSAPPEPATLK
sp|P28290|ITPI2_HUMAN_330	K.ILNVSphosVIEESGNK.N	K.ILNVSphosVIEESGNKNDQK.S	-0.742706	0.00835882	9	1	sp|P28290|ITPI2_HUMAN	STYX	CENTER	1	0.9999	0.998	0.995	SSPSPSAEKGKILNVSVIEESGNKNDQKSQK
sp|P29966|MARCS_HUMAN_170	K.LSGFSphosFK.K	K.LSGFSphosFKK.N	-0.742706	-0.420368	11	4	sp|P29966|MARCS_HUMAN	STYX	CENTER	0.999	0.9996	0.996	0.996	KKRFSFKKSFKLSGFSFKKNKKEAGEGGEAE
sp|P48634|PRC2A_HUMAN_456 457 458_C	R.KQ(SSS)phosEISLAVER.A	R.KQ(SSS)phosEISLAVER.A	-0.742706	0.137257	9	15	sp|P48634|PRC2A_HUMAN	STYX	CENTER	1	1	1	1	APEDEDEAWRQRRKQSSSEISLAVERARRRR PEDEDEAWRQRRKQSSSEISLAVERARRRRE EDEDEAWRQRRKQSSSEISLAVERARRRREE
sp|P55197|AF10_HUMAN_370	K.SSSGSSVQSphosPQDFLSFTDSDLR.N	K.SSSGSSVQSphosPQDFLSFTDSDLR.N	-0.742706	-0.375556	5	3	sp|P55197|AF10_HUMAN	STYX	CENTER	0.9968	0.9953	0.997	0.99	GTPGSVKSSSGSSVQSPQDFLSFTDSDLRND
sp|P61129|ZC3H6_HUMAN_187 188_C	K.ETSNIALG(SS)phosFSK.E	K.ETSNIALG(SS)phosFSK.E	-0.742706	0.52428	1	2	sp|P61129|ZC3H6_HUMAN	STYX	CENTER	0.9992	0.9997	0.984	0.996	KQYRQAKETSNIALGSSFSKESGKKQRMKGV QYRQAKETSNIALGSSFSKESGKKQRMKGVQ
sp|Q13769|THOC5_HUMAN_328	R.RPTphosLGVQLDDK.R	R.RRPTphosLGVQLDDK.R	-0.742706	0.0934263	20	26	sp|Q13769|THOC5_HUMAN	STYX	CENTER	1	1	1	1	DSDAEEEQTTKRRRPTLGVQLDDKRKEMLKR
sp|Q14315|FLNC_HUMAN_2233	R.LGSphosFGSITR.Q	R.LGSphosFGSITR.Q	-0.742706	0.0613077	32	33	sp|Q14315|FLNC_HUMAN	STYX	CENTER	0.9995	0.9998	0.997	0.997	FPAVFGDFLGRERLGSFGSITRQQEGEASSQ
sp|Q6GYQ0|RGPA1_HUMAN_711	K.GVGHEFQKVSphosVDK.S	K.GVGHEFQKVSphosVDK.S	-0.742706	-0.290165	1	3	sp|Q6GYQ0|RGPA1_HUMAN	STYX	CENTER	0.98	0.9992	1	1	KKHKGKGVGHEFQKVSVDKSFSRGWSRDQPG
sp|Q6KC79|NIPBL_HUMAN_243 244_C	R.HG(SS)phosEDYLHMVHR.L	R.HG(SS)phosEDYLHMVHR.L	-0.742706	-0.118398	1	8	sp|Q6KC79|NIPBL_HUMAN	STYX	CENTER	1	1	0.99	0.998	SGNSANHHADNPRHGSSEDYLHMVHRLSSDD GNSANHHADNPRHGSSEDYLHMVHRLSSDDG
sp|Q7Z3C6|ATG9A_HUMAN_755	R.APQSphosIPR.S	R.APQSphosIPR.S	-0.742706	-0.375556	1	3	sp|Q7Z3C6|ATG9A_HUMAN	STYX	CENTER	0.9833	0.9806	1	1	ESAPDEGGEGARAPQSIPRSASYPCAAPRPG
sp|Q86V48|LUZP1_HUMAN_1023	A.AWNHSASphosMEEEGEDCTLSVYR.Q	A.AWNHSASphosMEEEGEDCTLSVYR.Q	-0.742706	0.0613077	7	2	sp|Q86V48|LUZP1_HUMAN	STYX	CENTER	1	1	0.998	0.996	RVGDTITVAAWNHSASMEEEGEDCTLSVYRQ
sp|Q86X29|LSR_HUMAN_435 436_C	R.AMSEV(TS)phosLHEDDWR.S	R.AMSEV(TS)phosLHEDDWR.S	-0.742706	0.124873	7	5	sp|Q86X29|LSR_HUMAN	STYX	CENTER	1	1	1	1	PGPPSGRVERAMSEVTSLHEDDWRSRPSRGP GPPSGRVERAMSEVTSLHEDDWRSRPSRGPA
sp|Q86Y46|K2C73_HUMAN_145	K.FASphosFIDK.V	K.FASphosFIDKVR.F	-0.742706	-0.421625	9	6	sp|Q86Y46|K2C73_HUMAN	STYX	CENTER	0.9956	0.9962	1	1	AQEREQIKVLNNKFASFIDKVRFLEQQNQVL
sp|Q86YV5|PRAG1_HUMAN_889	K.GSphosGHWLPAAGLAGNR.G	K.GSphosGHWLPAAGLAGNR.G	-0.742706	-0.111075	1	4	sp|Q86YV5|PRAG1_HUMAN	STYX	CENTER	0.9999	1	1	1	PVFSSSDPLEKAFKGSGHWLPAAGLAGNRGG
sp|Q8N6H7|ARFG2_HUMAN_432	K.AISphosSDMFFGR.E	K.AISphosSDMFFGR.E	-0.742706	0.0870708	5	5	sp|Q8N6H7|ARFG2_HUMAN	STYX	CENTER	0.9998	0.9998	0.983	0.983	ESSEARQKFAGAKAISSDMFFGREVDAEYEA
sp|Q8NC51|PAIRB_HUMAN_202 203_C	R.(SS)phosFSHYSGLK.H	R.(SS)phosFSHYSGLK.H	-0.742706	-0.624584	25	16	sp|Q8NC51|PAIRB_HUMAN	STYX	CENTER	0.9999	1	0.998	0.998	SRGKREFDRHSGSDRSSFSHYSGLKHEDKRG RGKREFDRHSGSDRSSFSHYSGLKHEDKRGG
sp|Q8NFC6|BD1L1_HUMAN_2954	K.RSphosLTVSDDAESSEPER.K	R.SphosLTVSDDAESSEPER.K	-0.742706	0.58882	3	7	sp|Q8NFC6|BD1L1_HUMAN	STYX	CENTER	0.9999	1	0.983	0.995	KIVTSVRRRGRKPKRSLTVSDDAESSEPERK
sp|Q8TAQ2|SMRC2_HUMAN_548	K.TphosPQQTSASQQMLNFPDKGK.E	K.TphosPQQTSASQQMLNFPDK.G	-0.742706	0.143082	1	4	sp|Q8TAQ2|SMRC2_HUMAN	STYX	CENTER	1	1	0.642	0.985	VLADTPSGLVPLQPKTPQQTSASQQMLNFPD
sp|Q8WVM7|STAG1_HUMAN_756	K.ITDGSphosPSKEDLLVLR.K	K.ITDGSphosPSKEDLLVLR.K	-0.742706	-0.133195	5	5	sp|Q8WVM7|STAG1_HUMAN	STYX	CENTER	0.9999	1	0.991	0.996	SHYSILWQLVKITDGSPSKEDLLVLRKTVKS
sp|Q96BR9|ZBT8A_HUMAN_161	R.SSFYSGGWQEGSSSphosPR.S	R.SSFYSGGWQEGSSSphosPR.S	-0.742706	0.368833	1	2	sp|Q96BR9|ZBT8A_HUMAN	STYX	CENTER	0.9994	1	0.944	0.96	ERSSFYSGGWQEGSSSPRSHLSPEQGTGIIS
sp|Q96CB8|INT12_HUMAN_378	R.SVSphosCDNVSK.V	R.SVSphosCDNVSK.V	-0.742706	0.197629	5	9	sp|Q96CB8|INT12_HUMAN	STYX	CENTER	0.9985	0.9999	0.995	0.995	PPPLTLGKTGLSRSVSCDNVSKVGLPSPSSL
sp|Q9BTV6|DPH7_HUMAN_371	K.GASphosELPTPCHECR.E	K.GASphosELPTPCHECR.E	-0.742706	0.28926	3	1	sp|Q9BTV6|DPH7_HUMAN	STYX	CENTER	0.9803	0.971	0.982	0.987	FPSNLGTKTADLKGASELPTPCHECREDNDG
sp|Q9BXS5|AP1M1_HUMAN_223	K.VLFDNTphosGR.G	K.VLFDNTphosGR.G	-0.742706	-0.193949	3	8	sp|Q9BXS5|AP1M1_HUMAN	STYX	CENTER	0.9993	1	1	1	PELRLGLNDKVLFDNTGRGKSKSVELEDVKF
sp|Q9H0D6|XRN2_HUMAN_487	N.TSFTSDGSPSphosPLGGIKR.K	N.TSFTSDGSPSphosPLGGIKR.K	-0.742706	0.0677772	8	14	sp|Q9H0D6|XRN2_HUMAN	STYX	CENTER	0.9994	1	0.997	0.996	PSISPNTSFTSDGSPSPLGGIKRKAEDSDSE
sp|Q9H165|BC11A_HUMAN_625	K.LLLGSphosPSSLSPFSK.R	K.LLLGSphosPSSLSPFSK.R	-0.742706	0.0350762	2	1	sp|Q9H165|BC11A_HUMAN	STYX	CENTER	0.9998	0.9996	0.995	0.994	GESASGGLSKKLLLGSPSSLSPFSKRIKLEK
sp|Q9NS69|TOM22_HUMAN_15	A.AAGAGEPQSphosPDELLPK.G	A.AAGAGEPQSphosPDELLPK.G	-0.742706	-0.249315	20	4	sp|Q9NS69|TOM22_HUMAN	STYX	CENTER	1	0.9862	1	1	_MAAAVAAAGAGEPQSPDELLPKGDAEKPEE
sp|Q9P266|JCAD_HUMAN_1319	R.LGHSLSphosVSK.D	R.LGHSLSphosVSKDSISR.E	-0.742706	-0.0188626	1	1	sp|Q9P266|JCAD_HUMAN	STYX	CENTER	0.9588	0.9998	0.889	0.985	SPGSGDRAQRLGHSLSVSKDSISREEKEHPA
sp|Q9UP95|S12A4_HUMAN_926	R.TphosLMMEQR.S	R.TphosLMMEQR.S	-0.742706	-0.0748967	5	5	sp|Q9UP95|S12A4_HUMAN	STYX	CENTER	0.9962	0.9999	1	1	VEMHNSDISAYTYERTLMMEQRSQMLRQMRL
tr|H0Y9Y3|H0Y9Y3_HUMAN_985	R.SLSphosLPGR.S	R.SLSphosLPGR.S	-0.742706	0.149535	3	1	tr|H0Y9Y3|H0Y9Y3_HUMAN	STYX	CENTER	0.9783	0.9884	0.996	0.993	NVQASSVYSESGRSLSLPGRSVPPPISTSPW
sp|Q09666|AHNK_HUMAN_5745 5746_C	K.(SS)phosKASLGSLEGEAEAEASSPK.G	K.(SS)phosKASLGSLEGEAEAEASSPK.G	-0.741634	0.221088	2	1	sp|Q09666|AHNK_HUMAN	STYX	CENTER	0.9402	0.925	1	1.002	GSPEASISGSKGDLKSSKASLGSLEGEAEAE SPEASISGSKGDLKSSKASLGSLEGEAEAEA
sp|Q92794|KAT6A_HUMAN_1089	R.RLSphosSQDVLR.C	R.RLSphosSQDVLR.C	-0.740457	0.0952718	2	2	sp|Q92794|KAT6A_HUMAN	STYX	CENTER	0.9984	0.9997	0.962	0.938	EDENELFPREYFRRLSSQDVLRCQSSSKRKS
sp|Q9H9A7|RMI1_HUMAN_292	R.QSSFEPEFVISphosPR.P	R.QSSFEPEFVISphosPRPK.E	-0.739922	0.624444	8	14	sp|Q9H9A7|RMI1_HUMAN	STYX	CENTER	1	1	0.998	0.999	TIPTRQSSFEPEFVISPRPKEEPSNLSIHVM
sp|O75113|N4BP1_HUMAN_288	R.RFSphosDSEER.H	R.RFSphosDSEER.H	-0.738641	0.221088	2	10	sp|O75113|N4BP1_HUMAN	STYX	CENTER	0.9985	0.9999	0.981	0.982	EEALSNERICQKRRFSDSEERHTKKQFSLEN
sp|Q14789|GOGB1_HUMAN_537 538 539_C	R.(SSS)phosAEESGQDVLENTFSQK.H	R.(SSS)phosAEESGQDVLENTFSQK.H	-0.738428	0.124873	2	9	sp|Q14789|GOGB1_HUMAN	STYX	CENTER	0.9997	1	0.984	1	REVSEISIVDIANKRSSSAEESGQDVLENTF EVSEISIVDIANKRSSSAEESGQDVLENTFS VSEISIVDIANKRSSSAEESGQDVLENTFSQ
sp|O75691|UTP20_HUMAN_2064	R.LPPQSCLLLPPTphosPVR.G	R.LPPQSCLLLPPTphosPVR.G	-0.736404	-3.92575	2	3	sp|O75691|UTP20_HUMAN	STYX	NR	0.9974	1	0.989	0.998	PDPRLPPQSCLLLPPTPVRGGQKAVVSRKTN
sp|O15297|PPM1D_HUMAN_432	R.VNSphosKDHIPALVR.S	R.VNSphosKDHIPALVR.S	-0.736192	0.0805448	4	4	sp|O15297|PPM1D_HUMAN	STYX	CENTER	0.9998	0.9999	1	1	PPVKSLEEDPWPRVNSKDHIPALVRSNAFSE
sp|Q6PJF5|RHDF2_HUMAN_387 388 389_C	R.SI(SST)phosVQR.Q	R.SI(SST)phosVQR.Q	-0.73566	-0.273677	4	3	sp|Q6PJF5|RHDF2_HUMAN	STYX	CENTER	0.9982	0.9989	0.659	0.706	GVVGNWLNRSYRRSISSTVQRQLESFDSHRP VVGNWLNRSYRRSISSTVQRQLESFDSHRPY VGNWLNRSYRRSISSTVQRQLESFDSHRPYF
sp|Q68DK7|MSL1_HUMAN_205	K.SphosPLGGGGGSGASSQAACLK.Q	K.SphosPLGGGGGSGASSQAACLK.Q	-0.735236	-0.0326684	20	18	sp|Q68DK7|MSL1_HUMAN	STYX	CENTER	1	1	0.999	0.999	GTLAASEGRWKSMRKSPLGGGGGSGASSQAA
sp|Q7Z2K8|GRIN1_HUMAN_877	R.SVATGPMTphosPQAAAPPAFPEVR.V	R.SVATGPMTphosPQAAAPPAFPEVR.V	-0.735129	0.131065	4	14	sp|Q7Z2K8|GRIN1_HUMAN	STYX	CENTER	1	1	0.997	0.998	SLGAAETRSVATGPMTPQAAAPPAFPEVRVR
sp|Q6WCQ1|MPRIP_HUMAN_269	R.VESGYFSphosLEK.T	R.VESGYFSphosLEK.T	-0.734599	-0.0749674	2	2	sp|Q6WCQ1|MPRIP_HUMAN	STYX	CENTER	0.9986	0.9998	0.975	0.972	RMDCGRKVRVESGYFSLEKTKQDLKAEEQQL
sp|O75486|SUPT3_HUMAN_301	R.IGPLSphosPFTNAYR.R	R.IGPLSphosPFTNAYR.R	-0.734175	-1.41118	2	1	sp|O75486|SUPT3_HUMAN	STYX	Q4	0.9995	0.9987	0.997	0.996	IREAIRRYSHRIGPLSPFTNAYRRNGMAFLA
sp|P05787|K2C8_HUMAN_477 478_C	K.LVSE(SS)phosDVLPK.-	K.LVSE(SS)phosDVLPK.-	-0.734175	-0.700064	8	4	sp|P05787|K2C8_HUMAN	STYX	Q4	0.9997	0.9998	0.996	0.996	VVKKIETRDGKLVSESSDVLPK_________ VKKIETRDGKLVSESSDVLPK__________
sp|P16402|H13_HUMAN_103	K.GTGASphosGSFK.L	K.GTGASphosGSFK.L	-0.734175	0.332981	2	1	sp|P16402|H13_HUMAN	STYX	CENTER	0.9935	0.9966	0.977	0.946	LVSKGTLVQTKGTGASGSFKLNKKAASGEGK
sp|Q4G0F5|VP26B_HUMAN_317 318 319_C	R.FEG(TTS)phosLGEVR.T	R.FEG(TTS)phosLGEVR.T	-0.734175	-0.00518771	2	1	sp|Q4G0F5|VP26B_HUMAN	STYX	CENTER	0.9997	0.9995	1	1.001	SMSHQAAIASQRFEGTTSLGEVRTPSQLSDN MSHQAAIASQRFEGTTSLGEVRTPSQLSDNN SHQAAIASQRFEGTTSLGEVRTPSQLSDNNC
sp|Q8N3X1|FNBP4_HUMAN_517	K.VQTTphosPKVEEEQDLK.F	K.VQTTphosPKVEEEQDLK.F	-0.734175	0.238332	8	4	sp|Q8N3X1|FNBP4_HUMAN	STYX	CENTER	1	1	0.983	0.943	EMEVEESPEKIKVQTTPKVEEEQDLKFQIGE
sp|Q9H8M2|BRD9_HUMAN_566	R.DQHHLGSphosPSR.L	R.DQHHLGSphosPSR.L	-0.734175	-0.00518771	6	16	sp|Q9H8M2|BRD9_HUMAN	STYX	CENTER	0.9998	1	0.993	0.992	SSLSNASERDQHHLGSPSRLSVGEQPDVTHD
sp|P02545|LMNA_HUMAN_636	R.SVGGSGGGSphosFGDNLVTR.S	R.SVGGSGGGSphosFGDNLVTR.S	-0.733963	0.137204	8	10	sp|P02545|LMNA_HUMAN	STYX	CENTER	1	1	0.996	0.995	TVTRSYRSVGGSGGGSFGDNLVTRSYLLGNS
sp|P30989|NTR1_HUMAN_401	R.KADSphosVSSNHTLSSNATR.E	K.ADSphosVSSNHTLSSNATR.E	-0.733963	-0.358069	2	1	sp|P30989|NTR1_HUMAN	STYX	CENTER	1	0.9997	0.989	0.54	WRRRRKRPAFSRKADSVSSNHTLSSNATRET
sp|P42167|LAP2B_HUMAN_183 184_C	N.DSDR(YS)phosDNEEDSKIELK.L	R.QNGSNDSDR(YS)phosDNEEDSKIELK.L	-0.733963	-0.0677898	48	6	sp|P42167|LAP2B_HUMAN	STYX	CENTER	1	0.9998	0.998	0.932	SAENTRQNGSNDSDRYSDNEEDSKIELKLEK AENTRQNGSNDSDRYSDNEEDSKIELKLEKR
sp|Q5THJ4|VP13D_HUMAN_2091 2092 2093 2094_C	R.K(TTST)phosEEPR.G	K.(TTST)phosEEPR.G	-0.733963	-0.0326684	4	5	sp|Q5THJ4|VP13D_HUMAN	STYX	CENTER	0.999	0.999	1	1	PSASPTGIPKHSLRKTTSTEEPRGTHSQGQF SASPTGIPKHSLRKTTSTEEPRGTHSQGQFT ASPTGIPKHSLRKTTSTEEPRGTHSQGQFTM SPTGIPKHSLRKTTSTEEPRGTHSQGQFTMP
sp|Q6ZU35|CRAD_HUMAN_1201 1202_C	K.RF(ST)phosPDAAPVSTEPAWLALAK.R	K.RF(ST)phosPDAAPVSTEPAWLALAK.R	-0.733963	0.185755	2	7	sp|Q6ZU35|CRAD_HUMAN	STYX	CENTER	1	1	0.984	0.999	SAPPAPLVKEVTKRFSTPDAAPVSTEPAWLA APPAPLVKEVTKRFSTPDAAPVSTEPAWLAL
sp|Q96JM3|CHAP1_HUMAN_445	P.SGSphosPDLWK.L	R.KPSGSphosPDLW.K	-0.733963	-0.0606828	12	9	sp|Q96JM3|CHAP1_HUMAN	STYX	CENTER	1	1	0.99	0.988	IRSPAGSPELRKPSGSPDLWKLSPDQRKTSP
sp|Q96RK0|CIC_HUMAN_496	K.VFSphosPVIR.S	R.KVFSphosPVIR.S	-0.733963	0.255577	12	15	sp|Q96RK0|CIC_HUMAN	STYX	CENTER	0.9993	0.9998	1	1	GEDPEGNKGFGRKVFSPVIRSSFTHCRPPLD
sp|Q9BW61|DDA1_HUMAN_33	R.RPSphosVYLPTR.E	R.RPSphosVYLPTR.E	-0.733963	0.37017	26	28	sp|Q9BW61|DDA1_HUMAN	STYX	CENTER	1	1	0.995	0.994	RFHADSVCKASNRRPSVYLPTREYPSEQIIV
sp|Q9ULU4|PKCB1_HUMAN_514	K.TDKTSTTGSphosILNLNLDR.S	K.TDKTSTTGSphosILNLNLDR.S	-0.728998	-0.603825	2	1	sp|Q9ULU4|PKCB1_HUMAN	STYX	CENTER	0.9657	0.9012	0.986	0.913	SAPITTKTDKTSTTGSILNLNLDRSKAEMDL
sp|Q96T37|RBM15_HUMAN_935	K.DKENTGVLHAFPPCEFSQQFLDSphosPAK.A	K.DKENTGVLHAFPPCEFSQQFLDSphosPAK.A	-0.728052	-0.4335	8	8	sp|Q96T37|RBM15_HUMAN	STYX	CENTER	1	1	0.998	0.998	LHAFPPCEFSQQFLDSPAKALAKSEEDYLVM
sp|Q6NZY4|ZCHC8_HUMAN_556 557_C	N.SVA(SS)phosPCPNELDLPVPEGK.T	N.SVA(SS)phosPCPNELDLPVPEGK.T	-0.727841	0.190323	2	2	sp|Q6NZY4|ZCHC8_HUMAN	STYX	CENTER	0.9859	1	0.998	0.998	SDVPVDTPLTGNSVASSPCPNELDLPVPEGK DVPVDTPLTGNSVASSPCPNELDLPVPEGKT
sp|O95239|KIF4A_HUMAN_799	R.TphosFSLTEVR.G	R.RRTphosFSLTEVR.G	-0.726896	-1.00519	2	1	sp|O95239|KIF4A_HUMAN	STYX	Q4	0.9989	1	0.798	0.901	KKESGENPPPKLRRRTFSLTEVRGQVSESED
sp|P02545|LMNA_HUMAN_303	R.IRIDSLSphosAQLSQLQK.Q	R.IRIDSLSphosAQLSQLQK.Q	-0.726162	-0.0965018	2	2	sp|P02545|LMNA_HUMAN	STYX	CENTER	1	1	0.877	0.895	AHEELQQSRIRIDSLSAQLSQLQKQLAAKEA
sp|Q13610|PWP1_HUMAN_485	R.NSSphosISGPFGSR.S	R.NSSphosISGPFGSR.S	-0.726162	0.514819	2	4	sp|Q13610|PWP1_HUMAN	STYX	CENTER	0.9981	0.9998	0.992	0.995	FGRRERLVLGSARNSSISGPFGSRSSDTPME
sp|Q9H2Y7|ZN106_HUMAN_1279	R.ENSphosPSSQSAGLSSINK.E	R.ENSphosPSSQSAGLSSINK.E	-0.726162	0.0997818	4	5	sp|Q9H2Y7|ZN106_HUMAN	STYX	CENTER	1	1	0.906	0.982	LKFSVEQRNTRNRENSPSSQSAGLSSINKEG
sp|Q9ULL5|PRR12_HUMAN_1135	R.SRPALSphosPLGDIDFCPPNPGPDGPR.R	R.SRPALSphosPLGDIDFCPPNPGPDGPR.R	-0.725638	-0.089252	4	3	sp|Q9ULL5|PRR12_HUMAN	STYX	CENTER	1	1	0.996	0.996	RLPDLVSSCRSRPALSPLGDIDFCPPNPGPD
sp|Q9Y485|DMXL1_HUMAN_1896	R.ASSphosFLDTSK.D	R.ASSphosFLDTSK.D	-0.725638	0.3058	4	6	sp|Q9Y485|DMXL1_HUMAN	STYX	CENTER	0.9995	0.9999	0.997	0.996	MPKVIKKTRPFYRASSFLDTSKDCSPSSPLK
sp|P15311|EZRI_HUMAN_535 536_C	R.QLLTL(SS)phosELSQAR.D	R.QLLTL(SS)phosELSQAR.D	-0.725324	-0.0606828	14	19	sp|P15311|EZRI_HUMAN	STYX	CENTER	1	1	0.962	0.996	EAEKNERVQRQLLTLSSELSQARDENKRTHN AEKNERVQRQLLTLSSELSQARDENKRTHND
sp|P49792|RBP2_HUMAN_1509	R.KQSphosLPATSIPTPASFK.F	R.KQSphosLPATSIPTPASFK.F	-0.725324	0.185755	8	26	sp|P49792|RBP2_HUMAN	STYX	CENTER	1	1	0.998	0.998	GSSTKCAACQNPRKQSLPATSIPTPASFKFG
sp|Q7Z6E9|RBBP6_HUMAN_1381	K.DVSphosHEIIQHEVK.S	K.DVSphosHEIIQHEVK.S	-0.725324	0.232676	2	3	sp|Q7Z6E9|RBBP6_HUMAN	STYX	CENTER	0.9999	1	1	1	ESEPSEKIQKFTKDVSHEIIQHEVKSSKNSA
sp|Q96N06|SPT33_HUMAN_35	K.LMEKHSphosQEAR.Q	K.LMEKHSphosQEAR.Q	-0.725324	-0.119075	4	8	sp|Q96N06|SPT33_HUMAN	STYQ	CENTER	0.999	0.9996	1	1	TYSVPKSKEKLMEKHSQEARQADRESEKPVD
sp|P38398|BRCA1_HUMAN_1009	K.NLLEENFEEHSMSphosPEREMGNENIPSTVSTISR.N	K.NLLEENFEEHSMSphosPER.E	-0.725219	0.794575	5	4	sp|P38398|BRCA1_HUMAN	STYX	Q1	0.9999	1	0.995	0.991	CKKNLLEENFEEHSMSPEREMGNENIPSTVS
sp|Q9BX63|FANCJ_HUMAN_930	A.SHLSphosPENFVEDEAK.L	A.SHLSphosPENFVEDEAK.L	-0.725219	2.2967	8	4	sp|Q9BX63|FANCJ_HUMAN	STYX	Q1	1	1	0.995	0.997	KYSTSPYLLEAASHLSPENFVEDEAKICVQE
sp|Q9H1K0|RBNS5_HUMAN_548	R.TRSphosLDFR.E	R.TRSphosLDFR.E	-0.725219	2.24954	3	2	sp|Q9H1K0|RBNS5_HUMAN	STYX	Q1	0.988	0.9897	0.976	0.922	EREQFRVASLHTRTRSLDFREIGPFQLEPSR
sp|Q9Y297|FBW1A_HUMAN_127	R.KLSphosASYEKEK.E	R.KLSphosASYEK.E	-0.725219	1.70984	3	11	sp|Q9Y297|FBW1A_HUMAN	STYX	Q1	0.9981	0.9994	0.986	0.983	ANGTSSMIVPKQRKLSASYEKEKELCVKYFE
sp|P35580|MYH10_HUMAN_1956	R.QLHLEGASLELSphosDDDTESK.T	R.QLHLEGASLELSphosDDDTESK.T	-0.725219	-1.05571	7	2	sp|P35580|MYH10_HUMAN	STYX	Q4	1	1	0.998	0.995	SGRRQLHLEGASLELSDDDTESKTSDVNETQ
sp|P48552|NRIP1_HUMAN_564	K.AGSphosPINLSQHSLVIK.W	K.AGSphosPINLSQHSLVIK.W	-0.725219	-0.937113	5	6	sp|P48552|NRIP1_HUMAN	STYX	Q4	1	1	0.999	0.998	TPVSTPPLLTSSKAGSPINLSQHSLVIKWNS
sp|Q9P2E9|RRBP1_HUMAN_959	R.IRSphosIEALLEAGQAR.D	R.IRSphosIEALLEAGQAR.D	-0.725219	-0.989691	5	2	sp|Q9P2E9|RRBP1_HUMAN	STYX	Q4	0.9999	0.9999	1	1	QEARAENSQLTERIRSIEALLEAGQARDAQD
sp|A6H8Y1|BDP1_HUMAN_99 100 101 102 103_C	R.I(SSTSS)phosLVK.S	R.I(SSTSS)phosLVK.S	-0.725219	0.0350762	1	3	sp|A6H8Y1|BDP1_HUMAN	STYX	CENTER	0.9952	0.9996	0.999	1.001	SSRSSSTVSQRRKRISSTSSLVKSSVSVPSE SRSSSTVSQRRKRISSTSSLVKSSVSVPSES RSSSTVSQRRKRISSTSSLVKSSVSVPSESH SSSTVSQRRKRISSTSSLVKSSVSVPSESHP SSTVSQRRKRISSTSSLVKSSVSVPSESHPL
sp|A6QL63|BTBDB_HUMAN_65	R.HNSphosFDTVNTALVEDSEGLDCAGQHCSR.L	R.HNSphosFDTVNTALVEDSEGLDCAGQHCSR.L	-0.725219	-0.375556	3	5	sp|A6QL63|BTBDB_HUMAN	STYX	CENTER	1	1	0.997	0.995	SCWPPLADSMHSRHNSFDTVNTALVEDSEGL
sp|A8MVW0|F1712_HUMAN_789	R.RDSphosLTSPEDELGAEVGDEAGDKK.S	R.RDSphosLTSPEDELGAEVGDEAGDKK.S	-0.725219	0.166229	3	4	sp|A8MVW0|F1712_HUMAN	STYX	CENTER	1	1	0.987	0.995	RGDSSRSSASELRRDSLTSPEDELGAEVGDE
sp|O43242|PSMD3_HUMAN_47	K.EEAATGGGSphosTGEADGK.T	K.EEAATGGGSphosTGEADGK.T	-0.725219	0.137257	1	2	sp|O43242|PSMD3_HUMAN	STYX	CENTER	1	1	0.978	0.943	PQDVEMKEEAATGGGSTGEADGKTAAAAAEH
sp|O60563|CCNT1_HUMAN_495	K.VHAAADKHNSphosVEDSVTK.S	K.HNSphosVEDSVTK.S	-0.725219	0.478351	1	2	sp|O60563|CCNT1_HUMAN	STYX	CENTER	1	1	0.989	0.998	IKMRIKVHAAADKHNSVEDSVTKSREHKEKH
sp|O76024|WFS1_HUMAN_32	R.LNATASphosLEQER.S	R.LNATASphosLEQER.S	-0.725219	-0.380832	6	2	sp|O76024|WFS1_HUMAN	STYX	CENTER	0.9998	0.9999	0.99	0.936	PAPQPQARSRLNATASLEQERSERPRAPGPQ
sp|O94916|NFAT5_HUMAN_145	R.HTVLYISphosPPPEDLLDNSR.M	R.HTVLYISphosPPPEDLLDNSR.M	-0.725219	0.39093	1	2	sp|O94916|NFAT5_HUMAN	STYX	CENTER	0.9996	1	0.995	0.997	QQHPSTPKRHTVLYISPPPEDLLDNSRMSCQ
sp|O95471|CLD7_HUMAN_206	K.SNSphosSKEYV.-	K.SNSphosSKEYV.-	-0.725219	-0.0326684	1	1	sp|O95471|CLD7_HUMAN	STYX	CENTER	0.9948	0.999	0.926	0.977	SKAGYRVPRSYPKSNSSKEYV__________
sp|P02545|LMNA_HUMAN_428 429_C	R.(SS)phosFSQHAR.T	R.(SS)phosFSQHAR.T	-0.725219	0.00835882	9	13	sp|P02545|LMNA_HUMAN	STYX	CENTER	0.9989	0.9998	1	1	GSVTKKRKLESTESRSSFSQHARTSGRVAVE SVTKKRKLESTESRSSFSQHARTSGRVAVEE
sp|P07948|LYN_HUMAN_13	K.DSLSphosDDGVDLK.T	K.GKDSLSphosDDGVDLK.T	-0.725219	0.0870708	21	19	sp|P07948|LYN_HUMAN	STYX	CENTER	1	1	0.996	0.995	___MGCIKSKGKDSLSDDGVDLKTQPVRNTE
sp|P48634|PRC2A_HUMAN_456	R.KQSphosSSEISLAVER.A	R.KQSphosSSEISLAVER.A	-0.725219	0.209406	4	11	sp|P48634|PRC2A_HUMAN	STYX	CENTER	1	1	0.993	0.992	APEDEDEAWRQRRKQSSSEISLAVERARRRR
sp|P55854|SUMO3_HUMAN_27	K.VAGQDGSphosVVQFK.L	K.VAGQDGSphosVVQFK.L	-0.725219	-0.118398	4	1	sp|P55854|SUMO3_HUMAN	STYX	CENTER	0.9998	0.9925	1	1	TENDHINLKVAGQDGSVVQFKIKRHTPLSKL
sp|P82909|RT36_HUMAN_61	K.GSKSphosPDLLMYQGPPDTAEIIK.T	K.GSKSphosPDLLMYQGPPDTAEIIK.T	-0.725219	-0.026162	3	6	sp|P82909|RT36_HUMAN	STYX	CENTER	1	1	0.943	0.978	PSHSSVISQHSKGSKSPDLLMYQGPPDTAEI
sp|Q07157|ZO1_HUMAN_297	R.DDISEIQSLASphosDHSGR.S	R.DDISEIQSLASphosDHSGR.S	-0.725219	0.322174	3	5	sp|Q07157|ZO1_HUMAN	STYX	CENTER	0.9979	1	0.994	0.992	NASERDDISEIQSLASDHSGRSHDRPPRRSR
sp|Q12959|DLG1_HUMAN_571	R.EQMMNSSISSphosGSGSLR.T	R.EQMMNSSISSphosGSGSLR.T	-0.725219	-0.429327	1	3	sp|Q12959|DLG1_HUMAN	STYX	CENTER	0.9959	0.9971	0.961	0.963	KIHDLREQMMNSSISSGSGSLRTSQKRSLYV
sp|Q13433|S39A6_HUMAN_478	K.YESQLSphosTNEEKVDTDDRTEGYLR.A	K.YESQLSphosTNEEK.V	-0.725219	0.375416	3	8	sp|Q13433|S39A6_HUMAN	STYX	CENTER	0.9807	0.9999	0.995	0.987	DVEIKKQLSKYESQLSTNEEKVDTDDRTEGY
sp|Q13523|PRP4B_HUMAN_431	R.SKDASphosPINR.W	R.SKDASphosPINR.W	-0.725219	0.197629	2	3	sp|Q13523|PRP4B_HUMAN	STYX	CENTER	0.9886	0.9975	0.963	0.961	PRDDILSRRERSKDASPINRWSPTRRRSRSP
sp|Q13813|SPTN1_HUMAN_1217	R.SphosLQQLAEER.S	R.WRSphosLQQLAEER.S	-0.725219	-0.0536452	21	16	sp|Q13813|SPTN1_HUMAN	STYX	CENTER	1	1	1	1	VATFNSIKELNERWRSLQQLAEERSQLLGSA
sp|Q14694|UBP10_HUMAN_549	K.LLSPSphosNEK.L	K.LLSPSphosNEK.L	-0.725219	-0.358173	1	2	sp|Q14694|UBP10_HUMAN	STYX	CENTER	0.9921	0.9944	0.966	0.973	GLHEEMLNLKKLLSPSNEKLTISNGPKNHSV
sp|Q15696|U2AFM_HUMAN_349	R.DIYLSphosPDRTGSSF.G	R.DIYLSphosPDRTGSSFGK.N	-0.725219	-0.0748967	15	12	sp|Q15696|U2AFM_HUMAN	STYX	CENTER	0.9998	0.9998	0.997	0.993	NPNNEFWEANRDIYLSPDRTGSSFGKNSERR
sp|Q2TAL8|QRIC1_HUMAN_303	Y.SATGTITSphosPTGETWTIPVYSAQPR.G	Y.SATGTITSphosPTGETWTIPVYSAQPR.G	-0.725219	0.552294	3	1	sp|Q2TAL8|QRIC1_HUMAN	STYX	CENTER	0.9464	0.9055	0.994	0.958	TVDSAHLYSATGTITSPTGETWTIPVYSAQP
sp|Q5HYK7|SH319_HUMAN_369	R.SSSphosDMDLQKK.Q	R.SSSphosDMDLQKK.Q	-0.725219	0.173782	1	2	sp|Q5HYK7|SH319_HUMAN	STYX	CENTER	0.9984	0.9999	0.993	0.984	ATRRSNKKLPFNRSSSDMDLQKKQSNLATGL
sp|Q5TKA1|LIN9_HUMAN_65	R.LFSphosDEDDR.Q	R.SRLFSphosDEDDR.Q	-0.725219	0.232676	11	3	sp|Q5TKA1|LIN9_HUMAN	STYX	CENTER	0.9996	0.9991	1	0.997	AVEMPFRNSKRSRLFSDEDDRQINTRSPKRN
sp|Q5VZ89|DEN4C_HUMAN_1046	R.SCSphosFSSESR.A	R.SCSphosFSSESR.A	-0.725219	0.173782	3	7	sp|Q5VZ89|DEN4C_HUMAN	STYX	CENTER	0.9984	0.9997	0.993	0.993	DRGEKRQKHFPERSCSFSSESRAGMLLKKSS
sp|Q69YQ0|CYTSA_HUMAN_54	K.TKSphosSDDLLAGMA.G	K.TKSphosSDDLLAGMAGGVTVTNGVK.G	-0.725219	-0.41118	1	1	sp|Q69YQ0|CYTSA_HUMAN	STYX	CENTER	0.9411	0.9998	0.914	0.941	KLVKPGTAASLSKTKSSDDLLAGMAGGVTVT
sp|Q76FK4|NOL8_HUMAN_378	R.NDREYDSphosGDTDEIIAMK.K	R.NDREYDSphosGDTDEIIAMK.K	-0.725219	-0.340791	1	2	sp|Q76FK4|NOL8_HUMAN	STYX	CENTER	0.9989	1	0.828	0.956	HDSDDDIMRNDREYDSGDTDEIIAMKKNVAK
sp|Q7Z333|SETX_HUMAN_1366	R.RLSphosDCESTDVK.R	R.RLSphosDCESTDVKR.A	-0.725219	0.155622	29	30	sp|Q7Z333|SETX_HUMAN	STYX	CENTER	1	1	0.998	0.998	QRQIRPKSQKNRRRLSDCESTDVKRAGSHTA
sp|Q8N302|AGGF1_HUMAN_337 338_C	K.VTVP(TS)phosGNTIESPLHENISNSTSFKDEK.L	K.VTVP(TS)phosGNTIESPLHENISNSTSFK.D	-0.725219	0.470127	1	4	sp|Q8N302|AGGF1_HUMAN	STYX	CENTER	0.9685	0.986	0.519	0.886	IGIHHKNSPPKVTVPTSGNTIESPLHENISN GIHHKNSPPKVTVPTSGNTIESPLHENISNS
sp|Q8N3X1|FNBP4_HUMAN_499 508	K.IDENSphosDKEMEVEESphosPEKIK.V	K.IDENSphosDKEMEVEESphosPEKIK.V	-0.725219	-0.257739	1	4	sp|Q8N3X1|FNBP4_HUMAN	STYX	CENTER	0.9999	1	1	1	ETAIGAENSEKIDENSDKEMEVEESPEKIKV EKIDENSDKEMEVEESPEKIKVQTTPKVEEE
sp|Q8N3X1|FNBP4_HUMAN_516 517_C	K.VQ(TT)phosPKVEEEQDLK.F	K.VQ(TT)phosPKVEEEQDLK.F	-0.725219	-0.039638	3	14	sp|Q8N3X1|FNBP4_HUMAN	STYX	CENTER	0.9998	1	1	1	KEMEVEESPEKIKVQTTPKVEEEQDLKFQIG EMEVEESPEKIKVQTTPKVEEEQDLKFQIGE
sp|Q8TF01|PNISR_HUMAN_290	R.SKFDSphosDEEEEDTENVEAA.S	R.SKFDSphosDEEEEDTENVEAASSGK.V	-0.725219	0.456683	17	12	sp|Q8TF01|PNISR_HUMAN	STYX	CENTER	1	1	0.996	0.998	EGGDGPRLPQRSKFDSDEEEEDTENVEAASS
sp|Q8TF01|PNISR_HUMAN_672	R.SRSphosIDKDR.K	R.SRSphosIDKDR.K	-0.725219	0.270055	5	4	sp|Q8TF01|PNISR_HUMAN	STYX	CENTER	0.9854	0.9772	0.946	0.948	KGEAKEQERKKERSRSIDKDRKKKDKERERE
sp|Q8WUA4|TF3C2_HUMAN_165	K.DLDRPESphosQSPK.R	K.DLDRPESphosQSPK.R	-0.725219	0.0482515	3	12	sp|Q8WUA4|TF3C2_HUMAN	STYQ	CENTER	0.9992	0.9999	0.73	0.747	ELLLLKLSKDLDRPESQSPKRPPEDFETPSG
sp|Q8WWL2|SPIR2_HUMAN_440	R.DRSphosFSEHDLAQLR.S	R.DRSphosFSEHDLAQLR.S	-0.725219	0.0997818	5	1	sp|Q8WWL2|SPIR2_HUMAN	STYX	CENTER	1	0.9996	0.989	0.5	EEESPCGEVTLKRDRSFSEHDLAQLRSEVAS
sp|Q8WX93|PALLD_HUMAN_728	R.SAPAMQSSGSphosFNYARPK.Q	R.SAPAMQSSGSphosFNYARPK.Q	-0.725219	-0.269404	3	2	sp|Q8WX93|PALLD_HUMAN	STYX	CENTER	1	1	0.977	0.618	SALASRSAPAMQSSGSFNYARPKQFIAAQNL
sp|Q8WXA9|SREK1_HUMAN_435	R.ERSphosTSMR.K	R.ERSphosTSMR.K	-0.725219	-0.0350734	1	4	sp|Q8WXA9|SREK1_HUMAN	STYX	CENTER	0.9296	0.9984	0.956	0.966	EKERDHISERRERERSTSMRKSSNDRDGKEK
sp|Q92545|TM131_HUMAN_1619 1620 1621 1622_C	R.G(SYSS)phosIVNSSSSSDPK.L	R.G(SYSS)phosIVNSSSSSDPK.L	-0.725219	0.666153	1	8	sp|Q92545|TM131_HUMAN	STYX	CENTER	1	1	0.998	1	SPSPPAAPCPFVARGSYSSIVNSSSSSDPKI PSPPAAPCPFVARGSYSSIVNSSSSSDPKIK SPPAAPCPFVARGSYSSIVNSSSSSDPKIKQ PPAAPCPFVARGSYSSIVNSSSSSDPKIKQP
sp|Q96PN7|TREF1_HUMAN_762	R.SNSIDGSphosNVTVTPGPGEQTVDVEPR.L	R.SNSIDGSphosNVTVTPGPGEQTVDVEPR.L	-0.725219	0.354355	1	1	sp|Q96PN7|TREF1_HUMAN	STYX	CENTER	0.9911	0.9952	0.328	0.798	PTPRVLLCRSNSIDGSNVTVTPGPGEQTVDV
sp|Q9BVQ7|SPA5L_HUMAN_609 610_C	R.GSK(SS)phosQQEFQEVFNR.S	R.GSK(SS)phosQQEFQEVFNR.S	-0.725219	0.209406	1	1	sp|Q9BVQ7|SPA5L_HUMAN	STYQ	CENTER	0.9722	0.9997	0.886	0.666	LDGVGLKTIERRGSKSSQQEFQEVFNRSVMI DGVGLKTIERRGSKSSQQEFQEVFNRSVMII
sp|Q9C0J8|WDR33_HUMAN_1219	R.SSSphosLQGMDMASLPPR.K	R.SSSphosLQGMDMASLPPR.K	-0.725219	0.481203	33	74	sp|Q9C0J8|WDR33_HUMAN	STYX	CENTER	1	1	0.99	0.989	PPHDGHSPASRERSSSLQGMDMASLPPRKRP
sp|Q9H4L5|OSBL3_HUMAN_765	K.WHESIYCGGGSSphosSACVWR.A	K.WHESIYCGGGSSphosSACVWR.A	-0.725219	-0.0607522	1	2	sp|Q9H4L5|OSBL3_HUMAN	STYX	CENTER	0.9981	0.9991	0.951	0.971	LFGKWHESIYCGGGSSSACVWRANPMPKGYE
sp|Q9UK61|TASOR_HUMAN_699	K.SVGGDSphosDTEDMR.S	K.SVGGDSphosDTEDMR.S	-0.725219	-0.163253	5	3	sp|Q9UK61|TASOR_HUMAN	STYX	CENTER	1	1	0.991	0.995	LINLIQCRKKSVGGDSDTEDMRSKTVLKRKL
sp|Q9UKV3|ACINU_HUMAN_478	Q.LVGGLSphosPLSSPSDTK.A	R.ELLVSQHTVQLVGGLSphosPLSSPSDTK.A	-0.725219	0.0870708	19	22	sp|Q9UKV3|ACINU_HUMAN	STYX	CENTER	0.9988	0.9998	0.998	0.998	ELLVSQHTVQLVGGLSPLSSPSDTKAESPAE
sp|Q9UPX8|SHAN2_HUMAN_538	R.VYphosGTIKPAFNQNSAAK.V	R.VYphosGTIKPAFNQNSAAK.V	-0.725219	0.398013	1	2	sp|Q9UPX8|SHAN2_HUMAN	STYX	CENTER	0.9999	1	0.994	0.998	SPTTYNCPKSPTPRVYGTIKPAFNQNSAAKV
sp|Q9UQ35|SRRM2_HUMAN_1318 1329	K.ELSphosNSPLRENSFGSphosPLEFR.N	K.ELSphosNSPLRENSFGSphosPLEFR.N	-0.725219	0.0870708	12	1	sp|Q9UQ35|SRRM2_HUMAN	STYX	CENTER	0.9931	0.9575	0.882	0.674	SSWGGPHFSPEHKELSNSPLRENSFGSPLEF HKELSNSPLRENSFGSPLEFRNSGPLGTEMN
sp|Q9UQ35|SRRM2_HUMAN_1453	R.DGSGTphosPSR.H	R.DGSGTphosPSR.H	-0.725219	-0.118398	1	4	sp|Q9UQ35|SRRM2_HUMAN	STYX	CENTER	0.9678	0.995	0.99	0.991	RSRSGSSPGLRDGSGTPSRHSLSGSSPGMKD
sp|Q9Y2I7|FYV1_HUMAN_475	K.DIKFDDSphosDTEQIAEEGDDNLANSASPSK.R	K.FDDSphosDTEQIAEEGDDNLANSASPSKR.T	-0.725219	-0.0188626	1	3	sp|Q9Y2I7|FYV1_HUMAN	STYX	CENTER	0.9999	1	0.5	0.906	GHSEPSWFKDIKFDDSDTEQIAEEGDDNLAN
sp|Q9Y4E1|WAC2C_HUMAN_912	K.DHSVNSphosFK.N	K.DHSVNSphosFK.N	-0.725219	-0.0326684	1	3	sp|Q9Y4E1|WAC2C_HUMAN	STYX	CENTER	0.9993	0.9997	0.988	0.993	VQEKKRVVKKDHSVNSFKNQKHPESIQGSKE
sp|Q9Y4K1|CRBG1_HUMAN_410	K.LLEKEDSphosEAADSK.S	K.LLEKEDSphosEAADSK.S	-0.725219	-0.0677898	7	10	sp|Q9Y4K1|CRBG1_HUMAN	STYX	CENTER	1	1	0.998	0.998	ALIPVKDHKLLEKEDSEAADSKSLVLENVTD
sp|Q9Y3Q8|T22D4_HUMAN_165	R.SphosFTGGLGQLVVPSK.A	R.SphosFTGGLGQLVVPSK.A	-0.724068	0.899773	2	2	sp|Q9Y3Q8|T22D4_HUMAN	STYX	Q1	1	1	0.979	0.982	SWLRPPPTSPGPQARSFTGGLGQLVVPSKAK
sp|P52272|HNRPM_HUMAN_468	R.MGPLGLDHMASSphosIER.M	R.MGPLGLDHMASSphosIER.M	-0.724068	-0.209546	2	1	sp|P52272|HNRPM_HUMAN	STYX	CENTER	1	1	0.97	0.905	GIERMGPLGLDHMASSIERMGQTMERIGSGV
sp|A1X283|SPD2B_HUMAN_491	K.DWKGSphosKDVLR.K	K.DWKGSphosKDVLR.K	-0.722397	-0.645645	2	3	sp|A1X283|SPD2B_HUMAN	STYX	CENTER	0.9987	0.9994	1	1	GVMDSGLPWSKDWKGSKDVLRKASSDMSASA
sp|Q2TAZ0|ATG2A_HUMAN_403	R.RLSphosAQAHPAGK.M	R.RLSphosAQAHPAGK.M	-0.720418	0.48606	2	7	sp|Q2TAZ0|ATG2A_HUMAN	STYX	CENTER	0.9998	0.9999	1	1	DLASSVRSDMASRRLSAQAHPAGKMAPNPLL
sp|Q9NYV4|CDK12_HUMAN_343	R.SLSphosRSPLPSR.K	R.SLSphosRSPLPSR.K	-0.718652	-0.209546	2	1	sp|Q9NYV4|CDK12_HUMAN	STYX	CENTER	0.9988	0.9933	0.965	0.498	GRRRSSSPFLSKRSLSRSPLPSRKSMKSRSR
sp|Q13627|DYR1A_HUMAN_758	R.QGADREESPMTGVCVQQSphosPVASS.-	R.QGADREESPMTGVCVQQSphosPVASS.-	-0.717822	-0.466322	4	7	sp|Q13627|DYR1A_HUMAN	STYX	CENTER	0.9997	0.9996	0.996	0.997	ADREESPMTGVCVQQSPVASS__________
tr|A0A3B3ISY4|A0A3B3ISY4_HUMAN_26	K.ASphosLSYEEGHPSHSETDLLQR.Q	K.ASphosLSYEEGHPSHSETDLLQR.Q	-0.717615	-0.0820743	2	18	tr|A0A3B3ISY4|A0A3B3ISY4_HUMAN	STYX	CENTER	0.9902	1	0.942	0.989	SSGSCSSGSSPSLKASLSYEEGHPSHSETDL
sp|Q9H2Y7|ZN106_HUMAN_1281 1282_C	R.NRENSP(SS)phosQSAGLSSINK.E	R.ENSP(SS)phosQSAGLSSINK.E	-0.717201	0.0870708	4	1	sp|Q9H2Y7|ZN106_HUMAN	STYQ	CENTER	0.9999	1	0.876	0.5	FSVEQRNTRNRENSPSSQSAGLSSINKEGEE SVEQRNTRNRENSPSSQSAGLSSINKEGEEP
sp|P29375|KDM5A_HUMAN_1329 1330 1331_C	R.VVSSV(SSS)phosPR.Q	R.VVSSV(SSS)phosPR.Q	-0.716787	0.226882	6	10	sp|P29375|KDM5A_HUMAN	STYX	CENTER	1	0.9999	1	0.999	PSFQQSAFNRVVSSVSSSPRQTMDYDDEETD SFQQSAFNRVVSSVSSSPRQTMDYDDEETDS FQQSAFNRVVSSVSSSPRQTMDYDDEETDSD
sp|Q6UXH1|CREL2_HUMAN_70	K.YESphosSEIR.L	K.YESphosSEIR.L	-0.716787	0.00608706	10	6	sp|Q6UXH1|CREL2_HUMAN	STYX	CENTER	0.9994	1	0.977	0.982	GGNTAWEEKTLSKYESSEIRLLEILEGLCES
sp|Q86V48|LUZP1_HUMAN_1042	R.QLHNSphosLDPSELPGK.Q	R.QLHNSphosLDPSELPGK.Q	-0.71658	0.343707	2	2	sp|Q86V48|LUZP1_HUMAN	STYX	CENTER	0.9964	0.9999	0.995	0.996	EGEDCTLSVYRQLHNSLDPSELPGKQGLPES
sp|Q9UQ35|SRRM2_HUMAN_1916	R.SRASphosPVSR.R	R.SRASphosPVSR.R	-0.71658	-0.103752	4	3	sp|Q9UQ35|SRRM2_HUMAN	STYX	CENTER	0.9695	0.978	0.978	0.932	RSRTSVTRRRSRSRASPVSRRRSRSRTPPVT
sp|P42684|ABL2_HUMAN_599	K.ENIEGAQDATphosENSASSLAPGFIR.G	K.ENIEGAQDATphosENSASSLAPGFIR.G	-0.714514	-0.323717	2	1	sp|P42684|ABL2_HUMAN	STYX	CENTER	0.9999	1	0.488	0.492	KQVENKENIEGAQDATENSASSLAPGFIRGA
sp|P33240|CSTF2_HUMAN_113	K.SLGTGAPVIESphosPYGETISPEDAPESISK.A	K.SLGTGAPVIESphosPYGETISPEDAPESISK.A	-0.708862	0.76665	4	8	sp|P33240|CSTF2_HUMAN	STYX	Q1	0.999	0.9991	0.997	0.996	KEELKSLGTGAPVIESPYGETISPEDAPESI
sp|P55265|DSRAD_HUMAN_629	K.LGNSphosCEFR.L	K.LGNSphosCEFR.L	-0.708862	0.0774599	4	2	sp|P55265|DSRAD_HUMAN	STYX	CENTER	0.9994	0.9999	1	1	SPVTTLLECMHKLGNSCEFRLLSKEGPAHEP
sp|O60716|CTND1_HUMAN_268	R.VGGSphosSVDLHR.F	R.VGGSphosSVDLHR.F	-0.708043	0.112382	6	1	sp|O60716|CTND1_HUMAN	STYX	CENTER	1	0.9998	0.985	0.982	RQDVYGPQPQVRVGGSSVDLHRFHPEPYGLE
sp|Q13535|ATR_HUMAN_435 436 437_C	R.RL(SSS)phosLNPSK.R	R.RL(SSS)phosLNPSK.R	-0.708043	0.149483	8	20	sp|Q13535|ATR_HUMAN	STYX	CENTER	0.9998	1	1	1.997	LSSNSDGISPKRRRLSSSLNPSKRAPKQTEE SSNSDGISPKRRRLSSSLNPSKRAPKQTEEI SNSDGISPKRRRLSSSLNPSKRAPKQTEEIK
sp|Q6NZI2|CAVN1_HUMAN_167	K.VMIYQDEVKLPAKLSphosISK.S	K.LPAKLSphosISK.S	-0.708043	0.0482515	12	22	sp|Q6NZI2|CAVN1_HUMAN	STYX	CENTER	1	1	0.991	0.989	KVMIYQDEVKLPAKLSISKSLKESEALPEKE
sp|Q7Z3E2|CC186_HUMAN_726	R.SSSphosSGSLNAR.S	R.SSSphosSGSLNAR.S	-0.708043	-0.118398	4	5	sp|Q7Z3E2|CC186_HUMAN	STYX	CENTER	0.9982	0.9999	0.992	0.992	GSYDKEVSSMGSRSSSSGSLNARSSAEDRSP
sp|O60716|CTND1_HUMAN_228	R.HYEDGYPGGSDNYphosGSLSR.V	R.HYEDGYPGGSDNYphosGSLSR.V	-0.707941	1.03508	7	11	sp|O60716|CTND1_HUMAN	STYX	Q1	1	0.9991	0.995	0.995	YSRHYEDGYPGGSDNYGSLSRVTRIEERYRP
sp|Q9ULJ3|ZBT21_HUMAN_431 435	R.IKTphosEPSSphosPLSDPSDIIR.V	R.IKTphosEPSSphosPLSDPSDIIR.V	-0.707941	-1.32103	1	2	sp|Q9ULJ3|ZBT21_HUMAN	STYX	Q4	0.9906	0.9915	0.927	0.961	TDREGASPVTEVRIKTEPSSPLSDPSDIIRV GASPVTEVRIKTEPSSPLSDPSDIIRVTVGD
sp|O14497|ARI1A_HUMAN_1751	R.TLLDPGRFSphosK.V	R.TLLDPGRFSphosK.V	-0.707941	-0.358069	5	5	sp|O14497|ARI1A_HUMAN	STYX	CENTER	0.991	0.9947	0.998	0.998	VGDPGQRTLLDPGRFSKVSSPAPMEGGEEEE
sp|O15085|ARHGB_HUMAN_635	R.SRSphosDVDMDAAAEATR.L	R.SRSphosDVDMDAAAEATR.L	-0.707941	-0.193949	4	7	sp|O15085|ARHGB_HUMAN	STYX	CENTER	1	1	0.968	0.959	EMKRSRKAENVPRSRSDVDMDAAAEATRLHQ
sp|O15231|ZN185_HUMAN_465	R.RESphosCGSSVLTDFEGK.D	R.RESphosCGSSVLTDFEGK.D	-0.707941	-0.0188626	35	41	sp|O15231|ZN185_HUMAN	STYX	CENTER	1	1	0.997	0.997	RQSSPSGSEQLVRRESCGSSVLTDFEGKDVA
sp|O43719|HTSF1_HUMAN_616	K.VLDEEGSphosER.E	K.VLDEEGSphosER.E	-0.707941	0.456683	3	6	sp|O43719|HTSF1_HUMAN	STYX	CENTER	0.9997	0.9998	1	1	EFEDDGSEKVLDEEGSEREFDEDSDEKEEEE
sp|O43768|ENSA_HUMAN_108 109_C	R.K(SS)phosLVTSK.L	R.K(SS)phosLVTSK.L	-0.707941	0.456716	1	7	sp|O43768|ENSA_HUMAN	STYX	CENTER	0.9922	0.9999	0.891	0.998	TGDHIPTPQDLPQRKSSLVTSKLAGGQVE__ GDHIPTPQDLPQRKSSLVTSKLAGGQVE___
sp|O60244|MED14_HUMAN_1136 1144	R.MPGMSPANPSLHSphosPVPDASHSphosPR.A	R.MPGMSPANPSLHSphosPVPDASHSphosPR.A	-0.707941	-0.41118	1	1	sp|O60244|MED14_HUMAN	STYX	CENTER	0.9946	0.9908	0.933	0.972	AARMPGMSPANPSLHSPVPDASHSPRAGTSS PANPSLHSPVPDASHSPRAGTSSQTMPTNMP
sp|O75369|FLNB_HUMAN_2554	K.AGSNMLLIGVHGPTTphosPCEEVSMK.H	K.AGSNMLLIGVHGPTTphosPCEEVSMK.H	-0.707941	-0.504289	3	2	sp|O75369|FLNB_HUMAN	STYX	CENTER	1	1	0.975	0.949	KAGSNMLLIGVHGPTTPCEEVSMKHVGNQQY
sp|O75494|SRS10_HUMAN_106	R.NVYSphosSSR.Y	R.NVYSphosSSR.Y	-0.707941	-0.148146	5	1	sp|O75494|SRS10_HUMAN	STYX	CENTER	0.9976	0.9707	0.97	0.945	KTPNQMKAKEGRNVYSSSRYDDYDRYRRSRS
sp|O75925|PIAS1_HUMAN_510	R.TPSphosLPAVDTSYINTSLIQDYR.H	R.TPSphosLPAVDTSYINTSLIQDYR.H	-0.707941	-0.257375	5	3	sp|O75925|PIAS1_HUMAN	STYX	CENTER	0.9986	0.9994	0.995	0.996	ILSLPHQASPVSRTPSLPAVDTSYINTSLIQ
sp|O94913|PCF11_HUMAN_777	K.MIFEGPNKLSphosPR.L	K.MIFEGPNKLSphosPR.L	-0.707941	0.221088	9	15	sp|O94913|PCF11_HUMAN	STYX	CENTER	1	1	1	1	RDGPTKMIFEGPNKLSPRIDGPPTPASLRFD
sp|O95049|ZO3_HUMAN_164	R.SphosPGGGSEANGLALVSGFK.R	R.SphosPGGGSEANGLALVSGFK.R	-0.707941	0.149535	18	38	sp|O95049|ZO3_HUMAN	STYX	CENTER	1	1	0.995	0.998	PRPGRRGRAGSHGRRSPGGGSEANGLALVSG
sp|O95297|MPZL1_HUMAN_263	K.SESVVYphosADIR.K	K.SESVVYphosADIR.K	-0.707941	0.561513	5	1	sp|O95297|MPZL1_HUMAN	STYX	CENTER	0.9998	0.9999	0.998	0.998	GGHHSDKINKSESVVYADIRKN_________
sp|O95696|BRD1_HUMAN_885	R.RHTphosLEDR.S	R.RHTphosLEDR.S	-0.707941	0.255577	1	3	sp|O95696|BRD1_HUMAN	STYX	CENTER	0.995	0.9983	1	1	APKCGRGKPALVRRHTLEDRSELISCIENGN
sp|P08559|ODPA_HUMAN_293 300	R.YHGHSphosMSDPGVSphosYR.T	R.YHGHSphosMSDPGVSphosYR.T	-0.707941	0.123531	1	2	sp|P08559|ODPA_HUMAN	STYX	CENTER	0.9831	0.9932	0.933	0.922	GPILMELQTYRYHGHSMSDPGVSYRTREEIQ QTYRYHGHSMSDPGVSYRTREEIQEVRSKSD
sp|P08559|ODPA_HUMAN_293 300 301_C	R.YHGHSphosMSDPGV(SY)phosR.T	R.YHGHSphosMSDPGV(SY)phosR.T	-0.707941	0.105421	1	6	sp|P08559|ODPA_HUMAN	STYX	CENTER	0.9029	0.9969	0.947	0.981	GPILMELQTYRYHGHSMSDPGVSYRTREEIQ QTYRYHGHSMSDPGVSYRTREEIQEVRSKSD TYRYHGHSMSDPGVSYRTREEIQEVRSKSDP
sp|P0C7T5|ATX1L_HUMAN_615	R.TVLGSphosRELCDSEGK.S	R.TVLGSphosRELCDSEGK.S	-0.707941	0.343707	7	9	sp|P0C7T5|ATX1L_HUMAN	STYX	CENTER	1	0.9994	0.997	0.996	QLGPPRERPERTVLGSRELCDSEGKSQPAGE
sp|P12270|TPR_HUMAN_2116	R.GLQLTphosPGIGGMQQHFFDDEDR.T	R.GLQLTphosPGIGGMQQHFFDDEDR.T	-0.707941	0.159209	3	12	sp|P12270|TPR_HUMAN	STYX	CENTER	1	1	1	1	IQMTRRQSVGRGLQLTPGIGGMQQHFFDDED
sp|P12694|ODBA_HUMAN_337	R.IGHHSphosTSDDSSAYR.S	R.IGHHSphosTSDDSSAYR.S	-0.707941	0.0350762	6	11	sp|P12694|ODBA_HUMAN	STYX	CENTER	1	1	0.986	0.991	QPFLIEAMTYRIGHHSTSDDSSAYRSVDEVN
sp|P22626|ROA2_HUMAN_102	R.EESphosGKPGAHVTVK.K	R.EESphosGKPGAHVTVK.K	-0.707941	-0.118398	1	1	sp|P22626|ROA2_HUMAN	STYX	CENTER	0.998	0.9999	0.995	0.998	DGRVVEPKRAVAREESGKPGAHVTVKKLFVG
sp|P32322|P5CR1_HUMAN_278	R.ELQSMADQEQVSphosPAAIK.K	R.ELQSMADQEQVSphosPAAIK.K	-0.707941	-0.0606828	5	11	sp|P32322|P5CR1_HUMAN	STYX	CENTER	1	1	1	0.998	IRTRELQSMADQEQVSPAAIKKTILDKVKLD
sp|P51825|AFF1_HUMAN_750	K.LLSphosPLRDTPPPQSL.M	K.LLSphosPLRDTPPPQSLMVK.L	-0.707941	0.436817	5	1	sp|P51825|AFF1_HUMAN	STYX	CENTER	1	0.9999	0.997	0.996	RKDRLPLPLRDTKLLSPLRDTPPPQSLMVKI
sp|P62241|RS8_HUMAN_160	K.ISSphosLLEEQFQQGK.L	K.ISSphosLLEEQFQQGK.L	-0.707941	-0.323717	9	3	sp|P62241|RS8_HUMAN	STYX	CENTER	0.9998	1	0.986	0.978	IQKKYDERKKNAKISSLLEEQFQQGKLLACI
sp|P62316|SMD2_HUMAN_12	K.SEMTphosPEELQK.R	K.SEMTphosPEELQKR.E	-0.707941	-0.163253	15	19	sp|P62316|SMD2_HUMAN	STYX	CENTER	0.9999	1	0.996	0.995	____MSLLNKPKSEMTPEELQKREEEEFNTG
sp|P63279|UBC9_HUMAN_70 71_C	R.MLFKDDYP(SS)phosPPK.C	R.MLFKDDYP(SS)phosPPK.C	-0.707941	-0.0326684	3	9	sp|P63279|UBC9_HUMAN	STYX	CENTER	0.9989	1	0.996	0.998	GGLFKLRMLFKDDYPSSPPKCKFEPPLFHPN GLFKLRMLFKDDYPSSPPKCKFEPPLFHPNV
sp|P84098|RL19_HUMAN_12 13_C	R.LA(SS)phosVLR.C	R.LA(SS)phosVLR.C	-0.707941	-0.118398	1	1	sp|P84098|RL19_HUMAN	STYX	CENTER	0.9939	0.9418	1	1	____MSMLRLQKRLASSVLRCGKKKVWLDPN ___MSMLRLQKRLASSVLRCGKKKVWLDPNE
sp|Q03001|DYST_HUMAN_3968	R.QKSphosFSEDVISHK.G	R.QKSphosFSEDVISHK.G	-0.707941	-0.00518771	7	11	sp|Q03001|DYST_HUMAN	STYX	CENTER	0.999	0.9998	0.971	0.991	ADDINGLMTKLKRQKSFSEDVISHKGDLRYI
sp|Q03252|LMNB2_HUMAN_420	R.ATSSphosSSGSLSATGR.L	R.ATSSphosSSGSLSATGR.L	-0.707941	-0.0536452	7	6	sp|Q03252|LMNB2_HUMAN	STYX	CENTER	0.9965	0.9974	0.983	0.982	SPSPSSRVTVSRATSSSSGSLSATGRLGRSK
sp|Q08999|RBL2_HUMAN_966	R.DSSphosPVMR.S	R.DSSphosPVMR.S	-0.707941	0.16171	1	1	sp|Q08999|RBL2_HUMAN	STYX	CENTER	0.9635	0.9897	0.992	0.985	NSPTELNKDRTSRDSSPVMRSSSTLPVPQPS
sp|Q14738|2A5D_HUMAN_63	K.RPSNSTphosPPPTQLSK.L	K.RPSNSTphosPPPTQLSK.L	-0.707941	-0.193949	1	3	sp|Q14738|2A5D_HUMAN	STYX	CENTER	0.999	0.9999	0.935	0.991	AQSQPPSSNKRPSNSTPPPTQLSKIKYSGGP
sp|Q14739|LBR_HUMAN_97	R.RSphosASASHQADIK.E	R.RSphosASASHQADIK.E	-0.707941	0.0613077	3	1	sp|Q14739|LBR_HUMAN	STYX	CENTER	0.999	0.9999	0.541	0.461	SRSRSPGRPPKSARRSASASHQADIKEARRE
sp|Q15811|ITSN1_HUMAN_978	K.STSphosMDSGSSESPASLK.R	K.STSphosMDSGSSESPASLKR.V	-0.707941	-0.0606828	12	13	sp|Q15811|ITSN1_HUMAN	STYX	CENTER	0.9997	0.9974	0.996	0.996	KSYVKLISGPIRKSTSMDSGSSESPASLKRV
sp|Q5SY16|NOL9_HUMAN_487	R.LAAFADALEFADEEKESphosPVEFTGHK.L	R.LAAFADALEFADEEKESphosPVEFTGHK.L	-0.707941	-0.148146	2	1	sp|Q5SY16|NOL9_HUMAN	STYX	CENTER	1	0.9999	0.996	0.653	AAFADALEFADEEKESPVEFTGHKLIGVYTD
sp|Q5T1M5|FKB15_HUMAN_1195	K.AQPEEEDEDEVSphosMK.G	K.AQPEEEDEDEVSphosMK.G	-0.707941	-0.0326684	5	4	sp|Q5T1M5|FKB15_HUMAN	STYX	CENTER	1	1	1	1	LRPKAQPEEEDEDEVSMKGRPPPTPLFGDDD
sp|Q5VZL5|ZMYM4_HUMAN_1239 1240 1241_C	K.CGGVEQA(SSS)phosPR.S	K.CGGVEQA(SSS)phosPR.S	-0.707941	0.16171	7	7	sp|Q5VZL5|ZMYM4_HUMAN	STYX	CENTER	1	1	1	1.001	KEEQGDLKCGGVEQASSSPRSDPLGSTQDHA EEQGDLKCGGVEQASSSPRSDPLGSTQDHAL EQGDLKCGGVEQASSSPRSDPLGSTQDHALS
sp|Q5ZPR3|CD276_HUMAN_525	K.TALQPLKHSDSphosKEDDGQEIA.-	K.HSDSphosKEDDGQEIA.-	-0.707941	0.166735	9	4	sp|Q5ZPR3|CD276_HUMAN	STYX	CENTER	1	0.99	0.993	0.992	GEGSKTALQPLKHSDSKEDDGQEIA______
sp|Q6PJG2|EMSA1_HUMAN_461	R.RASphosQEANLLTL.A	R.RASphosQEANLLTLAQK.A	-0.707941	-0.0188626	33	26	sp|Q6PJG2|EMSA1_HUMAN	STYQ	CENTER	1	1	1	1	LRGGVIQSTRRRRRASQEANLLTLAQKAVEL
sp|Q8N7R7|CCYL1_HUMAN_23	R.RAGSphosAELY.C	R.RAGSphosAELYCAS.D	-0.707941	-0.504289	7	1	sp|Q8N7R7|CCYL1_HUMAN	STYX	CENTER	0.9933	0.9841	0.996	0.995	CVSPNASPKLGRRAGSAELYCASDIYEAVSG
sp|Q8N7R7|CCYL1_HUMAN_344	R.SFSphosADNFIGIQR.S	R.SFSphosADNFIGIQR.S	-0.707941	-0.089252	19	17	sp|Q8N7R7|CCYL1_HUMAN	STYX	CENTER	1	1	0.993	0.993	CEDKDLCRAAMRRSFSADNFIGIQRSKAILS
sp|Q8NG31|KNL1_HUMAN_578	R.IQQSLSphosNPLSISLTDR.K	R.IQQSLSphosNPLSISLTDRK.T	-0.707941	-0.579223	3	6	sp|Q8NG31|KNL1_HUMAN	STYX	CENTER	1	0.9981	0.822	0.995	NSVPHVSKERIQQSLSNPLSISLTDRKTELL
sp|Q8TE77|SSH3_HUMAN_16 17_C	R.SPPGSGA(ST)phosPVGPWDQAVQR.R	R.SPPGSGA(ST)phosPVGPWDQAVQR.R	-0.707941	0.0917445	1	8	sp|Q8TE77|SSH3_HUMAN	STYX	CENTER	1	1	0.881	0.988	MALVTVSRSPPGSGASTPVGPWDQAVQRRSR ALVTVSRSPPGSGASTPVGPWDQAVQRRSRL
sp|Q92621|NU205_HUMAN_1942	R.LQDSFASphosETNLDFR.S	R.LQDSFASphosETNLDFR.S	-0.707941	-0.603825	3	1	sp|Q92621|NU205_HUMAN	STYX	CENTER	1	1	0.992	0.619	SRTLFKSRRLQDSFASETNLDFRSGLAIVSQ
sp|Q92738|US6NL_HUMAN_716	R.IEVLPVDTGAGGYSGNSGSphosPK.N	R.IEVLPVDTGAGGYSGNSGSphosPK.N	-0.707941	-0.306843	7	10	sp|Q92738|US6NL_HUMAN	STYX	CENTER	0.9994	0.9996	0.992	0.994	LPVDTGAGGYSGNSGSPKNGKLIIPPVDYLP
sp|Q92844|TANK_HUMAN_208	R.GAPSphosITSVTPR.G	R.GAPSphosITSVTPR.G	-0.707941	0.58882	5	5	sp|Q92844|TANK_HUMAN	STYX	CENTER	0.9996	0.9998	0.995	0.996	LFKPQAKDDINRGAPSITSVTPRGLCRDEED
sp|Q9BTC0|DIDO1_HUMAN_1017 1018 1019_C	K.SILAKP(SSS)phosPDPR.Y	K.SILAKP(SSS)phosPDPR.Y	-0.707941	0.476049	3	8	sp|Q9BTC0|DIDO1_HUMAN	STYX	CENTER	0.9991	0.9999	0.999	1	VLTSVMVPKSILAKPSSSPDPRYLSVPPSPN LTSVMVPKSILAKPSSSPDPRYLSVPPSPNI TSVMVPKSILAKPSSSPDPRYLSVPPSPNIS
sp|Q9BWH2|FUND2_HUMAN_151	K.SphosNQIPTEVR.S	K.IRKSphosNQIPTEVR.S	-0.707941	-0.323717	7	21	sp|Q9BWH2|FUND2_HUMAN	STYX	CENTER	0.9997	0.9999	0.998	0.998	EKDMKKAKEQLKIRKSNQIPTEVRSKAEEVV
sp|Q9BXF6|RFIP5_HUMAN_395	R.SNSphosSSEAVLGQEELSAQAK.V	R.SNSphosSSEAVLGQEELSAQAK.V	-0.707941	0.0997818	4	5	sp|Q9BXF6|RFIP5_HUMAN	STYX	CENTER	1	1	0.987	0.982	PRSTDDTWPRGSRSNSSSEAVLGQEELSAQA
[truncated: 13,562 more rows]
