# Supplementary material for: Proteomic sensors for quantitative multiplexed and spatial monitoring of kinase signaling
Source: Nat Commun. 2025 Nov 13;16:9902. doi: 10.1038/s41467-025-65950-2 (PMC12615678; doi:10.1038/s41467-025-65950-2)
Supplement: Supplementary file 6 — Supplementary Data 4 [file 41467_2025_65950_MOESM6_ESM.xlsx]

## Sheet: Suppl Data 4
protein_site	cluster_pep	Median Ratio	PSMs	bestpp	ratios	bestprb	protein	phos_seq
sp|P48634|PRC2A_HUMAN_878	K.IQTphosPPPK.K	5.49368	1	0.9934	5.49368	1	sp|P48634|PRC2A_HUMAN	PLPWPPGSDEVAKIQTPPPKKEPPKEETAQL
sp|A6ND36|FA83G_HUMAN_610	R.RPSphosVASSVSEEYFEVR.E	5.49315	1	0.9998	5.49315	0.994	sp|A6ND36|FA83G_HUMAN	SHSGSSGRGPGPRRPSVASSVSEEYFEVREH
sp|A8MYZ6|FOXO6_HUMAN_210 214 215_C	K.QLQAPERSphosPDD(SS)phosPSAPAPGPVPAAAK.W	5.49315	1	0.9998	5.49315	0.517	sp|A8MYZ6|FOXO6_HUMAN	KGKASKKKQLQAPERSPDDSSPSAPAPGPVP SKKKQLQAPERSPDDSSPSAPAPGPVPAAAK KKKQLQAPERSPDDSSPSAPAPGPVPAAAKW
sp|H7C350|CC188_HUMAN_344	K.GLAGQLWLLTphosLR.L	-6.64	20	0.9958	-6.64,-6.64,-4.20574518188974,-6.64,-6.64,-6.64,-6.20574518188974,-6.64,-6.20574518188974,-6.64,-6.64,-4.0902679644698,-4.62078268116858,-4.3312760639736,-5.79070768261089,-6.64,-6.64,-6.64,-6.64,-6.64	1	sp|H7C350|CC188_HUMAN	KLGSSKGLAGQLWLLTLRLLLGALLVWTAAY
sp|C9JE40|PATL2_HUMAN_257 259	K.AEAYphosESphosVVR.L	5.49315	1	0.9673	5.49315	1	sp|C9JE40|PATL2_HUMAN	ESLKLVTPYIPKAEAYESVVRIEGSLGQVAV LKLVTPYIPKAEAYESVVRIEGSLGQVAVST
sp|C9JH25|PRRT4_HUMAN_533	R.AGAPLGGSphosGFK.G	5.49315	1	0.9993	5.49315	1	sp|C9JH25|PRRT4_HUMAN	CWGGRRRRAGAPLGGSGFKGATPLPQGRSPF
sp|O00330|ODPX_HUMAN_162	K.DVGPPPPVSKPSEPRPSphosPEPQISIPVKK.E	5.49315	1	0.9989	5.49315	0.807	sp|O00330|ODPX_HUMAN	VGPPPPVSKPSEPRPSPEPQISIPVKKEHIP
sp|O00515|LAD1_HUMAN_57	R.QASphosASERLPSVEEAEVPKPLPPASKDEDEDIQSILR.T	5.49315	1	0.9976	5.49315	0.333	sp|O00515|LAD1_HUMAN	DDEAPRLSQNGDRQASASERLPSVEEAEVPK
sp|O00571|DDX3X_HUMAN_269 275	K.QYPISphosLVLAPTphosR.E	5.49315	1	0.9516	5.49315	0.996	sp|O00571|DDX3X_HUMAN	MKENGRYGRRKQYPISLVLAPTRELAVQIYE YGRRKQYPISLVLAPTRELAVQIYEEARKFS
sp|O00763|ACACB_HUMAN_423 429	K.RISphosVPEDVYphosDK.G	5.49315	1	0.9632	5.49315	1	sp|O00763|ACACB_HUMAN	TVEWTEDDLQQGKRISVPEDVYDKGCVKDVD DDLQQGKRISVPEDVYDKGCVKDVDEGLEAA
sp|O14686|KMT2D_HUMAN_1819 1820	R.KELPTphosSphosQK.G	5.49315	1	0.9424	5.49315	1	sp|O14686|KMT2D_HUMAN	PKAKGDGGSERKELPTSQKGDDGPDIADEES KAKGDGGSERKELPTSQKGDDGPDIADEESR
sp|O43493|TGON2_HUMAN_263	R.KDHSphosKPISNPSDNK.E	-6.64	4	0.9901	-6.64,-6.64,-6.64,-6.64	0.625	sp|O43493|TGON2_HUMAN	SPNKVVPEQPSRKDHSKPISNPSDNKELPKA
sp|O14686|KMT2D_HUMAN_4359	K.PQGPTLEPPPGRVSphosPAAAQLADTLFSK.G	5.49315	1	0.9242	5.49315	0.987	sp|O14686|KMT2D_HUMAN	PKPQGPTLEPPPGRVSPAAAQLADTLFSKGL
sp|O14730|RIOK3_HUMAN_20	E.PGTAAAWGPSphosK.C	5.49315	1	0.9269	5.49315	0.976	sp|O14730|RIOK3_HUMAN	GVASPEPGTAAAWGPSKCPWAIPQNTISCSL
sp|O14733|MP2K7_HUMAN_35	R.IDLNLDISphosPQRPR.P	5.49315	1	0.9287	5.49315	1	sp|O14733|MP2K7_HUMAN	ENREARRRIDLNLDISPQRPRPTLQLPLAND
sp|O15027|SC16A_HUMAN_201	R.QNPHDGVVTPAASphosPSLPQPGLQMPGQWGPVQGGPQPSGQHR.S	5.49315	1	0.9999	5.49315	0.474	sp|O15027|SC16A_HUMAN	LSRQNPHDGVVTPAASPSLPQPGLQMPGQWG
sp|O15047|SET1A_HUMAN_901 904	R.KEPSphosEISphosEASEEK.R	5.49315	1	0.9624	5.49315	0.667	sp|O15047|SET1A_HUMAN	GALRLPSFKVKRKEPSEISEASEEKRPRPST RLPSFKVKRKEPSEISEASEEKRPRPSTPAE
sp|O15054|KDM6B_HUMAN_224	R.AAEPPVVQPVPPAALSGPSGEEGLSphosPGGK.R	5.49315	1	0.9991	5.49315	0.836	sp|O15054|KDM6B_HUMAN	VPPAALSGPSGEEGLSPGGKRRRGCNSEQTG
sp|O15143|ARC1B_HUMAN_310	K.KASphosSEGGTAAGAGLDSLHK.N	5.49315	1	1	5.49315	0.979	sp|O15143|ARC1B_HUMAN	GLTARERFQNLDKKASSEGGTAAGAGLDSLH
sp|O15234|CASC3_HUMAN_363	R.DPSphosPEADAPVLGSPEKEEAASEPPAAAPDAAPPPPDRPIEK.K	5.49315	1	1	5.49315	0.922	sp|O15234|CASC3_HUMAN	SYRSRRLEQTSVRDPSPEADAPVLGSPEKEE
sp|O95602|RPA1_HUMAN_505 508 513	R.TphosALSphosAVDMTphosQREAVAK.Q	-6.64	3	0.9747	-6.64,-6.64,-6.64	1	sp|O95602|RPA1_HUMAN	VHPGASMVINEDGSRTALSAVDMTQREAVAK GASMVINEDGSRTALSAVDMTQREAVAKQLL INEDGSRTALSAVDMTQREAVAKQLLTPATG
sp|O15446|RPA34_HUMAN_124	R.ILEGPQQSphosLSGSPLQPIPASPPPQIPPGLRPR.F	5.49315	1	0.9998	5.49315	0.25	sp|O15446|RPA34_HUMAN	SAPQGTLRILEGPQQSLSGSPLQPIPASPPP
sp|O43150|ASAP2_HUMAN_527	R.KDYITphosAK.Y	5.49315	1	0.9256	5.49315	0.983	sp|O43150|ASAP2_HUMAN	KPNPGSDMNARKDYITAKYIERRYARKKHAD
sp|O43194|GPR39_HUMAN_271 274	R.KSESphosEESphosR.T	5.49315	1	0.9345	5.49315	0.952	sp|O43194|GPR39_HUMAN	SLAGGTRPPQLRKSESEESRTARRQTIIFLR GGTRPPQLRKSESEESRTARRQTIIFLRLIV
sp|O43303|CP110_HUMAN_400	R.TSSACHILINNPINACELSphosPK.G	5.49315	1	0.9461	5.49315	0.997	sp|O43303|CP110_HUMAN	ACHILINNPINACELSPKGKEQAMDLIIQDT
sp|O43318|M3K7_HUMAN_471 472_C	R.MITTSGP(TS)phosEKPTR.S	5.49315	1	0.9912	5.49315	0.996	sp|O43318|M3K7_HUMAN	RSSSPSVRMITTSGPTSEKPTRSHPWTPDDS SSSPSVRMITTSGPTSEKPTRSHPWTPDDST
sp|O43395|PRPF3_HUMAN_608 609_C	R.IKWDEQ(TS)phosNTKGDDDEESDEEAVK.K	5.49315	1	0.9997	5.49315	0.467	sp|O43395|PRPF3_HUMAN	KFKRLMLHRIKWDEQTSNTKGDDDEESDEEA FKRLMLHRIKWDEQTSNTKGDDDEESDEEAV
sp|O43426|SYNJ1_HUMAN_1073	R.APSphosRTPGPPSAQSSPIDAQPATPLPQKDPAQPLEPK.R	5.49315	1	0.9665	5.49315	0.498	sp|O43426|SYNJ1_HUMAN	EGPVPSLPIRPSRAPSRTPGPPSAQSSPIDA
sp|O43491|E41L2_HUMAN_647 649	K.AQEDILKHQASphosISphosELK.R	5.49315	1	0.9929	5.49315	1	sp|O43491|E41L2_HUMAN	EELDKAQEDILKHQASISELKRNFMESTPEP LDKAQEDILKHQASISELKRNFMESTPEPRP
sp|O60271|JIP4_HUMAN_109	K.FIEFEDSphosQEQEKK.D	5.49315	1	0.9878	5.49315	1	sp|O60271|JIP4_HUMAN	ALRKHAEEKFIEFEDSQEQEKKDLQTRVESL
sp|P06748|NPM_HUMAN_78	K.DELHIVEAEAMNYEGSPIKVTLATphosLK.M	-6.64	4	0.9923	-6.64,-6.64,-6.64,-6.64	0.781	sp|P06748|NPM_HUMAN	EAMNYEGSPIKVTLATLKMSVQPTVSLGGFE
sp|O60271|JIP4_HUMAN_815	R.ETDYPAGEDLSESphosGQVDK.A	5.49315	1	1	5.49315	0.991	sp|O60271|JIP4_HUMAN	GARETDYPAGEDLSESGQVDKASLCGSMTSN
sp|O60293|ZC3H1_HUMAN_952 953_C	R.LDSSPV(SS)phosPR.K	5.49315	1	0.9969	5.49315	0.546	sp|O60293|ZC3H1_HUMAN	RFGPNKMMRLDSSPVSSPRKHSAELIAMEKR FGPNKMMRLDSSPVSSPRKHSAELIAMEKRR
sp|O60673|REV3L_HUMAN_1119	R.STSphosPINSSPPR.C	5.49315	1	0.9923	5.49315	0.98	sp|O60673|REV3L_HUMAN	SDVMSKLGFLSERSTSPINSSPPRCWSPTDP
sp|O75369|FLNB_HUMAN_2481	R.LVSPGSphosANETSSILVESVTR.S	5.49315	1	0.9986	5.49315	0.994	sp|O75369|FLNB_HUMAN	PFKAKVTGQRLVSPGSANETSSILVESVTRS
sp|O75828|CBR3_HUMAN_179	K.KFVEDTphosK.N	5.49315	1	0.924	5.49315	1	sp|O75828|CBR3_HUMAN	TEGDLVDLMKKFVEDTKNEVHEREGWPNSPY
sp|O75970|MPDZ_HUMAN_1855	K.NALASphosEIQGLR.T	5.49315	1	0.9402	5.49315	1	sp|O75970|MPDZ_HUMAN	TSESLESSSKKNALASEIQGLRTVEMKKGPT
sp|O95071|UBR5_HUMAN_612 615 616_C	K.TEMGPPPSphosPA(ST)phosCSDASSIASSASMPYK.R	5.49315	1	0.9903	5.49315	0.498	sp|O95071|UBR5_HUMAN	ESKQEPVKTEMGPPPSPASTCSDASSIASSA QEPVKTEMGPPPSPASTCSDASSIASSASMP EPVKTEMGPPPSPASTCSDASSIASSASMPY
sp|O95503|CBX6_HUMAN_280	R.SSGSSGCPSphosPTPQSSDPDDTPPK.L	5.49315	1	0.9421	5.49315	0.946	sp|O95503|CBX6_HUMAN	AAPYDARSSGSSGCPSPTPQSSDPDDTPPKL
sp|O96013|PAK4_HUMAN_291	R.GAPSPGVLGPHASEPQLAPPACTPAAPAVPGPPGPRSphosPQREPQR.V	5.49315	1	0.9999	5.49315	0.998	sp|O96013|PAK4_HUMAN	CTPAAPAVPGPPGPRSPQREPQRVSHEQFRA
sp|O96018|APBA3_HUMAN_9	R.SphosPSGPPAMDLEGPR.D	5.49315	1	0.9613	5.49315	0.514	sp|O96018|APBA3_HUMAN	_______MDFPTISRSPSGPPAMDLEGPRDI
sp|P02765|FETUA_HUMAN_134 135_C	K.CD(SS)phosPDSAEDVRK.V	5.49315	1	0.9994	5.49315	0.506	sp|P02765|FETUA_HUMAN	LKLDGKFSVVYAKCDSSPDSAEDVRKVCQDC KLDGKFSVVYAKCDSSPDSAEDVRKVCQDCP
sp|P14618|KPYM_HUMAN_249	R.KASphosDVHEVR.K	-6.64	3	0.9994	-6.64,-6.64,-0.0159206230097191	1	sp|P14618|KPYM_HUMAN	EQDVDMVFASFIRKASDVHEVRKVLGEKGKN
sp|P04920|B3A2_HUMAN_147 148_C	R.ALTQPSPV(ST)phosPSSVQFFLQEDDSADR.K	5.49315	1	0.9147	5.49315	0.648	sp|P04920|B3A2_HUMAN	SEAEGARALTQPSPVSTPSSVQFFLQEDDSA EAEGARALTQPSPVSTPSSVQFFLQEDDSAD
sp|P06400|RB_HUMAN_601 612	L.NLPLQNNHTphosAADMYLSPVRSphosPK.K	5.49315	1	0.9452	5.49315	0.51	sp|P06400|RB_HUMAN	LESACPLNLPLQNNHTAADMYLSPVRSPKKK QNNHTAADMYLSPVRSPKKKGSTTRVNSTAN
sp|P06400|RB_HUMAN_841	R.ILVSIGESFGTphosSEKFQK.L	5.49315	1	1	5.49315	0.96	sp|P06400|RB_HUMAN	TPRSRILVSIGESFGTSEKFQKINQMVCNSD
sp|P07947|YES_HUMAN_37 38 44 45 46_C	K.YRPENTPEPVSTSVSHYGAEP(TT)phosVSPCP(SSS)phosAK.G	5.49315	1	0.9905	5.49315	0.302	sp|P07947|YES_HUMAN	PEPVSTSVSHYGAEPTTVSPCPSSSAKGTAV EPVSTSVSHYGAEPTTVSPCPSSSAKGTAVN VSHYGAEPTTVSPCPSSSAKGTAVNFSSLSM SHYGAEPTTVSPCPSSSAKGTAVNFSSLSMT HYGAEPTTVSPCPSSSAKGTAVNFSSLSMTP
sp|P08651|NFIC_HUMAN_337	K.TEMDKSPFNSphosPSPQDSPR.L	5.49315	2	0.9902	5.49314850716383,5.49314850716383	0.671	sp|P08651|NFIC_HUMAN	SSPVKKTEMDKSPFNSPSPQDSPRLSSFTQH
sp|P0C860|MS3L2_HUMAN_259	R.LLNPSRPQSTESQSTSGEPATphosPK.R	5.49315	1	1	5.49315	0.959	sp|P0C860|MS3L2_HUMAN	RPQSTESQSTSGEPATPKRRKAEPQAVQSLR
sp|P0DI81|TPC2A_HUMAN_119	K.FSMNPFYEPNSphosPIR.S	5.49315	1	1	5.49315	0.862	sp|P0DI81|TPC2A_HUMAN	DLYIKFSMNPFYEPNSPIRSSAFDRKVQFLG
sp|P14625|ENPL_HUMAN_392	K.SILFVPTSphosAPR.G	5.49315	1	0.9395	5.49315	0.971	sp|P14625|ENPL_HUMAN	AEGEVTFKSILFVPTSAPRGLFDEYGSKKSD
sp|P16403|H12_HUMAN_4	M.SETphosAPAAPAAAPPAEK.A	5.49315	1	0.9979	5.49315	0.5	sp|P16403|H12_HUMAN	____________MSETAPAAPAAAPPAEKAP
sp|P17858|PFKAL_HUMAN_720 723	K.KAVAFSphosPVTphosELKK.D	5.49315	1	0.9092	5.49315	1	sp|P17858|PFKAL_HUMAN	DSACVIGLKKKAVAFSPVTELKKDTDFEHRM CVIGLKKKAVAFSPVTELKKDTDFEHRMPRE
sp|P18850|ATF6A_HUMAN_538 540 545 546_C	R.NSphosGSphosELQV(YY)phosASPR.S	5.49315	1	0.9967	5.49315	1.45	sp|P18850|ATF6A_HUMAN	MAVQYTETTSSISRNSGSELQVYYASPRSYQ VQYTETTSSISRNSGSELQVYYASPRSYQDF TTSSISRNSGSELQVYYASPRSYQDFFEAIR TSSISRNSGSELQVYYASPRSYQDFFEAIRR
sp|P20700|LMNB1_HUMAN_279	R.LSSphosEMNTSTVNSAR.E	5.49315	1	0.9992	5.49315	0.995	sp|P20700|LMNB1_HUMAN	LEQTYHAKLENARLSSEMNTSTVNSAREELM
sp|P24864|CCNE1_HUMAN_103	R.IIAPSRGSphosPLPVLSWANR.E	5.49315	1	0.9872	5.49315	0.878	sp|P24864|CCNE1_HUMAN	PNSTCKPRIIAPSRGSPLPVLSWANREEVWK
sp|P24928|RPB1_HUMAN_1919	K.YSPTSPTYSPTphosSPK.Y	5.49315	1	0.9965	5.49315	0.977	sp|P24928|RPB1_HUMAN	PTSPKYSPTSPTYSPTSPKYSPTSPTYSPTS
sp|P25440|BRD2_HUMAN_744	R.LQDVSphosGQLNSTK.K	5.49315	1	0.9976	5.49315	0.997	sp|P25440|BRD2_HUMAN	ALEKKRELEKRLQDVSGQLNSTKKPPKKANE
sp|P26358|DNMT1_HUMAN_953 954_C	K.L(SS)phosPVKRPR.K	-6.64	4	0.9964	-6.64,-6.64,-6.64,-6.64	1	sp|P26358|DNMT1_HUMAN	GVYLPPEAFTFNIKLSSPVKRPRKEPVDEDL VYLPPEAFTFNIKLSSPVKRPRKEPVDEDLY
sp|P27708|PYR1_HUMAN_1833	R.KWPQGAVPQLPPSAPATSEMTTTphosPERPR.R	5.49315	1	0.9956	5.49315	0.937	sp|P27708|PYR1_HUMAN	PQLPPSAPATSEMTTTPERPRRGIPGLPDGR
sp|P27816|MAP4_HUMAN_585	K.DVPPLSETEATphosPVPIKDMEIAQTQK.G	5.49315	1	0.9997	5.49315	0.819	sp|P27816|MAP4_HUMAN	VTPAKDVPPLSETEATPVPIKDMEIAQTQKG
sp|P27986|P85A_HUMAN_154 155 156_C	R.TQ(SSS)phosNLAELR.Q	5.49315	1	0.9776	5.49315	0.978	sp|P27986|P85A_HUMAN	IEKKGLECSTLYRTQSSSNLAELRQLLDCDT EKKGLECSTLYRTQSSSNLAELRQLLDCDTP KKGLECSTLYRTQSSSNLAELRQLLDCDTPS
sp|P28698|MZF1_HUMAN_158 169	K.MEPSSFQPLPETphosEPPTPEPGPKTphosPPR.T	5.49315	1	0.9952	5.49315	0.678	sp|P28698|MZF1_HUMAN	LSEKMEPSSFQPLPETEPPTPEPGPKTPPRT PLPETEPPTPEPGPKTPPRTMQESPLGLQVK
sp|P28698|MZF1_HUMAN_169	K.MEPSSFQPLPETEPPTPEPGPKTphosPPR.T	5.49315	2	1	5.49314850716383,5.49314850716383	0.822	sp|P28698|MZF1_HUMAN	PLPETEPPTPEPGPKTPPRTMQESPLGLQVK
sp|P33993|MCM7_HUMAN_678	R.SVRFSphosEAEQR.C	5.49315	1	0.9923	5.49315	0.948	sp|P33993|MCM7_HUMAN	ATVRELVSGGRSVRFSEAEQRCVSRGFTPAQ
sp|P35611|ADDA_HUMAN_600	K.EKSphosPPDQPAVPHPPPSTPIK.L	5.49315	1	0.9998	5.49315	0.998	sp|P35611|ADDA_HUMAN	GSEENLDEAREQKEKSPPDQPAVPHPPPSTP
sp|P35670|ATP7B_HUMAN_1033	K.TGTITphosHGVPR.V	5.49315	1	0.9868	5.49315	0.985	sp|P35670|ATP7B_HUMAN	AHKIKTVMFDKTGTITHGVPRVMRVLLLGDV
sp|P41162|ETV3_HUMAN_370	R.ERVESSEESAPVTTphosPTMASIPPR.L	5.49315	1	0.9705	5.49315	0.947	sp|P41162|ETV3_HUMAN	NRERVESSEESAPVTTPTMASIPPRIKVEPA
sp|P41440|S19A1_HUMAN_499	K.GLGGLQPAQSphosPPLSPEDSLGAVGPASLEQR.Q	5.49315	1	1	5.49315	0.998	sp|P41440|S19A1_HUMAN	LSVQDKGLGGLQPAQSPPLSPEDSLGAVGPA
sp|P42166|LAP2A_HUMAN_59	R.NRPPLPAGTNSphosKGPPDFSSDEEREPTPVLGSGAAAAGR.S	5.49315	1	0.9023	5.49315	0.36	sp|P42166|LAP2A_HUMAN	HLTARNRPPLPAGTNSKGPPDFSSDEEREPT
sp|P43354|NR4A2_HUMAN_347	R.LPSphosKPKSPQEPSPPSPPVSLISALVR.A	5.49315	1	0.9939	5.49315	0.466	sp|P43354|NR4A2_HUMAN	VVRTDSLKGRRGRLPSKPKSPQEPSPPSPPV
sp|P48167|GLRB_HUMAN_385 389 391 396 397_C	K.GGNVAKKNTphosVNGTphosGTphosPVHI(ST)phosLQVGETR.C	5.49315	1	0.9472	5.49315	1	sp|P48167|GLRB_HUMAN	AEQADGKGGNVAKKNTVNGTGTPVHISTLQV DGKGGNVAKKNTVNGTGTPVHISTLQVGETR KGGNVAKKNTVNGTGTPVHISTLQVGETRCK AKKNTVNGTGTPVHISTLQVGETRCKKVCTS KKNTVNGTGTPVHISTLQVGETRCKKVCTSK
sp|P49454|CENPF_HUMAN_1319	K.YELVTphosELNDSR.S	5.49315	1	0.9115	5.49315	0.499	sp|P49454|CENPF_HUMAN	EKICEILQAEKYELVTELNDSRSECITATRK
sp|P49662|CASP4_HUMAN_186	R.DMESphosALR.A	5.49315	1	0.952	5.49315	1	sp|P49662|CASP4_HUMAN	YSVDVEENLTARDMESALRAFATRPEHKSSD
sp|P49736|MCM2_HUMAN_757	R.KESMATphosGSIPITVR.H	5.49315	1	0.9997	5.49315	0.507	sp|P49736|MCM2_HUMAN	KVAKMYSDLRKESMATGSIPITVRHIESMIR
sp|P50616|TOB1_HUMAN_154	K.NSFNPEAQVFMPISDPASSVSSSPSphosPPFGHSAAVSPTFMPR.S	5.49315	1	0.9936	5.49315	0.7	sp|P50616|TOB1_HUMAN	FMPISDPASSVSSSPSPPFGHSAAVSPTFMP
sp|P50616|TOB1_HUMAN_204 205_C	R.(TS)phosPINLGLNVNDLLK.Q	5.49315	1	0.9744	5.49315	1	sp|P50616|TOB1_HUMAN	STKMKNSGRSNKVARTSPINLGLNVNDLLKQ TKMKNSGRSNKVARTSPINLGLNVNDLLKQK
sp|P51608|MECP2_HUMAN_400 401_C	K.APVPLLPPLPPPPPEPESSEDP(TS)phosPPEPQDLSSSVCKEEK.M	5.49315	1	0.9244	5.49315	0.61	sp|P51608|MECP2_HUMAN	PLPPPPPEPESSEDPTSPPEPQDLSSSVCKE LPPPPPEPESSEDPTSPPEPQDLSSSVCKEE
sp|P51825|AFF1_HUMAN_212	R.ELSPLISLPSPVPPLSphosPIHSNQQTLPR.T	5.49315	1	0.9966	5.49315	0.931	sp|P51825|AFF1_HUMAN	ELSPLISLPSPVPPLSPIHSNQQTLPRTQGS
sp|P53999|TCP4_HUMAN_15	K.ELVSSSSSGSphosDSDSEVDKK.L	5.49315	1	0.9986	5.49315	0.482	sp|P53999|TCP4_HUMAN	_MPKSKELVSSSSSGSDSDSEVDKKLKRKKQ
sp|P60468|SC61B_HUMAN_5 13 14_C	M.PGPTphosPSGTNVG(SS)phosGRSPSK.A	5.49315	1	0.9205	5.49315	0.662	sp|P60468|SC61B_HUMAN	___________MPGPTPSGTNVGSSGRSPSK ___MPGPTPSGTNVGSSGRSPSKAVAARAAG __MPGPTPSGTNVGSSGRSPSKAVAARAAGS
sp|P46013|KI67_HUMAN_827	K.CSASphosPPLR.R	-6.64	14	0.9999	3.48890289844159,0.0980355662873664,-6.64,-6.64,0.226100605075661,-6.64,0.209292317389107,0.214916866582986,-6.64,-6.64,-6.64,0.35395056022099,-6.64,-6.64	0.991	sp|P46013|KI67_HUMAN	SAQNAAKQPSDKCSASPPLRRQCIRENGNVA
sp|P62195|PRS8_HUMAN_267	R.LEGGSGGDSphosEVQR.T	5.49315	1	0.9992	5.49315	0.986	sp|P62195|PRS8_HUMAN	DSIGSSRLEGGSGGDSEVQRTMLELLNQLDG
sp|P78527|PRKDC_HUMAN_3479	R.YPEETphosLSLMTK.E	5.49315	1	0.9992	5.49315	0.499	sp|P78527|PRKDC_HUMAN	KFPRLLQIIERYPEETLSLMTKEISSVPCWQ
sp|Q02086|SP2_HUMAN_371	R.TPSGEVQTVLVQDSphosPPATAAATSNTTCSSPASR.A	-6.64	3	0.974	-6.20574518188974,-6.64,-6.64	0.998	sp|Q02086|SP2_HUMAN	IRTPSGEVQTVLVQDSPPATAAATSNTTCSS
sp|Q00613|HSF1_HUMAN_344	R.ESEPAPASphosVTALTDAR.G	5.49315	2	0.9997	5.49314850716383,5.49314850716383	0.993	sp|Q00613|HSF1_HUMAN	ALIDSILRESEPAPASVTALTDARGHTDTEG
sp|Q02952|AKA12_HUMAN_28	R.SPEQPPEGSSTPAEPEPSphosGGGPSAEAAPDTTADPAIAASDPATK.L	5.49315	1	0.9901	5.49315	0.485	sp|Q02952|AKA12_HUMAN	EQPPEGSSTPAEPEPSGGGPSAEAAPDTTAD
sp|Q03164|KMT2A_HUMAN_2691	R.TVISSphosGGEER.L	5.49315	1	0.9992	5.49315	0.901	sp|Q03164|KMT2A_HUMAN	EDDLYYYNFTRTVISSGGEERLASHNLFREE
sp|Q03431|PTH1R_HUMAN_88 99	K.LYphosPESEEDKEAPTphosGSRYR.G	5.49315	1	0.9733	5.49315	0.895	sp|Q03431|PTH1R_HUMAN	STSGKPRKDKASGKLYPESEEDKEAPTGSRY SGKLYPESEEDKEAPTGSRYRGRPCLPEWDH
sp|Q04726|TLE3_HUMAN_331 332 333 334_C	R.NDAPTPG(TSTT)phosPGLR.S	5.49315	1	0.9705	5.49315	0.998	sp|Q04726|TLE3_HUMAN	KSNTPTPRNDAPTPGTSTTPGLRSMPGKPPG SNTPTPRNDAPTPGTSTTPGLRSMPGKPPGM NTPTPRNDAPTPGTSTTPGLRSMPGKPPGMD TPTPRNDAPTPGTSTTPGLRSMPGKPPGMDP
sp|Q07666|KHDR1_HUMAN_70	R.ASPATQPPPLLPPSphosATGPDATVGGPAPTPLLPPSATASVK.M	5.49315	1	0.9817	5.49315	0.201	sp|Q07666|KHDR1_HUMAN	ARASPATQPPPLLPPSATGPDATVGGPAPTP
sp|Q07687|DLX2_HUMAN_227	K.SGEIPSEQHPGASASphosPPCASPPVSAPASWDFGVPQR.M	5.49315	1	0.9351	5.49315	0.887	sp|Q07687|DLX2_HUMAN	KSGEIPSEQHPGASASPPCASPPVSAPASWD
sp|Q5T2S8|ARMC4_HUMAN_116	R.LLLIAKTphosGKLK.E	-6.64	6	0.9896	-6.64,-6.64,-6.64,-6.64,-6.64,-6.64	1	sp|Q5T2S8|ARMC4_HUMAN	IRSFGQLSRLLLIAKTGKLKEAQACVEANRD
sp|Q07955|SRSF1_HUMAN_131	R.VVVSGLPPSphosGSWQDLK.D	5.49315	1	0.9545	5.49315	0.496	sp|Q07955|SRSF1_HUMAN	SRRSENRVVVSGLPPSGSWQDLKDHMREAGD
sp|Q08999|RBL2_HUMAN_981 982_C	R.SSSTLPVPQP(SS)phosAPPTPTR.L	5.49315	1	0.9951	5.49315	0.924	sp|Q08999|RBL2_HUMAN	SPVMRSSSTLPVPQPSSAPPTPTRLTGANSD PVMRSSSTLPVPQPSSAPPTPTRLTGANSDM
sp|Q09666|AHNK_HUMAN_5293	K.GPGVDLPSVNLSphosMPK.V	5.49315	2	1	5.49314850716383,5.49314850716383	0.983	sp|Q09666|AHNK_HUMAN	VSLKGPGVDLPSVNLSMPKVSGPDLDLNLKG
sp|Q12815|TROAP_HUMAN_20	R.GVSPTPSphosK.L	5.49315	1	0.985	5.49315	0.989	sp|Q12815|TROAP_HUMAN	QATKDPLLRGVSPTPSKIPVRSQKRTPFPTV
sp|Q12815|TROAP_HUMAN_334	R.VPSphosPGPPTLTSYSVLR.R	5.49315	1	0.9997	5.49315	0.998	sp|Q12815|TROAP_HUMAN	VVPCPSPFGRAQRVPSPGPPTLTSYSVLRRL
sp|Q12872|SFSWA_HUMAN_100	R.DYQLSphosEEEAR.L	5.49315	2	0.9994	5.49314850716383,5.49314850716383	0.995	sp|Q12872|SFSWA_HUMAN	EYDAEYSTWNRDYQLSEEEARIEALCDEERY
sp|Q12955|ANK3_HUMAN_2668	K.APSphosLPSSPEK.M	5.49315	1	0.9638	5.49315	0.664	sp|Q12955|ANK3_HUMAN	GPDGQGFPKAEEKAPSLPSSPEKMVLSQQTE
sp|Q13009|TIAM1_HUMAN_311	K.SHCLSEGATNPQISHSNSphosMQGR.R	5.49315	1	0.996	5.49315	0.926	sp|Q13009|TIAM1_HUMAN	CLSEGATNPQISHSNSMQGRRAKTTQDVNAG
sp|Q13415|ORC1_HUMAN_383 384_C	K.(SS)phosVLTMNR.L	5.49315	1	0.9834	5.49315	0.996	sp|Q13415|ORC1_HUMAN	AQNEATSTPHRIRRKSSVLTMNRIRQQLRFL QNEATSTPHRIRRKSSVLTMNRIRQQLRFLG
sp|Q13501|SQSTM_HUMAN_224	R.AGEARPGPTAESphosASGPSEDPSVNFLK.N	5.49315	1	0.9873	5.49315	0.714	sp|Q13501|SQSTM_HUMAN	RPPRAGEARPGPTAESASGPSEDPSVNFLKN
sp|Q6P1N0|C2D1A_HUMAN_633 635	R.GLPTphosPTphosAR.F	-6.64	4	0.9464	-6.64,-6.64,-5.79070768261089,-6.64	1	sp|Q6P1N0|C2D1A_HUMAN	RSMDILKQAFVRGLPTPTARFEQRTFSVIKI MDILKQAFVRGLPTPTARFEQRTFSVIKIFP
sp|Q13625|ASPP2_HUMAN_121	R.KENGVNSphosPR.M	5.49315	1	0.9111	5.49315	1	sp|Q13625|ASPP2_HUMAN	VKVPGEYRRKENGVNSPRMDLTLAELQEMAS
sp|Q86X10|RLGPB_HUMAN_1449 1451 1452 1453_C	K.RLESphosD(SYS)phosPPHVR.R	-6.64	3	0.9996	-6.64,-6.64,-6.64	2.246	sp|Q86X10|RLGPB_HUMAN	VRQTVINICRRKRLESDSYSPPHVRRKQKIT QTVINICRRKRLESDSYSPPHVRRKQKITDI TVINICRRKRLESDSYSPPHVRRKQKITDIV VINICRRKRLESDSYSPPHVRRKQKITDIVN
sp|Q14103|HNRPD_HUMAN_127	K.FGEVVDCTphosLKLDPITGR.S	5.49315	1	0.9993	5.49315	0.998	sp|Q14103|HNRPD_HUMAN	DLKDYFSKFGEVVDCTLKLDPITGRSRGFGF
sp|Q14118|DAG1_HUMAN_886	K.NMTPYphosRSPPPYVPP.-	5.49315	1	0.9733	5.49315	0.448	sp|Q14118|DAG1_HUMAN	APMEGKGSRPKNMTPYRSPPPYVPP______
sp|Q14157|UBP2L_HUMAN_439 444 445 446 453 454_C	R.QAFTPSSTMMEVFLQEKSphosPAVA(TST)phosAAPPPP(SS)phosPLPSK.S	5.49315	1	0.9662	5.49315	0.972	sp|Q14157|UBP2L_HUMAN	FTPSSTMMEVFLQEKSPAVATSTAAPPPPSS TMMEVFLQEKSPAVATSTAAPPPPSSPLPSK MMEVFLQEKSPAVATSTAAPPPPSSPLPSKS MEVFLQEKSPAVATSTAAPPPPSSPLPSKST KSPAVATSTAAPPPPSSPLPSKSTSAPQMSP SPAVATSTAAPPPPSSPLPSKSTSAPQMSPG
sp|Q14686|NCOA6_HUMAN_1343	K.TTPSphosPGR.Q	5.49315	1	0.9682	5.49315	0.92	sp|Q14686|NCOA6_HUMAN	NSRRSSPGSSRKTTPSPGRQNSKAPKLTLAS
sp|Q14839|CHD4_HUMAN_1544 1545 1549 1553_C	K.TPTP(ST)phosPGDTphosQPNTphosPAPVPPAEDGIK.L	5.49315	2	0.978	5.49314850716383,5.49314850716383	0.884	sp|Q14839|CHD4_HUMAN	KMSQPGSPSPKTPTPSTPGDTQPNTPAPVPP MSQPGSPSPKTPTPSTPGDTQPNTPAPVPPA GSPSPKTPTPSTPGDTQPNTPAPVPPAEDGI PKTPTPSTPGDTQPNTPAPVPPAEDGIKIEE
sp|Q14839|CHD4_HUMAN_517 531	K.WGQPPSPTphosPVPRPPDADPNTPSphosPKPLEGRPER.Q	5.49315	1	0.9998	5.49315	0.623	sp|Q14839|CHD4_HUMAN	VQKILIWKWGQPPSPTPVPRPPDADPNTPSP PTPVPRPPDADPNTPSPKPLEGRPERQFFVK
sp|Q15047|SETB1_HUMAN_528	R.SphosPLGSTASAPAPSALPAPPAPPVFHGMLER.A	5.49315	1	0.9578	5.49315	0.795	sp|Q15047|SETB1_HUMAN	ENVSGGKPGINQTYRSPLGSTASAPAPSALP
sp|Q15345|LRC41_HUMAN_327	R.RSTphosQESLTAGGTDLKR.E	5.49315	1	1	5.49315	0.983	sp|Q15345|LRC41_HUMAN	QMPRAAPATRVTRRSTQESLTAGGTDLKREL
sp|Q15428|SF3A2_HUMAN_222	K.MEKPPAPPSphosLPAGPPGVK.R	5.49315	1	0.9995	5.49315	1	sp|Q15428|SF3A2_HUMAN	FLQFHFKMEKPPAPPSLPAGPPGVKRPPPPL
sp|Q15434|RBMS2_HUMAN_284 285_C	R.MLAQSALSPYL(SS)phosPVSSYQR.V	5.49315	1	0.9902	5.49315	0.72	sp|Q15434|RBMS2_HUMAN	TPNRMLAQSALSPYLSSPVSSYQRVTQTSPL PNRMLAQSALSPYLSSPVSSYQRVTQTSPLQ
sp|Q15723|ELF2_HUMAN_185	K.TQQSphosPISNGSPELGIK.K	5.49315	1	1	5.49315	0.996	sp|Q15723|ELF2_HUMAN	PMKKKKVGRKPKTQQSPISNGSPELGIKKKP
sp|Q15761|NPY5R_HUMAN_15 19	K.TLATphosENNTphosAATR.N	5.49315	1	0.941	5.49315	0.634	sp|Q15761|NPY5R_HUMAN	_MDLELDEYYNKTLATENNTAATRNSDFPVW ELDEYYNKTLATENNTAATRNSDFPVWDDYK
sp|Q15785|TOM34_HUMAN_160	R.WNSphosLPSENHK.E	5.49315	1	0.9997	5.49315	0.996	sp|Q15785|TOM34_HUMAN	PSIPLVPVSAQKRWNSLPSENHKEMAKSKSK
sp|Q8NDX5|PHC3_HUMAN_723 724_C	R.(SS)phosLLIEQPVK.K	-6.64	3	0.9994	-6.64,-6.64,-0.486926934433789	1	sp|Q8NDX5|PHC3_HUMAN	GFVIQEGLEPFPVSRSSLLIEQPVKKRPLLD FVIQEGLEPFPVSRSSLLIEQPVKKRPLLDN
sp|Q16584|M3K11_HUMAN_524	R.NVFEVGPGDSphosPTFPR.F	5.49315	1	0.9988	5.49315	0.964	sp|Q16584|M3K11_HUMAN	GLDRRRNVFEVGPGDSPTFPRFRAIQLEPAE
sp|Q16643|DREB_HUMAN_335 337 341 342 343 345 346_C	R.MAPTPIPTphosRSphosPSD(SST)phosA(ST)phosPVAEQIER.A	5.49315	2	0.9612	5.49314850716383,5.49314850716383	0.75	sp|Q16643|DREB_HUMAN	SHLDSHRRMAPTPIPTRSPSDSSTASTPVAE LDSHRRMAPTPIPTRSPSDSSTASTPVAEQI RRMAPTPIPTRSPSDSSTASTPVAEQIERAL RMAPTPIPTRSPSDSSTASTPVAEQIERALD MAPTPIPTRSPSDSSTASTPVAEQIERALDE PTPIPTRSPSDSSTASTPVAEQIERALDEVT TPIPTRSPSDSSTASTPVAEQIERALDEVTS
sp|Q16643|DREB_HUMAN_339 345 346_C	R.MAPTPIPTRSPSphosDSSTA(ST)phosPVAEQIER.A	5.49315	1	0.9885	5.49315	0.89	sp|Q16643|DREB_HUMAN	SHRRMAPTPIPTRSPSDSSTASTPVAEQIER PTPIPTRSPSDSSTASTPVAEQIERALDEVT TPIPTRSPSDSSTASTPVAEQIERALDEVTS
sp|Q16891|MIC60_HUMAN_34	R.RYSphosTSGSSGLTTGK.L	5.49315	1	0.967	5.49315	0.91	sp|Q16891|MIC60_HUMAN	CGKFVLRPLRPCRRYSTSGSSGLTTGKIAGA
sp|Q2NKX8|ERC6L_HUMAN_984	K.ENSLCGSphosAPNSR.A	5.49315	1	0.9982	5.49315	0.939	sp|Q2NKX8|ERC6L_HUMAN	SQSLEHVEKENSLCGSAPNSRAGFVHSKTCL
sp|Q32P44|EMAL3_HUMAN_883	R.VLGAGGAGPAPATPSphosRTPSLSPASSLDV.-	5.49315	1	0.9253	5.49315	0.325	sp|Q32P44|EMAL3_HUMAN	RVLGAGGAGPAPATPSRTPSLSPASSLDV__
sp|Q3KQU3|MA7D1_HUMAN_47	R.PSPEGDPSPPPPPMSALVPDTphosPPDTPPAMK.N	5.49315	1	1	5.49315	0.997	sp|Q3KQU3|MA7D1_HUMAN	DPSPPPPPMSALVPDTPPDTPPAMKNATSSK
sp|Q3KQU3|MA7D1_HUMAN_548 552	K.ESAAPASPAPSphosPAPSphosPTPAPPQK.E	5.49315	1	0.9946	5.49315	0.855	sp|Q3KQU3|MA7D1_HUMAN	ASNEKESAAPASPAPSPAPSPTPAPPQKEQP KESAAPASPAPSPAPSPTPAPPQKEQPPAET
sp|Q3L8U1|CHD9_HUMAN_2113	R.TEPLTphosPNPASK.K	5.49315	1	0.9591	5.49315	0.967	sp|Q3L8U1|CHD9_HUMAN	CETDRRMVAARTEPLTPNPASKKPRVHKRGS
sp|Q4KMP7|TB10B_HUMAN_160	R.TPSRTphosAPGALTAKPPLAPKPGTTVASGVTAR.S	5.49315	1	1	5.49315	0.379	sp|Q4KMP7|TB10B_HUMAN	GPGTPTGTPTRTPSRTAPGALTAKPPLAPKP
sp|Q4KMQ1|TPRN_HUMAN_264	K.VESGDPSLHPPPSphosPGTPSATPASPPASATPSQR.Q	5.49315	1	0.9901	5.49315	0.489	sp|Q4KMQ1|TPRN_HUMAN	KPKVESGDPSLHPPPSPGTPSATPASPPASA
sp|Q4KMQ1|TPRN_HUMAN_267	K.VESGDPSLHPPPSPGTphosPSATPASPPASATPSQR.Q	5.49315	2	0.9934	5.49314850716383,5.49314850716383	0.786	sp|Q4KMQ1|TPRN_HUMAN	VESGDPSLHPPPSPGTPSATPASPPASATPS
sp|Q4KWH8|PLCH1_HUMAN_1499 1500_C	K.SKSLGDL(TS)phosEDIACNFESK.Y	5.49315	1	0.9995	5.49315	0.44	sp|Q4KWH8|PLCH1_HUMAN	LKLPSPCKSKSLGDLTSEDIACNFESKYQCI KLPSPCKSKSLGDLTSEDIACNFESKYQCIS
sp|Q52LW3|RHG29_HUMAN_1187	R.GNEEKPASPSphosAAVPPGTDHDPHGLVVK.S	5.49315	2	1	5.49314850716383,5.49314850716383	0.88	sp|Q52LW3|RHG29_HUMAN	PIISIRGNEEKPASPSAAVPPGTDHDPHGLV
sp|Q53GA4|PHLA2_HUMAN_138	R.TAPAAPAEDAVAAAAAAPSEPSphosEPSRPSPQPKPR.T	5.49315	1	1	5.49315	0.328	sp|Q53GA4|PHLA2_HUMAN	AEDAVAAAAAAPSEPSEPSRPSPQPKPRTP_
sp|Q53GI3|ZN394_HUMAN_258	K.QSGDPLPLKLENSphosPEAEGLNSISDVNK.N	5.49315	1	0.9997	5.49315	0.993	sp|Q53GI3|ZN394_HUMAN	VEKQSGDPLPLKLENSPEAEGLNSISDVNKN
sp|Q53TN4|CYBR1_HUMAN_232 233_C	K.EPN(ST)phosILHPNGGTEQGAR.G	5.49315	1	0.9996	5.49315	0.999	sp|Q53TN4|CYBR1_HUMAN	WIVTRPQWKRPKEPNSTILHPNGGTEQGARG IVTRPQWKRPKEPNSTILHPNGGTEQGARGS
sp|Q5M9Q1|NKAPL_HUMAN_22 23 24 26_C	R.R(SSS)phosGSphosPPSPQSR.C	5.49315	1	0.9129	5.49315	1.134	sp|Q5M9Q1|NKAPL_HUMAN	SSYSEDIVGSRRRRRSSSGSPPSPQSRCSSW SYSEDIVGSRRRRRSSSGSPPSPQSRCSSWD YSEDIVGSRRRRRSSSGSPPSPQSRCSSWDG EDIVGSRRRRRSSSGSPPSPQSRCSSWDGCS
sp|Q5RHP9|ERIC3_HUMAN_1073 1081	R.KTphosDSEREEVTphosR.A	5.49315	1	0.9443	5.49315	0.959	sp|Q5RHP9|ERIC3_HUMAN	RERRKAERPKTSLRKTDSEREEVTRANALKD PKTSLRKTDSEREEVTRANALKDEDAFKEEQ
sp|Q5SW79|CE170_HUMAN_630	R.STGSphosATSLASQGER.R	5.49315	1	0.984	5.49315	0.99	sp|Q5SW79|CE170_HUMAN	ETEISESGMTVRSTGSATSLASQGERRRRTL
sp|Q5SW79|CE170_HUMAN_636	R.STGSATSLASphosQGER.R	5.49315	2	1	5.49314850716383,5.49314850716383	0.997	sp|Q5SW79|CE170_HUMAN	SGMTVRSTGSATSLASQGERRRRTLPQLPNE
sp|Q5SYE7|NHSL1_HUMAN_1472	R.SEPSPDAPESPSSCSphosPSK.N	5.49315	1	0.9844	5.49315	0.99	sp|Q5SYE7|NHSL1_HUMAN	RSEPSPDAPESPSSCSPSKNRRAQEEWAKNE
sp|Q5SYE7|NHSL1_HUMAN_851	R.VISphosPSSGYSSQSNTPTALTPVPVFLK.S	5.49315	1	0.9936	5.49315	0.875	sp|Q5SYE7|NHSL1_HUMAN	VKPKIMSPEKSHRVISPSSGYSSQSNTPTAL
sp|Q5T200|ZC3HD_HUMAN_643	R.ERDQRPSSphosPIR.H	5.49315	1	0.9205	5.49315	0.955	sp|Q5T200|ZC3HD_HUMAN	ERDRRDNRERDQRPSSPIRHQGRNDELERDE
sp|Q5T8P6|RBM26_HUMAN_714 715 716_C	K.TLLV(STS)phosAVDNNEAQK.K	5.49315	1	0.9843	5.49315	0.999	sp|Q5T8P6|RBM26_HUMAN	YNPAALKAAQKTLLVSTSAVDNNEAQKKKQE NPAALKAAQKTLLVSTSAVDNNEAQKKKQEA PAALKAAQKTLLVSTSAVDNNEAQKKKQEAL
sp|Q5TCZ1|SPD2A_HUMAN_420	R.AQISphosSPNLR.T	5.49315	1	0.9923	5.49315	0.92	sp|Q5TCZ1|SPD2A_HUMAN	GSPAVARIAPQRAQISSPNLRTRPPPRRESS
sp|Q5TGL8|PXDC1_HUMAN_150	K.IQPSFQSphosPVK.L	5.49315	1	0.9974	5.49315	0.979	sp|Q5TGL8|PXDC1_HUMAN	VLKNDNVHKIQPSFQSPVKISEIMRSNGFCL
sp|Q5U623|MCAF2_HUMAN_502	K.LDSphosIIDLTK.E	5.49315	1	0.9098	5.49315	0.992	sp|Q5U623|MCAF2_HUMAN	NSPNAEVMAVQKKLDSIIDLTKEGLSNCNTE
sp|Q5UIP0|RIF1_HUMAN_2339	K.TIGDLSTLTASphosEIK.T	5.49315	1	0.9991	5.49315	0.936	sp|Q5UIP0|RIF1_HUMAN	AKNIKTIGDLSTLTASEIKTLPIRSPKVSNV
sp|Q5VV63|ATRN1_HUMAN_670 675 677	R.YphosADCASphosCTphosANTNGCQWCDDK.K	5.49315	1	0.9547	5.49315	0.947	sp|Q5VV63|ATRN1_HUMAN	KCPPKTAASDDRCYRYADCASCTANTNGCQW TAASDDRCYRYADCASCTANTNGCQWCDDKK ASDDRCYRYADCASCTANTNGCQWCDDKKCI
sp|Q5VVJ2|MYSM1_HUMAN_197	K.AWTphosPSCLR.G	5.49315	1	0.9887	5.49315	0.995	sp|Q5VVJ2|MYSM1_HUMAN	HNLQVKNEDKGTKAWTPSCLRGRADPNLNAV
sp|Q68DI1|ZN776_HUMAN_195	K.SNFETphosKHGIPLQGGK.T	5.49315	1	0.944	5.49315	0.588	sp|Q68DI1|ZN776_HUMAN	LQQEDIHTSGKSNFETKHGIPLQGGKTHYIC
sp|Q68E01|INT3_HUMAN_499 500 502_C	K.FPEFC(SS)phosPSphosPPVEVK.L	5.49315	1	0.9981	5.49315	0.51	sp|Q68E01|INT3_HUMAN	KELRAMLREKFPEFCSSPSPPVEVKIEEPVS ELRAMLREKFPEFCSSPSPPVEVKIEEPVSM RAMLREKFPEFCSSPSPPVEVKIEEPVSMEM
sp|Q69YH5|CDCA2_HUMAN_591	K.KPLLSphosPIPELPEVPEMTPSIPSIR.R	5.49315	1	1	5.49315	0.997	sp|Q69YH5|CDCA2_HUMAN	SLYGERDIASKKPLLSPIPELPEVPEMTPSI
sp|Q8WXA9|SREK1_HUMAN_427	K.ERDHISphosER.R	-6.64	3	0.9885	-6.64,-6.64,0.338575334334074	1	sp|Q8WXA9|SREK1_HUMAN	RNKKDKKREKERDHISERRERERSTSMRKSS
sp|Q69YN4|VIR_HUMAN_184	R.GPRTphosPPGPPPPDDDEDDPVPLPVSGDK.E	5.49315	1	0.9999	5.49315	0.999	sp|Q69YN4|VIR_HUMAN	QFNGSPPRPQPRGPRTPPGPPPPDDDEDDPV
sp|Q6IQ23|PKHA7_HUMAN_1013	R.YQTphosLPGR.G	5.49315	1	0.998	5.49315	0.986	sp|Q6IQ23|PKHA7_HUMAN	AQPSLGLVGPESRYQTLPGRGLSGSTSRLQQ
sp|Q6KC79|NIPBL_HUMAN_888 892	K.SphosRPDSphosPR.V	5.49315	1	0.9087	5.49315	1	sp|Q6KC79|NIPBL_HUMAN	ESGDSRERPSSGEQKSRPDSPRVKQGDSNKS SRERPSSGEQKSRPDSPRVKQGDSNKSRSDK
sp|Q6L8Q7|PDE12_HUMAN_103	K.SRPNASphosGGAACSGPGPEPAVFCEPVVK.L	5.49315	1	1	5.49315	0.568	sp|Q6L8Q7|PDE12_HUMAN	KAAAAKKSRKSRPNASGGAACSGPGPEPAVF
sp|Q92794|KAT6A_HUMAN_1089 1090	R.RLSphosSphosQDVLR.C	-6.64	3	0.9777	-1.1324961998591,-6.64,-6.64	1	sp|Q92794|KAT6A_HUMAN	EDENELFPREYFRRLSSQDVLRCQSSSKRKS DENELFPREYFRRLSSQDVLRCQSSSKRKSK
sp|Q6P1S2|CC033_HUMAN_164 166	K.GGYphosFSphosVNLNEEILRR.G	5.49315	2	0.988	5.49314850716383,5.49314850716383	1	sp|Q6P1S2|CC033_HUMAN	ENSALFCYLLVSKGGYFSVNLNEEILRRGLG SALFCYLLVSKGGYFSVNLNEEILRRGLGKT
sp|Q6P2E9|EDC4_HUMAN_821	R.HNTPSLLEAALTQEASTphosPDSQVWPTAPDITR.E	5.49315	1	0.9663	5.49315	0.95	sp|Q6P2E9|EDC4_HUMAN	NTPSLLEAALTQEASTPDSQVWPTAPDITRE
sp|Q6P2Q9|PRP8_HUMAN_2037 2040 2044	K.EQSphosQLTphosATQTphosR.T	5.49315	1	0.9457	5.49315	0.755	sp|Q6P2Q9|PRP8_HUMAN	QRQQIAEIEKQTKEQSQLTATQTRTVNKHGD QIAEIEKQTKEQSQLTATQTRTVNKHGDEII IEKQTKEQSQLTATQTRTVNKHGDEIITSTT
sp|Q9BVI0|PHF20_HUMAN_157	K.SLSphosSSPDK.R	-6.64	3	0.9752	-6.64,-6.64,-6.64	0.993	sp|Q9BVI0|PHF20_HUMAN	IVGNARPKETDHKSLSSSPDKREKFKEQRKA
sp|Q6P4R8|NFRKB_HUMAN_736	K.VLSSGPSEQSQMSLSDSSMPPTPVTPVTPTTPALPAIPISphosPPPVSAVNK.S	5.49315	1	0.9142	5.49315	0.926	sp|Q6P4R8|NFRKB_HUMAN	TPVTPTTPALPAIPISPPPVSAVNKSGPSTV
sp|Q6PEV8|F199X_HUMAN_323	R.AHSDSNLSASphosAAER.L	5.49315	1	0.9945	5.49315	0.932	sp|Q6PEV8|F199X_HUMAN	SANMSRAHSDSNLSASAAERIRDSKKRSKQR
sp|Q6PFW1|VIP1_HUMAN_963 964_C	R.ALQ(TS)phosPQPPEGPGLPR.R	5.49315	1	0.9998	5.49315	1	sp|Q6PFW1|VIP1_HUMAN	LCPGKASDEPDRALQTSPQPPEGPGLPRRSP CPGKASDEPDRALQTSPQPPEGPGLPRRSPL
sp|Q6ZRS2|SRCAP_HUMAN_3177	R.LQPPSPLGPEGSVEESEAEASphosGEEEEGDGTPR.R	5.49315	1	0.9938	5.49315	0.992	sp|Q6ZRS2|SRCAP_HUMAN	PLGPEGSVEESEAEASGEEEEGDGTPRRRPG
sp|Q6ZSZ5|ARHGI_HUMAN_1148	K.KQNTphosAPGALPPDTLAEAQPPSHPPSFNGEGLEGPR.V	5.49315	1	1	5.49315	0.994	sp|Q6ZSZ5|ARHGI_HUMAN	ERERLELLRRLKKQNTAPGALPPDTLAEAQP
sp|Q76N32|CEP68_HUMAN_435	K.HLDMGSphosPQLR.T	5.49315	1	0.9787	5.49315	1	sp|Q76N32|CEP68_HUMAN	GAKDRLTIGKHLDMGSPQLRTRDRGWPSPRP
sp|Q7L311|ARMX2_HUMAN_260	K.KATphosPGAHTGAIPK.A	5.49315	2	0.9893	5.49314850716383,5.49314850716383	0.951	sp|Q7L311|ARMX2_HUMAN	PRTAVVPGTSAAKKATPGAHTGAIPKATSAT
sp|Q7L590|MCM10_HUMAN_644	R.GVLEGDDVLFYDESphosPPPRPK.L	5.49315	2	1	5.49314850716383,5.49314850716383	0.988	sp|Q7L590|MCM10_HUMAN	GRGVLEGDDVLFYDESPPPRPKLSALAEAKK
sp|Q7L8J4|3BP5L_HUMAN_343	R.TVASphosDLQK.C	5.49315	1	0.9354	5.49315	0.994	sp|Q7L8J4|3BP5L_HUMAN	PDTDTLSLLSLRTVASDLQKCDSVEHLRGLS
sp|Q7LBC6|KDM3B_HUMAN_1251	K.ESphosHSPFGLDSFNSTAK.V	5.49315	1	1	5.49315	0.958	sp|Q7LBC6|KDM3B_HUMAN	ETKEAGSLRSVLNKESHSPFGLDSFNSTAKV
sp|Q7RTN6|STRAA_HUMAN_216	R.SphosNLSMISHGQR.Q	5.49315	1	0.9838	5.49315	0.992	sp|Q7RTN6|STRAA_HUMAN	ILISVDGKVYLSGLRSNLSMISHGQRQRVVH
sp|Q7RTP6|MICA3_HUMAN_1341	R.SLGLTphosPVDR.S	5.49315	1	0.994	5.49315	0.996	sp|Q7RTP6|MICA3_HUMAN	EFWMKSAEIRRSLGLTPVDRSKGPEPSFPTP
sp|Q7RTV3|ZN367_HUMAN_117	R.GAPPPAASphosASAAASGGEDEEEASSPDSGHLK.D	5.49315	1	0.9786	5.49315	0.333	sp|Q7RTV3|ZN367_HUMAN	EHSGLRGRGAPPPAASASAAASGGEDEEEAS
sp|Q7Z2Z1|TICRR_HUMAN_1103	R.NTLDSEVPAAYphosQTPK.K	5.49315	1	0.9799	5.49315	0.464	sp|Q7Z2Z1|TICRR_HUMAN	KKRSRNTLDSEVPAAYQTPKKSHQKSLSFSK
sp|Q7Z3B3|KANL1_HUMAN_991 1003	R.SphosPISPELHSAPLTphosPVAR.D	5.49315	1	0.997	5.49315	0.58	sp|Q7Z3B3|KANL1_HUMAN	SSHSLSEYSHGQSPRSPISPELHSAPLTPVA SPRSPISPELHSAPLTPVARDTPRHLASEDT
sp|Q7Z3K3|POGZ_HUMAN_434 435_C	K.SLDSEPSVPSAAKPPSPEKTAPVA(ST)phosPSSTPIPALSPPTK.V	5.49315	1	0.9665	5.49315	0.6	sp|Q7Z3K3|POGZ_HUMAN	SAAKPPSPEKTAPVASTPSSTPIPALSPPTK AAKPPSPEKTAPVASTPSSTPIPALSPPTKV
sp|Q7Z7A3|CTU1_HUMAN_332	R.GLDEEATPGTphosPGDPARPPASK.A	5.49315	1	0.9881	5.49315	0.976	sp|Q7Z7A3|CTU1_HUMAN	IGKGRRGLDEEATPGTPGDPARPPASKAVPT
sp|Q9BVM2|DPCD_HUMAN_12 16	R.TphosAQKTphosALLQDGR.R	-6.64	5	0.9908	-6.64,-6.64,-6.64,-6.20574518188974,-6.64	1	sp|Q9BVM2|DPCD_HUMAN	____MAVTGWLESLRTAQKTALLQDGRRKVH MAVTGWLESLRTAQKTALLQDGRRKVHYLFP
sp|Q86SQ4|AGRG6_HUMAN_1162 1163 1164 1165_C	K.SL(SSSS)phosIGSNSTYLTSK.S	5.49315	1	0.994	5.49315	0.999	sp|Q86SQ4|AGRG6_HUMAN	TNIIKKSSDNLGKSLSSSSIGSNSTYLTSKS NIIKKSSDNLGKSLSSSSIGSNSTYLTSKSK IIKKSSDNLGKSLSSSSIGSNSTYLTSKSKS IKKSSDNLGKSLSSSSIGSNSTYLTSKSKSS
sp|Q86VZ6|JAZF1_HUMAN_113	R.HSSGSLTPPVTphosPPITPSSSFR.S	5.49315	1	0.9908	5.49315	0.667	sp|Q86VZ6|JAZF1_HUMAN	STPPRHSSGSLTPPVTPPITPSSSFRSSTPT
sp|Q86XJ1|GA2L3_HUMAN_229	K.HIAEDPPCSCSphosHRFSIEYLSEGR.Y	5.49315	1	0.948	5.49315	0.825	sp|Q86XJ1|GA2L3_HUMAN	HEAVKHIAEDPPCSCSHRFSIEYLSEGRYRL
sp|Q86XZ4|SPAS2_HUMAN_112	K.SphosVSIQEEQSAPSSEK.G	5.49315	1	0.9276	5.49315	0.832	sp|Q86XZ4|SPAS2_HUMAN	KPAAEPSNGIPDSSKSVSIQEEQSAPSSEKG
sp|Q86Y91|KI18B_HUMAN_601	R.RLSphosGPLHTLGIPPGPNCTPAQGSR.W	5.49315	1	0.9847	5.49315	0.908	sp|Q86Y91|KI18B_HUMAN	PGYTGPVTRTMARRLSGPLHTLGIPPGPNCT
sp|Q86YV5|PRAG1_HUMAN_551 552_C	K.(SS)phosPVGSPVSPSAGGPPVSPLADLSDGSSGGSSIGPQPPSQGPADPAPSCR.T	5.49315	1	0.9792	5.49315	0.978	sp|Q86YV5|PRAG1_HUMAN	SKPKERPAIPPKLSKSSPVGSPVSPSAGGPP KPKERPAIPPKLSKSSPVGSPVSPSAGGPPV
sp|Q86YV5|PRAG1_HUMAN_568 577 578_C	K.SSPVGSPVSPSAGGPPVSphosPLADLSDG(SS)phosGGSSIGPQPPSQGPADPAPSCR.T	5.49315	1	0.9889	5.49315	0.498	sp|Q86YV5|PRAG1_HUMAN	PVGSPVSPSAGGPPVSPLADLSDGSSGGSSI AGGPPVSPLADLSDGSSGGSSIGPQPPSQGP GGPPVSPLADLSDGSSGGSSIGPQPPSQGPA
sp|Q86YV5|PRAG1_HUMAN_577 578_C	K.SSPVGSPVSPSAGGPPVSPLADLSDG(SS)phosGGSSIGPQPPSQGPADPAPSCR.T	5.49315	1	0.9771	5.49315	0.414	sp|Q86YV5|PRAG1_HUMAN	AGGPPVSPLADLSDGSSGGSSIGPQPPSQGP GGPPVSPLADLSDGSSGGSSIGPQPPSQGPA
sp|Q86YV9|HPS6_HUMAN_662 663_C	R.ALDAGLALGP(SS)phosPLLR.S	5.49315	1	0.9897	5.49315	1	sp|Q86YV9|HPS6_HUMAN	EQWDRALDAGLALGPSSPLLRSEIFKLLLAE QWDRALDAGLALGPSSPLLRSEIFKLLLAEF
sp|Q9BZC7|ABCA2_HUMAN_616	R.KDGSphosLPPHVHYK.L	-6.64	13	0.9972	-6.20574518188974,-6.64,-6.64,-6.64,-6.64,-5.79070768261089,-6.64,-6.20574518188974,-6.64,-6.64,-5.46877958772353,-3.3312760639736,-0.175997838495684	0.989	sp|Q9BZC7|ABCA2_HUMAN	VTVFASVIFQTRKDGSLPPHVHYKIRQNSSF
sp|Q8IWI9|MGAP_HUMAN_820	K.NRSphosAFCSDK.L	5.49315	2	0.9573	5.49314850716383,5.49314850716383	0.997	sp|Q8IWI9|MGAP_HUMAN	SRNEGGNSESSLKNRSAFCSDKLDEYLENEG
sp|Q8IWY9|CDAN1_HUMAN_71 93	R.VLPQGPPTphosPAKTPGASAALPGRPGGPPRGSphosR.G	5.49315	1	0.9693	5.49315	0.871	sp|Q8IWY9|CDAN1_HUMAN	FLREQSSRVLPQGPPTPAKTPGASAALPGRP ASAALPGRPGGPPRGSRGARSQLFPPTEAQS
sp|Q8IX29|FBX16_HUMAN_59	R.ILTphosGLLER.C	5.49315	1	0.9462	5.49315	1	sp|Q8IX29|FBX16_HUMAN	KWFDKWTDSQRRRILTGLLERCSLSQQKFCC
sp|Q8IXK2|GLT12_HUMAN_217	R.LLGASphosAAR.G	5.49315	1	0.9708	5.49315	1	sp|Q8IXK2|GLT12_HUMAN	ANKREGLVRARLLGASAARGDVLTFLDCHCE
sp|Q8IY17|PLPL6_HUMAN_405 406_C	R.ETPGRPPDPTGAPLPGPTGDPVKP(TS)phosLETPSAPLLSR.C	5.49315	1	0.9511	5.49315	0.988	sp|Q8IY17|PLPL6_HUMAN	TGAPLPGPTGDPVKPTSLETPSAPLLSRCVS GAPLPGPTGDPVKPTSLETPSAPLLSRCVSM
sp|Q8IYB3|SRRM1_HUMAN_393	R.RLSPSASphosPPR.R	5.49315	1	0.9974	5.49315	0.991	sp|Q8IYB3|SRRM1_HUMAN	TSSPPRKTRRLSPSASPPRRRHRPSPPATPP
sp|Q8IYL2|TRM44_HUMAN_533	R.GCPVSphosPPGWELSPSPR.W	5.49315	1	0.9807	5.49315	0.997	sp|Q8IYL2|TRM44_HUMAN	EKRTQYIKSRRGCPVSPPGWELSPSPRWVAA
sp|Q8IYW5|RN168_HUMAN_97	R.ASGQESphosEEVADDYQPVR.L	5.49315	1	1	5.49315	0.997	sp|Q8IYW5|RN168_HUMAN	KHYPRECKLRASGQESEEVADDYQPVRLLSK
sp|Q9NR45|SIAS_HUMAN_275	R.ALGSphosPTK.Q	-6.64	4	0.9905	-6.64,-6.64,-6.64,-6.64	0.985	sp|Q9NR45|SIAS_HUMAN	AELVRSVRLVERALGSPTKQLLPCEMACNEK
sp|Q8N157|AHI1_HUMAN_45	R.SEENISphosPDTIR.S	5.49315	1	0.9997	5.49315	0.991	sp|Q8N157|AHI1_HUMAN	KKKLKKKLVRSEENISPDTIRSNLHYMKETT
sp|Q8N1G0|ZN687_HUMAN_129 133	R.MQNGFGSphosPEPSphosLPGTPHSPAPPSGGTWK.E	5.49315	1	0.9911	5.49315	0.498	sp|Q8N1G0|ZN687_HUMAN	KEGPVGPHRMQNGFGSPEPSLPGTPHSPAPP VGPHRMQNGFGSPEPSLPGTPHSPAPPSGGT
sp|Q8N2S1|LTBP4_HUMAN_1152	R.TSAGTFPGSQPQAPASphosPVLPARPPPPPLPR.R	5.49315	1	1	5.49315	0.998	sp|Q8N2S1|LTBP4_HUMAN	TSAGTFPGSQPQAPASPVLPARPPPPPLPRR
sp|Q8N393|ZN786_HUMAN_310 311_C	R.SLPVD(ST)phosQARR.C	5.49315	1	0.9035	5.49315	0.998	sp|Q8N393|ZN786_HUMAN	PAQCTPCGKRSLPVDSTQARRCQHSREGPAS AQCTPCGKRSLPVDSTQARRCQHSREGPASW
tr|M0R3B3|M0R3B3_HUMAN_59	K.QIAVGSERVTphosCSPR.C	-6.64	5	0.9934	-6.64,-6.64,-6.64,-6.64,-6.64	0.851	tr|M0R3B3|M0R3B3_HUMAN	KKTTQKQIAVGSERVTCSPRCWKGMAQLHLT
sp|Q8N5G2|MACOI_HUMAN_647 648_C	K.FVE(TS)phosPSGLDPNASVYQPLKK.-	5.49315	1	1	5.49315	0.994	sp|Q8N5G2|MACOI_HUMAN	PLSPVSPHYSSKFVETSPSGLDPNASVYQPL LSPVSPHYSSKFVETSPSGLDPNASVYQPLK
sp|Q8N859|ZN713_HUMAN_198	K.IPLNSDTphosQGNSIK.H	5.49315	1	0.933	5.49315	0.497	sp|Q8N859|ZN713_HUMAN	MQQRIPSIKIPLNSDTQGNSIKHNSDLIYYQ
sp|Q8N8S7|ENAH_HUMAN_544	K.STPLSQPSphosANGVQTEGLDYDR.L	5.49315	1	0.9106	5.49315	0.651	sp|Q8N8S7|ENAH_HUMAN	YDSLHRPKSTPLSQPSANGVQTEGLDYDRLK
sp|P27816|MAP4_HUMAN_631	K.GISEDSHLESLQDVGQSAAPTFMISPETVTGTphosGKK.C	-6.42287	6	0.978	-6.64,-6.20574518188974,-6.64,-4.62078268116858,-6.64,-5.20574518188974	0.985	sp|P27816|MAP4_HUMAN	SAAPTFMISPETVTGTGKKCSLPAEEDSVLE
sp|Q8NC26|ZN114_HUMAN_132 135	R.NHSphosKPTphosCR.L	5.49315	2	0.967	5.49314850716383,5.49314850716383	1	sp|Q8NC26|ZN114_HUMAN	ESPVSICEDHEMRNHSKPTCRLVPSQGDSIR VSICEDHEMRNHSKPTCRLVPSQGDSIRQCI
sp|Q8NDV7|TNR6A_HUMAN_732	K.QNTphosAWDTETSPRGER.K	5.49315	1	0.9406	5.49315	0.971	sp|Q8NDV7|TNR6A_HUMAN	VLSNSGWGQTPIKQNTAWDTETSPRGERKTD
sp|Q8NEY1|NAV1_HUMAN_1862	K.LQEAANYIESphosPDRETILDPNLQATL.-	5.49315	1	0.9864	5.49315	0.52	sp|Q8NEY1|NAV1_HUMAN	MAMLLKLQEAANYIESPDRETILDPNLQATL
sp|Q8NFC6|BD1L1_HUMAN_2750	R.KDNAEAISphosGHSVEADPK.E	5.49315	1	0.9257	5.49315	0.5	sp|Q8NFC6|BD1L1_HUMAN	KGEISSGRKDNAEAISGHSVEADPKEVEEEE
sp|Q8TAT5|NEIL3_HUMAN_436 437 441 444 445_C	K.K(TT)phosNDITphosQP(SS)phosK.V	5.49315	1	0.9714	5.49315	1.468	sp|Q8TAT5|NEIL3_HUMAN	PASVCLNDIQHPSKKTTNDITQPSSKVNISP ASVCLNDIQHPSKKTTNDITQPSSKVNISPT LNDIQHPSKKTTNDITQPSSKVNISPTISSE IQHPSKKTTNDITQPSSKVNISPTISSESKL QHPSKKTTNDITQPSSKVNISPTISSESKLF
sp|Q8TBZ2|MYBPP_HUMAN_913	K.YTQSLHSphosEVR.G	5.49315	1	0.9787	5.49315	0.989	sp|Q8TBZ2|MYBPP_HUMAN	PIDPLVMGKYTQSLHSEVRGLLDTLVTDLMV
sp|Q8TBZ8|ZN564_HUMAN_322 323	R.AFIFPSphosYphosVRK.H	5.49315	1	0.9129	5.49315	1	sp|Q8TBZ8|ZN564_HUMAN	GPYKCKVCGRAFIFPSYVRKHERTHTGEKPY PYKCKVCGRAFIFPSYVRKHERTHTGEKPYE
sp|Q8TDZ2|MICA1_HUMAN_1057	R.RLSphosELALGTGAQG.-	5.49315	1	1	5.49315	0.998	sp|Q8TDZ2|MICA1_HUMAN	NQRDALIRFQEERRLSELALGTGAQG_____
tr|F8W1B7|F8W1B7_HUMAN_12 13_C	R.LP(SS)phosPALSRR.R	-6.42287	4	0.9872	-4.79070768261089,-6.20574518188974,-6.64,-6.64	0.998	tr|F8W1B7|F8W1B7_HUMAN	____MRESLLFLRLPSSPALSRRRALRWALR ___MRESLLFLRLPSSPALSRRRALRWALRP
sp|Q8TEH3|DEN1A_HUMAN_520	R.RTSphosVPSPEQPQPYR.T	5.49315	1	0.9475	5.49315	0.943	sp|Q8TEH3|DEN1A_HUMAN	VKRPKSNIAVEGRRTSVPSPEQPQPYRTLRE
sp|Q8TEW0|PARD3_HUMAN_1320 1321_C	K.KVQDP(SY)phosAPPK.G	5.49315	1	0.9728	5.49315	1	sp|Q8TEW0|PARD3_HUMAN	EGPSNYDSYKKVQDPSYAPPKGPFRQDVPPS GPSNYDSYKKVQDPSYAPPKGPFRQDVPPSP
sp|Q8TF76|HASP_HUMAN_764	K.CNTphosPAMK.Q	5.49315	1	0.9304	5.49315	1	sp|Q8TF76|HASP_HUMAN	TDKMLKQMTFKTKCNTPAMKQIKRKIQEFHR
sp|Q8WUA7|TB22A_HUMAN_149 150_C	K.SVSESH(TS)phosCPAESASDAAPLQR.S	5.49315	1	0.9977	5.49315	0.498	sp|Q8WUA7|TB22A_HUMAN	PSGDLRLVKSVSESHTSCPAESASDAAPLQR SGDLRLVKSVSESHTSCPAESASDAAPLQRS
sp|Q8WX93|PALLD_HUMAN_688 704 708	R.SAPPSphosPPFPPPPAFPELAACTphosPPASphosPEPMSALASR.S	5.49315	1	0.9996	5.49315	0.864	sp|Q8WX93|PALLD_HUMAN	AGARQPPPAPRSAPPSPPFPPPPAFPELAAC PPFPPPPAFPELAACTPPASPEPMSALASRS PPPAFPELAACTPPASPEPMSALASRSAPAM
sp|Q8WXE0|CSKI2_HUMAN_409	R.NSVGSEGSphosVGSIR.S	5.49315	1	0.9996	5.49315	0.831	sp|Q8WXE0|CSKI2_HUMAN	PDSPAGDRNSVGSEGSVGSIRSAGSGQSSEG
sp|Q8WXE0|CSKI2_HUMAN_883	R.LSSVSGPSphosPEPPPLDESPGPK.E	5.49315	1	0.9977	5.49315	0.988	sp|Q8WXE0|CSKI2_HUMAN	PPPPPPKRLSSVSGPSPEPPPLDESPGPKEG
sp|Q8WYP5|ELYS_HUMAN_1153	R.SLPSphosSSQLK.G	5.49315	1	0.9726	5.49315	0.927	sp|Q8WYP5|ELYS_HUMAN	SSMKSPLYLVSRSLPSSSQLKGSPQAISRAS
sp|Q92547|TOPB1_HUMAN_300 301_C	K.TMPNSSTP(TS)phosQINTIDSR.T	5.49315	1	0.9863	5.49315	0.932	sp|Q92547|TOPB1_HUMAN	EPRPEAKTMPNSSTPTSQINTIDSRTLSDVS PRPEAKTMPNSSTPTSQINTIDSRTLSDVSN
sp|Q92558|WASF1_HUMAN_495	K.RHPSTLPVISphosDAR.S	5.49315	1	0.9629	5.49315	0.833	sp|Q92558|WASF1_HUMAN	PASEPKRHPSTLPVISDARSVLLEAIRKGIQ
sp|Q92771|DDX12_HUMAN_610 612 613_C	R.QGSLSphosQ(ST)phosLK.F	5.49315	1	0.9154	5.49315	1.329	sp|Q92771|DDX12_HUMAN	ANQDGRVILSRQGSLSQSTLKFLLLNPAVHF QDGRVILSRQGSLSQSTLKFLLLNPAVHFAQ DGRVILSRQGSLSQSTLKFLLLNPAVHFAQV
sp|Q969I6|S38A4_HUMAN_407	K.VYTphosLDIPLLMVR.L	5.49315	1	0.9813	5.49315	0.953	sp|Q969I6|S38A4_HUMAN	GEVEDELLHAYSKVYTLDIPLLMVRLAVLVA
sp|Q969V6|MRTFA_HUMAN_153 154_C	R.VSEPLLSA(TS)phosASPTQVVSQLPMGR.D	5.49315	1	0.9924	5.49315	0.439	sp|Q969V6|MRTFA_HUMAN	PSPLEARVSEPLLSATSASPTQVVSQLPMGR SPLEARVSEPLLSATSASPTQVVSQLPMGRD
sp|O75526|RMXL2_HUMAN_351	R.GLSphosLSMER.G	-6.20575	27	0.9903	-5.46877958772353,-5.79070768261089,-2.17599783849568,-6.64,-5.79070768261089,-5.46877958772353,-6.20574518188974,-4.98335276055329,-4.98335276055329,-6.64,-5.79070768261089,-6.20574518188974,-6.20574518188974,-5.79070768261089,-6.20574518188974,-6.64,-6.20574518188974,-5.46877958772353,-6.64,-5.46877958772353,-6.64,-6.64,-2.93272668748332,-6.64,-6.20574518188974,-6.64,-5.79070768261089	0.915	sp|O75526|RMXL2_HUMAN	YSRGRHRVGRPDRGLSLSMERGCPPQRDSYS
sp|Q96B01|R51A1_HUMAN_124	K.ELPTVTTNVQNSQDKSphosIEK.H	5.49315	1	0.9964	5.49315	0.522	sp|Q96B01|R51A1_HUMAN	ELPTVTTNVQNSQDKSIEKHGSSKIETMNKS
sp|P82094|TMF1_HUMAN_333	R.IDSFSVQSphosLDSR.S	-6.20575	3	1	-6.20574518188974,-6.20574518188974,0.438111007884988	0.996	sp|P82094|TMF1_HUMAN	CSSDAFERIDSFSVQSLDSRSVSEINSDDEL
sp|Q96DY7|MTBP_HUMAN_788	R.SLPVTphosCPLVPIPSCETPK.L	5.49315	1	0.9992	5.49315	0.427	sp|Q96DY7|MTBP_HUMAN	HVTSRKPQTERSLPVTCPLVPIPSCETPKLA
sp|Q96EV2|RBM33_HUMAN_494 495 507_C	R.SPPPPPPPPTLLN(SS)phosHPVPTQSPLPFTphosQPGPAFNQQGQQPVFPR.E	5.49315	1	0.9722	5.49315	0.286	sp|Q96EV2|RBM33_HUMAN	QRSPPPPPPPPTLLNSSHPVPTQSPLPFTQP RSPPPPPPPPTLLNSSHPVPTQSPLPFTQPG LNSSHPVPTQSPLPFTQPGPAFNQQGQQPVF
sp|Q96EV2|RBM33_HUMAN_494 495_C	R.SPPPPPPPPTLLN(SS)phosHPVPTQSPLPFTQPGPAFNQQGQQPVFPR.E	5.49315	1	0.9093	5.49315	0.352	sp|Q96EV2|RBM33_HUMAN	QRSPPPPPPPPTLLNSSHPVPTQSPLPFTQP RSPPPPPPPPTLLNSSHPVPTQSPLPFTQPG
sp|Q96EZ8|MCRS1_HUMAN_103	K.APSTphosPVPPSPAPAPGLTK.R	5.49315	1	1	5.49315	0.987	sp|Q96EZ8|MCRS1_HUMAN	EPSSSEKKKVSKAPSTPVPPSPAPAPGLTKR
sp|Q96FE7|P3IP1_HUMAN_39	R.EDQTSphosPAPGLR.C	5.49315	1	0.9881	5.49315	0.97	sp|Q96FE7|P3IP1_HUMAN	GCFWDNGHLYREDQTSPAPGLRCLNWLDAQS
sp|Q96FZ2|HMCES_HUMAN_315 316_C	K.TPQKEESDVPQW(SS)phosQFLQKSPLPTK.R	5.49315	1	0.9899	5.49315	0.664	sp|Q96FZ2|HMCES_HUMAN	DSKTPQKEESDVPQWSSQFLQKSPLPTKRGT SKTPQKEESDVPQWSSQFLQKSPLPTKRGTA
sp|Q96GY0|ZC21A_HUMAN_244	R.NSTphosPPSLAR.N	5.49315	1	0.9976	5.49315	0.989	sp|Q96GY0|ZC21A_HUMAN	IAAPHAGANVKPRNSTPPSLARNPAPGVLTN
sp|Q96JJ3|ELMO2_HUMAN_328	R.IAFDAESphosDPSNAPGSGTEK.R	5.49315	1	0.9585	5.49315	0.25	sp|Q96JJ3|ELMO2_HUMAN	RDIIFELRRIAFDAESDPSNAPGSGTEKRKA
sp|Q9P281|BAHC1_HUMAN_1718	R.LSSphosPESEVK.L	-6.20575	3	0.9985	-5.20574518188974,-6.64,-6.20574518188974	0.991	sp|Q9P281|BAHC1_HUMAN	KKKERQGLLGACRLSSPESEVKIKRRSVKAK
sp|Q96LL9|DJC30_HUMAN_98 103	R.ISQAYphosVVLGSphosATLRR.K	5.49315	1	0.9079	5.49315	0.667	sp|Q96LL9|DJC30_HUMAN	GSAEAAERFTRISQAYVVLGSATLRRKYDRG AERFTRISQAYVVLGSATLRRKYDRGLLSDE
sp|Q96LL9|DJC30_HUMAN_98 105	R.ISQAYphosVVLGSATphosLRR.K	5.49315	1	0.9888	5.49315	0.874	sp|Q96LL9|DJC30_HUMAN	GSAEAAERFTRISQAYVVLGSATLRRKYDRG RFTRISQAYVVLGSATLRRKYDRGLLSDEDL
sp|Q96N21|AP4AT_HUMAN_412 413_C	R.SPAPSSGMP(SS)phosPVPTPPPDASPIPAPGDPSEAEAR.L	5.49315	2	0.9962	5.49314850716383,5.49314850716383	0.646	sp|Q96N21|AP4AT_HUMAN	TPVSSRSPAPSSGMPSSPVPTPPPDASPIPA PVSSRSPAPSSGMPSSPVPTPPPDASPIPAP
sp|Q96N23|CFA54_HUMAN_74	K.NPLLASphosCEK.E	5.49315	1	0.9335	5.49315	1	sp|Q96N23|CFA54_HUMAN	AVFYGPLDAKNPLLASCEKEIQELLGFMRKK
sp|Q96N64|PWP2A_HUMAN_407 408 413 414_C	K.VSAQAN(TS)phosKAQL(ST)phosKK.V	5.49315	1	0.9449	5.49315	1.51	sp|Q96N64|PWP2A_HUMAN	AHSRGRVVKVSAQANTSKAQLSTKKVLQSKN HSRGRVVKVSAQANTSKAQLSTKKVLQSKNM VVKVSAQANTSKAQLSTKKVLQSKNMDHAKA VKVSAQANTSKAQLSTKKVLQSKNMDHAKAR
sp|Q96NJ6|ZFP3_HUMAN_294	K.HSSphosGLIR.H	5.49315	1	0.9888	5.49315	0.908	sp|Q96NJ6|ZFP3_HUMAN	RYHECNECGKAFKHSSGLIRHQKIHTGEKPY
sp|Q96P48|ARAP1_HUMAN_791	R.AVTphosPNGEIR.A	5.49315	1	0.9945	5.49315	1	sp|Q96P48|ARAP1_HUMAN	LGDGVLSYFENERAVTPNGEIRASEIVCLAV
sp|Q96PE3|INP4A_HUMAN_177 184	R.SAESDRVGNITVIGWQMEEKSphosDQRPPVTphosR.S	5.49315	1	0.9496	5.49315	0.509	sp|Q96PE3|INP4A_HUMAN	RVGNITVIGWQMEEKSDQRPPVTRSVDTVNG IGWQMEEKSDQRPPVTRSVDTVNGRMVLPVD
sp|Q96R06|SPAG5_HUMAN_199	R.FSEVAAVSEKPIFQESPSphosHLLEESPPNPCSEQLHCSK.E	5.49315	1	0.9759	5.49315	0.925	sp|Q96R06|SPAG5_HUMAN	EVAAVSEKPIFQESPSHLLEESPPNPCSEQL
sp|Q9UHB7|AFF4_HUMAN_1055	K.AVGMPSphosPVSPK.L	-6.20575	3	0.994	-6.20574518188974,-6.20574518188974,-0.198250645342812	0.986	sp|Q9UHB7|AFF4_HUMAN	QAPSPGLGSKAVGMPSPVSPKLSPGNSGNYS
sp|Q96RU8|TRIB1_HUMAN_61	R.LSECSSPPDYLSphosPPGSPCSPQPPPAAPGAGGGSGSAPGPSR.L	5.49315	1	0.9902	5.49315	0.453	sp|Q96RU8|TRIB1_HUMAN	KCPRLSECSSPPDYLSPPGSPCSPQPPPAAP
sp|Q96RY5|CRML_HUMAN_616	K.EAADLAPTGPSphosPRPGPGLLLDVCTK.D	5.49315	2	1	5.49314850716383,5.49314850716383	0.985	sp|Q96RY5|CRML_HUMAN	APVSKEAADLAPTGPSPRPGPGLLLDVCTKD
sp|Q96T17|MA7D2_HUMAN_325	R.LPALSphosGQDMPK.R	5.49315	1	0.9767	5.49315	1	sp|Q96T17|MA7D2_HUMAN	PPYPGSPVKYRLPALSGQDMPKRKAEKEKSN
sp|Q96T25|ZIC5_HUMAN_578	K.IHCKSphosPPPSPGPLGYSSVGTPVGAPLSPVLDPAR.S	5.49315	1	0.9552	5.49315	0.456	sp|Q96T25|ZIC5_HUMAN	THPSSLRKHMKIHCKSPPPSPGPLGYSSVGT
sp|Q96T58|MINT_HUMAN_3467	K.QPLFVPTTSGPSTphosPPGLVLPHTEFQPAPK.Q	5.49315	2	0.9952	5.49314850716383,5.49314850716383	0.941	sp|Q96T58|MINT_HUMAN	APKQPLFVPTTSGPSTPPGLVLPHTEFQPAP
sp|Q96TA1|NIBA2_HUMAN_638	K.QVVSVVQDEEVGLPFEASphosPESPPPASPDGVTEIR.G	5.49315	1	0.984	5.49315	0.402	sp|Q96TA1|NIBA2_HUMAN	VSVVQDEEVGLPFEASPESPPPASPDGVTEI
sp|P82094|TMF1_HUMAN_541 542_C	R.LN(SS)phosETADLLK.E	-5.79071	3	0.9996	-5.79070768261089,-5.79070768261089,-1.74631356325244	0.995	sp|P82094|TMF1_HUMAN	KEIKNIKEELATRLNSSETADLLKEKDEQIR EIKNIKEELATRLNSSETADLLKEKDEQIRG
sp|Q96TC7|RMD3_HUMAN_53 54_C	R.SQSLPNSLD(YT)phosQTSDPGR.H	5.49315	1	0.9181	5.49315	0.338	sp|Q96TC7|RMD3_HUMAN	TQRHGRSQSLPNSLDYTQTSDPGRHVMLLRA QRHGRSQSLPNSLDYTQTSDPGRHVMLLRAV
sp|Q99523|SORT_HUMAN_742	K.CTSphosNFLSPEKQNSK.S	5.49315	1	0.945	5.49315	0.91	sp|Q99523|SORT_HUMAN	VNPVREVKDLKKKCTSNFLSPEKQNSKSNSV
sp|Q99572|P2RX7_HUMAN_470	R.KEATPRSphosR.D	5.49315	1	0.9089	5.49315	0.979	sp|Q99572|P2RX7_HUMAN	QPEEIQLLRKEATPRSRDSPVWCQCGSCLPS
sp|Q99798|ACON_HUMAN_79	K.IVYGHLDDPASphosQEIER.G	5.49315	1	0.9322	5.49315	0.927	sp|Q99798|ACON_HUMAN	TLSEKIVYGHLDDPASQEIERGKSYLRLRPD
sp|Q9BQI5|SGIP1_HUMAN_580	K.GADPSphosKCIVK.L	5.49315	2	0.943	5.49314850716383,5.49314850716383	1	sp|Q9BQI5|SGIP1_HUMAN	AFTETVNAYFKGADPSKCIVKITGEMVLSFP
sp|Q9BR09|NEUL2_HUMAN_227 235 236_C	R.GLPAAQPLYphosAVVDVFA(ST)phosK.S	5.49315	1	0.9549	5.49315	1.192	sp|Q9BR09|NEUL2_HUMAN	DMGPSARGLPAAQPLYAVVDVFASTKSVRLV LPAAQPLYAVVDVFASTKSVRLVQLEYGLPS PAAQPLYAVVDVFASTKSVRLVQLEYGLPSL
sp|Q9BRK4|LZTS2_HUMAN_104 105_C	R.TESPPSP(SS)phosDVEDAR.E	5.49315	1	0.9989	5.49315	0.998	sp|Q9BRK4|LZTS2_HUMAN	TYINEDFRTESPPSPSSDVEDAREQRAHNAH YINEDFRTESPPSPSSDVEDAREQRAHNAHL
sp|Q9BTC0|DIDO1_HUMAN_1254 1255 1256_C	K.KPSKYPLCSADAAV(STT)phosPPGSPPPPPPLPEPPVLK.V	5.49315	2	0.9613	5.49314850716383,5.49314850716383	1.491	sp|Q9BTC0|DIDO1_HUMAN	KKPSKYPLCSADAAVSTTPPGSPPPPPPLPE KPSKYPLCSADAAVSTTPPGSPPPPPPLPEP PSKYPLCSADAAVSTTPPGSPPPPPPLPEPP
sp|Q9BXR0|TGT_HUMAN_6 12	-.MAGAATphosQASLESphosAPR.L	5.49315	1	0.9617	5.49315	0.693	sp|Q9BXR0|TGT_HUMAN	__________MAGAATQASLESAPRIMRLVA ____MAGAATQASLESAPRIMRLVAECSRSR
sp|Q9H307|PININ_HUMAN_48	R.LLALSphosGPGGGR.G	-5.79071	5	0.9992	-6.64,-5.79070768261089,-3.20574518188974,-6.20574518188974,-3.46877958772353	1	sp|Q9H307|PININ_HUMAN	DPNDVRPIQARLLALSGPGGGRGRGSLLLRR
sp|Q9BYG3|MK67I_HUMAN_223 238	K.KVSGTLDTphosPEKTVDSQGPTPVCTphosPTFLER.R	5.49315	1	0.9781	5.49315	0.57	sp|Q9BYG3|MK67I_HUMAN	QVLRKKKKKVSGTLDTPEKTVDSQGPTPVCT TPEKTVDSQGPTPVCTPTFLERRKSQVAELN
sp|Q9BYJ9|YTHD1_HUMAN_291	K.APVPQQAPSphosPQAAPQPQQVAQPLPAQPPALAQPQYQSPQQPPQTR.W	5.49315	1	1	5.49315	0.995	sp|Q9BYJ9|YTHD1_HUMAN	NKGPVPKAPVPQQAPSPQAAPQPQQVAQPLP
sp|Q9BYX2|TBD2A_HUMAN_436	K.VTQDFTHPPDQSphosPLRPDAANR.D	5.49315	1	0.9998	5.49315	0.819	sp|Q9BYX2|TBD2A_HUMAN	LSEKVTQDFTHPPDQSPLRPDAANRDFLSQQ
sp|Q9BZE9|ASPC1_HUMAN_246	R.APAAAPFVPFSphosGGGQR.L	5.49315	1	0.9421	5.49315	1	sp|Q9BZE9|ASPC1_HUMAN	KQSTRAPAAAPFVPFSGGGQRLGGPPGPTRP
sp|Q96FZ2|HMCES_HUMAN_295	R.MLQWLATKSphosPK.K	-5.63039	4	1	-6.64,-4.62078268116858,-6.64,-2.88381708700237	0.862	sp|Q96FZ2|HMCES_HUMAN	ASGSSQRMLQWLATKSPKKEDSKTPQKEESD
sp|Q9C0E8|LNP_HUMAN_182 194	R.NLSPTPASphosPNQGPPPQVPVSphosPGPPK.D	5.49315	2	1	5.49314850716383,5.49314850716383	0.906	sp|Q9C0E8|LNP_HUMAN	RQRTAAQRNLSPTPASPNQGPPPQVPVSPGP TPASPNQGPPPQVPVSPGPPKDSSAPGGPPE
sp|P46821|MAP1B_HUMAN_704	K.KETphosPPKEVK.K	-5.46878	7	0.9996	-6.20574518188974,-5.46877958772353,-0.0492406962097456,-5.46877958772353,-5.79070768261089,0.433293991587212,-6.64	1	sp|P46821|MAP1B_HUMAN	KKEEKKEPKKEVKKETPPKEVKKEVKKEEKK
sp|Q9C0F0|ASXL3_HUMAN_1084 1096	R.EAAAAAAVAAAASIVSphosGAMGSPGEGGKTphosR.T	5.49315	1	0.9607	5.49315	0.726	sp|Q9C0F0|ASXL3_HUMAN	EAAAAAAVAAAASIVSGAMGSPGEGGKTRTL SIVSGAMGSPGEGGKTRTLAHIKEQTKAKLF
sp|Q9C0J8|WDR33_HUMAN_3	-.MATphosEIGSPPR.F	5.49315	1	0.9055	5.49315	0.577	sp|Q9C0J8|WDR33_HUMAN	_____________MATEIGSPPRFFHMPRFQ
sp|Q9GZU1|MCLN1_HUMAN_34	R.LLTPNPGYGTQAGPSPAPPTphosPPEEEDLR.R	5.49315	1	1	5.49315	0.798	sp|Q9GZU1|MCLN1_HUMAN	NPGYGTQAGPSPAPPTPPEEEDLRRRLKYFF
sp|Q9H0W8|SMG9_HUMAN_118	R.EEGKGPVAVTGASTphosPEGTAPPPPAAPAPPK.G	5.49315	1	1	5.49315	0.927	sp|Q9H0W8|SMG9_HUMAN	PREEGKGPVAVTGASTPEGTAPPPPAAPAPP
sp|Q9H116|GZF1_HUMAN_175	R.ASVATDGPHPSphosGLTDSLDYPGER.A	5.49315	1	0.9376	5.49315	0.332	sp|Q9H116|GZF1_HUMAN	APAPRASVATDGPHPSGLTDSLDYPGERASN
sp|Q5T7W0|ZN618_HUMAN_216	R.DLHAVDVFSphosVEGAPENR.A	-5.46878	5	1	-5.46877958772353,-5.79070768261089,2.39788116309646,-5.46877958772353,-5.46877958772353	1	sp|Q5T7W0|ZN618_HUMAN	SCFQEHRDLHAVDVFSVEGAPENRADPFDQG
sp|Q9H211|CDT1_HUMAN_402	R.SAAPSSPGSPRPALPATphosPPATPPAASPSALK.G	5.49315	1	0.9886	5.49315	0.996	sp|Q9H211|CDT1_HUMAN	AAPSSPGSPRPALPATPPATPPAASPSALKG
sp|Q9H211|CDT1_HUMAN_411	R.SAAPSSPGSPRPALPATPPATPPAASphosPSALK.G	5.49315	1	1	5.49315	0.862	sp|Q9H211|CDT1_HUMAN	RPALPATPPATPPAASPSALKGVSQDLLERI
sp|Q9H4B4|PLK3_HUMAN_408 409_C	R.TSVGHQDARPEAPAASGPAPVSLVETAPED(SS)phosPR.G	5.49315	1	1	5.49315	0.998	sp|Q9H4B4|PLK3_HUMAN	SGPAPVSLVETAPEDSSPRGTLASSGDGFEE GPAPVSLVETAPEDSSPRGTLASSGDGFEEG
sp|Q9H4G0|E41L1_HUMAN_544	R.LPSSPASphosPSPK.G	5.49315	1	0.9714	5.49315	0.862	sp|Q9H4G0|E41L1_HUMAN	DRDWERERRLPSSPASPSPKGTPEKANERAG
sp|Q9H869|YYAP1_HUMAN_543	R.TSFPLSphosESQTLLSSAPVPK.V	5.49315	1	0.9669	5.49315	0.424	sp|Q9H869|YYAP1_HUMAN	ALPAMPPEARTSFPLSESQTLLSSAPVPKVM
sp|Q9HBH9|MKNK2_HUMAN_220	R.DLKPENILCEHPNQVSphosPVK.L	5.49315	1	1	5.49315	1	sp|Q9HBH9|MKNK2_HUMAN	DLKPENILCEHPNQVSPVKICDFDLGSGIKL
sp|Q9UGL1|KDM5B_HUMAN_986	R.HSphosLNSLATAVK.E	-5.46878	5	1	-5.46877958772353,-6.64,-5.46877958772353,-5.46877958772353,-3.88381708700237	0.99	sp|Q9UGL1|KDM5B_HUMAN	WDDKAKSLLKARPRHSLNSLATAVKEIEEIP
sp|Q9HD67|MYO10_HUMAN_1882 1883_C	R.R(TS)phosFLEGTLRR.S	5.49315	1	0.9942	5.49315	0.994	sp|Q9HD67|MYO10_HUMAN	STKTFTPCERLEKRRTSFLEGTLRRSFRTGS TKTFTPCERLEKRRTSFLEGTLRRSFRTGSV
sp|Q8WUM9|S20A1_HUMAN_335	R.ERLPSphosVDLK.E	-5.38703	4	0.9935	-0.154083062067244,-6.20574518188974,-4.98335276055329,-5.79070768261089	1	sp|Q8WUM9|S20A1_HUMAN	KLGDLEEAPERERLPSVDLKEETSIDSTVNG
sp|Q9NQU5|PAK6_HUMAN_165	K.QMPWPEPQSphosPR.V	5.49315	2	0.9996	5.49314850716383,5.49314850716383	1	sp|Q9NQU5|PAK6_HUMAN	GTPAGHKQMPWPEPQSPRVLPNGLAAKAQSL
sp|P63208|SKP1_HUMAN_131	K.GKTphosPEEIR.K	-5.22607	4	0.9973	-0.433155677992809,-4.98335276055329,-5.46877958772353,-6.64	1	sp|P63208|SKP1_HUMAN	LDVTCKTVANMIKGKTPEEIRKTFNIKNDFT
sp|Q9NTI5|PDS5B_HUMAN_1140	K.TTNVLGAVNKPLSSphosAGK.Q	5.49315	1	1	5.49315	0.909	sp|Q9NTI5|PDS5B_HUMAN	PKTTNVLGAVNKPLSSAGKQSQTKSSRMETV
sp|Q9NU22|MDN1_HUMAN_5094	R.KNTphosQSFK.R	5.49315	1	0.9405	5.49315	0.5	sp|Q9NU22|MDN1_HUMAN	NFIAQLASQKHTRKNTQSFKRKPGQADNERS
sp|Q9NW07|ZN358_HUMAN_146	K.VDPISSGLTATPQVLATSPAVLPAPASphosPPRPFSCPDCGR.A	5.49315	1	0.9986	5.49315	0.992	sp|Q9NW07|ZN358_HUMAN	PQVLATSPAVLPAPASPPRPFSCPDCGRAFR
sp|Q9NW08|RPC2_HUMAN_382	K.KFNSphosEMKK.L	5.49315	1	0.9574	5.49315	1	sp|Q9NW08|RPC2_HUMAN	QLLSLLFEDLFKKFNSEMKKIADQVIPKQRA
sp|Q9NWH9|SLTM_HUMAN_1021	R.GSGSphosGFKPFK.G	5.49315	1	0.987	5.49315	0.822	sp|Q9NWH9|SLTM_HUMAN	RIVQISGNSMPRGSGSGFKPFKGGPPRRF__
sp|Q9NWH9|SLTM_HUMAN_533 536 537_C	K.DEKNDNGASphosGQ(TS)phosESIK.K	5.49315	1	0.9802	5.49315	0.494	sp|Q9NWH9|SLTM_HUMAN	TKKIEGKDEKNDNGASGQTSESIKKSEEKKR IEGKDEKNDNGASGQTSESIKKSEEKKRISS EGKDEKNDNGASGQTSESIKKSEEKKRISSK
sp|Q9NWV8|BABA1_HUMAN_44	R.AVGAQASphosVGSRSEGEGEAASADDGSLNTSGAGPK.S	5.49315	1	0.9508	5.49315	0.488	sp|Q9NWV8|BABA1_HUMAN	SNPEGAEDRAVGAQASVGSRSEGEGEAASAD
sp|Q9NXL9|MCM9_HUMAN_643	K.LELQSphosLLSEELR.R	5.49315	1	0.9344	5.49315	0.86	sp|Q9NXL9|MCM9_HUMAN	YQRQCELILEKLELQSLLSEELRRLERLQNQ
sp|Q9NYB5|SO1C1_HUMAN_16	K.TSphosVQPVGRPSFK.T	5.49315	1	0.9724	5.49315	0.902	sp|Q9NYB5|SO1C1_HUMAN	MDTSSKENIQLFCKTSVQPVGRPSFKTEYPS
sp|Q9NZ32|ARP10_HUMAN_9	M.PLYEGLGSphosGGEK.T	5.49315	1	0.9282	5.49315	0.809	sp|Q9NZ32|ARP10_HUMAN	_______MPLYEGLGSGGEKTAVVIDLGEAF
sp|Q9NZJ0|DTL_HUMAN_443 444 446 447_C	K.CNPSN(SS)phosP(SS)phosAACAPSCAGDLPLPSNTPTFSIK.T	5.49315	1	0.9952	5.49315	0.4	sp|Q9NZJ0|DTL_HUMAN	STPAKAPRAKCNPSNSSPSSAACAPSCAGDL TPAKAPRAKCNPSNSSPSSAACAPSCAGDLP AKAPRAKCNPSNSSPSSAACAPSCAGDLPLP KAPRAKCNPSNSSPSSAACAPSCAGDLPLPS
sp|Q15424|SAFB1_HUMAN_55	R.NVDSSGNKSphosVLMER.L	-5.20575	3	1	-5.20574518188974,-5.20574518188974,-5.79070768261089	0.99	sp|Q15424|SAFB1_HUMAN	RAELRKRNVDSSGNKSVLMERLKKAIEDEGG
sp|O95239|KIF4A_HUMAN_953	K.QLEESVSphosEKEQQLLSTLK.C	-4.79071	3	0.9999	-4.98335276055329,-4.79070768261089,-4.0902679644698	0.906	sp|O95239|KIF4A_HUMAN	LQQSQMAEKQLEESVSEKEQQLLSTLKCQDE
sp|Q9P206|K1522_HUMAN_647	R.SPNPAAPALAAPAVVPGPVSTTDASPQSphosPPTPQTTLTPLQESPVISK.D	5.49315	1	0.9815	5.49315	0.939	sp|Q9P206|K1522_HUMAN	AVVPGPVSTTDASPQSPPTPQTTLTPLQESP
sp|O95758|PTBP3_HUMAN_58	R.DRPPCSPSphosR.V	-4.79071	3	0.9854	-4.98335276055329,-4.79070768261089,-4.79070768261089	0.529	sp|O95758|PTBP3_HUMAN	NDSKKFKRDRPPCSPSRVLHLRKIPCDVTEA
sp|Q9P266|JCAD_HUMAN_400	K.AGASGQPPSGPPGTGNEYGVSphosPR.L	5.49315	1	1	5.49315	0.727	sp|Q9P266|JCAD_HUMAN	QPPSGPPGTGNEYGVSPRLPQGLPAHPRPVT
sp|Q9P275|UBP36_HUMAN_667 682	K.LKSphosPVLSNTTTEPASTMSphosPPPAK.K	5.49315	2	0.9888	5.49314850716383,5.49314850716383	0.989	sp|Q9P275|UBP36_HUMAN	KTPPSGADSKTVKLKSPVLSNTTTEPASTMS SPVLSNTTTEPASTMSPPPAKKLALSAKKAS
sp|O95817|BAG3_HUMAN_285	R.SSTphosPLHSPSPIR.V	-4.79071	3	1	-3.88381708700237,-4.79070768261089,-5.79070768261089	0.99	sp|O95817|BAG3_HUMAN	VQGASSREGSPARSSTPLHSPSPIRVHTVVD
sp|Q9P281|BAHC1_HUMAN_1501	K.HSSSLPAPRPTphosGPLPR.S	5.49315	1	0.9149	5.49315	0.878	sp|Q9P281|BAHC1_HUMAN	PRKRKHSSSLPAPRPTGPLPRSDGKKVKAVR
sp|Q9P2B2|FPRP_HUMAN_244 245_C	R.ALSADQG(SY)phosR.C	5.49315	1	0.9252	5.49315	0.97	sp|Q9P2B2|FPRP_HUMAN	AYRLSVSRALSADQGSYRCIVSEWIAEQGNW YRLSVSRALSADQGSYRCIVSEWIAEQGNWQ
sp|Q9P2K8|E2AK4_HUMAN_205	R.LEIASphosLSNQDHTSK.K	5.49315	1	0.9992	5.49315	0.944	sp|Q9P2K8|E2AK4_HUMAN	KKRKEMAKQERLEIASLSNQDHTSKKDPGGH
sp|Q9P2P1|NYNRI_HUMAN_660	K.APAASphosKAPAAPK.V	5.49315	1	0.9049	5.49315	1	sp|Q9P2P1|NYNRI_HUMAN	AQAGPAATVSKAPAASKAPAAPKVPVTPRVS
sp|Q9UFC0|LRWD1_HUMAN_251 253	R.ACASphosPSphosAQVEGSPVAGSDGSQPAVK.L	5.49315	1	0.9953	5.49315	0.666	sp|Q9UFC0|LRWD1_HUMAN	DDVPLSLSPSKRACASPSAQVEGSPVAGSDG VPLSLSPSKRACASPSAQVEGSPVAGSDGSQ
sp|Q9UHX1|PUF60_HUMAN_406	N.PILASphosPPTLGLLEPK.K	5.49315	1	1	5.49315	0.991	sp|Q9UHX1|PUF60_HUMAN	PVTIPSVGVVNPILASPPTLGLLEPKKEKEE
sp|Q9UHY1|NRBP_HUMAN_431	R.NGIYPLTAFGLPRPQQPQQEEVTSPVVPPSVKTphosPTPEPAEVETR.K	5.49315	1	0.9587	5.49315	0.575	sp|Q9UHY1|NRBP_HUMAN	QQEEVTSPVVPPSVKTPTPEPAEVETRKVVL
sp|Q9UIL8|PHF11_HUMAN_92 97	R.SphosFDVESphosVK.K	5.49315	1	0.9784	5.49315	1	sp|Q9UIL8|PHF11_HUMAN	GLVECEDQDPLNPDRSFDVESVKKEIQRGRK EDQDPLNPDRSFDVESVKKEIQRGRKLKCKF
sp|Q9UJX4|APC5_HUMAN_217	K.QAEFFLSphosQQASLLKNDETK.A	5.49315	1	0.9998	5.49315	0.499	sp|Q9UJX4|APC5_HUMAN	SCSGPLSQKQAEFFLSQQASLLKNDETKALT
sp|Q9UKK3|PARP4_HUMAN_1710 1711_C	K.QLLGLQPI(ST)phosVSPLHR.V	5.49315	1	0.9996	5.49315	0.632	sp|Q9UKK3|PARP4_HUMAN	DWDSATKQLLGLQPISTVSPLHRVLHYSQG_ WDSATKQLLGLQPISTVSPLHRVLHYSQG__
sp|Q9UL15|BAG5_HUMAN_436 437	R.LAQNILSphosYphosLDLK.S	5.49315	1	0.9559	5.49315	1	sp|Q9UL15|BAG5_HUMAN	KAARKQAVRLAQNILSYLDLKSDEWEY____ AARKQAVRLAQNILSYLDLKSDEWEY_____
sp|Q9UL68|MYT1L_HUMAN_969	K.YphosASHRSASGCPLAAK.R	5.49315	1	0.9629	5.49315	0.254	sp|Q9UL68|MYT1L_HUMAN	CPVPGCDGQGHITGKYASHRSASGCPLAAKR
sp|Q9ULE6|PALD_HUMAN_533	K.ALGSILAYLTphosDAK.R	5.49315	1	0.9576	5.49315	0.984	sp|Q9ULE6|PALD_HUMAN	AQPSAKALGSILAYLTDAKRRLRKVVWVSLR
sp|Q96L50|LLR1_HUMAN_322 326 327_C	K.LQAPLTphosLLE(SS)phosAR.T	-4.79071	3	0.9941	-6.64,-4.79070768261089,-4.0902679644698	1.328	sp|Q96L50|LLR1_HUMAN	EQPKVLPVIKLQAPLTLLESSARTILHNRIP VLPVIKLQAPLTLLESSARTILHNRIPYGSH LPVIKLQAPLTLLESSARTILHNRIPYGSHI
sp|Q9ULT8|HECD1_HUMAN_951	K.TAFSphosENEDDESRPAVALIR.K	5.49315	1	0.9999	5.49315	0.965	sp|Q9ULT8|HECD1_HUMAN	CSQLVERINVFKTAFSENEDDESRPAVALIR
sp|Q9UMN6|KMT2B_HUMAN_496	R.AGPEGTSPPTphosPTPSTATGGPPEDSPTVAPK.S	5.49315	1	0.9591	5.49315	0.481	sp|Q9UMN6|KMT2B_HUMAN	EREAARAGPEGTSPPTPTPSTATGGPPEDSP
sp|Q9UQ35|SRRM2_HUMAN_746	R.SNSSphosPEMK.K	5.49315	1	0.9951	5.49315	0.958	sp|Q9UQ35|SRRM2_HUMAN	KNKSRTSQRRSRSNSSPEMKKSRISSRRSRS
sp|Q9UQB8|BAIP2_HUMAN_364 365 366_C	R.(SSS)phosMAAGLER.N	5.49315	1	0.9627	5.49315	1	sp|Q9UQB8|BAIP2_HUMAN	PKNSYATTENKTLPRSSSMAAGLERNGRMRV KNSYATTENKTLPRSSSMAAGLERNGRMRVK NSYATTENKTLPRSSSMAAGLERNGRMRVKA
sp|Q9Y2E4|DIP2C_HUMAN_264	K.IQQLVNTphosLK.R	5.49315	1	0.9781	5.49315	1	sp|Q9Y2E4|DIP2C_HUMAN	PVSSRVSAKIQQLVNTLKRPKRPPLREFFVD
sp|Q9Y2F5|ICE1_HUMAN_1642	R.QEVGPPLPPLLAPLIATphosPPR.T	5.49315	1	0.9995	5.49315	1	sp|Q9Y2F5|ICE1_HUMAN	EVGPPLPPLLAPLIATPPRTSQPLSPLISSS
sp|Q9Y2G1|MYRF_HUMAN_147 148_C	K.APYAPGTLPDSPPDSGSEA(YS)phosPQQVNEPHLLR.T	5.49315	1	0.972	5.49315	0.628	sp|Q9Y2G1|MYRF_HUMAN	PGTLPDSPPDSGSEAYSPQQVNEPHLLRTIT GTLPDSPPDSGSEAYSPQQVNEPHLLRTITP
sp|Q9Y2U8|MAN1_HUMAN_883	R.FPQALTSNTphosPLKPSNK.H	5.49315	1	1	5.49315	0.987	sp|Q9Y2U8|MAN1_HUMAN	LDRYHHRFPQALTSNTPLKPSNKHMNSMSHL
sp|Q96FZ2|HMCES_HUMAN_293	R.MLQWLATphosKSPK.K	-4.62078	3	1	-4.62078268116858,-4.79070768261089,-3.79070768261089	0.575	sp|Q96FZ2|HMCES_HUMAN	LRASGSSQRMLQWLATKSPKKEDSKTPQKEE
sp|Q9Y2X9|ZN281_HUMAN_785	K.NLETSSAFQSSSphosQK.L	5.49315	1	0.9989	5.49315	0.977	sp|Q9Y2X9|ZN281_HUMAN	DSQKNLETSSAFQSSSQKLTSQKEQKNLESS
sp|Q9Y4C1|KDM3A_HUMAN_447	K.HLEHAPSPSphosDVSNAPEVK.A	5.49315	1	0.9984	5.49315	0.503	sp|Q9Y4C1|KDM3A_HUMAN	NPPELQKHLEHAPSPSDVSNAPEVKAGVNSD
sp|O15294|OGT1_HUMAN_1004 1009	R.ISSphosPLFNTphosK.Q	-4.46878	3	0.9888	-6.64,-4.46877958772353,-3.14685149283617	0.992	sp|O15294|OGT1_HUMAN	YLKKVRGKVWKQRISSPLFNTKQYTMELERL RGKVWKQRISSPLFNTKQYTMELERLYLQMW
sp|Q9Y4W2|LAS1L_HUMAN_74	R.ITphosVWRSRSGNELPLAVASTADLIR.C	5.49315	2	0.9197	5.49314850716383,5.49314850716383	0.807	sp|Q9Y4W2|LAS1L_HUMAN	FCDDHKLQRYALNRITVWRSRSGNELPLAVA
sp|Q9Y5W3|KLF2_HUMAN_177	R.GPGGRPPPPPDTPPLSphosPDGPAR.L	5.49315	2	1	5.49314850716383,5.49314850716383	0.888	sp|Q9Y5W3|KLF2_HUMAN	GPGGRPPPPPDTPPLSPDGPARLPAPGPRAS
sp|Q9Y6H1|CHCH2_HUMAN_41	R.AAPRPAPVAQPPAAAPPSphosAVGSSAAAPR.Q	5.49315	1	1	5.49315	0.691	sp|Q9Y6H1|CHCH2_HUMAN	PRPAPVAQPPAAAPPSAVGSSAAAPRQPGLM
tr|A0A0A0MS94|A0A0A0MS94_HUMAN_1367	K.IDAITphosVR.G	5.49315	1	0.9757	5.49315	1	tr|A0A0A0MS94|A0A0A0MS94_HUMAN	YTSTQAKALFKIDAITVRGWGQGAPFLPI__
tr|A0A0G2JPP5|A0A0G2JPP5_HUMAN_1558 1559 1560 1561_C	R.LAEAPSPAPTPSPTPVEDLGPQ(TSTS)phosPGRLPLSGK.K	5.49315	1	0.9765	5.49315	0.989	tr|A0A0G2JPP5|A0A0G2JPP5_HUMAN	APTPSPTPVEDLGPQTSTSPGRLPLSGKKFD PTPSPTPVEDLGPQTSTSPGRLPLSGKKFDY TPSPTPVEDLGPQTSTSPGRLPLSGKKFDYR PSPTPVEDLGPQTSTSPGRLPLSGKKFDYRA
tr|A0A0U1RQK4|A0A0U1RQK4_HUMAN_834 838	R.TphosQPATphosEPPR.L	5.49315	1	0.9753	5.49315	1	tr|A0A0U1RQK4|A0A0U1RQK4_HUMAN	HIPPLNAPSVQAARRTQPATEPPRITVQIPV LNAPSVQAARRTQPATEPPRITVQIPVVHEM
tr|A0A1B0GW07|A0A1B0GW07_HUMAN_105	R.KRTTPVGSVSphosDVQSR.A	5.49315	2	0.9972	5.49314850716383,5.49314850716383	0.982	tr|A0A1B0GW07|A0A1B0GW07_HUMAN	RKSPRRKRTTPVGSVSDVQSRALHFTPAFMR
tr|A0A1P0AZG4|A0A1P0AZG4_HUMAN_400	R.EESPQCSENQSSphosPMGLEPPMSLGK.A	5.49315	1	0.9614	5.49315	0.986	tr|A0A1P0AZG4|A0A1P0AZG4_HUMAN	IVSREESPQCSENQSSPMGLEPPMSLGKAED
tr|A0A3B3IS96|A0A3B3IS96_HUMAN_71 72_C	K.NAGTMPVLF(TT)phosIKPGPTHR.L	5.49315	1	0.9703	5.49315	1.786	tr|A0A3B3IS96|A0A3B3IS96_HUMAN	KTVSFKNAGTMPVLFTTIKPGPTHRLERGD_ TVSFKNAGTMPVLFTTIKPGPTHRLERGD__
sp|Q96FF7|MISP3_HUMAN_208	R.KVSphosENGLEQEER.K	-4.33726	4	1	-3.20574518188974,-5.79070768261089,-2.26714572655388,-5.46877958772353	1	sp|Q96FF7|MISP3_HUMAN	GDGKLVVIWPPRRKVSENGLEQEERKP____
sp|Q96PU5|NED4L_HUMAN_342	R.SCSphosVTDAVAEQGHLPPPSAPAGR.A	-4.33726	4	0.9999	-4.20574518188974,-4.79070768261089,-2.62078268116858,-4.46877958772353	0.99	sp|Q96PU5|NED4L_HUMAN	SSLIQREPSSRLRSCSVTDAVAEQGHLPPPS
sp|Q96P11|NSUN5_HUMAN_167	R.ASSphosLDDLR.A	-4.33128	3	0.996	-4.3312760639736,-4.3312760639736,-5.20574518188974	0.992	sp|Q96P11|NSUN5_HUMAN	DYFKRQGFSYQGRASSLDDLRALKGKHFLLD
tr|C9J155|C9J155_HUMAN_147	R.DILDAQRWQEYphosR.D	5.49315	1	0.9806	5.49315	1	tr|C9J155|C9J155_HUMAN	DKKARDILDAQRWQEYRDRHHRPHHPADVPR
tr|E7ESJ3|E7ESJ3_HUMAN_505	K.NIGNEQAEESphosPER.Y	5.49315	1	1	5.49315	1	tr|E7ESJ3|E7ESJ3_HUMAN	ADGKEKNIGNEQAEESPERYLHLKPTIEMKD
tr|E7EWN3|E7EWN3_HUMAN_70 74	R.GLPYADHNYGAPPPPTphosPPASphosPPVQTIIPR.S	5.49315	2	0.9967	5.49314850716383,5.49314850716383	0.996	tr|E7EWN3|E7EWN3_HUMAN	GLPYADHNYGAPPPPTPPASPPVQTIIPRSD ADHNYGAPPPPTPPASPPVQTIIPRSDLNGL
tr|F6XHT0|F6XHT0_HUMAN_84	R.GPSphosPPPMAGGGR.-	5.49315	1	0.9219	5.49315	1	tr|F6XHT0|F6XHT0_HUMAN	NPPRRMGRINHLRGPSPPPMAGGGR______
tr|F8VXH1|F8VXH1_HUMAN_30 31_C	R.VEILSEGNENL(SS)phosWR.R	5.49315	2	0.9978	5.49314850716383,5.49314850716383	0.998	tr|F8VXH1|F8VXH1_HUMAN	LVRRVEILSEGNENLSSWRRTLRISVKSGRG VRRVEILSEGNENLSSWRRTLRISVKSGRGL
tr|F8W9U4|F8W9U4_HUMAN_586 590	K.KPTphosADLSphosRPK.S	5.49315	1	0.9827	5.49315	1	tr|F8W9U4|F8W9U4_HUMAN	GPSSRSPSTLLPKKPTADLSRPKSTSTSSMK RSPSTLLPKKPTADLSRPKSTSTSSMKKTTT
sp|Q9NZM1|MYOF_HUMAN_1915	R.HTIIPAKSphosPEK.C	-4.33128	3	0.9976	-2.03582018044742,-4.3312760639736,-5.20574518188974	0.998	sp|Q9NZM1|MYOF_HUMAN	GFLELDLRHTIIPAKSPEKCRLDMIPDLKAM
tr|H0Y542|H0Y542_HUMAN_299	K.KVVCESPVEIIKSphosK.E	5.49315	1	0.9225	5.49315	0.996	tr|H0Y542|H0Y542_HUMAN	FWKKVVCESPVEIIKSKEVESALQTVDLNEG
sp|A6NHR9|SMHD1_HUMAN_1974	K.CNDSLRHSphosPK.V	-4.20575	3	0.9981	-1.43315567799281,-4.20574518188974,-6.20574518188974	0.997	sp|A6NHR9|SMHD1_HUMAN	LGMTPIRKCNDSLRHSPKVETTDCPVPPKRM
tr|H0YL26|H0YL26_HUMAN_62	K.SphosQVPMIALQGTNQQIK.A	5.49315	1	0.9801	5.49315	0.903	tr|H0YL26|H0YL26_HUMAN	EKACKYREATCSHCKSQVPMIALQGTNQQIK
tr|J3KTM5|J3KTM5_HUMAN_105	R.IPESELGSphosPTLTSAQK.L	5.49315	1	0.9962	5.49315	0.985	tr|J3KTM5|J3KTM5_HUMAN	AKFVESPRIPESELGSPTLTSAQKLDVDAYC
tr|K7ELQ4|K7ELQ4_HUMAN_97	K.KAAAGPLDMSphosLPSTPDIK.L	5.49315	2	0.9999	5.49314850716383,5.49314850716383	0.994	tr|K7ELQ4|K7ELQ4_HUMAN	ADEDEKKAAAGPLDMSLPSTPDIKIKEEEPV
tr|Q6ZRQ1|Q6ZRQ1_HUMAN_560 561 563_C	K.CQ(SS)phosDSphosESR.S	5.49315	1	0.994	5.49315	1.5	tr|Q6ZRQ1|Q6ZRQ1_HUMAN	STNPSCSSTIISKCQSSDSESRSSHQSQSRS TNPSCSSTIISKCQSSDSESRSSHQSQSRSQ PSCSSTIISKCQSSDSESRSSHQSQSRSQSK
sp|Q9BWH6|RPAP1_HUMAN_72	R.DVVMLDNLPDLPPALVPSphosPPKR.A	5.48251	1	1	5.48251	1	sp|Q9BWH6|RPAP1_HUMAN	VMLDNLPDLPPALVPSPPKRARPSPGHCLPE
sp|P53992|SC24C_HUMAN_961	K.SPVESphosTTEPPAVR.A	5.4627	1	0.9997	5.4627	0.959	sp|P53992|SC24C_HUMAN	FFYPRLLPLTKSPVESTTEPPAVRASEERLS
sp|Q9NPI6|DCP1A_HUMAN_309 310 311 315 319_C	K.HAP(TYT)phosIPLSphosPVLSphosPTLPAEAPTAQVPPSLPR.N	5.46092	1	0.9928	5.46092	0.723	sp|Q9NPI6|DCP1A_HUMAN	ITPASITQSNEKHAPTYTIPLSPVLSPTLPA TPASITQSNEKHAPTYTIPLSPVLSPTLPAE PASITQSNEKHAPTYTIPLSPVLSPTLPAEA TQSNEKHAPTYTIPLSPVLSPTLPAEAPTAQ EKHAPTYTIPLSPVLSPTLPAEAPTAQVPPS
sp|Q9Y490|TLN1_HUMAN_1201	R.CVSphosCLPGQR.D	5.44218	2	0.9992	5.49314850716383,5.39122100990168	1	sp|Q9Y490|TLN1_HUMAN	AQVAKAVTQALNRCVSCLPGQRDVDNALRAV
sp|O95402|MED26_HUMAN_322	K.GSVPSPSPRPQALDATQVPSPLPLAQPSphosTPPVR.R	5.44036	1	1	5.44036	0.942	sp|O95402|MED26_HUMAN	LDATQVPSPLPLAQPSTPPVRRLELLPSAES
sp|Q8N3E9|PLCD3_HUMAN_37	R.RPPEEPPVAAQVAAQVAAPVALPSPPTphosPSDGGTK.R	5.4192	1	1	5.4192	0.974	sp|Q8N3E9|PLCD3_HUMAN	VAAQVAAPVALPSPPTPSDGGTKRPGLRALK
sp|Q12802|AKP13_HUMAN_403	R.KGEEVEPAPIVDSGTVSDQDSCLQSphosLPDCGVK.G	5.4111	2	0.9987	5.49314850716383,5.32904402959053	0.948	sp|Q12802|AKP13_HUMAN	IVDSGTVSDQDSCLQSLPDCGVKGTEGLSSC
sp|P06748|NPM_HUMAN_67	K.DELHIVEAEAMNYphosEGSPIKVTLATLK.M	-4.18231	4	0.9989	-6.64,-6.64,-1.72461849215312,-0.146851492836168	0.5	sp|P06748|NPM_HUMAN	GAKDELHIVEAEAMNYEGSPIKVTLATLKMS
sp|Q52LW3|RHG29_HUMAN_1185	R.GNEEKPASphosPSAAVPPGTDHDPHGLVVK.S	5.40663	2	1	5.32010184428776,5.49314850716383	0.5	sp|Q52LW3|RHG29_HUMAN	HAPIISIRGNEEKPASPSAAVPPGTDHDPHG
sp|P78332|RBM6_HUMAN_17	R.TGPFRGSphosQEER.F	-4.15731	4	0.9931	-4.98335276055329,-2.0902679644698,-4.98335276055329,-3.3312760639736	0.995	sp|P78332|RBM6_HUMAN	WGDSRPANRTGPFRGSQEERFAPGWNRDYPP
sp|P49327|FAS_HUMAN_286	R.SLYQSAGVAPESphosFEYIEAHGTGTK.V	-4.12974	4	0.9986	-5.46877958772353,-0.459790804496275,-3.79070768261089,-4.46877958772353	0.996	sp|P49327|FAS_HUMAN	QLIRSLYQSAGVAPESFEYIEAHGTGTKVGD
sp|O75167|PHAR2_HUMAN_180 184	K.SPVPPKGATphosAGASphosHK.G	5.39989	1	0.9178	5.39989	0.991	sp|O75167|PHAR2_HUMAN	PKPKPKKSPVPPKGATAGASHKGDEVPPIKK PKKSPVPPKGATAGASHKGDEVPPIKKNTKA
sp|Q13247|SRSF6_HUMAN_119	R.LIVENLSSphosR.C	5.38811	1	0.9942	5.38811	0.917	sp|Q13247|SRSF6_HUMAN	PPVRTEYRLIVENLSSRCSWQDLKDFMRQAG
sp|Q9BQG0|MBB1A_HUMAN_1243 1244_C	K.SPAPGAPTRSP(ST)phosPAK.S	5.38718	1	0.9926	5.38718	0.589	sp|Q9BQG0|MBB1A_HUMAN	PTTKSPAPGAPTRSPSTPAKSPKLQKKNQKP TTKSPAPGAPTRSPSTPAKSPKLQKKNQKPS
sp|Q8WZ42|TITIN_HUMAN_20366	K.RETSRPNWAQVSphosATVPITSCSVEK.L	5.38391	1	0.9628	5.38391	0.993	sp|Q8WZ42|TITIN_HUMAN	IVDKRETSRPNWAQVSATVPITSCSVEKLIE
sp|P41250|GARS_HUMAN_500	K.TVNVVQFEPSphosK.G	5.36838	1	0.9216	5.36838	0.996	sp|P41250|GARS_HUMAN	PLKEPKTVNVVQFEPSKGAIGKAYKKDAKLV
sp|O14646|CHD1_HUMAN_1396	K.SSVSDAPVHITASphosGEPVPISEESEELDQK.T	-4.09027	3	0.9977	-4.20574518188974,-3.62078268116858,-4.0902679644698	0.963	sp|O14646|CHD1_HUMAN	SKKSSVSDAPVHITASGEPVPISEESEELDQ
sp|O75410|TACC1_HUMAN_315 316_C	K.ETPGTLSSDTNDSGVELGEESR(SS)phosPLK.L	5.34708	1	0.9997	5.34708	0.937	sp|O75410|TACC1_HUMAN	SDTNDSGVELGEESRSSPLKLEFDFTEDTGN DTNDSGVELGEESRSSPLKLEFDFTEDTGNI
sp|Q08AD1|CAMP2_HUMAN_1008	R.SphosVDSLPR.L	5.34243	1	0.9016	5.34243	0.506	sp|Q08AD1|CAMP2_HUMAN	ELKITPLNRTLTPPRSVDSLPRLRRFSPSQV
sp|Q8IYB3|SRRM1_HUMAN_797	K.SPTPSPSphosPPR.N	5.34163	1	0.9992	5.34163	0.991	sp|Q8IYB3|SRRM1_HUMAN	PAVPVKKAKSPTPSPSPPRNSDQEGGGKKKK
sp|O75390|CISY_HUMAN_190	R.AYAQGISphosR.T	5.33858	1	0.985	5.33858	0.997	sp|O75390|CISY_HUMAN	LNSESNFARAYAQGISRTKYWELIYEDSMDL
tr|A0A0U1RRM6|A0A0U1RRM6_HUMAN_270	R.RISSphosAAPSSDSSLYNAPLPEYSSCQPPSAPPPSYAK.V	5.33551	1	0.9984	5.33551	0.957	tr|A0A0U1RRM6|A0A0U1RRM6_HUMAN	LEREQLEWERERRISSAAPSSDSSLYNAPLP
sp|Q9BQQ3|GORS1_HUMAN_216 237	K.KPPGTphosPPPSALPLGAPPPDALPPGPTphosPEDSPSLETGSR.Q	5.317	1	0.9968	5.317	0.499	sp|Q9BQQ3|GORS1_HUMAN	RIPTQPPSYHKKPPGTPPPSALPLGAPPPDA LPLGAPPPDALPPGPTPEDSPSLETGSRQSD
sp|Q9Y5K6|CD2AP_HUMAN_553 554_C	K.DTCYSPKPSVYLSTP(SS)phosASK.A	5.31143	1	0.9949	5.31143	0.974	sp|Q9Y5K6|CD2AP_HUMAN	DTCYSPKPSVYLSTPSSASKANTTAFLTPLE TCYSPKPSVYLSTPSSASKANTTAFLTPLEI
sp|Q16828|DUS6_HUMAN_351	R.TLGLSSphosPCDNR.V	5.2999	1	0.9995	5.2999	0.977	sp|Q16828|DUS6_HUMAN	FMGQLLDFERTLGLSSPCDNRVPAQQLYFTT
sp|O75153|CLU_HUMAN_709 710 711_C	K.AVGSI(SST)phosAFDIR.F	5.29791	1	0.9973	5.29791	0.981	sp|O75153|CLU_HUMAN	SREVIRNACKAVGSISSTAFDIRFNPDIFSP REVIRNACKAVGSISSTAFDIRFNPDIFSPG EVIRNACKAVGSISSTAFDIRFNPDIFSPGV
sp|Q5VWQ8|DAB2P_HUMAN_717	R.SSphosGVQPSPAR.S	5.29144	1	0.9996	5.29144	0.902	sp|Q5VWQ8|DAB2P_HUMAN	SPTPENKDLFFVTRSSGVQPSPARSSSYSEA
sp|Q86UU1|PHLB1_HUMAN_970 971_C	R.SKMDGEA(TS)phosPLPR.T	5.28961	1	0.9963	5.28961	0.988	sp|Q86UU1|PHLB1_HUMAN	SRQLQVYRSKMDGEATSPLPRTRSGPLPSSS RQLQVYRSKMDGEATSPLPRTRSGPLPSSSG
sp|Q9P0L2|MARK1_HUMAN_633	R.SVAYNGPPASphosPSHETGAFAHAR.R	5.28961	1	0.9977	5.28961	0.9	sp|Q9P0L2|MARK1_HUMAN	QLRERRSVAYNGPPASPSHETGAFAHARRGT
sp|Q9BXW9|FACD2_HUMAN_717	K.DGGPVTSphosQESGQK.L	-3.98335	3	1	-3.98335276055329,-3.54278016916731,-5.79070768261089	0.991	sp|Q9BXW9|FACD2_HUMAN	LLFSQDFAKDGGPVTSQESGQKLVSPLCLAP
sp|Q6ZRS2|SRCAP_HUMAN_2801 2802_C	R.SMSGPE(SS)phosPPIGGPCEAAPSSSLPTPPQQPFIAR.R	5.2737	1	0.9951	5.2737	0.746	sp|Q6ZRS2|SRCAP_HUMAN	ASPGSPSVRSMSGPESSPPIGGPCEAAPSSS SPGSPSVRSMSGPESSPPIGGPCEAAPSSSL
sp|Q96L91|EP400_HUMAN_37	R.ACPGSEGEEQPAHPNPPPSphosPAAPFAPSASPSAPQSPSYQIQQLMNR.S	5.26322	1	0.9506	5.26322	0.994	sp|Q96L91|EP400_HUMAN	GSEGEEQPAHPNPPPSPAAPFAPSASPSAPQ
sp|P11474|ERR1_HUMAN_22	K.AEPASPDSphosPKGSSETETEPPVALAPGPAPTR.C	5.25795	1	0.9829	5.25795	0.941	sp|P11474|ERR1_HUMAN	GIEPLYIKAEPASPDSPKGSSETETEPPVAL
sp|O75096|LRP4_HUMAN_1887	R.RGSphosLPDTGWK.H	-3.88382	5	1	-2.98335276055329,-6.20574518188974,-2.03582018044742,-6.64,-3.88381708700237	0.997	sp|O75096|LRP4_HUMAN	ECSSVHTAATPERRGSLPDTGWKHERKLSSE
sp|Q8ND24|RN214_HUMAN_47	K.QKNSphosPLLSVSSQTITK.E	5.23872	2	0.9993	5.49314850716383,4.98428522632228	0.998	sp|Q8ND24|RN214_HUMAN	PDGLSTKDSAQKQKNSPLLSVSSQTITKENN
sp|Q96L91|EP400_HUMAN_49	R.ACPGSEGEEQPAHPNPPPSPAAPFAPSASPSphosAPQSPSYQIQQLMNR.S	5.23754	1	0.9573	5.23754	0.384	sp|Q96L91|EP400_HUMAN	PPPSPAAPFAPSASPSAPQSPSYQIQQLMNR
sp|Q8TEP8|CE192_HUMAN_1200	K.SGLSCQVGSATSHPVSCQEPIDEDQRISphosPK.D	5.23062	1	1	5.23062	0.997	sp|Q8TEP8|CE192_HUMAN	HPVSCQEPIDEDQRISPKDKSTAGREFSGQV
sp|Q5T481|RBM20_HUMAN_980	K.AVGNGAAEISLKSphosPR.E	-3.88382	3	1	-3.98335276055329,-3.88381708700237,-1.00934796908623	0.939	sp|Q5T481|RBM20_HUMAN	GVKAVGNGAAEISLKSPRELPSASTSCPSDM
sp|Q9BWT3|PAPOG_HUMAN_508	K.KQSphosLSDVNR.S	-3.81168	6	0.9999	-6.64,-0.813427759110976,-0.813427759110976,-6.64,-0.983352760553288,-6.64	0.987	sp|Q9BWT3|PAPOG_HUMAN	HHYLPAEILQKKKKQSLSDVNRSSGGLQSKR
sp|Q6KC79|NIPBL_HUMAN_1736	K.TTPSphosQFSTLK.M	-3.79071	3	0.9983	-3.70324484136055,-3.79070768261089,-3.79070768261089	0.989	sp|Q6KC79|NIPBL_HUMAN	ENRKKFLRSIIKTTPSQFSTLKMNSDTVDYD
sp|Q8WWQ0|PHIP_HUMAN_692	R.SphosGQIEGVR.Q	5.1978	1	0.9821	5.1978	1	sp|Q8WWQ0|PHIP_HUMAN	STSEVHSPPNVGLRRSGQIEGVRQMHSNAPR
sp|Q14517|FAT1_HUMAN_2899 2900 2901 2907_C	K.IQL(SST)phosAIVDVTphosVTDVNDSPPR.F	5.1962	1	0.975	5.1962	1.281	sp|Q14517|FAT1_HUMAN	QIKVVASDHGEKIQLSSTAIVDVTVTDVNDS IKVVASDHGEKIQLSSTAIVDVTVTDVNDSP KVVASDHGEKIQLSSTAIVDVTVTDVNDSPP HGEKIQLSSTAIVDVTVTDVNDSPPRFTAEI
sp|Q92536|YLAT2_HUMAN_488	R.NVLAAITphosR.G	5.17652	1	0.9989	5.17652	1	sp|Q92536|YLAT2_HUMAN	ESRRPLFIRNVLAAITRGTQQLCFCVLTELD
sp|Q6ZRS2|SRCAP_HUMAN_268 269 270 273 274_C	K.AGSSPCLG(SSS)phosAA(SS)phosPPPPASR.L	5.16422	1	0.9808	5.16422	1.086	sp|Q6ZRS2|SRCAP_HUMAN	QPLTSSKAGSSPCLGSSSAASSPPPPASRLD PLTSSKAGSSPCLGSSSAASSPPPPASRLDD LTSSKAGSSPCLGSSSAASSPPPPASRLDDE SKAGSSPCLGSSSAASSPPPPASRLDDEDGD KAGSSPCLGSSSAASSPPPPASRLDDEDGDF
sp|Q8WWM7|ATX2L_HUMAN_421 423 424_C	K.TphosL(SS)phosPSNRPSGETSVPPPPAVGR.M	5.16076	1	0.9943	5.16076	0.664	sp|Q8WWM7|ATX2L_HUMAN	SRMSPKAQRPLRGAKTLSSPSNRPSGETSVP MSPKAQRPLRGAKTLSSPSNRPSGETSVPPP SPKAQRPLRGAKTLSSPSNRPSGETSVPPPP
sp|Q08999|RBL2_HUMAN_981 982 986_C	R.SSSTLPVPQP(SS)phosAPPTphosPTR.L	5.15839	1	0.9514	5.15839	0.992	sp|Q08999|RBL2_HUMAN	SPVMRSSSTLPVPQPSSAPPTPTRLTGANSD PVMRSSSTLPVPQPSSAPPTPTRLTGANSDM SSSTLPVPQPSSAPPTPTRLTGANSDMEEEE
tr|F6XUP2|F6XUP2_HUMAN_460	K.GSSphosYSGILR.L	5.15153	2	0.9406	4.80990216983581,5.49314850716383	0.982	tr|F6XUP2|F6XUP2_HUMAN	LKMSPNYFTITVKGSSYSGILRIRLKV____
sp|O00443|P3C2A_HUMAN_329	K.SLSphosVATVTR.S	-3.7441	4	0.9992	-0.824923397948805,-0.848193177271653,-6.64,-6.64	0.996	sp|O00443|P3C2A_HUMAN	TANCHLERKVNGKSLSVATVTRSQSLNIRTT
sp|Q9Y6D5|BIG2_HUMAN_1029	R.EGSLKGHTphosLAGEEFMGLGLGNLVSGGVDKR.Q	5.1474	1	1	5.1474	0.511	sp|Q9Y6D5|BIG2_HUMAN	LSGSGREREGSLKGHTLAGEEFMGLGLGNLV
sp|Q96AV8|E2F7_HUMAN_261	R.KKDGDPDSphosQEQQLLDFSEPDCPSSSANSR.K	5.13874	1	0.9997	5.13874	0.927	sp|Q96AV8|E2F7_HUMAN	IDYKFGERKKDGDPDSQEQQLLDFSEPDCPS
sp|P51398|RT29_HUMAN_44	Q.SIAAHLDNQVPVESphosPR.A	-3.72607	4	1	-3.46877958772353,-3.98335276055329,-0.27500784432685,-3.98335276055329	0.998	sp|P51398|RT29_HUMAN	RQSIAAHLDNQVPVESPRAISRTNENDPAKH
sp|Q9ULJ8|NEB1_HUMAN_94 95	K.GGHSphosSphosPQRR.M	5.1278	2	0.9774	4.76244159298766,5.49314850716383	1	sp|Q9ULJ8|NEB1_HUMAN	ENAAVIAKTRGKGGHSSPQRRMKPKEFLEKT NAAVIAKTRGKGGHSSPQRRMKPKEFLEKTD
sp|Q01538|MYT1_HUMAN_697	R.ENAFPSSSSCSSSPGVKSphosPDASQR.H	5.1261	1	0.9218	5.1261	0.99	sp|Q01538|MYT1_HUMAN	AFPSSSSCSSSPGVKSPDASQRHSSTSAPSS
sp|Q9ULJ3|ZBT21_HUMAN_361 362_C	K.(SS)phosQGSSSVSSDAPGNVLCALSQK.S	-3.70575	4	0.9968	-3.62078268116858,-4.0902679644698,-3.79070768261089,-2.36444292790879	0.49	sp|Q9ULJ3|ZBT21_HUMAN	MDSQVPVYSPSIDLKSSQGSSSVSSDAPGNV DSQVPVYSPSIDLKSSQGSSSVSSDAPGNVL
sp|Q9H4Z2|ZN335_HUMAN_416	R.TPVEAGVSphosQSDAENAAPSCPDEHDTLPR.R	5.11412	1	0.984	5.11412	0.5	sp|Q9H4Z2|ZN335_HUMAN	VAMGKVSRTPVEAGVSQSDAENAAPSCPDEH
sp|Q14202|ZMYM3_HUMAN_814	R.SAPTphosAPTPPPPPPPATPR.K	5.10997	1	0.9983	5.10997	0.477	sp|Q14202|ZMYM3_HUMAN	NGNLGKIPVKTRSAPTAPTPPPPPPPATPRK
sp|A0FGR8|ESYT2_HUMAN_753	K.EPTphosPSIASDISLPIATQELR.Q	-3.70324	3	0.9998	-3.70324484136055,-4.0902679644698,-1.10420715542767	0.657	sp|A0FGR8|ESYT2_HUMAN	SSLLASPGHISVKEPTPSIASDISLPIATQE
tr|G5E948|G5E948_HUMAN_551	K.NNVSphosPVSR.S	5.10226	2	0.9944	5.49314850716383,4.71137822137501	0.988	tr|G5E948|G5E948_HUMAN	REVQWSHLASLKNNVSPVSRSHSFSDPSPKF
sp|Q9H9D4|ZN408_HUMAN_322 338	R.AKTphosPEPGAQQSGFPTLSRSphosPPGPAGSSPK.Q	5.09632	1	0.971	5.09632	0.991	sp|Q9H9D4|ZN408_HUMAN	KKLHSPSDQCPPRAKTPEPGAQQSGFPTLSR PEPGAQQSGFPTLSRSPPGPAGSSPKQGRRY
sp|Q6P1R3|MSD2_HUMAN_58	R.GASPLGPGSAAGSphosGAAASGGLGLGLGGR.S	5.093	2	0.9997	5.49314850716383,4.6928562055142	0.343	sp|Q6P1R3|MSD2_HUMAN	TPRGASPLGPGSAAGSGAAASGGLGLGLGGR
sp|Q96L91|EP400_HUMAN_53	R.ACPGSEGEEQPAHPNPPPSPAAPFAPSASPSAPQSphosPSYQIQQLMNR.S	5.0906	1	0.99	5.0906	0.989	sp|Q96L91|EP400_HUMAN	PAAPFAPSASPSAPQSPSYQIQQLMNRSPAT
sp|Q9UJJ7|RUSD1_HUMAN_271	R.PGSphosPSALLPGPGRPPPPPTKPPETEAQR.G	5.08504	1	0.9932	5.08504	0.993	sp|Q9UJJ7|RUSD1_HUMAN	ATPDPDPEDRGPRPGSPSALLPGPGRPPPPP
sp|O60885|BRD4_HUMAN_1078 1083	R.EAPSPLMIHSPQMSQFQSphosLTHQSphosPPQQNVQPK.K	5.07541	1	0.9603	5.07541	0.581	sp|O60885|BRD4_HUMAN	PSPLMIHSPQMSQFQSLTHQSPPQQNVQPKK IHSPQMSQFQSLTHQSPPQQNVQPKKQELRA
sp|P40937|RFC5_HUMAN_295 296_C	R.VDFP(SS)phosVR.L	5.07528	2	0.9965	5.49314850716383,4.65740862279857	1	sp|P40937|RFC5_HUMAN	ILTEIHLFVHRVDFPSSVRIHLLTKMADIEY LTEIHLFVHRVDFPSSVRIHLLTKMADIEYR
sp|D6RGX4|F90AP_HUMAN_182	R.GSALASphosLSPLR.K	5.06533	1	0.9936	5.06533	0.99	sp|D6RGX4|F90AP_HUMAN	DRSATEMSDRGSALASLSPLRKASLSSSSSL
sp|Q03164|KMT2A_HUMAN_1682 1684 1685_C	R.QAAKPPDLNPETEESIPSphosR(SS)phosPEGPDPPVLTEVSK.Q	5.06319	1	0.9706	5.06319	0.491	sp|Q03164|KMT2A_HUMAN	AKPPDLNPETEESIPSRSSPEGPDPPVLTEV PPDLNPETEESIPSRSSPEGPDPPVLTEVSK PDLNPETEESIPSRSSPEGPDPPVLTEVSKQ
sp|Q9UJF2|NGAP_HUMAN_1119	R.NGISphosPTNPTK.L	5.05889	1	0.9045	5.05889	0.987	sp|Q9UJF2|NGAP_HUMAN	TQVKERYSMQVRNGISPTNPTKLSITENGEF
sp|Q9BTC0|DIDO1_HUMAN_1338 1339_C	R.EPPG(ST)phosAGLPQEPK.T	5.05811	1	0.9664	5.05811	1	sp|Q9BTC0|DIDO1_HUMAN	GKKKSFDPSAREPPGSTAGLPQEPKTTAEDG KKKSFDPSAREPPGSTAGLPQEPKTTAEDGV
sp|Q5HYA8|MKS3_HUMAN_15	R.GGAGVAMAVWSphosLLSAR.A	-3.70324	3	0.9947	-3.70324484136055,-4.20574518188974,-2.54278016916731	0.932	sp|Q5HYA8|MKS3_HUMAN	_MATRGGAGVAMAVWSLLSARAVTAFLLLFL
sp|Q9NYF8|BCLF1_HUMAN_287	R.YSPSphosQNSPIHHIPSR.R	5.04442	2	0.9946	5.49314850716383,4.59569374102989	0.498	sp|Q9NYF8|BCLF1_HUMAN	SGSGSVGNGSSRYSPSQNSPIHHIPSRRSPA
sp|O43818|U3IP2_HUMAN_51	K.MNEEISSphosDSESESLAPR.K	5.04396	1	0.9917	5.04396	0.92	sp|O43818|U3IP2_HUMAN	RGKSKGGGKMNEEISSDSESESLAPRKPEEE
sp|Q86WR7|PRSR2_HUMAN_166	R.KQDAETPPPPDPPAPETLLAPPPLPSphosTPDPPRR.E	5.03941	1	1	5.03941	0.979	sp|Q86WR7|PRSR2_HUMAN	DPPAPETLLAPPPLPSTPDPPRRELRAPSPP
sp|Q9UPN4|CP131_HUMAN_87 105	R.SphosGSPRPTEPTDFLMLFEGSphosPSGKK.R	5.03206	1	0.948	5.03206	0.616	sp|Q9UPN4|CP131_HUMAN	NLRRSNSTTQVSQPRSGSPRPTEPTDFLMLF PRPTEPTDFLMLFEGSPSGKKRPASLSTAPS
sp|Q9H0J9|PAR12_HUMAN_266	R.KDSSGSVSPNTphosLSQEEGDQICLYHIR.K	5.02588	1	0.9332	5.02588	0.433	sp|Q9H0J9|PAR12_HUMAN	GTSERKDSSGSVSPNTLSQEEGDQICLYHIR
sp|Q9NVI1|FANCI_HUMAN_730	K.SADFSphosQSTSIGIK.N	-3.70324	5	0.9985	-3.70324484136055,-3.70324484136055,-3.20574518188974,-3.20574518188974,-6.64	0.993	sp|Q9NVI1|FANCI_HUMAN	KSELEDFELDKSADFSQSTSIGIKNNICAFL
sp|Q9Y6K9|NEMO_HUMAN_377	R.HVEVSQAPLPPAPAYLSSphosPLALPSQR.R	5.01363	1	0.9968	5.01363	0.995	sp|Q9Y6K9|NEMO_HUMAN	EVSQAPLPPAPAYLSSPLALPSQRRSPPEEP
sp|O95365|ZBT7A_HUMAN_525	R.VRGGAPDPSPGATATPGAPAQPSphosSPDAR.R	5.01019	1	0.9946	5.01019	0.927	sp|O95365|ZBT7A_HUMAN	PSPGATATPGAPAQPSSPDARRNGQEKHFKD
sp|Q8N137|CNTRB_HUMAN_80	R.SLSphosVGLEK.N	-3.6763	4	0.9985	-0.802022995838727,-4.46877958772353,-4.98335276055329,-2.88381708700237	0.993	sp|Q8N137|CNTRB_HUMAN	HEGLDGFAQELSRSLSVGLEKNLKKKDGSKH
sp|Q9BY89|K1671_HUMAN_83 87 88 89_C	K.EQDVKSPVPSphosLRP(SST)phosGPSPSGGLSEEPAAK.D	4.99045	1	0.9648	4.99045	1.209	sp|Q9BY89|K1671_HUMAN	PKPFSKEQDVKSPVPSLRPSSTGPSPSGGLS SKEQDVKSPVPSLRPSSTGPSPSGGLSEEPA KEQDVKSPVPSLRPSSTGPSPSGGLSEEPAA EQDVKSPVPSLRPSSTGPSPSGGLSEEPAAK
sp|Q9BY89|K1671_HUMAN_558	R.SphosPWKPGTLR.D	-3.64558	4	0.9999	0.343718637610033,-6.64,-6.64,-0.651156330212099	0.998	sp|Q9BY89|K1671_HUMAN	KQKEGHSLDGACIPRSPWKPGTLRDKSRQTE
sp|Q8TCB0|IFI44_HUMAN_408	K.DVLILSphosALR.R	4.98099	1	0.9794	4.98099	1	sp|Q8TCB0|IFI44_HUMAN	SSEWELDPVKDVLILSALRRMLWAADDFLED
sp|Q6P1Q9|MET2B_HUMAN_154	K.TQTphosPPVEENVTQK.L	-3.62525	6	0.9999	-2.54278016916731,-3.14685149283617,-5.20574518188974,-3.26714572655388,-5.79070768261089,-3.98335276055329	0.993	sp|Q6P1Q9|MET2B_HUMAN	EQHKCSSKSLEHKTQTPPVEENVTQKISDLE
sp|O43182|RHG06_HUMAN_181	R.KFQSphosPPDSR.G	4.9556	1	0.9795	4.9556	0.971	sp|O43182|RHG06_HUMAN	IFASPRRWLQQRKFQSPPDSRGHPYVVWKSE
sp|Q99683|M3K5_HUMAN_1029	R.TLFLGIPDENFEDHSphosAPPSPEEK.D	4.95265	1	0.9998	4.95265	0.573	sp|Q99683|M3K5_HUMAN	RTLFLGIPDENFEDHSAPPSPEEKDSGFFML
sp|Q147X3|NAA30_HUMAN_55	R.SphosPAGGESATVAAK.G	4.94717	1	0.9996	4.94717	0.992	sp|Q147X3|NAA30_HUMAN	EDEEDDEEHEGGGSRSPAGGESATVAAKGHP
sp|Q9Y3S1|WNK2_HUMAN_1889	R.AGSphosLGPETPSR.V	-3.62078	3	0.9995	-3.79070768261089,-3.62078268116858,-1.88381708700237	0.998	sp|Q9Y3S1|WNK2_HUMAN	VKKATAFLQRPSRAGSLGPETPSRVGMKVPT
sp|O94888|UBXN7_HUMAN_350	K.SphosPHKDLGHR.K	-3.57265	4	0.9994	-6.64,-0.306891905346636,-6.64,-0.505305463748644	1	sp|O94888|UBXN7_HUMAN	SDEEEEVENLAKSRKSPHKDLGHRKEENRRP
sp|Q9H8Y8|GORS2_HUMAN_432 433 451_C	R.VGD(ST)phosPVSEKPVSAAVDANASESphosP.-	4.94061	1	0.9977	4.94061	0.719	sp|Q9H8Y8|GORS2_HUMAN	PTAKAPTTVEDRVGDSTPVSEKPVSAAVDAN TAKAPTTVEDRVGDSTPVSEKPVSAAVDANA SEKPVSAAVDANASESP______________
sp|P53804|TTC3_HUMAN_429	K.VDDCDCHPEFSphosPPSSQPPK.H	4.93997	1	0.9997	4.93997	0.996	sp|P53804|TTC3_HUMAN	DEALKVDDCDCHPEFSPPSSQPPKHKGKQKS
sp|Q09666|AHNK_HUMAN_4360	K.VDIDAPDVSphosIEGPDAK.L	-3.54278	4	1	-3.54278016916731,-3.54278016916731,-3.54278016916731,-3.46877958772353	1	sp|Q09666|AHNK_HUMAN	IEISGPKVDIDAPDVSIEGPDAKLKGPKFKM
sp|Q5T0Z8|CF132_HUMAN_436 437 438_C	K.(SSS)phosPALKPKPNPPSPENTASSAPVDWR.D	4.93764	1	0.9863	4.93764	1.455	sp|Q5T0Z8|CF132_HUMAN	QKAAHPPAGFTKTPKSSSPALKPKPNPPSPE KAAHPPAGFTKTPKSSSPALKPKPNPPSPEN AAHPPAGFTKTPKSSSPALKPKPNPPSPENT
sp|Q86XL3|ANKL2_HUMAN_512	R.YGGSphosPRDPVLTLR.A	-3.54278	3	1	0.831344136845484,-3.54278016916731,-3.70324484136055	0.91	sp|Q86XL3|ANKL2_HUMAN	PDQTAEASHVSRYGGSPRDPVLTLRAFAGPL
sp|P02751|FINC_HUMAN_2475	R.TNTNVNCPIECFMPLDVQADREDSphosRE.-	4.93123	2	1	5.19886421594798,4.66359161100901	0.996	sp|P02751|FINC_HUMAN	IECFMPLDVQADREDSRE_____________
sp|Q2TB10|ZN800_HUMAN_317 336	R.RDSphosITPDIATKPGQPLFLDSISphosPK.K	4.92868	1	0.9632	4.92868	0.602	sp|Q2TB10|ZN800_HUMAN	VRRHFDEVHRGLRRDSITPDIATKPGQPLFL DIATKPGQPLFLDSISPKKSFKTRKQKSSSK
sp|Q9BVS4|RIOK2_HUMAN_483	R.TLSphosITSSGSAVSCSTIPPELVK.Q	4.92868	1	0.9985	4.92868	0.994	sp|Q9BVS4|RIOK2_HUMAN	EENVGAMNQYRTRTLSITSSGSAVSCSTIPP
sp|Q9HCD6|TANC2_HUMAN_129 132 133 135 136 137 138_C	R.ISphosPC(ST)phosL(TSST)phosASPPASSPCSTLPPISTNATAK.D	4.9274	1	0.9209	4.9274	0.5	sp|Q9HCD6|TANC2_HUMAN	EVQDENQTSAITQRISPCSTLTSSTASPPAS DENQTSAITQRISPCSTLTSSTASPPASSPC ENQTSAITQRISPCSTLTSSTASPPASSPCS QTSAITQRISPCSTLTSSTASPPASSPCSTL TSAITQRISPCSTLTSSTASPPASSPCSTLP SAITQRISPCSTLTSSTASPPASSPCSTLPP AITQRISPCSTLTSSTASPPASSPCSTLPPI
sp|P43354|NR4A2_HUMAN_351	R.LPSKPKSphosPQEPSPPSPPVSLISALVR.A	4.91831	2	1	4.5196210760059,5.31699979977493	0.892	sp|P43354|NR4A2_HUMAN	DSLKGRRGRLPSKPKSPQEPSPPSPPVSLIS
sp|Q9HB15|KCNKC_HUMAN_399 404 410	R.SphosVCVNTphosRQNGFSphosGGVGALGIMNNR.L	4.91651	2	0.9572	4.33986288019453,5.49314850716383	1	sp|Q9HB15|KCNKC_HUMAN	LLQKQLSETANGYPRSVCVNTRQNGFSGGVG LSETANGYPRSVCVNTRQNGFSGGVGALGIM GYPRSVCVNTRQNGFSGGVGALGIMNNRLAE
sp|Q16512|PKN1_HUMAN_572 573 575 576 578 579 584 585 603_C	K.SSRDPP(SS)phosP(SS)phosL(SS)phosPIQE(ST)phosAPELPSETQETPGPALCSphosPLRK.S	4.91514	1	0.9002	4.91514	0.484	sp|Q16512|PKN1_HUMAN	TDSDSSPQKSSRDPPSSPSSLSSPIQESTAP DSDSSPQKSSRDPPSSPSSLSSPIQESTAPE DSSPQKSSRDPPSSPSSLSSPIQESTAPELP SSPQKSSRDPPSSPSSLSSPIQESTAPELPS PQKSSRDPPSSPSSLSSPIQESTAPELPSET QKSSRDPPSSPSSLSSPIQESTAPELPSETQ DPPSSPSSLSSPIQESTAPELPSETQETPGP PPSSPSSLSSPIQESTAPELPSETQETPGPA ELPSETQETPGPALCSPLRKSPLTLEDFKFL
sp|P24928|RPB1_HUMAN_1899 1906	K.YSPTSPTYSPTSphosPVYTPTSphosPK.Y	4.91125	1	0.9904	4.91125	0.933	sp|P24928|RPB1_HUMAN	TTPKYSPTSPTYSPTSPVYTPTSPKYSPTSP TSPTYSPTSPVYTPTSPKYSPTSPTYSPTSP
sp|Q9BXS6|NUSAP_HUMAN_182	R.TAITTphosPNFK.K	4.91103	1	0.9994	4.91103	0.909	sp|Q9BXS6|NUSAP_HUMAN	DESSKPGKNKRTAITTPNFKKLHEAHFKEME
sp|O75864|PPR37_HUMAN_50	R.VTFPSphosDEDIVSGAVEPK.D	4.91037	2	1	4.3275845504161,5.49314850716383	0.997	sp|O75864|PPR37_HUMAN	ADGRLKAAAKRVTFPSDEDIVSGAVEPKDPW
sp|Q9P246|STIM2_HUMAN_593	K.QWEVPDTphosASECDSLNSSIGRK.Q	4.90387	1	0.9667	4.90387	0.887	sp|Q9P246|STIM2_HUMAN	EAIYFSAEKQWEVPDTASECDSLNSSIGRKQ
sp|Q8N1K5|THMS1_HUMAN_517 520	R.LNMTVQLVSphosNFSphosR.D	-3.54278	6	0.9979	-3.26714572655388,-3.26714572655388,-3.54278016916731,-3.54278016916731,-4.20574518188974,-6.64	0.986	sp|Q8N1K5|THMS1_HUMAN	WEIPVGRLNMTVQLVSNFSRDAEPFLVRTLV PVGRLNMTVQLVSNFSRDAEPFLVRTLVEEI
sp|Q9Y666|S12A7_HUMAN_973	R.TQAPPTphosPDKVQMTWTR.E	4.89536	1	0.92	4.89536	0.626	sp|Q9Y666|S12A7_HUMAN	TASHTAAAARTQAPPTPDKVQMTWTREKLIA
sp|Q3KQU3|MA7D1_HUMAN_585	K.EQPPAETPTDAAVLTSPPAPAPPVTphosPSKPMAGTTDREEATR.L	4.88216	1	0.9508	4.88216	0.993	sp|Q3KQU3|MA7D1_HUMAN	DAAVLTSPPAPAPPVTPSKPMAGTTDREEAT
sp|Q9H7D0|DOCK5_HUMAN_1785 1786 1789_C	R.LSPFHGSSPPQ(ST)phosPLSphosPPPLTPK.A	4.8646	1	0.9969	4.8646	1.088	sp|Q9H7D0|DOCK5_HUMAN	MDNRLSPFHGSSPPQSTPLSPPPLTPKATRT DNRLSPFHGSSPPQSTPLSPPPLTPKATRTL LSPFHGSSPPQSTPLSPPPLTPKATRTLSSP
sp|Q9UDT6|CLIP2_HUMAN_194 195_C	R.ESVLN(SS)phosVK.T	-3.54278	3	0.9978	-3.54278016916731,-2.58125431698194,-4.20574518188974	1	sp|Q9UDT6|CLIP2_HUMAN	PLTSRVIPLRESVLNSSVKTGNESGSNLSDS LTSRVIPLRESVLNSSVKTGNESGSNLSDSG
sp|Q92766|RREB1_HUMAN_1134 1135_C	K.ESSEPPAPA(SS)phosPEAASPTEQGPAGTSK.K	4.84524	1	0.9943	4.84524	0.994	sp|Q92766|RREB1_HUMAN	ATTSPKESSEPPAPASSPEAASPTEQGPAGT TTSPKESSEPPAPASSPEAASPTEQGPAGTS
sp|Q5T5C0|STXB5_HUMAN_780 781 782_C	R.(SSS)phosVTSIDKESR.E	4.8395	2	0.9773	5.49314850716383,4.18585644080444	0.335	sp|Q5T5C0|STXB5_HUMAN	KPDLDVKDNSFSRSRSSSVTSIDKESREAIS PDLDVKDNSFSRSRSSSVTSIDKESREAISA DLDVKDNSFSRSRSSSVTSIDKESREAISAL
sp|Q8TEP8|CE192_HUMAN_75 76_C	R.FSVPSG(SS)phosPGSQSDAEPR.E	4.83705	1	0.9647	4.83705	0.666	sp|Q8TEP8|CE192_HUMAN	QASYLVEGRFSVPSGSSPGSQSDAEPRERLQ ASYLVEGRFSVPSGSSPGSQSDAEPRERLQL
tr|A0A2R8YEJ5|A0A2R8YEJ5_HUMAN_624 633	K.TVSphosGVPAHLVPSphosPR.C	4.83317	1	0.9539	4.83317	0.944	tr|A0A2R8YEJ5|A0A2R8YEJ5_HUMAN	SLATTAGAPASKKTVSGVPAHLVPSPRCLAK ASKKTVSGVPAHLVPSPRCLAKLQADGQMTE
sp|Q9P266|JCAD_HUMAN_331	R.HELCLSphosDPGLEPPVYVPPPSYR.S	4.82941	2	1	5.49314850716383,4.16566847463878	0.995	sp|Q9P266|JCAD_HUMAN	SQQMDAYVPRHELCLSDPGLEPPVYVPPPSY
sp|Q99536|VAT1_HUMAN_44	K.TEAASDPQHPAASEGAAAAAASphosPPLLR.C	4.82886	2	1	5.49314850716383,4.16457896291358	0.999	sp|Q99536|VAT1_HUMAN	PQHPAASEGAAAAAASPPLLRCLVLTGFGGY
sp|P48634|PRC2A_HUMAN_516 517_C	R.LKAEPAAPPAAP(ST)phosPAPPPAVPK.E	4.82009	2	0.9988	4.1470339374662,5.49314850716383	1	sp|P48634|PRC2A_HUMAN	DKRLKAEPAAPPAAPSTPAPPPAVPKELPAP KRLKAEPAAPPAAPSTPAPPPAVPKELPAPP
sp|Q13061|TRDN_HUMAN_415	K.KEHSphosVPSDK.Q	4.81801	1	0.9518	4.81801	0.802	sp|Q13061|TRDN_HUMAN	KEKHVEPAKSPKKEHSVPSDKQVKAKTERAK
sp|Q9Y2M0|FAN1_HUMAN_196 197_C	K.SLIDN(SS)phosEIEDEDQILENSSQK.E	-3.54278	3	0.9999	-3.54278016916731,-3.54278016916731,-2.26714572655388	0.998	sp|Q9Y2M0|FAN1_HUMAN	PQSSKSTVVKSLIDNSSEIEDEDQILENSSQ QSSKSTVVKSLIDNSSEIEDEDQILENSSQK
sp|Q8N5D0|WDTC1_HUMAN_227	K.QSphosPSAGVHTFCDR.Q	-3.51726	6	1	-2.54278016916731,-3.98335276055329,-1.83651137222402,-3.98335276055329,-3.3312760639736,-3.70324484136055	0.975	sp|Q8N5D0|WDTC1_HUMAN	YDIRMIHNHRKSMKQSPSAGVHTFCDRQKPL
sp|P43351|RAD52_HUMAN_245 246 247_C	R.SL(SSS)phosAVESEATHQR.K	-3.46878	3	0.9968	-3.46877958772353,-3.26714572655388,-6.20574518188974	0.999	sp|P43351|RAD52_HUMAN	HAVIPADQDCSSRSLSSSAVESEATHQRKLR AVIPADQDCSSRSLSSSAVESEATHQRKLRQ VIPADQDCSSRSLSSSAVESEATHQRKLRQK
sp|Q9H1B7|I2BPL_HUMAN_524	R.APSAPPGTphosGALPPAAPSGR.G	4.79526	2	0.9999	4.1815541661224,5.40896466222547	0.894	sp|Q9H1B7|I2BPL_HUMAN	TALVSLSRAPSAPPGTGALPPAAPSGRGAAA
sp|Q07687|DLX2_HUMAN_225	K.SGEIPSEQHPGASphosASPPCASPPVSAPASWDFGVPQR.M	4.78031	2	0.9904	4.90994877030728,4.6506803467358	0.397	sp|Q07687|DLX2_HUMAN	MWKSGEIPSEQHPGASASPPCASPPVSAPAS
sp|O43818|U3IP2_HUMAN_53	K.MNEEISSDSphosESESLAPR.K	4.77807	2	0.9972	4.06299173768933,5.49314850716383	0.973	sp|O43818|U3IP2_HUMAN	KSKGGGKMNEEISSDSESESLAPRKPEEEEE
sp|P26583|HMGB2_HUMAN_168 179 181	K.SphosEAGKKGPGRPTphosGSphosK.K	4.76469	2	0.9904	4.03623796780459,5.49314850716383	1	sp|P26583|HMGB2_HUMAN	EKYEKDIAAYRAKGKSEAGKKGPGRPTGSKK AKGKSEAGKKGPGRPTGSKKKNEPEDEEEEE GKSEAGKKGPGRPTGSKKKNEPEDEEEEEEE
sp|Q96G25|MED8_HUMAN_82	R.NQVIIPLVLSphosPDRDEDLMR.Q	-3.40496	4	1	-2.23611883093325,-3.62078268116858,-3.54278016916731,-3.26714572655388	1	sp|Q96G25|MED8_HUMAN	KTPLFRNQVIIPLVLSPDRDEDLMRQTEGRV
sp|Q9H871|RMD5A_HUMAN_382	K.CPYCPMEQSphosPGDAK.Q	4.76244	1	0.9992	4.76244	0.995	sp|Q9H871|RMD5A_HUMAN	FNGSKLKCPYCPMEQSPGDAKQIFF______
sp|Q8NHP6|MSPD2_HUMAN_76 83 84_C	R.KEISphosVNDLNE(SS)phosIPR.W	4.75643	1	0.9202	4.75643	1.328	sp|Q8NHP6|MSPD2_HUMAN	TLKMLDESFQWRKEISVNDLNESSIPRWLLE SFQWRKEISVNDLNESSIPRWLLEIGVIYLH FQWRKEISVNDLNESSIPRWLLEIGVIYLHG
sp|Q9UPS6|SET1B_HUMAN_1124	R.DESENDDEDTphosALSEASEK.D	4.75329	1	0.9987	4.75329	0.545	sp|Q9UPS6|SET1B_HUMAN	DDSDDRDESENDDEDTALSEASEKDEGDSDE
sp|Q9NUQ9|FA49B_HUMAN_116 117_C	R.GLLGALTSTP(YS)phosPTQHLER.E	4.75136	1	0.9998	4.75136	0.616	sp|Q9NUQ9|FA49B_HUMAN	EAALRGLLGALTSTPYSPTQHLEREQALAKQ AALRGLLGALTSTPYSPTQHLEREQALAKQF
sp|Q96F44|TRI11_HUMAN_321	R.QALPDSphosPER.F	4.74675	1	0.9967	4.74675	1	sp|Q96F44|TRI11_HUMAN	RRSVQRGDLRQALPDSPERFDPGPCVLGQER
sp|Q96TA1|NIBA2_HUMAN_646	K.QVVSVVQDEEVGLPFEASPESPPPASphosPDGVTEIR.G	4.74384	1	1	4.74384	0.975	sp|Q96TA1|NIBA2_HUMAN	VGLPFEASPESPPPASPDGVTEIRGLLAQGL
sp|Q05086|UBE3A_HUMAN_218	R.IGDSSphosQGDNNLQK.L	-3.33128	3	1	-3.3312760639736,-3.3312760639736,-2.74631356325244	0.994	sp|Q05086|UBE3A_HUMAN	MEEDSEASSSRIGDSSQGDNNLQKLGPDDVS
sp|Q9UMN6|KMT2B_HUMAN_500 501_C	R.AGPEGTSPPTPTP(ST)phosATGGPPEDSPTVAPK.S	4.74043	1	0.9888	4.74043	0.426	sp|Q9UMN6|KMT2B_HUMAN	ARAGPEGTSPPTPTPSTATGGPPEDSPTVAP RAGPEGTSPPTPTPSTATGGPPEDSPTVAPK
sp|Q6P1N0|C2D1A_HUMAN_206 207 208_C	K.GPASTP(TYS)phosPAPTQPAPR.L	4.73383	1	0.9875	4.73383	0.986	sp|Q6P1N0|C2D1A_HUMAN	IPPPVAIGKGPASTPTYSPAPTQPAPRIASA PPPVAIGKGPASTPTYSPAPTQPAPRIASAP PPVAIGKGPASTPTYSPAPTQPAPRIASAPE
sp|Q5SNT2|TM201_HUMAN_441	R.RTSphosPSSLPGR.L	-3.33128	11	0.9999	0.128155554663702,0.128155554663702,-5.20574518188974,0.110159125369856,-4.3312760639736,-4.20574518188974,0.0734784620433875,0.0734784620433875,-3.88381708700237,-3.88381708700237,-3.3312760639736	0.982	sp|Q5SNT2|TM201_HUMAN	LPLANQQLFRSPRRTSPSSLPGRLSRALSLG
sp|P80723|BASP1_HUMAN_31 36	K.KAEGAATphosEEEGTphosPK.E	4.72991	1	0.9024	4.72991	1	sp|P80723|BASP1_HUMAN	DEKAKEKDKKAEGAATEEEGTPKESEPQAAA EKDKKAEGAATEEEGTPKESEPQAAAEPAEA
tr|A0A087WY99|A0A087WY99_HUMAN_5 6 7_C	M.SLL(SSY)phosEGLR.Q	4.72253	1	0.9258	4.72253	0.999	tr|A0A087WY99|A0A087WY99_HUMAN	___________MSLLSSYEGLRQEIQRLAQE __________MSLLSSYEGLRQEIQRLAQEN _________MSLLSSYEGLRQEIQRLAQENE
sp|Q9ULK2|AT7L1_HUMAN_836 837_C	K.NSSLALSQ(SS)phosPSSISSPGHSR.Q	4.71709	1	0.9992	4.71709	0.992	sp|Q9ULK2|AT7L1_HUMAN	SSRQVGKNSSLALSQSSPSSISSPGHSRQNT SRQVGKNSSLALSQSSPSSISSPGHSRQNTN
sp|Q02952|AKA12_HUMAN_21	R.SPEQPPEGSSTphosPAEPEPSGGGPSAEAAPDTTADPAIAASDPATK.L	4.71486	1	0.9926	4.71486	0.961	sp|Q02952|AKA12_HUMAN	STEQRSPEQPPEGSSTPAEPEPSGGGPSAEA
sp|Q5SSJ5|HP1B3_HUMAN_142	K.TIPSWATLSASphosQLAR.A	-3.33128	7	1	-3.3312760639736,-3.79070768261089,-3.70324484136055,-3.3312760639736,-3.26714572655388,-3.79070768261089,-3.3312760639736	0.991	sp|Q5SSJ5|HP1B3_HUMAN	KKVKKTIPSWATLSASQLARAQKQTPMASSP
sp|Q9UK76|JUPI1_HUMAN_131	K.GEGDIHENVDTDLPGSLGQSEEKPVPAAPVPSphosPVAPAPVPSR.R	4.70425	2	0.9904	5.49314850716383,3.91535658472408	0.998	sp|Q9UK76|JUPI1_HUMAN	LGQSEEKPVPAAPVPSPVAPAPVPSRRNPPG
sp|P42261|GRIA1_HUMAN_156	R.GLSphosVLQK.V	4.70205	2	0.9871	4.16603146244819,5.23806173791252	1	sp|P42261|GRIA1_HUMAN	KWQKFVYIYDADRGLSVLQKVLDTAAEKNWQ
sp|Q92615|LAR4B_HUMAN_649 650_C	R.KP(SY)phosAEICQR.T	-3.33128	5	0.9998	-5.79070768261089,-5.79070768261089,-2.74631356325244,-3.3312760639736,-3.14685149283617	1	sp|Q92615|LAR4B_HUMAN	KSVQVNGAATELRKPSYAEICQRTSKEPPSS SVQVNGAATELRKPSYAEICQRTSKEPPSSP
sp|Q9UKV3|ACINU_HUMAN_343	R.FTRSphosQEEAR.K	-3.30207	4	0.9911	-3.20574518188974,-3.39839025983213,-3.20574518188974,-3.98335276055329	0.989	sp|Q9UKV3|ACINU_HUMAN	SQEQEVLERGGRFTRSQEEARKSHLARQQQE
sp|P49454|CENPF_HUMAN_2900 2911	R.GSphosPLLGPVVPGPSphosPIPSVTEK.R	4.69939	1	0.9999	4.69939	0.998	sp|P49454|CENPF_HUMAN	VAHLCSQQSKQDSRGSPLLGPVVPGPSPIPS DSRGSPLLGPVVPGPSPIPSVTEKRLSSGQN
sp|P09012|SNRPA_HUMAN_115	K.SphosQETPATK.K	-3.26715	3	0.9969	-3.26714572655388,-2.79070768261089,-4.20574518188974	0.995	sp|P09012|SNRPA_HUMAN	TFVERDRKREKRKPKSQETPATKKAVQGGGA
sp|Q969V6|MRTFA_HUMAN_794 807	K.TVCGSPLAAQPSPSphosAELPQAAPPPPGSphosPSLPGR.L	4.69588	1	0.9957	4.69588	0.562	sp|Q969V6|MRTFA_HUMAN	PKTVCGSPLAAQPSPSAELPQAAPPPPGSPS SPSAELPQAAPPPPGSPSLPGRLEDFLESST
sp|Q17R98|ZN827_HUMAN_967 968 969 970_C	R.KTPSESNSP(SSSS)phosLSALSDSANSK.D	4.6914	2	0.9929	5.49314850716383,3.88965184090282	0.995	sp|Q17R98|ZN827_HUMAN	HTGEDRKTPSESNSPSSSSLSALSDSANSKD TGEDRKTPSESNSPSSSSLSALSDSANSKDD GEDRKTPSESNSPSSSSLSALSDSANSKDDS EDRKTPSESNSPSSSSLSALSDSANSKDDSD
sp|Q86YV5|PRAG1_HUMAN_798	K.LFAPVPFPSphosGSTEDVSPSGPQQPPPLPQKK.L	4.6868	1	0.9752	4.6868	0.8	sp|Q86YV5|PRAG1_HUMAN	PTNSGKKLFAPVPFPSGSTEDVSPSGPQQPP
sp|D6RGX4|F90AP_HUMAN_178	R.GSphosALASLSPLR.K	4.68427	1	0.9219	4.68427	0.499	sp|D6RGX4|F90AP_HUMAN	PVLADRSATEMSDRGSALASLSPLRKASLSS
sp|O95835|LATS1_HUMAN_261 262_C	R.G(TT)phosPPPPSWEPNSQTK.R	4.68401	1	0.9985	4.68401	0.999	sp|O95835|LATS1_HUMAN	TPPPPPRGQTPPPRGTTPPPPSWEPNSQTKR PPPPPRGQTPPPRGTTPPPPSWEPNSQTKRY
sp|Q9BY44|EIF2A_HUMAN_512	R.SDKSPDLAPTphosPAPQSTPR.N	4.68376	1	0.975	4.68376	0.472	sp|Q9BY44|EIF2A_HUMAN	AKQEARSDKSPDLAPTPAPQSTPRNTVSQSI
sp|Q5T2T1|MPP7_HUMAN_409	R.SphosQESDGVEYIFISK.H	-3.26715	3	1	-3.39839025983213,-3.26714572655388,-2.88381708700237	0.957	sp|Q5T2T1|MPP7_HUMAN	QHYGVTVPHTTRARRSQESDGVEYIFISKHL
sp|A0AVK6|E2F8_HUMAN_43 44_C	K.ESTTANIVLAEIQPDFGPL(TT)phosPTKPK.E	4.6746	1	1	4.6746	0.994	sp|A0AVK6|E2F8_HUMAN	ANIVLAEIQPDFGPLTTPTKPKEGSQGEPWT NIVLAEIQPDFGPLTTPTKPKEGSQGEPWTP
sp|Q6DT37|MRCKG_HUMAN_1492	R.RPASphosMGSEGLGGDADPMK.R	-3.26715	3	1	-5.79070768261089,-3.20574518188974,-3.26714572655388	0.856	sp|Q6DT37|MRCKG_HUMAN	PQRPHSFSEALRRPASMGSEGLGGDADPMKR
sp|Q7Z333|SETX_HUMAN_1344 1345_C	K.LL(TS)phosQELQMQR.Q	-3.26715	4	1	-3.26714572655388,-3.26714572655388,-3.39839025983213,-2.58125431698194	1	sp|Q7Z333|SETX_HUMAN	ISPQNLSVRNNKKLLTSQELQMQRQIRPKSQ SPQNLSVRNNKKLLTSQELQMQRQIRPKSQK
sp|P49454|CENPF_HUMAN_2288	K.ATEQSphosLDPPIEEEHQLR.N	4.6535	2	0.9995	5.49314850716383,3.81384554646814	0.99	sp|P49454|CENPF_HUMAN	AALCGDQEIMKATEQSLDPPIEEEHQLRNSI
sp|Q96HA7|TONSL_HUMAN_918 919_C	R.VSEPSGD(SS)phosAAGQPLGPAPPPPIR.V	4.65301	1	0.9999	4.65301	0.948	sp|Q96HA7|TONSL_HUMAN	PGSPSTPRVSEPSGDSSAAGQPLGPAPPPPI GSPSTPRVSEPSGDSSAAGQPLGPAPPPPIR
sp|O43318|M3K7_HUMAN_367	K.QQSESGRLSphosLGASR.G	-3.14685	3	0.9995	-1.25154887150286,-3.88381708700237,-3.14685149283617	0.956	sp|O43318|M3K7_HUMAN	LLKNQAKQQSESGRLSLGASRGSSVESLPPT
sp|Q86YQ8|CPNE8_HUMAN_554	R.GIKPSPAPPPYTphosPPTHVLQTQI.-	4.64885	2	0.9999	5.37545540003522,3.92224913908666	0.956	sp|Q86YQ8|CPNE8_HUMAN	MRARGIKPSPAPPPYTPPTHVLQTQI_____
sp|Q9UPP1|PHF8_HUMAN_1024	R.RPSVGSphosQSNQAGQGK.R	4.64418	1	0.9648	4.64418	0.471	sp|Q9UPP1|PHF8_HUMAN	MAPGVFLTQRRPSVGSQSNQAGQGKRPKKGL
sp|Q8TEK3|DOT1L_HUMAN_1001	R.NSLPASphosPAHQLSSSPR.L	4.63923	2	0.9993	5.49314850716383,3.78530419159589	0.994	sp|Q8TEK3|DOT1L_HUMAN	QHPLLLAQPRNSLPASPAHQLSSSPRLGGAA
sp|Q96EV2|RBM33_HUMAN_481	R.SphosPPPPPPPPTLLNSSHPVPTQSPLPFTQPGPAFNQQGQQPVFPR.E	4.6371	2	0.9582	3.78104496089265,5.49314850716383	0.853	sp|Q96EV2|RBM33_HUMAN	SGEPRFPSHLFLEQRSPPPPPPPPTLLNSSH
sp|O75179|ANR17_HUMAN_5	K.ATphosVPVAAATAAEGEGSPPAVAAVAGPPAAAEVGGGVGGSSR.A	4.63529	1	1	4.63529	0.333	sp|O75179|ANR17_HUMAN	___________MEKATVPVAAATAAEGEGSP
sp|O43426|SYNJ1_HUMAN_1084	R.TPGPPSAQSSphosPIDAQPATPLPQKDPAQPLEPK.R	4.62609	1	0.9307	4.62609	0.9	sp|O43426|SYNJ1_HUMAN	SRAPSRTPGPPSAQSSPIDAQPATPLPQKDP
sp|O95239|KIF4A_HUMAN_407 413	R.GLSphosEAAGQTphosAQMLER.L	4.62398	1	0.9335	4.62398	1	sp|O95239|KIF4A_HUMAN	NQSLVEENEKLSRGLSEAAGQTAQMLERIIL ENEKLSRGLSEAAGQTAQMLERIILTEQANE
sp|Q8TEQ6|GEMI5_HUMAN_1270	K.LGDHQSPATphosPAFK.S	4.6123	1	0.9222	4.6123	0.908	sp|Q8TEQ6|GEMI5_HUMAN	CDHLRDKLGDHQSPATPAFKSLEAFFLYGRL
sp|A6NLW8|DUXA_HUMAN_54	K.LALEINTphosEESR.L	4.60857	1	0.9928	4.60857	0.5	sp|A6NLW8|DUXA_HUMAN	YPGYATKQKLALEINTEESRIQIWFQNRRAR
sp|Q9UL54|TAOK2_HUMAN_453	R.LPGSDNLYDDPYQPEITPSPLQPPAAPAPTSTTSSphosAR.R	4.60215	1	0.9963	4.60215	0.97	sp|Q9UL54|TAOK2_HUMAN	PLQPPAAPAPTSTTSSARRRAYCRNRDHFAT
sp|P42695|CNDD3_HUMAN_1348 1350 1351 1357_C	K.ARPMSphosL(ST)phosIAILNSphosVKK.A	4.59596	1	0.9998	4.59596	0.994	sp|P42695|CNDD3_HUMAN	ETGPLQRLLPKARPMSLSTIAILNSVKKAVE GPLQRLLPKARPMSLSTIAILNSVKKAVESK PLQRLLPKARPMSLSTIAILNSVKKAVESKS PKARPMSLSTIAILNSVKKAVESKSRHRSRS
sp|Q8TF01|PNISR_HUMAN_706	K.FSSphosQDDR.L	-3.11856	8	0.9993	-3.14685149283617,-3.20574518188974,-2.23611883093325,-3.20574518188974,-3.0902679644698,-2.17599783849568,-3.14685149283617,-2.58125431698194	0.992	sp|Q8TF01|PNISR_HUMAN	RKEKQKREEKDFKFSSQDDRLKRKRESERTF
sp|Q8NDI1|EHBP1_HUMAN_130	K.QYASPMPTphosQTDVK.L	4.58596	1	0.9668	4.58596	0.644	sp|Q8NDI1|EHBP1_HUMAN	ATSSINMKQYASPMPTQTDVKLKFKPLSKKV
sp|Q76L83|ASXL2_HUMAN_834	K.APSphosPTGPALISGASPVHCAADGTVELK.A	4.5817	2	1	5.49314850716383,3.67026007995953	0.995	sp|Q76L83|ASXL2_HUMAN	SHPQGPSSCRQEKAPSPTGPALISGASPVHC
sp|P30260|CDC27_HUMAN_419 426	K.SKTNKGGITphosQPNINDSphosLEITK.L	4.56932	1	0.9819	4.56932	0.635	sp|P30260|CDC27_HUMAN	IPNRKTKSKTNKGGITQPNINDSLEITKLDS SKTNKGGITQPNINDSLEITKLDSSIISEGK
sp|P40227|TCPZ_HUMAN_246	K.TEVNSphosGFFYK.S	4.56514	2	0.9996	3.63712892084763,5.49314850716383	0.995	sp|P40227|TCPZ_HUMAN	LTCNVSLEYEKTEVNSGFFYKSAEEREKLVK
sp|Q03164|KMT2A_HUMAN_1684 1685_C	R.QAAKPPDLNPETEESIPSR(SS)phosPEGPDPPVLTEVSK.Q	4.55996	1	0.9696	4.55996	0.484	sp|Q03164|KMT2A_HUMAN	PPDLNPETEESIPSRSSPEGPDPPVLTEVSK PDLNPETEESIPSRSSPEGPDPPVLTEVSKQ
sp|Q8TEQ6|GEMI5_HUMAN_1267	K.LGDHQSphosPATPAFK.S	4.55484	2	0.9969	3.73579155652567,5.37388503410147	0.5	sp|Q8TEQ6|GEMI5_HUMAN	PDGCDHLRDKLGDHQSPATPAFKSLEAFFLY
sp|Q9H8Y5|ANKZ1_HUMAN_56	R.TSCSGSGERESphosPER.K	4.55109	1	0.999	4.55109	0.565	sp|Q9H8Y5|ANKZ1_HUMAN	ARAPRTSCSGSGERESPERKLLQGPMDISEK
sp|Q9UL54|TAOK2_HUMAN_448 449 450 451 452 453_C	R.LPGSDNLYDDPYQPEITPSPLQPPAAPAP(TSTTSS)phosAR.R	4.54738	2	0.9915	5.49314850716383,3.60160974016787	0.998	sp|Q9UL54|TAOK2_HUMAN	EITPSPLQPPAAPAPTSTTSSARRRAYCRNR ITPSPLQPPAAPAPTSTTSSARRRAYCRNRD TPSPLQPPAAPAPTSTTSSARRRAYCRNRDH PSPLQPPAAPAPTSTTSSARRRAYCRNRDHF SPLQPPAAPAPTSTTSSARRRAYCRNRDHFA PLQPPAAPAPTSTTSSARRRAYCRNRDHFAT
sp|Q96LL9|DJC30_HUMAN_140	R.TPAPDPGSPRTphosPPPTSR.T	4.54659	2	0.9698	4.76268162211073,4.33050203379839	0.913	sp|Q96LL9|DJC30_HUMAN	VRPSRTPAPDPGSPRTPPPTSRTHDGSRASP
sp|O96013|PAK4_HUMAN_267	R.GAPSPGVLGPHASphosEPQLAPPACTPAAPAVPGPPGPR.S	4.54523	2	1	5.49314850716383,3.59730960273424	0.986	sp|O96013|PAK4_HUMAN	RARGAPSPGVLGPHASEPQLAPPACTPAAPA
sp|Q8TDL5|BPIB1_HUMAN_444 449	R.SphosGVPVSphosLVK.A	4.5416	2	0.992	4.11881043168572,4.96438852769629	1	sp|Q8TDL5|BPIB1_HUMAN	IIHSILLPNQNGKLRSGVPVSLVKALGFEAA LLPNQNGKLRSGVPVSLVKALGFEAAESSLT
sp|Q14686|NCOA6_HUMAN_1091	R.MPMQQSGSVPVMVSLQGPASVPPSphosPDKQR.M	4.54021	1	1	4.54021	0.959	sp|Q14686|NCOA6_HUMAN	VPVMVSLQGPASVPPSPDKQRMPMPVNTPLG
sp|Q68DK7|MSL1_HUMAN_161	K.EPTPWAGDKGGAASphosPAATASDPAGPPPLPLPGPPPLAPTATAGTLAASEGR.W	4.53965	1	0.9324	4.53965	0.433	sp|Q68DK7|MSL1_HUMAN	AKEPTPWAGDKGGAASPAATASDPAGPPPLP
tr|A0A0J9YWL0|A0A0J9YWL0_HUMAN_4	M.PLSphosPPAQGDPGEPSPCRPPK.K	4.52529	1	0.9999	4.52529	0.998	tr|A0A0J9YWL0|A0A0J9YWL0_HUMAN	____________MPLSPPAQGDPGEPSPCRP
sp|Q15637|SF01_HUMAN_82	R.SPSphosPEPIYNSEGK.R	-3.09994	8	1	4.88899232315836,-0.610798592595958,-2.93272668748332,-3.54278016916731,-4.98335276055329,-4.46877958772353,-1.3312760639736,-3.26714572655388	0.991	sp|Q15637|SF01_HUMAN	TGDLGIPPNPEDRSPSPEPIYNSEGKRLNTR
sp|Q14690|RRP5_HUMAN_1493	K.KAGLSphosEEDDSLVDVYYR.E	-3.09027	3	1	-3.0902679644698,0.157659548973785,-3.62078268116858	0.998	sp|Q14690|RRP5_HUMAN	SEQERVSKKPKKAGLSEEDDSLVDVYYREGK
sp|Q9NRR6|INP5E_HUMAN_136	R.GSVQSEGPGAPAHSCSPPCLSTSphosLQEIPK.S	4.51621	1	0.9999	4.51621	0.929	sp|Q9NRR6|INP5E_HUMAN	PGAPAHSCSPPCLSTSLQEIPKSRGVLSSER
sp|P50552|VASP_HUMAN_314	R.RPWEKNSphosTTLPR.M	4.51336	1	0.9994	4.51336	0.972	sp|P50552|VASP_HUMAN	VPAQSESVRRPWEKNSTTLPRMKSSSSVTTS
sp|P18754|RCC1_HUMAN_104	R.DTSphosVEGSEMVPGKVELQEK.V	4.51022	1	0.9832	4.51022	0.988	sp|P18754|RCC1_HUMAN	YSFGCNDEGALGRDTSVEGSEMVPGKVELQE
sp|P10155|RO60_HUMAN_19	K.QIANSphosQDGYVWQVTDMNR.L	-3.03582	13	1	-2.83651137222402,-2.83651137222402,-2.83651137222402,-2.88381708700237,-3.03582018044742,-2.88381708700237,-2.98335276055329,-3.14685149283617,-3.62078268116858,-3.0902679644698,-3.14685149283617,-4.79070768261089,-4.79070768261089	0.996	sp|P10155|RO60_HUMAN	SVNQMQPLNEKQIANSQDGYVWQVTDMNRLH
sp|Q6ZN55|ZN574_HUMAN_154 164	R.ATPTphosKAPAPVVLGSphosPVVLGPPVGQAR.V	4.50018	1	1	4.50018	0.97	sp|Q6ZN55|ZN574_HUMAN	ELWLNHRQTHLRATPTKAPAPVVLGSPVVLG LRATPTKAPAPVVLGSPVVLGPPVGQARVAV
sp|O60934|NBN_HUMAN_615	R.MDIETNDTFSDEAVPESSKISphosQENEIGK.K	-2.98335	3	0.9999	-3.20574518188974,-2.98335276055329,-1.43315567799281	0.979	sp|O60934|NBN_HUMAN	NDTFSDEAVPESSKISQENEIGKKRELKEDS
sp|Q9ULH7|MRTFB_HUMAN_913	K.SGEISphosLPIKEEPSPISK.M	4.49729	1	0.9999	4.49729	0.995	sp|Q9ULH7|MRTFB_HUMAN	QMDDLFDILIKSGEISLPIKEEPSPISKMRP
sp|Q96L93|KI16B_HUMAN_1209	K.ITphosVLDETWTVFR.R	4.49498	1	0.9451	4.49498	0.965	sp|Q96L93|KI16B_HUMAN	CGQGKDAHFEFEVKITVLDETWTVFRRYSRF
sp|Q9NYU1|UGGG2_HUMAN_952	R.ENHSphosVIK.T	4.48658	1	0.9885	4.48658	1	sp|Q9NYU1|UGGG2_HUMAN	KRASRYDVTFLRENHSVIKTNPQENDMFFNV
sp|O95785|WIZ_HUMAN_1146 1155	K.KLPPPPGSphosPLGHSPTASphosPPPTAR.K	4.48454	1	0.999	4.48454	0.832	sp|O95785|WIZ_HUMAN	LHISPLAKKLPPPPGSPLGHSPTASPPPTAR LPPPPGSPLGHSPTASPPPTARKMFPGLAAP
sp|O95232|LC7L3_HUMAN_300 301_C	R.H(SS)phosRTSDRR.C	4.48076	1	0.9257	4.48076	0.335	sp|O95232|LC7L3_HUMAN	RDRERRKRSRSRSRHSSRTSDRRCSRSRDHK DRERRKRSRSRSRHSSRTSDRRCSRSRDHKR
sp|Q99575|POP1_HUMAN_373	K.SAVCIADPLPTPSQEKSQTphosELPDEK.L	4.47959	1	0.9984	4.47959	0.299	sp|Q99575|POP1_HUMAN	CIADPLPTPSQEKSQTELPDEKIGKKRKRKD
sp|Q4U2R8|S22A6_HUMAN_169 172	K.VLILNYphosLQTphosAVSGTCAAFAPNFPIYCAFR.L	4.47842	1	0.992	4.47842	0.993	sp|Q4U2R8|S22A6_HUMAN	YLADRLGRRKVLILNYLQTAVSGTCAAFAPN DRLGRRKVLILNYLQTAVSGTCAAFAPNFPI
sp|Q96JM3|CHAP1_HUMAN_253	K.QSHFPETLGPPSASSPESPVLAASphosPEPWGPSPAASPESR.K	4.47601	2	0.9923	4.54244766769972,4.4095779226134	0.636	sp|Q96JM3|CHAP1_HUMAN	GPPSASSPESPVLAASPEPWGPSPAASPESR
sp|Q13153|PAK1_HUMAN_219 220 229 230_C	R.DVA(TS)phosPISPTENN(TT)phosPPDALTR.N	4.47344	1	0.9543	4.47344	0.681	sp|Q13153|PAK1_HUMAN	SVIEPLPVTPTRDVATSPISPTENNTTPPDA VIEPLPVTPTRDVATSPISPTENNTTPPDAL TRDVATSPISPTENNTTPPDALTRNTEKQKK RDVATSPISPTENNTTPPDALTRNTEKQKKK
sp|Q9H461|FZD8_HUMAN_162	R.TDLTTAAPSphosPPR.R	4.47315	1	0.9184	4.47315	0.867	sp|Q9H461|FZD8_HUMAN	LCMDYNRTDLTTAAPSPPRRLPPPPPGEQPP
sp|Q9HCK8|CHD8_HUMAN_2414 2415_C	R.VLPGPIAPE(SS)phosK.K	4.46668	1	0.9994	4.46668	1	sp|Q9HCK8|CHD8_HUMAN	ETVFNRVLPGPIAPESSKKRARRMRPDLSKM TVFNRVLPGPIAPESSKKRARRMRPDLSKMM
sp|Q9HCM1|RESF1_HUMAN_981 982_C	K.SEPPLE(SS)phosFNNLETNR.V	4.45692	1	0.9281	4.45692	0.994	sp|Q9HCM1|RESF1_HUMAN	SHKICDQSKSEPPLESSFNNLETNRVILEKS HKICDQSKSEPPLESSFNNLETNRVILEKSS
sp|P12755|SKI_HUMAN_383	R.LSAFRPWSphosPAVSASEK.E	4.44979	1	0.9997	4.44979	0.994	sp|P12755|SKI_HUMAN	GCVHPRQRLSAFRPWSPAVSASEKELSPHLP
sp|P42167|LAP2B_HUMAN_177	R.QNGSphosNDSDRYSDNEEDSKIELK.L	4.448	1	0.9971	4.448	0.984	sp|P42167|LAP2B_HUMAN	LPTISSSAENTRQNGSNDSDRYSDNEEDSKI
sp|O75179|ANR17_HUMAN_12	K.ATVPVAAATphosAAEGEGSPPAVAAVAGPPAAAEVGGGVGGSSR.A	4.44372	2	1	4.71634361963702,4.17110372547627	0.933	sp|O75179|ANR17_HUMAN	____MEKATVPVAAATAAEGEGSPPAVAAVA
sp|Q9UPX8|SHAN2_HUMAN_610	R.GQMPENPYphosSEVGK.L	4.43901	1	0.9991	4.43901	0.915	sp|Q9UPX8|SHAN2_HUMAN	QANFRNKRGQMPENPYSEVGKIASKAVYVPA
sp|Q8IZD2|KMT2E_HUMAN_623	K.DTQIVSphosDAEVIQEQAKEENASKPTPAK.V	4.43336	2	1	3.37357075569028,5.49314850716383	0.998	sp|Q8IZD2|KMT2E_HUMAN	AKTEVKTECKDTQIVSDAEVIQEQAKEENAS
sp|Q9NXL9|MCM9_HUMAN_707	R.TSSQQEINYSTHIFSPGGSphosPEGSPVLDPPPHLEPNR.S	4.43058	1	0.9888	4.43058	0.963	sp|Q9NXL9|MCM9_HUMAN	QQEINYSTHIFSPGGSPEGSPVLDPPPHLEP
sp|Q8TDM6|DLG5_HUMAN_984 1000	K.RPQTphosPPKIDYLLPGPGPAHSphosPQPSKR.A	4.42695	1	0.9256	4.42695	0.99	sp|Q8TDM6|DLG5_HUMAN	QRKSIFDPNTFKRPQTPPKIDYLLPGPGPAH PPKIDYLLPGPGPAHSPQPSKRAGPLTPPKP
sp|Q9NTJ3|SMC4_HUMAN_27 28_C	R.REEGPPPPSPDGA(SS)phosDAEPEPPSGR.T	4.42392	1	1	4.42392	0.817	sp|Q9NTJ3|SMC4_HUMAN	RRREEGPPPPSPDGASSDAEPEPPSGRTESP RREEGPPPPSPDGASSDAEPEPPSGRTESPA
sp|P46821|MAP1B_HUMAN_1633	K.SRTphosPVQDHR.S	-2.93273	3	0.9993	-2.62078268116858,-2.93272668748332,-3.20574518188974	0.963	sp|P46821|MAP1B_HUMAN	SISPPDFSPKTAKSRTPVQDHRSEQSSMSIE
sp|Q8N4C8|MINK1_HUMAN_674	R.TSSphosIATALNTSGAGGSRPAQAVR.A	-2.88382	3	0.9981	-2.88381708700237,-2.88381708700237,-1.72461849215312	0.995	sp|Q8N4C8|MINK1_HUMAN	RPDNEAPPKVPQRTSSIATALNTSGAGGSRP
sp|P21731|TA2R_HUMAN_331	R.SLSphosLQPQLTQR.S	-2.8433	4	0.9999	-3.98335276055329,-1.70324484136055,-5.46877958772353,-1.41566825126397	0.992	sp|P21731|TA2R_HUMAN	LRRLQPRLSTRPRSLSLQPQLTQRSGLQ___
sp|Q2LD37|K1109_HUMAN_3835	R.SLDQDSphosPSKK.K	-2.83651	5	0.9996	-2.79070768261089,-3.39839025983213,-2.66142466566593,-3.14685149283617,-2.83651137222402	0.995	sp|Q2LD37|K1109_HUMAN	LRRSYDRSSRSLDQDSPSKKKKFQTNYASTT
sp|O94763|RMP_HUMAN_492	K.EFVSPSLTphosPPPAIAHPALPTIPER.K	4.40385	2	1	3.31454609708999,5.49314850716383	0.993	sp|O94763|RMP_HUMAN	FSGTVIEKEFVSPSLTPPPAIAHPALPTIPE
sp|Q07666|KHDR1_HUMAN_18	R.SphosGSMDPSGAHPSVR.Q	-2.79921	6	1	-0.424385468365077,-3.3312760639736,-0.505305463748644,-3.62078268116858,-3.39839025983213,-2.26714572655388	0.987	sp|Q07666|KHDR1_HUMAN	RRDDPAARMSRSSGRSGSMDPSGAHPSVRQT
sp|P85037|FOXK1_HUMAN_202 203 223_C	K.IQF(TS)phosLYHKEEAPASPLRPLYPQISphosPLK.L	4.40173	2	0.9992	3.43871200561952,5.36474304870124	0.95	sp|P85037|FOXK1_HUMAN	QCTFRFPSTAIKIQFTSLYHKEEAPASPLRP CTFRFPSTAIKIQFTSLYHKEEAPASPLRPL EEAPASPLRPLYPQISPLKIHIPEPDLRSMV
sp|Q9BTC0|DIDO1_HUMAN_1254 1255 1256 1260_C	K.KPSKYPLCSADAAV(STT)phosPPGSphosPPPPPPLPEPPVLK.V	4.39757	1	0.9702	4.39757	1.339	sp|Q9BTC0|DIDO1_HUMAN	KKPSKYPLCSADAAVSTTPPGSPPPPPPLPE KPSKYPLCSADAAVSTTPPGSPPPPPPLPEP PSKYPLCSADAAVSTTPPGSPPPPPPLPEPP PLCSADAAVSTTPPGSPPPPPPLPEPPVLKV
sp|Q96T37|RBM15_HUMAN_208	K.ISHLSphosGSGSGDER.V	-2.75699	8	0.9994	-4.0902679644698,-2.58125431698194,-2.39839025983213,-2.39839025983213,-2.93272668748332,-4.62078268116858,-0.364442927908795,-4.98335276055329	0.988	sp|Q96T37|RBM15_HUMAN	EFKRFGDVSVKISHLSGSGSGDERVAFVNFR
tr|S4R406|S4R406_HUMAN_74 75 76 86 87 93_C	R.QHESKPDEWRL(SSS)phosADANGNAQP(SS)phosLAAKGYphosR.S	4.39522	2	0.9367	3.84727562116696,4.94315503706765	1.378	tr|S4R406|S4R406_HUMAN	QETRQHESKPDEWRLSSSADANGNAQPSSLA ETRQHESKPDEWRLSSSADANGNAQPSSLAA TRQHESKPDEWRLSSSADANGNAQPSSLAAK WRLSSSADANGNAQPSSLAAKGYRSVHPNLP RLSSSADANGNAQPSSLAAKGYRSVHPNLPS DANGNAQPSSLAAKGYRSVHPNLPSDKSQDA
sp|Q9UEG4|ZN629_HUMAN_83	R.SSQDPSVPQNPPTPLGHSphosNPLDHQIPLDPPAPEVVPTPSDWTK.A	4.38843	2	0.9862	3.73725795852306,5.03960944719931	0.932	sp|Q9UEG4|ZN629_HUMAN	QDPSVPQNPPTPLGHSNPLDHQIPLDPPAPE
sp|Q96DR7|ARHGQ_HUMAN_174	R.TPNAPAPCTPEEDLTGLTASPVPSPTphosANGLAANNDSPGSGSQSGR.K	4.37828	1	0.963	4.37828	0.965	sp|Q96DR7|ARHGQ_HUMAN	EEDLTGLTASPVPSPTANGLAANNDSPGSGS
sp|P49321|NASP_HUMAN_704 705 706_C	R.KPTDGA(SSS)phosNCVTDISHLVR.K	-2.74631	3	0.9976	-2.74631356325244,-3.62078268116858,-0.779480427187638	0.996	sp|P49321|NASP_HUMAN	SSVSMIASRKPTDGASSSNCVTDISHLVRKK SVSMIASRKPTDGASSSNCVTDISHLVRKKR VSMIASRKPTDGASSSNCVTDISHLVRKKRK
sp|Q6NXT4|ZNT6_HUMAN_374 375 376_C	K.GTDDLNPV(TST)phosPAKPSSPPPEFSFNTPGK.N	4.36189	1	0.9853	4.36189	0.6	sp|Q6NXT4|ZNT6_HUMAN	IPMPLLKGTDDLNPVTSTPAKPSSPPPEFSF PMPLLKGTDDLNPVTSTPAKPSSPPPEFSFN MPLLKGTDDLNPVTSTPAKPSSPPPEFSFNT
sp|Q13574|DGKZ_HUMAN_970	R.SphosLQGDAAPPQGEELIEAAK.R	4.35508	2	1	5.49314850716383,3.21702043202136	1	sp|Q13574|DGKZ_HUMAN	PTSPLPTSPCSPTPRSLQGDAAPPQGEELIE
sp|Q9UQ35|SRRM2_HUMAN_377 400	R.HGGSphosPQPLATTPLSQEPVNPPSEASPTphosR.D	4.34724	1	0.9985	4.34724	0.837	sp|Q9UQ35|SRRM2_HUMAN	EPPAPTPLLAERHGGSPQPLATTPLSQEPVN PLSQEPVNPPSEASPTRDRSPPKSPEKLPQS
sp|Q92508|PIEZ1_HUMAN_1391	K.DPGLEPGPDSphosPGGSSPPRR.Q	4.34564	1	0.999	4.34564	0.926	sp|Q92508|PIEZ1_HUMAN	DTLGPKDPGLEPGPDSPGGSSPPRRQWWRPW
sp|Q5T0Z8|CF132_HUMAN_736	R.GEGSphosPSEATRLPTQGAR.S	-2.74631	3	0.9985	-2.74631356325244,-2.74631356325244,-2.36444292790879	0.996	sp|Q5T0Z8|CF132_HUMAN	ASQEVSTPSQARGEGSPSEATRLPTQGARSS
sp|Q9UQ35|SRRM2_HUMAN_353 357 358 359_C	K.SATRPSPSphosPER(SST)phosGPEPPAPTPLLAER.H	4.33922	1	0.9255	4.33922	1.306	sp|Q9UQ35|SRRM2_HUMAN	KDKDKKEKSATRPSPSPERSSTGPEPPAPTP KKEKSATRPSPSPERSSTGPEPPAPTPLLAE KEKSATRPSPSPERSSTGPEPPAPTPLLAER EKSATRPSPSPERSSTGPEPPAPTPLLAERH
sp|Q96E39|RMXL1_HUMAN_215	R.DDGYSphosTK.D	4.33664	1	0.995	4.33664	0.901	sp|Q96E39|RMXL1_HUMAN	PSRRDVYLSPRDDGYSTKDSYSSRDYPSSRD
sp|Q9H6Q4|CIAO3_HUMAN_141	R.KLTSphosFFK.K	4.33277	1	0.9223	4.33277	0.953	sp|Q9H6Q4|CIAO3_HUMAN	ARFQLNPTDTARKLTSFFKKIGVHFVFDTAF
sp|Q86UU0|BCL9L_HUMAN_946 947 954 957_C	K.SPTLSQVHSPLV(TS)phosPSANLKSphosPQTphosPSQMVPLPSANPPGPLK.S	4.33018	1	0.9443	4.33018	0.636	sp|Q86UU0|BCL9L_HUMAN	HLKSPTLSQVHSPLVTSPSANLKSPQTPSQM LKSPTLSQVHSPLVTSPSANLKSPQTPSQMV QVHSPLVTSPSANLKSPQTPSQMVPLPSANP SPLVTSPSANLKSPQTPSQMVPLPSANPPGP
sp|P24928|RPB1_HUMAN_1861	K.YTPTSPSYSPSSPEYTPTSPKYSphosPTSPK.Y	4.31623	2	0.9968	4.99167630858611,3.64078992164716	0.987	sp|P24928|RPB1_HUMAN	YSPSSPEYTPTSPKYSPTSPKYSPTSPKYSP
sp|Q8IWQ3|BRSK2_HUMAN_393	K.SMEVLSVTDGGSphosPVPAR.R	4.31422	1	0.9723	4.31422	0.987	sp|Q8IWQ3|BRSK2_HUMAN	PERKSMEVLSVTDGGSPVPARRAIEMAQHGQ
sp|Q6ZUX3|TGRM2_HUMAN_249	R.TVAATphosPSR.V	4.31356	1	0.9526	4.31356	0.497	sp|Q6ZUX3|TGRM2_HUMAN	AIVIPPIPKARTVAATPSRVPGSLPSPLPPG
sp|Q8TBN0|R3GEF_HUMAN_194 195 196 197 198_C	K.(STSST)phosLCPAVCPAAGHTLTPDR.E	4.31291	1	0.9527	4.31291	1.001	sp|Q8TBN0|R3GEF_HUMAN	SPTKAGPRKGHSRHKSTSSTLCPAVCPAAGH PTKAGPRKGHSRHKSTSSTLCPAVCPAAGHT TKAGPRKGHSRHKSTSSTLCPAVCPAAGHTL KAGPRKGHSRHKSTSSTLCPAVCPAAGHTLT AGPRKGHSRHKSTSSTLCPAVCPAAGHTLTP
sp|Q9Y546|LRC42_HUMAN_384 385_C	K.HEAI(SS)phosQESKK.S	-2.74631	3	0.9989	-2.74631356325244,-2.74631356325244,-2.54278016916731	0.998	sp|Q9Y546|LRC42_HUMAN	KAPDCHGPVLKHEAISSQESKKSKKRPFEES APDCHGPVLKHEAISSQESKKSKKRPFEESE
sp|Q8TBC3|SHKB1_HUMAN_630 631_C	R.ISL(TS)phosLHSASSNTSLSGHR.G	-2.70324	3	0.9934	-2.3312760639736,-2.70324484136055,-3.3312760639736	0.996	sp|Q8TBC3|SHKB1_HUMAN	PSWGCLPSPSPRISLTSLHSASSNTSLSGHR SWGCLPSPSPRISLTSLHSASSNTSLSGHRG
sp|O43896|KIF1C_HUMAN_405 406 412 414 415 417 418_C	R.GALPAV(SS)phosPPAPVSphosP(SS)phosP(TT)phosHNGELEPSFSPNTESQIGPEEAMER.L	4.29292	2	0.9861	5.49314850716383,3.09269930377748	0.652	sp|O43896|KIF1C_HUMAN	LKTEEGSVRGALPAVSSPPAPVSPSSPTTHN KTEEGSVRGALPAVSSPPAPVSPSSPTTHNG VRGALPAVSSPPAPVSPSSPTTHNGELEPSF GALPAVSSPPAPVSPSSPTTHNGELEPSFSP ALPAVSSPPAPVSPSSPTTHNGELEPSFSPN PAVSSPPAPVSPSSPTTHNGELEPSFSPNTE AVSSPPAPVSPSSPTTHNGELEPSFSPNTES
sp|Q14684|RRP1B_HUMAN_451 452 453 454_C	R.VAEPGAEA(TSST)phosGEESGSEHPPAVPMHNK.R	4.29078	1	0.9934	4.29078	0.998	sp|Q14684|RRP1B_HUMAN	LKALKARVAEPGAEATSSTGEESGSEHPPAV KALKARVAEPGAEATSSTGEESGSEHPPAVP ALKARVAEPGAEATSSTGEESGSEHPPAVPM LKARVAEPGAEATSSTGEESGSEHPPAVPMH
sp|Q07666|KHDR1_HUMAN_94	R.ASPATQPPPLLPPSATGPDATVGGPAPTPLLPPSATASphosVK.M	4.28986	2	1	5.49314850716383,3.0865764509123	0.665	sp|Q07666|KHDR1_HUMAN	GGPAPTPLLPPSATASVKMEPENKYLPELMA
sp|P56192|SYMC_HUMAN_209	K.QPQPSphosPAEGR.A	4.2841	1	0.9458	4.2841	1	sp|P56192|SYMC_HUMAN	GVLALRPYLQKQPQPSPAEGRAVTNEPEEEE
sp|Q9UPT8|ZC3H4_HUMAN_1235	K.AAAAPAATTATphosPPPEGAPPQPGVHNLPVPTLFGTVK.Q	4.28331	2	1	3.07347846204339,5.49314850716383	0.879	sp|Q9UPT8|ZC3H4_HUMAN	RPRPKAAAAPAATTATPPPEGAPPQPGVHNL
sp|Q96IF1|AJUBA_HUMAN_79	R.GSphosFEAPR.Y	-2.70138	4	0.9918	-0.505305463748644,-4.46877958772353,-3.54278016916731,-1.85997034504801	1	sp|Q96IF1|AJUBA_HUMAN	AREQGSLDAERNQRGSFEAPRYEGSFPAGPP
sp|Q8IZ21|PHAR4_HUMAN_150	R.LGSTGSphosQPNSEAESVPENVPKPPLLPPK.R	4.27538	1	0.986	4.27538	0.815	sp|Q8IZ21|PHAR4_HUMAN	AIPEEDLKKRLGSTGSQPNSEAESVPENVPK
sp|Q969H4|CNKR1_HUMAN_307	R.SPSphosLSLAPLSPR.A	4.27269	1	0.9997	4.27269	0.589	sp|Q969H4|CNKR1_HUMAN	QTPPQVLDSPHQRSPSLSLAPLSPRAPSEDV
sp|Q7L1V2|MON1B_HUMAN_84	R.LWSPAAPENSphosPTCSPESSSGGQGGDPSDEEWR.S	4.27168	1	0.9951	4.27168	0.841	sp|Q7L1V2|MON1B_HUMAN	LSSTSRLWSPAAPENSPTCSPESSSGGQGGD
sp|Q8WXI9|P66B_HUMAN_122	R.LTPSphosPDIIVLSDNEASSPR.S	-2.66319	4	0.9998	-2.23611883093325,-3.26714572655388,1.27807059537452,-3.0902679644698	0.996	sp|Q8WXI9|P66B_HUMAN	MSARRSEPERGRLTPSPDIIVLSDNEASSPR
sp|Q9HCD6|TANC2_HUMAN_135 136 137 138_C	R.ISPCSTL(TSST)phosASPPASSPCSTLPPISTNATAK.D	4.26525	1	0.9881	4.26525	0.982	sp|Q9HCD6|TANC2_HUMAN	QTSAITQRISPCSTLTSSTASPPASSPCSTL TSAITQRISPCSTLTSSTASPPASSPCSTLP SAITQRISPCSTLTSSTASPPASSPCSTLPP AITQRISPCSTLTSSTASPPASSPCSTLPPI
sp|Q6NXT4|ZNT6_HUMAN_382	K.GTDDLNPVTSTPAKPSSphosPPPEFSFNTPGK.N	4.25812	1	0.9927	4.25812	0.962	sp|Q6NXT4|ZNT6_HUMAN	TDDLNPVTSTPAKPSSPPPEFSFNTPGKNVN
sp|Q9BXM0|PRAX_HUMAN_814	K.LGRAESphosPSR.G	4.25608	1	0.9095	4.25608	0.988	sp|Q9BXM0|PRAX_HUMAN	FKMPKMTMPKLGRAESPSRGKPGEAGAEVSG
sp|P85299|PRR5_HUMAN_240	R.SphosGDVLAK.N	-2.66142	5	0.9992	-2.66142466566593,-1.66142466566593,-4.20574518188974,-3.88381708700237,-0.779480427187638	1	sp|P85299|PRR5_HUMAN	THSCILEKRLLRRSRSGDVLAKNPVVRSKSY
sp|Q9BXS6|NUSAP_HUMAN_181 182_C	R.TAI(TT)phosPNFK.K	4.24958	1	0.9984	4.24958	1	sp|Q9BXS6|NUSAP_HUMAN	TDESSKPGKNKRTAITTPNFKKLHEAHFKEM DESSKPGKNKRTAITTPNFKKLHEAHFKEME
sp|Q6X4W1|NSMF_HUMAN_164	R.QGSphosKECPGCAQLAPGPTPR.A	4.24787	1	0.9994	4.24787	0.998	sp|Q6X4W1|NSMF_HUMAN	DVSRPCQSWAGSRQGSKECPGCAQLAPGPTP
sp|Q92870|APBB2_HUMAN_336 337 341 352_C	R.KGSL(SS)phosVTPSphosPTPENEKQPWSphosDFAVLNGGK.L	4.2465	1	0.9592	4.2465	0.776	sp|Q92870|APBB2_HUMAN	VSIPADLQGSRKGSLSSVTPSPTPENEKQPW SIPADLQGSRKGSLSSVTPSPTPENEKQPWS DLQGSRKGSLSSVTPSPTPENEKQPWSDFAV SVTPSPTPENEKQPWSDFAVLNGGKINSDIW
tr|H3BLY8|H3BLY8_HUMAN_3	-.MNSphosLEQAEAPR.V	4.24203	1	0.932	4.24203	1	tr|H3BLY8|H3BLY8_HUMAN	_____________MNSLEQAEAPRVVSLIPA
sp|O43815|STRN_HUMAN_263 264 265_C	K.SVID(TST)phosIVR.K	-2.62078	4	0.9993	-2.20574518188974,-2.1182823406394,-3.0902679644698,-3.03582018044742	0.999	sp|O43815|STRN_HUMAN	DEDDDVDGREKSVIDTSTIVRKKALPDSGED EDDDVDGREKSVIDTSTIVRKKALPDSGEDR DDDVDGREKSVIDTSTIVRKKALPDSGEDRD
sp|Q3T8J9|GON4L_HUMAN_1425 1426 1444_C	R.L(SS)phosPPGKPEDSSSVDGQSVGTphosPVGPETGGEK.N	4.24096	2	0.9677	4.64782429515069,3.83408777324934	1.23	sp|Q3T8J9|GON4L_HUMAN	SSKNALSSMDPEVRLSSPPGKPEDSSSVDGQ SKNALSSMDPEVRLSSPPGKPEDSSSVDGQS GKPEDSSSVDGQSVGTPVGPETGGEKNGPEE
sp|Q9ULD5|ZN777_HUMAN_496	R.YEASMYQTPLPGEMSphosPEGEESPPPLQLGNPAVK.R	4.23779	2	0.9909	5.49314850716383,2.9824315241088	0.985	sp|Q9ULD5|ZN777_HUMAN	RYEASMYQTPLPGEMSPEGEESPPPLQLGNP
sp|Q8WUA7|TB22A_HUMAN_50 51_C	K.MP(TT)phosPVK.A	4.22993	1	0.9864	4.22993	1	sp|Q8WUA7|TB22A_HUMAN	PLLHGTLLRSTAKMPTTPVKAKRVSTFQEFE LLHGTLLRSTAKMPTTPVKAKRVSTFQEFES
sp|Q13111|CAF1A_HUMAN_722	C.FLETLPAQEEQTphosPK.A	-2.62078	3	0.9724	-2.62078268116858,-2.62078268116858,0.317816774167277	0.996	sp|Q13111|CAF1A_HUMAN	FAACFLETLPAQEEQTPKASKRERRDEQILA
sp|Q15042|RB3GP_HUMAN_927	R.RQNSphosVSDFPPPAGR.E	-2.62078	3	0.9997	-0.496086933719265,-3.39839025983213,-2.62078268116858	0.5	sp|Q15042|RB3GP_HUMAN	EELKRMGSPEERRQNSVSDFPPPAGREFILR
sp|Q63HN8|RN213_HUMAN_2273	R.DFATPSLHTSDQSphosPGK.H	-2.58125	3	1	-2.58125431698194,-3.0902679644698,-1.06278722804769	0.983	sp|Q63HN8|RN213_HUMAN	MARDFATPSLHTSDQSPGKHMVTMDGVREED
sp|P54760|EPHB4_HUMAN_976	K.SQAKPGTphosPGGTGGPAPQY.-	4.2193	2	0.9997	4.83591396974748,3.60268277483309	0.982	sp|P54760|EPHB4_HUMAN	ILASVQHMKSQAKPGTPGGTGGPAPQY____
sp|Q8IZ21|PHAR4_HUMAN_344 349	R.SPSphosPPLPTphosHIPPEPPRTPPFPAK.T	4.21807	1	0.9976	4.21807	0.677	sp|Q8IZ21|PHAR4_HUMAN	SMGSELLPMISPRSPSPPLPTHIPPEPPRTP LLPMISPRSPSPPLPTHIPPEPPRTPPFPAK
sp|O14757|CHK1_HUMAN_467 468_C	K.LIDIV(SS)phosQK.L	-2.54278	6	0.9997	-2.54278016916731,-2.54278016916731,-2.54278016916731,-2.54278016916731,-2.36444292790879,-2.20574518188974	1	sp|O14757|CHK1_HUMAN	KRHFLKIKGKLIDIVSSQKIWLPAT______ RHFLKIKGKLIDIVSSQKIWLPAT_______
sp|Q8IUW5|RELL1_HUMAN_157	K.AMVADNSLYDPESPVTPSTPGSphosPPVSPGPLSPGGTPGK.H	4.21075	2	0.9972	5.22139303354068,3.20010539654272	0.994	sp|Q8IUW5|RELL1_HUMAN	SLYDPESPVTPSTPGSPPVSPGPLSPGGTPG
sp|Q9BUR4|TCAB1_HUMAN_16 30	K.TLETQPLAPDCCPSphosDQDPAPAHPSPHASphosPMNK.N	4.20506	1	0.9999	4.20506	0.696	sp|Q9BUR4|TCAB1_HUMAN	MKTLETQPLAPDCCPSDQDPAPAHPSPHASP PSDQDPAPAHPSPHASPMNKNADSELMPPPP
sp|Q9P206|K1522_HUMAN_620	R.SphosPNPAAPALAAPAVVPGPVSTTDASPQSPPTPQTTLTPLQESPVISK.D	4.20409	2	1	4.34948302058094,4.05869741833687	0.991	sp|Q9P206|K1522_HUMAN	PKVPAPFSPPPSKPRSPNPAAPALAAPAVVP
sp|P55036|PSMD4_HUMAN_266	K.MTISphosQQEFGR.T	-2.54278	11	0.9995	-2.3312760639736,-2.3312760639736,-3.26714572655388,-2.3312760639736,-2.3312760639736,-2.79070768261089,-2.39839025983213,-2.54278016916731,-5.79070768261089,-2.62078268116858,-2.62078268116858	0.995	sp|P55036|PSMD4_HUMAN	TGTEDSDDALLKMTISQQEFGRTGLPDLSSM
sp|O94915|FRYL_HUMAN_1941 1945	R.SNSphosLRLSphosLIGDR.R	-2.52404	4	0.9991	-3.0902679644698,-3.26714572655388,-1.90806463324905,-1.95781766844615	0.938	sp|O94915|FRYL_HUMAN	NSSSYLGYNSNARSNSLRLSLIGDRRGDRRR YLGYNSNARSNSLRLSLIGDRRGDRRRSNTL
sp|O60437|PEPL_HUMAN_14	K.GKYSphosPTVQTR.S	4.19666	2	0.996	2.90016332668142,5.49314850716383	0.941	sp|O60437|PEPL_HUMAN	__MNSLFRKRNKGKYSPTVQTRSISNKELSE
sp|P52746|ZN142_HUMAN_785 786_C	K.(TT)phosPPAETAPLPPLPESESLLK.A	4.1962	1	0.9999	4.1962	0.948	sp|P52746|ZN142_HUMAN	PSLEEAPNNWVGTFKTTPPAETAPLPPLPES SLEEAPNNWVGTFKTTPPAETAPLPPLPESE
sp|Q5JSZ5|PRC2B_HUMAN_595	K.GSPEFPAQETPTTFPEEAPTVSphosPAVAQSNSSEEEAR.E	4.19372	2	0.9982	3.10183513403766,5.2856068916737	0.988	sp|Q5JSZ5|PRC2B_HUMAN	AQETPTTFPEEAPTVSPAVAQSNSSEEEARE
sp|Q8N398|VW5B2_HUMAN_757	R.SLSphosSPPGR.A	4.19193	1	0.9854	4.19193	0.964	sp|Q8N398|VW5B2_HUMAN	VLGRQHRAALAGRSLSSPPGRANQVPGRPRK
sp|Q9P206|K1522_HUMAN_639 640 641_C	R.SPNPAAPALAAPAVVPGPV(STT)phosDASPQSPPTPQTTLTPLQESPVISK.D	4.18442	1	0.9825	4.18442	0.456	sp|Q9P206|K1522_HUMAN	AAPALAAPAVVPGPVSTTDASPQSPPTPQTT APALAAPAVVPGPVSTTDASPQSPPTPQTTL PALAAPAVVPGPVSTTDASPQSPPTPQTTLT
sp|Q6ZRV2|FA83H_HUMAN_940	R.RGSLTLTphosISGESPK.A	4.18335	1	0.999	4.18335	0.555	sp|Q6ZRV2|FA83H_HUMAN	SPVPPVPERRGSLTLTISGESPKAGPAEEGP
sp|P48506|GSH1_HUMAN_5	M.GLLSphosQGSPLSWEETKR.H	-2.52404	6	1	-2.36444292790879,-2.36444292790879,-3.46877958772353,-2.50530546374864,-2.54278016916731,-3.70324484136055	0.998	sp|P48506|GSH1_HUMAN	___________MGLLSQGSPLSWEETKRHAD
sp|Q8TDC3|BRSK1_HUMAN_508	R.STPLPGPPGSphosPR.S	4.17976	1	0.9848	4.17976	0.992	sp|Q8TDC3|BRSK1_HUMAN	PPPSARSTPLPGPPGSPRSSGGTPLHSPLHT
sp|Q9H8L6|MMRN2_HUMAN_705	R.ELQSLSphosNDVK.N	4.17688	1	0.9245	4.17688	0.909	sp|Q9H8L6|MMRN2_HUMAN	ATTALAGLARELQSLSNDVKNVGRCCEAEAG
sp|Q5M9Q1|NKAPL_HUMAN_22 26	R.RSphosSSGSphosPPSPQSR.C	4.17544	1	0.9824	4.17544	0.968	sp|Q5M9Q1|NKAPL_HUMAN	SSYSEDIVGSRRRRRSSSGSPPSPQSRCSSW EDIVGSRRRRRSSSGSPPSPQSRCSSWDGCS
sp|Q6PCT2|FXL19_HUMAN_413	R.SPEPDTphosLPLAAGSDHPLPR.A	4.16639	1	1	4.16639	0.517	sp|Q6PCT2|FXL19_HUMAN	ERHVVRPPPRSPEPDTLPLAAGSDHPLPRAA
sp|P78559|MAP1A_HUMAN_1329	K.SPESphosLPGPALEDIAIK.W	4.16167	1	0.9996	4.16167	0.984	sp|P78559|MAP1A_HUMAN	EHILTPDSSFSKSPESLPGPALEDIAIKWED
sp|Q6IBW4|CNDH2_HUMAN_246	R.SPVPALGFSQEPGPSphosPEGPMPLGGGEDEDAEEAVELPEASAPK.A	4.16087	2	1	2.82859527280479,5.49314850716383	0.998	sp|Q6IBW4|CNDH2_HUMAN	RSPVPALGFSQEPGPSPEGPMPLGGGEDEDA
sp|Q9HCK4|ROBO2_HUMAN_101 107 108_C	R.RSphosKPDEG(SY)phosVCVAR.N	4.15217	1	0.9771	4.15217	1.334	sp|Q9HCK4|ROBO2_HUMAN	PSGSLFFLRIVHGRRSKPDEGSYVCVARNYL FLRIVHGRRSKPDEGSYVCVARNYLGEAVSR LRIVHGRRSKPDEGSYVCVARNYLGEAVSRN
sp|P54132|BLM_HUMAN_125	K.EVVCTTQNTphosPTVK.K	-2.50531	3	1	-3.26714572655388,-2.39839025983213,-2.50530546374864	0.983	sp|P54132|BLM_HUMAN	DFLQTPKEVVCTTQNTPTVKKSRDTALKKLE
sp|Q6VMQ6|MCAF1_HUMAN_309 310_C	K.SVPVCEPVPEIDNIEP(SS)phosNKDDDFLEK.N	4.14698	2	0.9998	5.49314850716383,2.80081466395984	0.998	sp|Q6VMQ6|MCAF1_HUMAN	VPVCEPVPEIDNIEPSSNKDDDFLEKNGADE PVCEPVPEIDNIEPSSNKDDDFLEKNGADEK
sp|Q9NQS7|INCE_HUMAN_197 213 214_C	R.TLSphosPTPASATAPTSQGIP(TS)phosDEESTPK.K	4.14538	2	0.9894	5.00065873208411,3.29010984499743	0.992	sp|Q9NQS7|INCE_HUMAN	HVTQLMSTEPLPRTLSPTPASATAPTSQGIP PTPASATAPTSQGIPTSDEESTPKKSKARIL TPASATAPTSQGIPTSDEESTPKKSKARILE
sp|Q96K58|ZN668_HUMAN_275	R.THSphosGEKPFLCPR.C	4.14335	1	0.9995	4.14335	0.976	sp|Q96K58|ZN668_HUMAN	GFTQLSSYQSHERTHSGEKPFLCPRCGRMFS
sp|P51587|BRCA2_HUMAN_1951	K.ISPCDVSphosLETSDICK.C	4.1404	1	0.9982	4.1404	0.991	sp|P51587|BRCA2_HUMAN	MSGLEKVSKISPCDVSLETSDICKCSIGKLH
sp|Q6R327|RICTR_HUMAN_1219	R.SQSphosFNTDTTTSGISSMSSSPSR.E	-2.50531	3	0.9971	-6.20574518188974,-2.50530546374864,-1.90806463324905	0.997	sp|Q6R327|RICTR_HUMAN	VVESSTSSHMKIRSQSFNTDTTTSGISSMSS
sp|P48730|KC1D_HUMAN_344 347 349 350 355 356_C	R.GTQEVAPPTphosPLTphosP(TS)phosHTAN(TS)phosPRPVSGMER.E	4.13572	2	0.9937	5.3782777583678,2.89316418601171	0.572	sp|P48730|KC1D_HUMAN	TASGRLRGTQEVAPPTPLTPTSHTANTSPRP GRLRGTQEVAPPTPLTPTSHTANTSPRPVSG LRGTQEVAPPTPLTPTSHTANTSPRPVSGME RGTQEVAPPTPLTPTSHTANTSPRPVSGMER VAPPTPLTPTSHTANTSPRPVSGMERERKVS APPTPLTPTSHTANTSPRPVSGMERERKVSM
sp|Q15772|SPEG_HUMAN_557	R.AVSPAAAQPPSphosPSSAEKPGDEPGRPR.S	4.13406	2	1	2.79894346390389,5.46918266728493	0.991	sp|Q15772|SPEG_HUMAN	PKTSRAVSPAAAQPPSPSSAEKPGDEPGRPR
sp|Q9NR99|MXRA5_HUMAN_1719	R.NPVGKPPSphosPR.L	4.12965	1	0.9709	4.12965	1	sp|Q9NR99|MXRA5_HUMAN	NNNIPEARNPVGKPPSPRIPHYSNGRLPFFT
sp|Q9NSG2|CA112_HUMAN_42 43_C	R.GL(SS)phosQNLEIQTTLR.N	-2.50531	3	0.9989	-3.03582018044742,-2.50530546374864,-2.1182823406394	0.999	sp|Q9NSG2|CA112_HUMAN	FDDMMYELTSQARGLSSQNLEIQTTLRNILQ DDMMYELTSQARGLSSQNLEIQTTLRNILQT
sp|Q6PL18|ATAD2_HUMAN_1233	K.QQNASphosESKLELR.N	4.12068	1	0.9971	4.12068	0.993	sp|Q6PL18|ATAD2_HUMAN	TGESSVEENEKQQNASESKLELRNNSNTCNI
sp|P53985|MOT1_HUMAN_467	K.EEETSphosIDVAGKPNEVTK.A	-2.49635	6	1	-1.66142466566593,-0.104207155427674,-0.0833485505300098,-3.3312760639736,-6.20574518188974,-5.79070768261089	0.994	sp|P53985|MOT1_HUMAN	QKANEQKKESKEEETSIDVAGKPNEVTKAAE
sp|P10276|RARA_HUMAN_443	R.DGGGLAPPPGSphosCSPSLSPSSNR.S	4.11506	1	0.9965	4.11506	0.756	sp|P10276|RARA_HUMAN	GGGGRDGGGLAPPPGSCSPSLSPSSNRSSPA
sp|Q5TGY3|AHDC1_HUMAN_99	R.CPTphosPVGDGSSSR.R	4.11468	1	0.9984	4.11468	0.997	sp|Q5TGY3|AHDC1_HUMAN	LPPRAARPVSQARCPTPVGDGSSSRRCWDNG
sp|Q86WB0|NIPA_HUMAN_359 370	R.SWDSSSphosPVDRPEPEAASphosPTTR.T	4.11355	1	0.9551	4.11355	0.919	sp|Q86WB0|NIPA_HUMAN	SPGPIVSRTRSWDSSSPVDRPEPEAASPTTR WDSSSPVDRPEPEAASPTTRTRPVTRSMGTG
sp|Q9BUR4|TCAB1_HUMAN_30	K.TLETQPLAPDCCPSDQDPAPAHPSPHASphosPMNK.N	4.113	2	1	5.49314850716383,2.73285427344612	0.886	sp|Q9BUR4|TCAB1_HUMAN	PSDQDPAPAHPSPHASPMNKNADSELMPPPP
sp|Q8IZL8|PELP1_HUMAN_1092	K.VQPPPETPAEEEMETETphosEAEALQEK.E	4.11129	1	0.9999	4.11129	0.819	sp|Q8IZL8|PELP1_HUMAN	QPPPETPAEEEMETETEAEALQEKEQDDTAA
sp|P11388|TOP2A_HUMAN_1377 1391 1392 1393_C	K.SVVSphosDLEADDVKGSVPL(SSS)phosPPATHFPDETEITNPVPK.K	4.10871	2	0.9512	3.93465857528475,4.28276447136557	1.449	sp|P11388|TOP2A_HUMAN	PKLSNKELKPQKSVVSDLEADDVKGSVPLSS VSDLEADDVKGSVPLSSSPPATHFPDETEIT SDLEADDVKGSVPLSSSPPATHFPDETEITN DLEADDVKGSVPLSSSPPATHFPDETEITNP
sp|Q969H4|CNKR1_HUMAN_289 300	K.KIPIPETphosPPQTPPQVLDSphosPHQR.S	4.10714	1	0.9993	4.10714	0.915	sp|Q969H4|CNKR1_HUMAN	PAGLSLVLKKIPIPETPPQTPPQVLDSPHQR PIPETPPQTPPQVLDSPHQRSPSLSLAPLSP
sp|Q14839|CHD4_HUMAN_1540 1542 1544 1545_C	K.MSQPGSPSPKTphosPTphosP(ST)phosPGDTQPNTPAPVPPAEDGIK.L	4.10449	1	0.9415	4.10449	0.922	sp|Q14839|CHD4_HUMAN	EENKKMSQPGSPSPKTPTPSTPGDTQPNTPA NKKMSQPGSPSPKTPTPSTPGDTQPNTPAPV KMSQPGSPSPKTPTPSTPGDTQPNTPAPVPP MSQPGSPSPKTPTPSTPGDTQPNTPAPVPPA
sp|Q13370|PDE3B_HUMAN_495	R.SSSphosVSLTHHVGLR.R	-2.46878	3	0.9997	-2.46877958772353,-2.39839025983213,-3.03582018044742	0.993	sp|Q13370|PDE3B_HUMAN	PFNSNLLTIPKQRSSSVSLTHHVGLRRAGVL
sp|Q13428|TCOF_HUMAN_1410	K.GSLGSphosQGAK.D	-2.46878	29	1	-2.88381708700237,-1.88381708700237,-1.83651137222402,-2.66142466566593,-2.36444292790879,-2.83651137222402,-3.88381708700237,-2.20574518188974,-2.29885458628122,-2.66142466566593,-2.88381708700237,-2.23611883093325,-2.29885458628122,-2.26714572655388,-2.39839025983213,-2.36444292790879,-2.29885458628122,-2.36444292790879,-2.36444292790879,-2.74631356325244,-2.62078268116858,-2.46877958772353,-1.…	0.997	sp|Q13428|TCOF_HUMAN	ASGDVKEKKGKGSLGSQGAKDEPEEELQKGM
sp|Q9Y4C1|KDM3A_HUMAN_766	K.LFSKPASphosKEDLK.Q	-2.46878	3	0.9997	-2.46877958772353,-0.895889919302949,-2.50530546374864	0.994	sp|Q9Y4C1|KDM3A_HUMAN	CPCSNRQFKLFSKPASKEDLKQTSLAGEKPT
sp|Q5VWG9|TAF3_HUMAN_291 301	K.TAQSphosPAMVGSPIRSphosPK.T	-2.44396	4	0.9997	1.11918540115915,-2.62078268116858,-2.26714572655388,-4.0902679644698	0.993	sp|Q5VWG9|TAF3_HUMAN	TSSPGQKTKSPKTAQSPAMVGSPIRSPKTVS PKTAQSPAMVGSPIRSPKTVSKEKKSPGRSK
sp|Q5T8I3|F102B_HUMAN_288	R.CPVKQDSphosVESQLK.R	-2.43316	3	1	-1.70324484136055,-2.43315567799281,-6.64	0.992	sp|Q5T8I3|F102B_HUMAN	DTASEKLSRCPVKQDSVESQLKRVDDTRVDA
sp|Q12800|TFCP2_HUMAN_302	F.SphosLGEGNGSPNHQPEPPPPVTDNLLPTTTPQEAQQWLHR.N	4.08543	1	0.9827	4.08543	0.498	sp|Q12800|TFCP2_HUMAN	NNSPSPGFNSSHSSFSLGEGNGSPNHQPEPP
sp|P08651|NFIC_HUMAN_472	R.LALPPATKPATTSEGGATSPTphosSPSYSPPDTSPANR.S	4.08528	2	0.995	4.52924662807605,3.6413121642016	0.967	sp|P08651|NFIC_HUMAN	ATKPATTSEGGATSPTSPSYSPPDTSPANRS
sp|Q6PJT7|ZC3HE_HUMAN_135	R.VSTSSphosQESK.T	-2.43316	4	0.9995	-2.70324484136055,-2.43315567799281,-2.43315567799281,-2.36444292790879	0.941	sp|Q6PJT7|ZC3HE_HUMAN	PSARPEKRDSRVSTSSQESKTTNVRQTYDDG
sp|Q16236|NF2L2_HUMAN_215	K.LVETTMVPSphosPEAK.L	4.08145	2	0.9984	5.49314850716383,2.66974821369874	0.992	sp|Q16236|NF2L2_HUMAN	LNIENDKLVETTMVPSPEAKLTEVDNYHFYS
tr|C9JFX4|C9JFX4_HUMAN_364	R.ALDSEVDPDPEGDLGMPAQPHSphosPTGEAQHR.A	-2.43316	5	1	-6.64,-1.1182823406394,-2.74631356325244,-0.125371765425716,-2.43315567799281	0.983	tr|C9JFX4|C9JFX4_HUMAN	DPDPEGDLGMPAQPHSPTGEAQHRAEWGQAQ
sp|Q9Y5T4|DJC15_HUMAN_104	R.EAGLILGVSphosPSAGK.A	4.07528	2	0.9997	2.65740862279857,5.49314850716383	0.988	sp|Q9Y5T4|DJC15_HUMAN	EQKMSRREAGLILGVSPSAGKAKIRTAHRRV
sp|Q96HS1|PGAM5_HUMAN_87	R.NVESGEEELASphosKLDHYK.A	4.07476	2	0.9997	2.65637554359876,5.49314850716383	0.99	sp|Q96HS1|PGAM5_HUMAN	NVRKRNVESGEEELASKLDHYKAKATRHIFL
sp|Q86WJ1|CHD1L_HUMAN_607	K.TLLEKASphosQEGR.S	-2.4242	4	0.9989	-2.26714572655388,-2.58125431698194,-1.68218322583272,-2.88381708700237	0.995	sp|Q86WJ1|CHD1L_HUMAN	FEQLVNLQKTLLEKASQEGRSLRNKGSVLIP
sp|P25391|LAMA1_HUMAN_541	K.IPSphosQQDALGGR.H	4.06999	1	0.9469	4.06999	1	sp|P25391|LAMA1_HUMAN	SGWLVTDLISPRKIPSQQDALGGRHQVSINN
sp|Q07687|DLX2_HUMAN_225 232	K.SGEIPSEQHPGASphosASPPCASphosPPVSAPASWDFGVPQR.M	4.06844	1	0.9828	4.06844	0.643	sp|Q07687|DLX2_HUMAN	MWKSGEIPSEQHPGASASPPCASPPVSAPAS PSEQHPGASASPPCASPPVSAPASWDFGVPQ
sp|Q8IYB3|SRRM1_HUMAN_793	K.SPTphosPSPSPPR.N	4.06592	2	0.9986	5.49314850716383,2.63869905890309	0.58	sp|Q8IYB3|SRRM1_HUMAN	TNWSPAVPVKKAKSPTPSPSPPRNSDQEGGG
sp|Q86UU1|PHLB1_HUMAN_489	R.EVAESphosPRPR.R	4.06026	1	0.9889	4.06026	1	sp|Q86UU1|PHLB1_HUMAN	TRTTPDPKLNREVAESPRPRRWAAHGASPED
sp|O60858|TRI13_HUMAN_275	K.ETPLPPSNLPASphosPLMK.N	4.05635	1	0.9996	4.05635	0.982	sp|O60858|TRI13_HUMAN	KVIKETPLPPSNLPASPLMKNFDTSQWEDIK
sp|P49321|NASP_HUMAN_421	K.LVPSphosQEETK.L	-2.40003	8	1	-2.3312760639736,-2.46877958772353,-2.46877958772353,-2.00934796908623,-2.20574518188974,-2.58125431698194,-2.17599783849568,-3.54278016916731	0.99	sp|P49321|NASP_HUMAN	DGSGLEEKVRAKLVPSQEETKLSVEESEAAG
sp|Q15329|E2F5_HUMAN_261	K.ESSSSKPVVFPVPPPDDLTQPSSQSLTPVTphosPQK.S	4.05596	2	1	3.23995945363605,4.87196069290665	0.996	sp|Q15329|E2F5_HUMAN	PDDLTQPSSQSLTPVTPQKSSMATQNLPEQH
sp|Q9NQX3|GEPH_HUMAN_194	K.EVHDELEDLPSPPPPLSphosPPPTTSPHK.Q	4.05539	2	0.9794	2.6176220581565,5.49314850716383	0.991	sp|Q9NQX3|GEPH_HUMAN	VHDELEDLPSPPPPLSPPPTTSPHKQTEDKG
sp|Q8N1G0|ZN687_HUMAN_129	R.MQNGFGSphosPEPSLPGTPHSPAPPSGGTWK.E	4.05282	1	0.9437	4.05282	0.363	sp|Q8N1G0|ZN687_HUMAN	KEGPVGPHRMQNGFGSPEPSLPGTPHSPAPP
sp|Q08211|DHX9_HUMAN_321	K.LAQFEPSphosQR.Q	-2.3988	4	0.9992	-2.43315567799281,-2.43315567799281,-2.36444292790879,-2.29885458628122	1	sp|Q08211|DHX9_HUMAN	VPVALNIGKLAQFEPSQRQNQVGVVPWSPPQ
sp|P28290|ITPI2_HUMAN_1165 1174 1175_C	R.TGSphosVQTPPDLE(SS)phosEEVDAAEGAPEVVGPK.S	4.05046	1	0.9958	4.05046	1.278	sp|P28290|ITPI2_HUMAN	RASVALTPTAPSRTGSVQTPPDLESSEEVDA APSRTGSVQTPPDLESSEEVDAAEGAPEVVG PSRTGSVQTPPDLESSEEVDAAEGAPEVVGP
sp|O75152|ZC11A_HUMAN_733 734 735 737 738_C	R.DSLVLPPTQ(SSS)phosD(SS)phosPPEVSGPSSSQMSMK.T	4.04455	1	0.9922	4.04455	0.441	sp|O75152|ZC11A_HUMAN	EAENPRDSLVLPPTQSSSDSSPPEVSGPSSS AENPRDSLVLPPTQSSSDSSPPEVSGPSSSQ ENPRDSLVLPPTQSSSDSSPPEVSGPSSSQM PRDSLVLPPTQSSSDSSPPEVSGPSSSQMSM RDSLVLPPTQSSSDSSPPEVSGPSSSQMSMK
sp|Q6P9H4|CNKR3_HUMAN_477 478 479_C	R.IPPIIEE(SSS)phosPPYR.F	4.04311	2	0.9996	4.69763459492163,3.38857942203511	0.997	sp|Q6P9H4|CNKR3_HUMAN	CRYFSNERIPPIIEESSSPPYRFSRPTTERH RYFSNERIPPIIEESSSPPYRFSRPTTERHL YFSNERIPPIIEESSSPPYRFSRPTTERHLV
sp|Q9HB09|B2L12_HUMAN_117 121	R.RGEAAGSPVPTphosPPRSphosPAQEEPTDFLSR.L	4.042	2	0.995	4.44111349604651,3.6428777585396	0.992	sp|Q9HB09|B2L12_HUMAN	AAFLRRGEAAGSPVPTPPRSPAQEEPTDFLS RRGEAAGSPVPTPPRSPAQEEPTDFLSRLRR
sp|Q14152|EIF3A_HUMAN_584	R.LESphosLNIQR.E	-2.39839	15	0.9993	-2.39839025983213,-2.39839025983213,-2.36444292790879,-2.39839025983213,-2.43315567799281,-2.43315567799281,-2.39839025983213,-2.39839025983213,-0.290861795527687,-0.0696084939037074,-2.54278016916731,-2.58125431698194,-2.29885458628122,-2.43315567799281,-2.62078268116858	1	sp|Q14152|EIF3A_HUMAN	LARRQTIEERKERLESLNIQREKEELEQREA
sp|P50570|DYN2_HUMAN_644	R.AGVYPEKDQAENEDGAQENTFSphosMDPQLER.Q	4.03983	2	1	2.58650284777766,5.49314850716383	0.934	sp|P50570|DYN2_HUMAN	KDQAENEDGAQENTFSMDPQLERQVETIRNL
sp|O60832|DKC1_HUMAN_451	K.RESphosESESDETPPAAPQLIK.K	4.03798	2	1	4.49815839155493,3.5777987788968	0.857	sp|O60832|DKC1_HUMAN	QVVAEAAKTAKRKRESESESDETPPAAPQLI
sp|Q5T4S7|UBR4_HUMAN_620	K.AAPPPPPPPPPLESSphosPR.V	4.03644	2	0.9999	4.91449269545222,3.15838947311832	0.94	sp|Q5T4S7|UBR4_HUMAN	KAAPPPPPPPPPLESSPRVKSPSKQAPGEKG
sp|P25054|APC_HUMAN_2146	K.SGISLGSphosPFHLTPDQEEKPFTSNKGPR.L	4.03544	1	0.9978	4.03544	0.938	sp|P25054|APC_HUMAN	DSDSILSLKSGISLGSPFHLTPDQEEKPFTS
sp|Q14185|DOCK1_HUMAN_1842	R.HLPPPLPSphosKTPPPPPPK.T	4.03385	1	0.9904	4.03385	0.5	sp|Q14185|DOCK1_HUMAN	PPPPPHQRHLPPPLPSKTPPPPPPKTTRKQA
sp|Q96DF8|ESS2_HUMAN_292	K.ELIPQESphosPR.V	-2.39839	3	0.9996	-2.23611883093325,-2.39839025983213,-3.03582018044742	1	sp|Q96DF8|ESS2_HUMAN	QGKVGPDGKELIPQESPRVGGFGFVATPSPA
sp|Q13352|CENPR_HUMAN_33	K.SVITYSphosPTTGTCQMSLFASPTSSEEQK.H	4.02187	1	0.9979	4.02187	0.972	sp|Q13352|CENPR_HUMAN	FDPSKITRKKSVITYSPTTGTCQMSLFASPT
sp|P49840|GSK3A_HUMAN_72	K.ASVGAMGGGVGASSSGGGPGGSphosGGGGSGGPGAGTSFPPPGVK.L	4.00857	1	0.9827	4.00857	0.496	sp|P49840|GSK3A_HUMAN	GGGVGASSSGGGPGGSGGGGSGGPGAGTSFP
sp|Q9Y2X3|NOP58_HUMAN_502 508 509 510 514_C	K.EEPLSphosEEEPC(TST)phosAIASphosPEKKK.K	4.0068	2	0.9864	5.31847002074438,2.69512162609101	1.07	sp|Q9Y2X3|NOP58_HUMAN	KKKRGKKKHIKEEPLSEEEPCTSTAIASPEK KKHIKEEPLSEEEPCTSTAIASPEKKKKKKK KHIKEEPLSEEEPCTSTAIASPEKKKKKKKK HIKEEPLSEEEPCTSTAIASPEKKKKKKKKR EPLSEEEPCTSTAIASPEKKKKKKKKRENED
sp|O15297|PPM1D_HUMAN_46	R.SLSphosQPLPPRPSPAALPGGEVSGK.G	4.00407	2	1	3.43991325051897,4.56821818654382	0.994	sp|O15297|PPM1D_HUMAN	PEPTAEEKPSPRRSLSQPLPPRPSPAALPGG
sp|Q9NRL2|BAZ1A_HUMAN_286	R.IHISphosQEDNVANK.Q	-2.39839	3	0.9999	-0.0028051232194608,-2.39839025983213,-3.70324484136055	1	sp|Q9NRL2|BAZ1A_HUMAN	PANRRRGRPPKRIHISQEDNVANKQTLASYR
sp|Q9UQ84|EXO1_HUMAN_512	R.FFCSSDSphosTDCVSNK.V	3.98983	1	0.9946	3.98983	0.921	sp|Q9UQ84|EXO1_HUMAN	VVVPGTRSRFFCSSDSTDCVSNKVSIQPLDE
sp|Q9NZM3|ITSN2_HUMAN_887	R.TVSPGSphosVSPIHGQGQVVENLK.A	-2.39716	6	0.9999	-0.496086933719265,-1.95781766844615,-1.79070768261089,-2.83651137222402,-4.0902679644698,-4.98335276055329	0.73	sp|Q9NZM3|ITSN2_HUMAN	SWQKKSAFTRTVSPGSVSPIHGQGQVVENLK
sp|O43347|MSI1H_HUMAN_191	K.EVMSphosPTGSAR.G	-2.38222	4	0.999	-2.43315567799281,-2.74631356325244,-2.3312760639736,-1.0902679644698	0.995	sp|O43347|MSI1H_HUMAN	NKMVECKKAQPKEVMSPTGSARGRSRVMPYG
sp|P53999|TCP4_HUMAN_19	K.ELVSSSSSGSDSDSphosEVDKK.L	3.98138	2	0.9999	4.49902305747286,3.46373046565636	0.915	sp|P53999|TCP4_HUMAN	SKELVSSSSSGSDSDSEVDKKLKRKKQVAPE
sp|Q13470|TNK1_HUMAN_502 518	R.SphosLESVLSLGPRPTGGGSphosSPPEIR.Q	3.97954	1	0.9949	3.97954	0.969	sp|Q13470|TNK1_HUMAN	QRRNMPLERMKGISRSLESVLSLGPRPTGGG LESVLSLGPRPTGGGSSPPEIRQARAVPQGP
sp|Q00688|FKBP3_HUMAN_152	Y.TGTLQDGTVFDTNIQTSphosAK.K	-2.38142	4	1	-2.70324484136055,-2.39839025983213,-2.36444292790879,-0.859970345048006	0.992	sp|Q00688|FKBP3_HUMAN	GTLQDGTVFDTNIQTSAKKKKNAKPLSFKVG
sp|Q96F63|CCD97_HUMAN_204	R.TPTphosHQPPKPGSPGRPACPLSNLLLQSYEER.E	3.97748	1	0.9999	3.97748	0.573	sp|Q96F63|CCD97_HUMAN	IGQYLTQEELSARTPTHQPPKPGSPGRPACP
sp|P11137|MTAP2_HUMAN_1619	R.TPGTPGTphosPSYPR.T	3.97333	1	0.9424	3.97333	0.945	sp|P11137|MTAP2_HUMAN	GTPPSYSSRTPGTPGTPSYPRTPHTPGTPKS
sp|Q8WYB5|KAT6B_HUMAN_1502	K.ELAGDPEAVPESphosDEEPPPGEQAQK.Q	3.97292	1	0.9994	3.97292	1	sp|Q8WYB5|KAT6B_HUMAN	SEPKELAGDPEAVPESDEEPPPGEQAQKQDQ
sp|Q14160|SCRIB_HUMAN_761	K.GSTPYKGDDEGIFISphosRVSEEGPAAR.A	-2.36444	3	1	-0.523921141915991,-2.36444292790879,-3.70324484136055	0.988	sp|Q14160|SCRIB_HUMAN	KGSTPYKGDDEGIFISRVSEEGPAARAGVRV
sp|Q5THJ4|VP13D_HUMAN_1761 1765	K.EVQDKDYPLTphosPPPSphosPTVDEPK.L	-2.34862	6	1	-4.98335276055329,-3.3312760639736,-2.29885458628122,-2.39839025983213,-1.1182823406394,0.197977004161273	0.99	sp|Q5THJ4|VP13D_HUMAN	SRKKQKEVQDKDYPLTPPPSPTVDEPKILVG QKEVQDKDYPLTPPPSPTVDEPKILVGKSKF
sp|O94804|STK10_HUMAN_390 391 392_C	R.SLQ(TTS)phosPPVVAPGNENGLAVPVPLRK.S	3.97074	2	1	4.17615821777665,3.76531931011379	0.999	sp|O94804|STK10_HUMAN	VNEPCSQPSGDRSLQTTSPPVVAPGNENGLA NEPCSQPSGDRSLQTTSPPVVAPGNENGLAV EPCSQPSGDRSLQTTSPPVVAPGNENGLAVP
sp|Q99490|AGAP2_HUMAN_925	K.LRTphosDSQSEAVAIQAIR.N	3.96918	1	1	3.96918	0.471	sp|Q99490|AGAP2_HUMAN	LASLQCCESSKVKLRTDSQSEAVAIQAIRNA
sp|P38398|BRCA1_HUMAN_725	K.EFVNPSphosLPR.E	-2.34786	4	0.9989	-2.43315567799281,-2.36444292790879,-2.3312760639736,-1.52392114191599	1	sp|P38398|BRCA1_HUMAN	TKCSNTSELKEFVNPSLPREEKEEKLETVKV
sp|O95429|BAG4_HUMAN_289	R.YPWPSSAPSAPPGNLYMTESTSPWPSSGSPQSPPSphosPPVQQPK.D	3.96743	2	0.9758	2.44171324456518,5.49314850716383	0.997	sp|O95429|BAG4_HUMAN	STSPWPSSGSPQSPPSPPVQQPKDSSYPYSQ
sp|Q96JG9|ZN469_HUMAN_2241 2242 2250	R.ATphosSphosPPLAGAVSphosPSVAVR.A	3.96668	1	0.9795	3.96668	0.99	sp|Q96JG9|ZN469_HUMAN	EDSRKEKLWESPGRATSPPLAGAVSPSVAVR DSRKEKLWESPGRATSPPLAGAVSPSVAVRA ESPGRATSPPLAGAVSPSVAVRATGLSSTPT
sp|P35221|CTNA1_HUMAN_136	R.ALLSAVTphosR.L	3.96376	1	0.9561	3.96376	0.926	sp|P35221|CTNA1_HUMAN	RGNMVRAARALLSAVTRLLILADMADVYKLL
sp|Q13064|MKRN3_HUMAN_144 145_C	K.MATEGGVSPPGASAGGGP(ST)phosAAHIEPPTQEVAEAPPAASSLSLPVIGSAAER.G	3.96125	1	0.9759	3.96125	0.624	sp|Q13064|MKRN3_HUMAN	EGGVSPPGASAGGGPSTAAHIEPPTQEVAEA GGVSPPGASAGGGPSTAAHIEPPTQEVAEAP
sp|Q6P1N0|C2D1A_HUMAN_208	K.GPASTPTYSphosPAPTQPAPR.L	3.96084	1	0.9916	3.96084	0.956	sp|Q6P1N0|C2D1A_HUMAN	PPVAIGKGPASTPTYSPAPTQPAPRIASAPE
sp|P09543|CN37_HUMAN_170	K.NQWQLSphosADDLK.K	-2.33128	5	0.9998	-1.58125431698194,-6.64,-4.62078268116858,-2.20574518188974,-2.3312760639736	1	sp|P09543|CN37_HUMAN	RLDCAQLKEKNQWQLSADDLKKLKPGLEKDF
sp|A6NFI3|ZN316_HUMAN_100	K.EVLAEEECPALGTphosQER.L	-2.30207	4	1	-1.79070768261089,-2.20574518188974,-2.88381708700237,-2.39839025983213	1	sp|A6NFI3|ZN316_HUMAN	DVKEVLAEEECPALGTQERLSRGGDAKSPVL
sp|Q01432|AMPD3_HUMAN_107 109 110_C	K.GPPAASPAMSphosP(TT)phosPVVTGATSLPTPAPYAMPEFQR.V	3.94485	1	0.9861	3.94485	0.634	sp|Q01432|AMPD3_HUMAN	PQQDWKGPPAASPAMSPTTPVVTGATSLPTP QDWKGPPAASPAMSPTTPVVTGATSLPTPAP DWKGPPAASPAMSPTTPVVTGATSLPTPAPY
sp|P12268|IMDH2_HUMAN_425 426_C	K.HL(SS)phosQNR.Y	-2.29885	3	0.9893	-2.36444292790879,-2.29885458628122,-2.29885458628122	1	sp|P12268|IMDH2_HUMAN	KYRGMGSLDAMDKHLSSQNRYFSEADKIKVA YRGMGSLDAMDKHLSSQNRYFSEADKIKVAQ
sp|Q9BY44|EIF2A_HUMAN_512 517 518_C	K.SPDLAPTphosPAPQ(ST)phosPR.N	3.9201	1	0.9242	3.9201	0.999	sp|Q9BY44|EIF2A_HUMAN	AKQEARSDKSPDLAPTPAPQSTPRNTVSQSI RSDKSPDLAPTPAPQSTPRNTVSQSISGDPE SDKSPDLAPTPAPQSTPRNTVSQSISGDPEI
sp|O94972|TRI37_HUMAN_454	R.DLSphosPPDNHLSPQNDDALETR.A	3.908	1	0.9999	3.908	0.998	sp|O94972|TRI37_HUMAN	RLTIELSRTQKSRDLSPPDNHLSPQNDDALE
sp|Q9BXT8|RNF17_HUMAN_335 339 340_C	K.KELSphosCYD(TY)phosPPLEK.K	3.90756	1	0.9683	3.90756	1.506	sp|Q9BXT8|RNF17_HUMAN	IRQNVQKKYNNKKELSCYDTYPPLEKKKVDM VQKKYNNKKELSCYDTYPPLEKKKVDMSVLT QKKYNNKKELSCYDTYPPLEKKKVDMSVLTS
sp|P23677|IP3KA_HUMAN_95	R.APPAPVIPQLTVTAEEPDVPPTSphosPGPPER.E	3.90444	2	1	5.05752401848293,2.75135685967255	0.946	sp|P23677|IP3KA_HUMAN	PQLTVTAEEPDVPPTSPGPPERERDCLPAAG
sp|O15550|KDM6A_HUMAN_817 818_C	K.TDNSVA(SS)phosPSSAISTATPSPK.S	3.90286	2	0.9948	2.31258012580113,5.49314850716383	0.994	sp|O15550|KDM6A_HUMAN	NIHPAVHTKTDNSVASSPSSAISTATPSPKS IHPAVHTKTDNSVASSPSSAISTATPSPKST
sp|Q9UPX8|SHAN2_HUMAN_1234	K.LWGDVTEIKSphosPILSGPK.A	3.9027	2	1	3.5452408825914,4.26016128067984	0.955	sp|Q9UPX8|SHAN2_HUMAN	QPRTSKLWGDVTEIKSPILSGPKANVISELN
sp|Q7Z6J0|SH3R1_HUMAN_735	R.VSphosPPASPTLEVELGSAELPLQGAVGPELPPGGGHGR.A	3.90191	1	1	3.90191	0.827	sp|Q7Z6J0|SH3R1_HUMAN	LKLLSGASTKRKPRVSPPASPTLEVELGSAE
sp|P24928|RPB1_HUMAN_1891 1892 1898 1899_C	K.YSP(TS)phosPTYSP(TS)phosPVYTPTSPK.Y	3.8976	2	0.9757	5.49314850716383,2.30204945830896	1.052	sp|P24928|RPB1_HUMAN	PTSPTYSPTTPKYSPTSPTYSPTSPVYTPTS TSPTYSPTTPKYSPTSPTYSPTSPVYTPTSP PTTPKYSPTSPTYSPTSPVYTPTSPKYSPTS TTPKYSPTSPTYSPTSPVYTPTSPKYSPTSP
sp|O95402|MED26_HUMAN_314	K.GSVPSPSPRPQALDATQVPSphosPLPLAQPSTPPVR.R	3.89536	1	0.952	3.89536	0.985	sp|O95402|MED26_HUMAN	SPSPRPQALDATQVPSPLPLAQPSTPPVRRL
sp|Q9P2J2|TUTLA_HUMAN_797	K.SAAPSALGSGSphosPDSVAK.L	3.89429	2	0.9997	5.49314850716383,2.29542854241642	0.852	sp|Q9P2J2|TUTLA_HUMAN	SPTGKSAAPSALGSGSPDSVAKLKLQGSPVP
sp|Q5VT06|CE350_HUMAN_878	K.AVTphosPPVKDDNEDVFSAR.L	-2.28719	6	1	-3.88381708700237,-1.74631356325244,-2.88381708700237,-2.1182823406394,-2.39839025983213,-2.17599783849568	0.999	sp|Q5VT06|CE350_HUMAN	VQQAPQEDGPWTKAVTPPVKDDNEDVFSARI
sp|Q9Y3S1|WNK2_HUMAN_45	R.SphosVVESDQEEPPGLEAAEAPGPQPPQPLQR.R	3.89053	1	1	3.89053	0.95	sp|Q9Y3S1|WNK2_HUMAN	RAKAARPGPQRFLRRSVVESDQEEPPGLEAA
sp|Q8WVV9|HNRLL_HUMAN_61	R.SFSphosQPEAGGSHHK.V	-2.27987	4	0.9998	-3.03582018044742,-1.60088312373088,-2.74631356325244,-1.81342775911098	0.993	sp|Q8WVV9|HNRLL_HUMAN	TPRGGGDGGGGGRSFSQPEAGGSHHKVSVSP
sp|O43482|MS18B_HUMAN_47 48_C	K.G(SS)phosPLGPAGLGAEEPAAGPQLPSWLQPER.C	3.87954	2	0.9995	2.26593003250231,5.49314850716383	0.998	sp|O43482|MS18B_HUMAN	SFTTSMEWDTQVVKGSSPLGPAGLGAEEPAA FTTSMEWDTQVVKGSSPLGPAGLGAEEPAAG
sp|P11940|PABP1_HUMAN_96	K.SphosGVGNIFIK.N	-2.27606	4	0.9998	-3.54278016916731,-2.00934796908623,-1.62078268116858,-2.54278016916731	1	sp|P11940|PABP1_HUMAN	PVRIMWSQRDPSLRKSGVGNIFIKNLDKSID
sp|Q99536|VAT1_HUMAN_23	R.EVAEAATGEDASSPPPKTphosEAASDPQHPAASEGAAAAAASPPLLR.C	3.87818	1	0.947	3.87818	0.492	sp|Q99536|VAT1_HUMAN	AEAATGEDASSPPPKTEAASDPQHPAASEGA
sp|Q7Z6Z7|HUWE1_HUMAN_3927	R.ESQLAHIKDEPPPLSPAPLTPATphosPSSLDPFFSR.E	3.87729	1	0.9733	3.87729	0.973	sp|Q7Z6Z7|HUWE1_HUMAN	KDEPPPLSPAPLTPATPSSLDPFFSREPSSM
sp|P52948|NUP98_HUMAN_915 916 932_C	K.TAPLPPASQ(TT)phosPLQMALNGKPAPPPQSphosQSPEVEQLGR.V	3.87685	1	0.951	3.87685	0.336	sp|P52948|NUP98_HUMAN	STKKLKTAPLPPASQTTPLQMALNGKPAPPP TKKLKTAPLPPASQTTPLQMALNGKPAPPPQ PLQMALNGKPAPPPQSQSPEVEQLGRVVELD
sp|Q15022|SUZ12_HUMAN_583	R.LYFHSDTCLPLRPQEMEVDSphosEDEKDPEWLR.E	3.87682	2	0.9999	5.49314850716383,2.26050125830387	0.997	sp|Q15022|SUZ12_HUMAN	SDTCLPLRPQEMEVDSEDEKDPEWLREKTIT
tr|A0A0A0MRT6|A0A0A0MRT6_HUMAN_278	R.ENSGSSSIGIPIAVPTPSPPTIGPAPGSAPGSQYphosGTMTR.Q	3.87631	2	0.9891	4.60080444009622,3.15180682272835	0.846	tr|A0A0A0MRT6|A0A0A0MRT6_HUMAN	PPTIGPAPGSAPGSQYGTMTRQISRHNSTTS
sp|Q14676|MDC1_HUMAN_1343	K.TPETVVPTAPELQISTSTDQPVTphosPKPTSR.T	3.87552	1	0.9983	3.87552	0.979	sp|Q14676|MDC1_HUMAN	TAPELQISTSTDQPVTPKPTSRTTRSRTNMS
sp|Q8TF72|SHRM3_HUMAN_213	R.SphosPDQCSSQGSMESLEPSGAYPPCHLSPAK.S	3.87552	1	0.9859	3.87552	0.994	sp|Q8TF72|SHRM3_HUMAN	STSDLSNYDHAYLRRSPDQCSSQGSMESLEP
sp|Q03252|LMNB2_HUMAN_23	R.AAATMATphosPLPGR.A	3.87418	1	0.9989	3.87418	0.988	sp|Q03252|LMNB2_HUMAN	RRREQRRPRAAATMATPLPGRAGGPATPLSP
sp|A0MZ66|SHOT1_HUMAN_398 399 403_C	K.ATQPE(TT)phosEEVTphosDLK.R	3.87374	1	0.9194	3.87374	1.608	sp|A0MZ66|SHOT1_HUMAN	PSGSGAKKEKATQPETTEEVTDLKRQAVEEM SGSGAKKEKATQPETTEEVTDLKRQAVEEMM AKKEKATQPETTEEVTDLKRQAVEEMMDRIK
sp|Q9HAW4|CLSPN_HUMAN_1316	R.GPSFMTSPSphosPK.H	-2.27572	4	1	-4.0902679644698,-0.364442927908795,-2.43315567799281,-2.1182823406394	0.995	sp|Q9HAW4|CLSPN_HUMAN	KSQVKKRGPSFMTSPSPKHLKTDDSTSGLTR
sp|Q9NZ72|STMN3_HUMAN_68	K.SPSDLSPESphosPMLSSPPK.K	3.87345	2	0.9983	4.55247803283699,3.19442269085601	0.996	sp|Q9NZ72|STMN3_HUMAN	SFEVILKSPSDLSPESPMLSSPPKKKDTSLE
sp|P51957|NEK4_HUMAN_377	K.GRDSphosVSDGFVQENQPR.Y	3.87107	1	0.9998	3.87107	0.5	sp|P51957|NEK4_HUMAN	ISSVNIDILPAKGRDSVSDGFVQENQPRYLD
tr|A0A0A0MS90|A0A0A0MS90_HUMAN_336	R.ALAPSphosPPAEFIYYCVDEDELKR.L	3.8684	1	1	3.8684	0.999	tr|A0A0A0MS90|A0A0A0MS90_HUMAN	QSPEPTEPHPRALAPSPPAEFIYYCVDEDEL
sp|Q9UPN4|CP131_HUMAN_14	R.AIGSVPERSphosPAGVDLSLTGLPPPVSR.R	3.86461	2	1	4.75256585583891,2.97664917151479	0.998	sp|Q9UPN4|CP131_HUMAN	__MKGTRAIGSVPERSPAGVDLSLTGLPPPV
sp|Q9UQ35|SRRM2_HUMAN_2132 2141 2142_C	R.SphosPGMLEPLG(SS)phosR.T	3.86438	1	0.9875	3.86438	1.327	sp|Q9UQ35|SRRM2_HUMAN	FSRPSMSPTPLDRCRSPGMLEPLGSSRTPMS PLDRCRSPGMLEPLGSSRTPMSVLQQAGGSM LDRCRSPGMLEPLGSSRTPMSVLQQAGGSMM
sp|Q9UHB7|AFF4_HUMAN_490 491_C	H.KVSPA(SS)phosVDSNIPSSQGYK.K	3.85855	1	0.9415	3.85855	0.66	sp|Q9UHB7|AFF4_HUMAN	DNWLNKVNPHKVSPASSVDSNIPSSQGYKKE NWLNKVNPHKVSPASSVDSNIPSSQGYKKEG
sp|O94992|HEXI1_HUMAN_69	R.AFPQLGGRPGPEGEGSLESphosQPPPLQTQACPESSCLR.E	3.8536	1	1	3.8536	0.564	sp|O94992|HEXI1_HUMAN	QLGGRPGPEGEGSLESQPPPLQTQACPESSC
sp|Q13470|TNK1_HUMAN_502 514 518 519_C	R.SphosLESVLSLGPRPTphosGGG(SS)phosPPEIR.Q	3.84973	2	0.9993	4.95391595673269,2.74553953307724	0.968	sp|Q13470|TNK1_HUMAN	QRRNMPLERMKGISRSLESVLSLGPRPTGGG ISRSLESVLSLGPRPTGGGSSPPEIRQARAV LESVLSLGPRPTGGGSSPPEIRQARAVPQGP ESVLSLGPRPTGGGSSPPEIRQARAVPQGPP
sp|O75674|TM1L1_HUMAN_321	K.EATNTTSEPSAPSQDLLDLSphosPSPR.M	-2.27262	6	1	-0.790707682610892,0.110159125369856,-2.14685149283617,-2.62078268116858,-2.93272668748332,-2.39839025983213	0.996	sp|O75674|TM1L1_HUMAN	TTSEPSAPSQDLLDLSPSPRMPRATLGELNT
sp|P49454|CENPF_HUMAN_2285	K.ATphosEQSLDPPIEEEHQLR.N	3.84773	1	0.9997	3.84773	0.503	sp|P49454|CENPF_HUMAN	EAVAALCGDQEIMKATEQSLDPPIEEEHQLR
sp|Q9H3P2|NELFA_HUMAN_277	K.TphosLDAEVVEKPAK.E	-2.26715	3	1	-2.43315567799281,-2.26714572655388,-1.85997034504801	1	sp|Q9H3P2|NELFA_HUMAN	LDMVGAGREAKRRRKTLDAEVVEKPAKEETV
sp|Q9HCJ0|TNR6C_HUMAN_1355	R.YDLIQNSESphosPASPPVAVPHSWSR.A	3.84456	1	0.992	3.84456	0.486	sp|Q9HCJ0|TNR6C_HUMAN	IDDSYGRYDLIQNSESPASPPVAVPHSWSRA
tr|K7EL81|K7EL81_HUMAN_361	R.TLNGVSSPPHPSphosPKSPVLEEAPFSR.R	3.84092	1	0.9638	3.84092	0.495	tr|K7EL81|K7EL81_HUMAN	AEPRTLNGVSSPPHPSPKSPVLEEAPFSRRF
sp|Q8WYP5|ELYS_HUMAN_1533	K.LEAQDSphosGEEAR.N	3.84047	1	0.9831	3.84047	1	sp|Q8WYP5|ELYS_HUMAN	QEIHVIEQEKLEAQDSGEEARNLSFNELYPS
sp|O43896|KIF1C_HUMAN_415	R.GALPAVSSPPAPVSPSSphosPTTHNGELEPSFSPNTESQIGPEEAMER.L	3.83956	1	0.9895	3.83956	0.937	sp|O43896|KIF1C_HUMAN	ALPAVSSPPAPVSPSSPTTHNGELEPSFSPN
sp|Q7Z460|CLAP1_HUMAN_695	K.LLGSphosGYGGLTGGSSR.G	3.83819	1	0.9708	3.83819	0.996	sp|Q7Z460|CLAP1_HUMAN	AGAGSRSSSPGKLLGSGYGGLTGGSSRGPPV
sp|Q8WWM7|ATX2L_HUMAN_473 474 475 481 482 483_C	K.SAAPAPISASCPEPPIGSAVP(TSS)phosASIPV(TSS)phosVSDPGVGSISPASPK.L	3.83637	1	0.989	3.83637	0.318	sp|Q8WWM7|ATX2L_HUMAN	ISASCPEPPIGSAVPTSSASIPVTSSVSDPG SASCPEPPIGSAVPTSSASIPVTSSVSDPGV ASCPEPPIGSAVPTSSASIPVTSSVSDPGVG PIGSAVPTSSASIPVTSSVSDPGVGSISPAS IGSAVPTSSASIPVTSSVSDPGVGSISPASP GSAVPTSSASIPVTSSVSDPGVGSISPASPK
sp|Q9NZT2|OGFR_HUMAN_420	K.IALNLEGCALSphosQGSLR.T	-2.2523	8	1	-1.98335276055329,-1.98335276055329,-2.29885458628122,-2.20574518188974,-2.43315567799281,-1.02252335783397,-4.3312760639736,-4.46877958772353	0.996	sp|Q9NZT2|OGFR_HUMAN	SEVEKIALNLEGCALSQGSLRTGTQEVGGQD
sp|P42345|MTOR_HUMAN_2448	R.TDSphosYSAGQSVEILDGVELGEPAHK.K	-2.23612	3	0.9816	-2.93272668748332,-0.00934796908623303,-2.23611883093325	0.943	sp|P42345|MTOR_HUMAN	DTNTKGNKRSRTRTDSYSAGQSVEILDGVEL
sp|A6NEM1|GG6L9_HUMAN_37	K.SphosPGIPAGANRK.K	3.82354	1	0.9517	3.82354	1	sp|A6NEM1|GG6L9_HUMAN	LAAAKKKLKAYWQRKSPGIPAGANRKKKING
sp|Q07157|ZO1_HUMAN_402	K.QTPSLPEPKPVYAQVGQPDVDLPVSphosPSDGVLPNSTHEDGILRPSMK.L	3.82065	2	0.9992	4.71262117401577,2.92868113833119	0.97	sp|Q07157|ZO1_HUMAN	PVYAQVGQPDVDLPVSPSDGVLPNSTHEDGI
sp|Q86YV5|PRAG1_HUMAN_878	R.HHPVFSSphosSDPLEK.A	3.81986	1	0.9999	3.81986	0.931	sp|Q86YV5|PRAG1_HUMAN	SYSLSPGNRHHPVFSSSDPLEKAFKGSGHWL
sp|P57678|GEMI4_HUMAN_205	R.LRSphosDPDACPTMPL.L	3.81739	2	1	4.44321152597609,3.19157292194739	0.998	sp|P57678|GEMI4_HUMAN	LPALDEFPHPPKRLRSDPDACPTMPLLAMLL
sp|Q49A26|GLYR1_HUMAN_167	R.AQEQSphosPR.K	-2.23612	7	0.9905	-2.36444292790879,-4.46877958772353,-1.90806463324905,-1.95781766844615,-2.23611883093325,-5.46877958772353,-0.40700339013684	1	sp|Q49A26|GLYR1_HUMAN	SERGSKSPLKRAQEQSPRKRGRPPKDEKDLT
sp|Q6T4R5|NHS_HUMAN_1434	K.ESSPSDDSIISPLSEDSQAEAEGVFVSphosPNKPR.T	3.81338	1	1	3.81338	0.997	sp|Q6T4R5|NHS_HUMAN	PLSEDSQAEAEGVFVSPNKPRTTEDLFAVIH
sp|Q8NG31|KNL1_HUMAN_1675	R.RCSphosLGIFLPR.L	-2.22736	6	1	-2.0902679644698,-1.02252335783397,-2.36444292790879,-2.58125431698194,-4.3312760639736,-0.486926934433789	1	sp|Q8NG31|KNL1_HUMAN	SLPPKTVFKDKVRRCSLGIFLPRLPNKRNCS
sp|O75150|BRE1B_HUMAN_219	R.VYSRGDSphosEPLSEAAQAHTR.E	3.80641	1	1	3.80641	0.977	sp|O75150|BRE1B_HUMAN	RRVEELCQRVYSRGDSEPLSEAAQAHTRELG
sp|Q86X10|RLGPB_HUMAN_359	R.SDSphosAPPTPVNR.L	-2.21711	4	0.9993	0.540209195503724,-0.813427759110976,-4.20574518188974,-3.62078268116858	0.991	sp|Q86X10|RLGPB_HUMAN	CLVDAFLGISRPRSDSAPPTPVNRLSMPQSA
sp|Q96SK2|TM209_HUMAN_203	K.LASFSPSPPSPYphosPTTVGPVESSGLR.S	3.80362	1	0.9943	3.80362	0.799	sp|Q96SK2|TM209_HUMAN	GYNKLASFSPSPPSPYPTTVGPVESSGLRSR
sp|Q8TAP9|MPLKI_HUMAN_115	R.SPAGSQQQFGYSPGQQQTHPQGSphosPR.T	3.80301	2	1	2.15473615376702,5.45127546708344	0.985	sp|Q8TAP9|MPLKI_HUMAN	QFGYSPGQQQTHPQGSPRTSTPFGSGRVREK
sp|Q8IZQ1|WDFY3_HUMAN_3335	R.RWSphosDQLSLDEK.D	-2.20575	3	0.9999	-3.98335276055329,-1.76833986958244,-2.20574518188974	0.998	sp|Q8IZQ1|WDFY3_HUMAN	AAWCTDSGSDDSRRWSDQLSLDEKDGFIFVN
sp|Q9UKT4|FBX5_HUMAN_102	R.LSCIGSPIVSphosPR.L	-2.20575	3	1	-2.20574518188974,-4.98335276055329,-1.17599783849568	0.989	sp|Q9UKT4|FBX5_HUMAN	IKDYERLSCIGSPIVSPRIVQLETESKRLHN
sp|Q04637|IF4G1_HUMAN_416	N.GAPSPPAVDLSphosPVSEPEEQAK.E	3.78436	1	0.9399	3.78436	0.518	sp|Q04637|IF4G1_HUMAN	EELLNGAPSPPAVDLSPVSEPEEQAKEVTAS
sp|Q9NYB0|TE2IP_HUMAN_111	R.LGPASAADTGSphosEAKPGALAEGAAEPEPQR.H	3.78057	1	1	3.78057	0.97	sp|Q9NYB0|TE2IP_HUMAN	LEAYRLGPASAADTGSEAKPGALAEGAAEPE
sp|Q9Y2U8|MAN1_HUMAN_402	K.TNNHIGGGAFSVDSphosPR.L	3.77986	2	0.9999	3.35713321106145,4.20258455887766	0.991	sp|Q9Y2U8|MAN1_HUMAN	LKTNNHIGGGAFSVDSPRIYSNSLPPSAAVA
sp|Q641Q2|WAC2A_HUMAN_836 837_C	K.(ST)phosGVFQDEELLFSHK.L	-2.20013	4	1	-1.36444292790879,-1.36444292790879,-3.39839025983213,-3.03582018044742	0.998	sp|Q641Q2|WAC2A_HUMAN	QKEVGKGRDPDAHPKSTGVFQDEELLFSHKL KEVGKGRDPDAHPKSTGVFQDEELLFSHKLQ
sp|O95562|SFT2B_HUMAN_13	K.VLSGQDTphosEDR.S	3.76948	2	0.999	4.7973041706042,2.74164824267796	0.991	sp|O95562|SFT2B_HUMAN	___MDKLKKVLSGQDTEDRSGLSEVVEASSL
sp|Q03164|KMT2A_HUMAN_1845	K.GPGEPDSPTPLHPPTphosPPILSTDR.S	3.76548	2	0.9968	4.47461434162398,3.05634966348044	0.909	sp|Q03164|KMT2A_HUMAN	KGPGEPDSPTPLHPPTPPILSTDRSREDSPE
sp|Q6UB99|ANR11_HUMAN_1878 1891	K.VDALHCPPAAVVTVTPSphosPEGVFSSLQAKPSphosPSPR.A	3.7637	2	0.9919	2.03425105791763,5.49314850716383	0.984	sp|Q6UB99|ANR11_HUMAN	DALHCPPAAVVTVTPSPEGVFSSLQAKPSPS TPSPEGVFSSLQAKPSPSPRAELLVPSLEGA
sp|Q5SRE5|NU188_HUMAN_1709 1717	R.GAPSSphosPATGVLPSphosPQGK.S	3.76041	2	0.9971	5.24409127996637,2.27672667814563	0.974	sp|Q5SRE5|NU188_HUMAN	LLSSLSRYFRRGAPSSPATGVLPSPQGKSTS FRRGAPSSPATGVLPSPQGKSTSLSKASPES
sp|Q68D51|DEN2C_HUMAN_190	K.SphosLENIYSEPEGQECGPSINPLPKPR.R	3.7586	1	1	3.7586	0.996	sp|Q68D51|DEN2C_HUMAN	ELNFRVLDSSYGITKSLENIYSEPEGQECGP
sp|Q9BUL5|PHF23_HUMAN_152 153 157 158_C	K.VASPLSP(TS)phosLTH(TS)phosRPPAALTPVPLSQGDLSHPPR.K	3.75811	1	0.9342	3.75811	0.408	sp|Q9BUL5|PHF23_HUMAN	LFDLDGPKVASPLSPTSLTHTSRPPAALTPV FDLDGPKVASPLSPTSLTHTSRPPAALTPVP GPKVASPLSPTSLTHTSRPPAALTPVPLSQG PKVASPLSPTSLTHTSRPPAALTPVPLSQGD
tr|A0A2R8YFD8|A0A2R8YFD8_HUMAN_1545	K.TPTPSTPGDTQPNTphosPAPVPPADGIK.L	3.7557	1	0.9909	3.7557	0.997	tr|A0A2R8YFD8|A0A2R8YFD8_HUMAN	PKTPTPSTPGDTQPNTPAPVPPADGIKIEEN
sp|Q96T58|MINT_HUMAN_3461 3462 3463_C	K.QPLFVP(TTS)phosGPSTPPGLVLPHTEFQPAPK.Q	3.75308	2	0.9923	3.47549322988807,4.03066770976165	0.592	sp|Q96T58|MINT_HUMAN	SLPTQTAPKQPLFVPTTSGPSTPPGLVLPHT LPTQTAPKQPLFVPTTSGPSTPPGLVLPHTE PTQTAPKQPLFVPTTSGPSTPPGLVLPHTEF
sp|Q08J23|NSUN2_HUMAN_593	R.NNSphosGEEFDCAFR.L	-2.1763	6	1	-2.58125431698194,-2.26714572655388,-2.20574518188974,-1.88381708700237,-2.14685149283617,-2.14685149283617	1	sp|Q08J23|NSUN2_HUMAN	MKVINTGIKVWCRNNSGEEFDCAFRLAQEGI
sp|Q99549|MPP8_HUMAN_149	R.LSLNNDIFEANSDSDQQSETKEDTSphosPK.K	3.75034	2	0.98	3.64392054502583,3.85675074384403	0.942	sp|Q99549|MPP8_HUMAN	ANSDSDQQSETKEDTSPKKKKKKLRQREEKS
sp|Q9UEY8|ADDG_HUMAN_677 681	K.IEEVLSPEGSphosPSKSphosPSK.K	3.74865	2	0.9771	2.03106629935968,5.46623809020213	0.954	sp|Q9UEY8|ADDG_HUMAN	IKSPEKIEEVLSPEGSPSKSPSKKKKKFRTP EKIEEVLSPEGSPSKSPSKKKKKFRTPSFLK
sp|P27708|PYR1_HUMAN_1823 1827 1828 1831 1832 1833_C	R.KWPQGAVPQLPPSphosAPA(TS)phosEM(TTT)phosPERPR.R	3.74457	1	0.9887	3.74457	0.463	sp|P27708|PYR1_HUMAN	DVRKWPQGAVPQLPPSAPATSEMTTTPERPR WPQGAVPQLPPSAPATSEMTTTPERPRRGIP PQGAVPQLPPSAPATSEMTTTPERPRRGIPG AVPQLPPSAPATSEMTTTPERPRRGIPGLPD VPQLPPSAPATSEMTTTPERPRRGIPGLPDG PQLPPSAPATSEMTTTPERPRRGIPGLPDGR
sp|O60524|NEMF_HUMAN_936	R.GGQRVSphosDNIKK.E	-2.176	5	0.9996	-2.1182823406394,-2.1182823406394,-2.17599783849568,-2.17599783849568,-2.46877958772353	1	sp|O60524|NEMF_HUMAN	PVKKQPQKPRGGQRVSDNIKKETPFLEVITH
sp|Q9H1A4|APC1_HUMAN_291	K.FSEQGGTphosPQNVATSSSLTAHLR.S	3.74214	1	0.9974	3.74214	0.997	sp|Q9H1A4|APC1_HUMAN	SEEENVVLKFSEQGGTPQNVATSSSLTAHLR
sp|Q4ADV7|RIC1_HUMAN_990	K.AIGSGESphosETPPSTPTAQEPSSSGGFEFFR.N	3.7397	1	0.99	3.7397	0.86	sp|Q4ADV7|RIC1_HUMAN	CRHMIRFLKAIGSGESETPPSTPTAQEPSSS
sp|P42684|ABL2_HUMAN_820	R.TVSTSSphosQPEENVDR.A	3.73448	2	0.9925	5.49314850716383,1.97582122598797	0.983	sp|P42684|ABL2_HUMAN	CQRSKLQLERTVSTSSQPEENVDRANDMLPK
sp|Q14469|HES1_HUMAN_23	K.NSSSPVAATPASVNTphosTPDKPK.T	3.73116	2	1	1.96918050061094,5.49314850716383	0.951	sp|Q14469|HES1_HUMAN	KNSSSPVAATPASVNTTPDKPKTASEHRKSS
sp|Q86YC2|PALB2_HUMAN_454	K.NLNLSphosNEETDQSEIR.M	-2.176	5	1	-3.20574518188974,-2.17599783849568,-2.03582018044742,-2.26714572655388,0.197977004161273	0.997	sp|Q86YC2|PALB2_HUMAN	GFKNKNKDASKNLNLSNEETDQSEIRMSGTC
sp|Q9NS69|TOM22_HUMAN_15	M.AAAVAAAGAGEPQSphosPDELLPK.G	3.72893	1	0.9999	3.72893	1	sp|Q9NS69|TOM22_HUMAN	_MAAAVAAAGAGEPQSPDELLPKGDAEKPEE
sp|Q96PY6|NEK1_HUMAN_661	K.SSDVSPPLGQHETphosGGSPSK.Q	3.72532	2	1	1.95748516697857,5.49314850716383	0.497	sp|Q96PY6|NEK1_HUMAN	GVKSSDVSPPLGQHETGGSPSKQQMRSVISV
sp|Q8WY91|THAP4_HUMAN_186	R.TPGDGLATMVAGSphosQGK.A	-2.176	3	1	-3.39839025983213,-1.46877958772353,-2.17599783849568	0.997	sp|Q8WY91|THAP4_HUMAN	LERTPGDGLATMVAGSQGKAEASATDAGDES
sp|Q9UHV7|MED13_HUMAN_551 565	K.TphosPSTPQSQHFYQMPTphosPDPLVPSKPMEDR.L	3.72154	1	0.9812	3.72154	0.669	sp|Q9UHV7|MED13_HUMAN	LSPHPCDVVDEGVTKTPSTPQSQHFYQMPTP KTPSTPQSQHFYQMPTPDPLVPSKPMEDRID
sp|Q92989|CLP1_HUMAN_344	K.VGAPTIPDSCLPLGMSphosQEDNQLK.L	-2.176	5	1	-2.74631356325244,-2.17599783849568,-2.20574518188974,-1.90806463324905,-1.85997034504801	0.998	sp|Q92989|CLP1_HUMAN	VGAPTIPDSCLPLGMSQEDNQLKLVPVTPGR
sp|Q8IWU2|LMTK2_HUMAN_1171	S.ALHNSphosSDLELR.A	3.71857	1	0.9546	3.71857	0.991	sp|Q8IWU2|LMTK2_HUMAN	RKSQPDESCLSALHNSSDLELRATPEPAQTG
sp|P27987|IP3KB_HUMAN_49	R.AVLSPGSVFSphosPGR.G	3.7161	1	0.9995	3.7161	0.954	sp|P27987|IP3KB_HUMAN	PPPPRRAVLSPGSVFSPGRGASFLFPPAESL
sp|Q9C073|F117A_HUMAN_145	R.SASphosWGSTDHR.K	-2.176	5	0.9997	0.192285892083418,-0.290861795527687,-4.20574518188974,-2.43315567799281,-2.17599783849568	0.995	sp|Q9C073|F117A_HUMAN	LEGERASSCAHKRSASWGSTDHRKEISKLKQ
sp|Q9Y6I3|EPN1_HUMAN_447	R.SPGAFDMSGVRGSphosLAEAVGSPPPAATPTPTPPTR.K	3.71361	1	1	3.71361	0.996	sp|Q9Y6I3|EPN1_HUMAN	PARSPGAFDMSGVRGSLAEAVGSPPPAATPT
sp|Q9UQ35|SRRM2_HUMAN_2067 2071	R.SphosLTRSphosPPAIR.R	-2.176	3	0.9912	-0.46877958772353,-2.17599783849568,-3.54278016916731	0.96	sp|Q9UQ35|SRRM2_HUMAN	RRSRSRTPRTARGKRSLTRSPPAIRRRSASG SRTPRTARGKRSLTRSPPAIRRRSASGSSSD
sp|Q8IZ26|ZNF34_HUMAN_113	R.VNSphosPALGTR.T	-2.15731	4	0.9986	-4.3312760639736,-3.98335276055329,-0.146851492836168,-0.331276063973595	0.998	sp|Q8IZ26|ZNF34_HUMAN	LDVQGTSGKEHLRVNSPALGTRTEYKELTSQ
sp|O75764|TCEA3_HUMAN_138 139 140_C	K.SSA(SSS)phosPKRPSVER.S	3.69914	1	0.9945	3.69914	0.987	sp|O75764|TCEA3_HUMAN	DPKTRRDSVDSKSSASSSPKRPSVERSNSSK PKTRRDSVDSKSSASSSPKRPSVERSNSSKS KTRRDSVDSKSSASSSPKRPSVERSNSSKSK
sp|A7KAX9|RHG32_HUMAN_659	K.SPVGSphosWR.S	3.68907	1	0.9928	3.68907	0.963	sp|A7KAX9|RHG32_HUMAN	ERKRPQNKMKKSPVGSWRSFFNLGKSSSVSK
sp|Q9Y490|TLN1_HUMAN_2162	R.QELAVFCSphosPEPPAK.T	3.68756	1	1	3.68756	1	sp|Q9Y490|TLN1_HUMAN	EATTEHIRQELAVFCSPEPPAKTSTPEDFIR
sp|Q8TEQ6|GEMI5_HUMAN_1320	R.TLSVEPSQQLDTphosASTEETDPETSQPEPNRPSELDLR.L	3.67179	1	0.9852	3.67179	0.714	sp|Q8TEQ6|GEMI5_HUMAN	AGHRTLSVEPSQQLDTASTEETDPETSQPEP
sp|Q9Y5Q9|TF3C3_HUMAN_366	K.TSEEGTphosSEENKAPENVTCTIPDGVPIDITVK.L	3.67179	1	0.9672	3.67179	0.913	sp|Q9Y5Q9|TF3C3_HUMAN	DFSGIVLEKKTSEEGTSEENKAPENVTCTIP
sp|O95049|ZO3_HUMAN_203	R.RDSphosEEFGVK.L	-2.14685	7	0.9996	-1.90806463324905,-3.88381708700237,-3.46877958772353,-1.72461849215312,-2.70324484136055,-1.70324484136055,-2.14685149283617	1	sp|O95049|ZO3_HUMAN	VQMKPVKSVLVKRRDSEEFGVKLGSQIFIKH
sp|P52746|ZN142_HUMAN_960	K.DAPLELPREPEETEEPLATVSphosGSPVPPAGNSLPTEAPK.K	3.66719	1	0.9598	3.66719	0.492	sp|P52746|ZN142_HUMAN	LPREPEETEEPLATVSGSPVPPAGNSLPTEA
tr|E5RGF5|E5RGF5_HUMAN_55 65	R.NNSphosVAISTKNLVSphos.-	3.66667	1	0.9243	3.66667	0.772	tr|E5RGF5|E5RGF5_HUMAN	HILHKGSHHERPRNNSVAISTKNLVS_____ RPRNNSVAISTKNLVS_______________
sp|Q08211|DHX9_HUMAN_92	K.SEEVPAFGVASPPPLTphosDTPDTTANAEGDLPTTMGGPLPPHLALK.A	3.66498	2	0.9911	3.55081114063435,3.77914792572006	0.677	sp|Q08211|DHX9_HUMAN	SEEVPAFGVASPPPLTDTPDTTANAEGDLPT
sp|Q5VT06|CE350_HUMAN_1830	R.SPSphosPISISSSETSSIMQK.L	3.66411	1	0.998	3.66411	0.988	sp|Q5VT06|CE350_HUMAN	KATSPGPTDLETRSPSPISISSSETSSIMQK
sp|Q9NQ55|SSF1_HUMAN_233	R.LQDISELLATphosGAGLSESEAEPDGDHNITELPQAVAGR.G	-2.14685	3	0.9866	-1.45085767972627,-3.03582018044742,-2.14685149283617	0.938	sp|Q9NQ55|SSF1_HUMAN	FPNMSRLQDISELLATGAGLSESEAEPDGDH
sp|Q9P2Y4|ZN219_HUMAN_16	R.APSGHLAPSphosPPAFDGELDLQR.Y	3.65947	1	1	3.65947	0.998	sp|Q9P2Y4|ZN219_HUMAN	MEGSRPRAPSGHLAPSPPAFDGELDLQRYSN
sp|Q9UMN6|KMT2B_HUMAN_498	R.AGPEGTSPPTPTphosPSTATGGPPEDSPTVAPK.S	3.65706	2	0.9928	2.82492195435721,4.48919303319187	0.813	sp|Q9UMN6|KMT2B_HUMAN	EAARAGPEGTSPPTPTPSTATGGPPEDSPTV
sp|O43151|TET3_HUMAN_550	R.SphosPSPMTALQPGSTGPLPPADDKLEELIR.Q	3.65379	1	0.9407	3.65379	0.646	sp|O43151|TET3_HUMAN	SPSRDSLLPPTQEMRSPSPMTALQPGSTGPL
sp|Q9BV36|MELPH_HUMAN_457	K.SPQDPGDPVQYNRTphosTDEELSELEDR.V	3.64704	1	0.9998	3.64704	0.928	sp|Q9BV36|MELPH_HUMAN	EKSPQDPGDPVQYNRTTDEELSELEDRVAVT
sp|Q8IZ21|PHAR4_HUMAN_590	R.RLSphosQRPTPEELEQR.N	-2.11828	3	0.9998	-2.3312760639736,-2.1182823406394,-1.93272668748332	0.988	sp|Q8IZ21|PHAR4_HUMAN	NEIRHQIGNTLIRRLSQRPTPEELEQRNILQ
sp|Q9H4G0|E41L1_HUMAN_378	R.LVSphosPEPPPK.G	-2.11828	3	0.9985	-2.74631356325244,0.214916866582986,-2.1182823406394	1	sp|Q9H4G0|E41L1_HUMAN	LWKVCIEHHTFFRLVSPEPPPKGFLVMGSKF
sp|Q86VE0|MYPOP_HUMAN_378	R.SEEGAPRPPPAPLPPHDSphosPPHK.R	3.63713	1	0.9999	3.63713	0.998	sp|Q86VE0|MYPOP_HUMAN	EGAPRPPPAPLPPHDSPPHKRRKGFPTRKRR
sp|Q8IYL2|TRM44_HUMAN_78	R.GPGPGQGSphosPGGGPGPR.S	3.63425	2	1	5.49314850716383,1.7753463555602	1	sp|Q8IYL2|TRM44_HUMAN	AGSEQKERGPGPGQGSPGGGPGPRSLSGPEQ
sp|Q6F5E8|CARL2_HUMAN_1326	C.RTSphosPSPDSLGLPEDPCLGPR.N	3.63083	1	1	3.63083	0.918	sp|Q6F5E8|CARL2_HUMAN	PGPPSPGQSPSPCRTSPSPDSLGLPEDPCLG
sp|Q2LD37|K1109_HUMAN_4124	K.TGIPGSSGLGSphosPLGR.S	3.63045	2	0.9998	4.74213522835039,2.51876867123021	0.951	sp|Q2LD37|K1109_HUMAN	TSASKTGIPGSSGLGSPLGRSRHSSSQSDLT
sp|P13798|ACPH_HUMAN_187	K.ALDVSASphosDDEIAR.L	-2.10428	6	0.9997	-2.0902679644698,-2.1182823406394,-2.23611883093325,-2.26714572655388,-1.19079484042376,-1.19079484042376	0.986	sp|P13798|ACPH_HUMAN	KAESFFQTKALDVSASDDEIARLKKPDQAIK
sp|Q04323|UBXN1_HUMAN_199	K.YGGSVGSQPPPVAPEPGPVPSphosSPSQEPPTK.R	3.62035	2	0.9999	5.44455865014597,1.79613210535093	0.991	sp|Q04323|UBXN1_HUMAN	GSQPPPVAPEPGPVPSSPSQEPPTKREYDQC
sp|Q96IZ7|RSRC1_HUMAN_278 279_C	K.QATSTSGPASAVADPP(ST)phosEKEIDPTSIPTAIK.Y	3.62027	1	0.9699	3.62027	0.998	sp|Q96IZ7|RSRC1_HUMAN	ATSTSGPASAVADPPSTEKEIDPTSIPTAIK TSTSGPASAVADPPSTEKEIDPTSIPTAIKY
sp|Q86YQ8|CPNE8_HUMAN_553 554_C	R.GIKPSPAPPP(YT)phosPPTHVLQTQI.-	3.61921	1	1	3.61921	0.867	sp|Q86YQ8|CPNE8_HUMAN	YMRARGIKPSPAPPPYTPPTHVLQTQI____ MRARGIKPSPAPPPYTPPTHVLQTQI_____
sp|Q9NSG2|CA112_HUMAN_43	R.GLSSphosQNLEIQTTLR.N	-2.09053	8	0.9997	-2.1182823406394,-2.1182823406394,-2.50530546374864,-3.98335276055329,-1.95781766844615,-1.95781766844615,-2.06278722804769,-1.98335276055329	0.974	sp|Q9NSG2|CA112_HUMAN	DDMMYELTSQARGLSSQNLEIQTTLRNILQT
sp|Q8NI27|THOC2_HUMAN_1506	R.KEENGTphosMGVSK.H	3.60483	1	0.9259	3.60483	0.5	sp|Q8NI27|THOC2_HUMAN	EVPPDLTKRRKEENGTMGVSKHKSESPCESP
sp|O00515|LAD1_HUMAN_298	R.ATASEQPLAQEPPASphosGGSPATTK.E	3.60268	1	0.9888	3.60268	0.982	sp|O00515|LAD1_HUMAN	RATASEQPLAQEPPASGGSPATTKEQRGRAL
sp|Q8N5W9|RFLB_HUMAN_71	R.AAAPGTLEPDAAAATPAAPSphosPASLPLAPGCALR.L	3.60252	2	1	3.6376524900934,3.56739402482995	0.997	sp|Q8N5W9|RFLB_HUMAN	GTLEPDAAAATPAAPSPASLPLAPGCALRLC
sp|Q96SK2|TM209_HUMAN_201	K.LASFSPSPPSphosPYPTTVGPVESSGLR.S	3.60161	1	0.9965	3.60161	0.996	sp|Q96SK2|TM209_HUMAN	VSGYNKLASFSPSPPSPYPTTVGPVESSGLR
sp|Q92766|RREB1_HUMAN_42	K.VTENGGSPQGIKSphosPSKPPGPNR.L	3.59614	2	0.9775	5.49314850716383,1.69914027782841	0.975	sp|Q92766|RREB1_HUMAN	VGKVTENGGSPQGIKSPSKPPGPNRIGRRNQ
sp|O15446|RPA34_HUMAN_126 128	R.ILEGPQQSLSphosGSphosPLQPIPASPPPQIPPGLRPR.F	3.59515	1	0.9903	3.59515	0.662	sp|O15446|RPA34_HUMAN	PQGTLRILEGPQQSLSGSPLQPIPASPPPQI GTLRILEGPQQSLSGSPLQPIPASPPPQIPP
sp|Q969V6|MRTFA_HUMAN_785	K.TVCGSphosPLAAQPSPSAELPQAAPPPPGSPSLPGR.L	3.59408	1	1	3.59408	0.874	sp|Q969V6|MRTFA_HUMAN	SLPGKEKPSPKTVCGSPLAAQPSPSAELPQA
sp|O00459|P85B_HUMAN_464	R.EYDQLYphosEEYTR.T	3.58921	1	0.9988	3.58921	0.987	sp|O00459|P85B_HUMAN	YHQQYQDKSREYDQLYEEYTRTSQELQMKRT
sp|P46783|RS10_HUMAN_130	R.SphosAVPPGADKK.A	3.58813	1	0.9917	3.58813	1	sp|P46783|RS10_HUMAN	ARLTRGEADRDTYRRSAVPPGADKKAEAGAG
sp|Q9BUL9|RPP25_HUMAN_162	R.QPGYQPPNPHPGPSSphosPPAAPASK.R	3.5865	1	0.9993	3.5865	0.954	sp|Q9BUL9|RPP25_HUMAN	RQPGYQPPNPHPGPSSPPAAPASKRSLGEPA
sp|Q9BUL5|PHF23_HUMAN_150 152 153_C	K.VASPLSphosP(TS)phosLTHTSRPPAALTPVPLSQGDLSHPPR.K	3.58161	1	0.9444	3.58161	0.722	sp|Q9BUL5|PHF23_HUMAN	DSLFDLDGPKVASPLSPTSLTHTSRPPAALT LFDLDGPKVASPLSPTSLTHTSRPPAALTPV FDLDGPKVASPLSPTSLTHTSRPPAALTPVP
sp|Q684P5|RPGP2_HUMAN_544	K.TTFSphosPPVVAATVK.N	3.57888	2	0.9993	1.66461953769367,5.49314850716383	0.995	sp|Q684P5|RPGP2_HUMAN	GGISHNSMEVTKTTFSPPVVAATVKNQSRSP
sp|Q8TE77|SSH3_HUMAN_484	K.VGGVSphosPEEHPAPEVSTPFPPLPPEPEGGGEEK.V	3.57641	2	1	2.58541770666528,4.56739402482996	0.723	sp|Q8TE77|SSH3_HUMAN	ASRQSHVWEQKVGGVSPEEHPAPEVSTPFPP
sp|Q07002|CDK18_HUMAN_74	G.EEPGQLSphosPGVQFQR.R	-2.07653	4	1	-2.06278722804769,-2.0902679644698,5.49314850716383,-3.62078268116858	1	sp|Q07002|CDK18_HUMAN	STFSPTDSGEEPGQLSPGVQFQRRQNQRRFS
sp|O14544|SOCS6_HUMAN_72	R.SKSESphosLMGTLK.R	-2.06279	3	0.9997	-2.06278722804769,-2.00934796908623,-2.29885458628122	0.953	sp|O14544|SOCS6_HUMAN	NGEDEKGGKNRSKSESLMGTLKRRLSAKQKS
sp|P49848|TAF6_HUMAN_626 633 634_C	K.GGPTSHPSphosPVPPPA(SS)phosPSPLSGSALCGGK.Q	3.57014	1	0.9962	3.57014	1.292	sp|P49848|TAF6_HUMAN	LPPTGEGKGGPTSHPSPVPPPASSPSPLSGS KGGPTSHPSPVPPPASSPSPLSGSALCGGKQ GGPTSHPSPVPPPASSPSPLSGSALCGGKQE
sp|Q8WUA7|TB22A_HUMAN_132	R.QGRPTLQEGPGLQQKPRPEAEPPSphosPPSGDLR.L	3.56834	2	1	4.20116841639252,2.93551047672131	0.997	sp|Q8WUA7|TB22A_HUMAN	GPGLQQKPRPEAEPPSPPSGDLRLVKSVSES
sp|O75592|MYCB2_HUMAN_3424	R.SphosTSVPAPYISVTPDASPNVFEEPESNMK.S	3.56684	1	0.9945	3.56684	0.905	sp|O75592|MYCB2_HUMAN	YQDDNLFQDEMRYLRSTSVPAPYISVTPDAS
sp|Q6NYC8|PPR18_HUMAN_439	R.QQEEEAVELQPPPPAPLSPPPPAPTphosAPQPPGDPLMSR.L	3.56629	1	1	3.56629	0.826	sp|Q6NYC8|PPR18_HUMAN	QPPPPAPLSPPPPAPTAPQPPGDPLMSRLFY
sp|O76094|SRP72_HUMAN_624 625 633_C	K.TVSSPP(TS)phosPRPGSAATphosVSASTSNIIPPR.H	3.56409	1	0.9865	3.56409	0.748	sp|O76094|SRP72_HUMAN	ASSELDASKTVSSPPTSPRPGSAATVSASTS SSELDASKTVSSPPTSPRPGSAATVSASTSN TVSSPPTSPRPGSAATVSASTSNIIPPRHQK
sp|O75592|MYCB2_HUMAN_2681 2687	R.HEDEQALLDQNSphosQTPPPSphosPFSVQAFNK.G	3.56244	1	0.9725	3.56244	0.62	sp|O75592|MYCB2_HUMAN	QYLRHEDEQALLDQNSQTPPPSPFSVQAFNK DEQALLDQNSQTPPPSPFSVQAFNKGASCSA
sp|O95758|PTBP3_HUMAN_56	R.DRPPCSphosPSR.V	-2.06279	5	0.9986	-2.88381708700237,-2.23611883093325,-1.83651137222402,-2.06278722804769,-1.93272668748332	0.992	sp|O95758|PTBP3_HUMAN	NGNDSKKFKRDRPPCSPSRVLHLRKIPCDVT
sp|Q9ULH7|MRTFB_HUMAN_841	R.NAPLPSLQNGPNTphosPNKPSSPPPPQQFVVQHSLFGSPVAK.T	3.56083	2	0.9977	3.59892365664963,3.52274225835217	0.946	sp|Q9ULH7|MRTFB_HUMAN	QSRNAPLPSLQNGPNTPNKPSSPPPPQQFVV
sp|Q9UQ26|RIMS2_HUMAN_338 347	K.EYphosIVDDEDVESphosR.D	3.56023	1	0.953	3.56023	1	sp|Q9UQ26|RIMS2_HUMAN	SYRDSNRRSHRHSKEYIVDDEDVESRDEYER HRHSKEYIVDDEDVESRDEYERQRREEEYQS
sp|Q5JSZ5|PRC2B_HUMAN_593	K.GSPEFPAQETPTTFPEEAPTphosVSPAVAQSNSSEEEAR.E	3.55802	1	0.976	3.55802	0.346	sp|Q5JSZ5|PRC2B_HUMAN	FPAQETPTTFPEEAPTVSPAVAQSNSSEEEA
sp|O43166|SI1L1_HUMAN_1437 1438 1439 1440 1441 1442 1443 1468_C	K.EELHPAAPSQLAPSF(SSSSSSSS)phosGPR.S	3.55137	1	0.9975	3.55137	0.999	sp|O43166|SI1L1_HUMAN	HTSTMSSRHSASPVVFTSARSSPKEELHPAA TSTMSSRHSASPVVFTSARSSPKEELHPAAP STMSSRHSASPVVFTSARSSPKEELHPAAPS TMSSRHSASPVVFTSARSSPKEELHPAAPSQ MSSRHSASPVVFTSARSSPKEELHPAAPSQL SSRHSASPVVFTSARSSPKEELHPAAPSQLA SRHSASPVVFTSARSSPKEELHPAAPSQLAP PSQLAPSFSSSSSSSSGPRSFYPRQGATSKY
sp|O75821|EIF3G_HUMAN_41	K.GIPLATGDTphosSPEPELLPGAPLPPPK.E	3.55081	1	0.9999	3.55081	0.951	sp|O75821|EIF3G_HUMAN	VTSELLKGIPLATGDTSPEPELLPGAPLPPP
sp|O95785|WIZ_HUMAN_1006 1010 1017	K.NPEDKSphosPQLSphosLSPRPASphosPK.A	3.5458	1	0.9997	3.5458	0.755	sp|O95785|WIZ_HUMAN	LALAGSPTPKNPEDKSPQLSLSPRPASPKAQ GSPTPKNPEDKSPQLSLSPRPASPKAQWPQS PEDKSPQLSLSPRPASPKAQWPQSEDEGPLN
sp|P57772|SELB_HUMAN_537	K.IHIPGGLSphosPESK.K	3.5458	1	0.9997	3.5458	0.988	sp|P57772|SELB_HUMAN	FGQSGKFKIHIPGGLSPESKKILTPALKKRA
sp|P19113|DCHS_HUMAN_492	R.VGNLISphosQIR.G	3.54468	1	0.9604	3.54468	1	sp|P19113|DCHS_HUMAN	QHCTSQPSPRVGNLISQIRGARAWACGTSLQ
sp|Q86VE0|MYPOP_HUMAN_178	K.AGSSSphosPEPWARPSCTPQEGGCPRPK.E	3.54468	1	0.9918	3.54468	0.901	sp|Q86VE0|MYPOP_HUMAN	DRRADTSAHSKAGSSSPEPWARPSCTPQEGG
sp|P46108|CRK_HUMAN_83	R.VSHYIINSSGPRPPVPPSPAQPPPGVSphosPSR.L	3.54279	2	1	2.79049289931406,4.29509669766719	0.892	sp|P46108|CRK_HUMAN	RPPVPPSPAQPPPGVSPSRLRIGDQEFDSLP
sp|Q8N122|RPTOR_HUMAN_696	K.NYALPSphosPATTEGGSLTPVR.D	3.54189	1	0.989	3.54189	0.99	sp|Q8N122|RPTOR_HUMAN	VALQFIEEEKNYALPSPATTEGGSLTPVRDS
sp|Q13948|CASP_HUMAN_220	R.TphosELFDLK.T	3.54021	1	0.9679	3.54021	1	sp|Q13948|CASP_HUMAN	EHKVQSLQTALEKTRTELFDLKTKYDEETTA
sp|Q8TF72|SHRM3_HUMAN_1462	K.QQSphosLPSLCSTSDPDTPLGAPSTPGR.L	3.54012	2	0.997	2.74359519984374,4.33664185844823	0.69	sp|Q8TF72|SHRM3_HUMAN	SAPDFANLKHYQKQQSLPSLCSTSDPDTPLG
sp|Q9BW27|NUP85_HUMAN_223	K.EADASphosPASAGICR.L	3.53909	1	0.9996	3.53909	0.995	sp|Q9BW27|NUP85_HUMAN	RLDEARQMLSKEADASPASAGICRIMGDLMR
sp|Q01970|PLCB3_HUMAN_929 930 931_C	R.RPPGPTTSPA(STS)phosLSSPGQR.D	3.53656	2	0.9887	1.57997972419633,5.49314850716383	0.735	sp|Q01970|PLCB3_HUMAN	DASPRRPPGPTTSPASTSLSSPGQRDDLIAS ASPRRPPGPTTSPASTSLSSPGQRDDLIASI SPRRPPGPTTSPASTSLSSPGQRDDLIASIL
sp|P24928|RPB1_HUMAN_1842 1843 1849 1850_C	K.YTP(TS)phosPSYSP(SS)phosPEYTPTSPK.Y	3.53062	2	0.9883	3.67638835129486,3.3848418680253	0.748	sp|P24928|RPB1_HUMAN	PSSPSYSPASPKYTPTSPSYSPSSPEYTPTS SSPSYSPASPKYTPTSPSYSPSSPEYTPTSP PASPKYTPTSPSYSPSSPEYTPTSPKYSPTS ASPKYTPTSPSYSPSSPEYTPTSPKYSPTSP
sp|Q9BW04|SARG_HUMAN_505 506 507 508_C	K.(TSTS)phosLGK.G	-2.06279	4	0.9945	-2.06278722804769,-2.0902679644698,-2.00934796908623,-2.06278722804769	1	sp|Q9BW04|SARG_HUMAN	GLSSYLSTEKDASPKTSTSLGKGSFLDKISP LSSYLSTEKDASPKTSTSLGKGSFLDKISPS SSYLSTEKDASPKTSTSLGKGSFLDKISPSV SYLSTEKDASPKTSTSLGKGSFLDKISPSVL
sp|Q9NQS7|INCE_HUMAN_197 199 207 208 213 214_C	R.TLSphosPTphosPASATAP(TS)phosQGIP(TS)phosDEESTPK.K	3.52501	1	0.9637	3.52501	0.486	sp|Q9NQS7|INCE_HUMAN	HVTQLMSTEPLPRTLSPTPASATAPTSQGIP TQLMSTEPLPRTLSPTPASATAPTSQGIPTS LPRTLSPTPASATAPTSQGIPTSDEESTPKK PRTLSPTPASATAPTSQGIPTSDEESTPKKS PTPASATAPTSQGIPTSDEESTPKKSKARIL TPASATAPTSQGIPTSDEESTPKKSKARILE
sp|Q96EB6|SIR1_HUMAN_614 615_C	R.(TS)phosVAGTVR.K	-2.04453	4	0.9908	-2.43315567799281,-2.36444292790879,-1.72461849215312,-1.70324484136055	1	sp|Q96EB6|SIR1_HUMAN	DLKNVGSSTGEKNERTSVAGTVRKCWPNRVA LKNVGSSTGEKNERTSVAGTVRKCWPNRVAK
sp|Q3MIN7|RGL3_HUMAN_569	R.DAPAGSphosPPASPGPQGPSTK.L	3.51942	2	1	4.89732401980304,2.14150706935749	0.997	sp|Q3MIN7|RGL3_HUMAN	GSPPSSPRSRDAPAGSPPASPGPQGPSTKLP
sp|Q96RE7|NACC1_HUMAN_150 151_C	K.VSSPSCDSQGLHAEEAPSSEPQSPVAQ(TS)phosGWPACSTPLPLVSR.V	3.51478	1	0.9892	3.51478	0.664	sp|Q96RE7|NACC1_HUMAN	AEEAPSSEPQSPVAQTSGWPACSTPLPLVSR EEAPSSEPQSPVAQTSGWPACSTPLPLVSRV
sp|Q3KQU3|MA7D1_HUMAN_118	R.SSQPSPTphosAVPASDSPPTK.Q	3.51444	2	0.9987	5.49314850716383,1.53572180451141	0.882	sp|Q3KQU3|MA7D1_HUMAN	PRDARPPRRSSQPSPTAVPASDSPPTKQEVK
sp|Q12809|KCNH2_HUMAN_283 284_C	R.RA(SS)phosADDIEAMR.A	-2.03582	3	0.9998	-0.93272668748332,-2.3312760639736,-2.03582018044742	1	sp|Q12809|KCNH2_HUMAN	ARTRSRESCASVRRASSADDIEAMRAGVLPP RTRSRESCASVRRASSADDIEAMRAGVLPPP
sp|Q9C0B5|ZDHC5_HUMAN_554	K.LLRQSphosPPLPGR.E	3.50993	2	1	5.49314850716383,1.52670493115398	1	sp|Q9C0B5|ZDHC5_HUMAN	HIVASLQEREKLLRQSPPLPGREEEPGLGDS
sp|Q15021|CND1_HUMAN_1310	K.ELEIGQAGSphosQR.A	-2.03582	3	0.9996	-1.90806463324905,-2.03582018044742,-2.03582018044742	1	sp|Q15021|CND1_HUMAN	RGLDGIKELEIGQAGSQRAPSAKKPSTGSRY
sp|Q13573|SNW1_HUMAN_179 180_C	K.LAPAQYIR(YT)phosPSQQGVAFNSGAK.Q	3.50564	1	0.997	3.50564	0.95	sp|Q13573|SNW1_HUMAN	PVRAADKLAPAQYIRYTPSQQGVAFNSGAKQ VRAADKLAPAQYIRYTPSQQGVAFNSGAKQR
sp|Q9HB07|MYG1_HUMAN_117 118_C	R.SFTETM(SS)phosLSPGKPWQTK.L	3.50219	1	0.9793	3.50219	0.664	sp|Q9HB07|MYG1_HUMAN	RHRYDHHQRSFTETMSSLSPGKPWQTKLSSA HRYDHHQRSFTETMSSLSPGKPWQTKLSSAG
sp|Q9Y5U4|INSI2_HUMAN_8	M.AEGETESphosPGPKK.C	3.50219	1	0.9992	3.50219	0.967	sp|Q9Y5U4|INSI2_HUMAN	________MAEGETESPGPKKCGPYISSVTS
sp|Q14839|CHD4_HUMAN_529 531	K.WGQPPSPTPVPRPPDADPNTphosPSphosPKPLEGRPER.Q	3.50046	1	0.9905	3.50046	0.682	sp|Q14839|CHD4_HUMAN	PSPTPVPRPPDADPNTPSPKPLEGRPERQFF PTPVPRPPDADPNTPSPKPLEGRPERQFFVK
sp|Q9BTC0|DIDO1_HUMAN_1256 1260	K.KPSKYPLCSADAAVSTTphosPPGSphosPPPPPPLPEPPVLK.V	3.49989	1	0.9688	3.49989	0.916	sp|Q9BTC0|DIDO1_HUMAN	PSKYPLCSADAAVSTTPPGSPPPPPPLPEPP PLCSADAAVSTTPPGSPPPPPPLPEPPVLKV
sp|Q15651|HMGN3_HUMAN_31	R.LSphosAKPAPPKPEPK.P	3.49931	1	0.9014	3.49931	1	sp|Q15651|HMGN3_HUMAN	SKVTKQEPTRRSARLSAKPAPPKPEPKPRKT
sp|Q4KMQ1|TPRN_HUMAN_271	K.VESGDPSLHPPPSPGTPSATphosPASPPASATPSQR.Q	3.49681	2	0.9984	2.94315503706765,4.05046350663765	0.838	sp|Q4KMQ1|TPRN_HUMAN	DPSLHPPPSPGTPSATPASPPASATPSQRQC
sp|Q14934|NFAC4_HUMAN_122	R.ITSISphosPTPEPPAALEDNPDAWGDGSPR.D	3.49412	1	0.9993	3.49412	0.626	sp|Q14934|NFAC4_HUMAN	GGRVLECPSIRITSISPTPEPPAALEDNPDA
sp|Q17R98|ZN827_HUMAN_157	R.VESPVNVGSNLSFSphosPPSHHAQQLSVLAR.K	3.49238	1	0.9465	3.49238	0.955	sp|Q17R98|ZN827_HUMAN	GRVESPVNVGSNLSFSPPSHHAQQLSVLARK
sp|Q14699|RFTN1_HUMAN_44 45_C	R.FLEF(TT)phosLSAAELPGSSAVRLASLR.D	3.49134	2	0.9727	3.58975338247808,3.39292769886233	1.241	sp|Q14699|RFTN1_HUMAN	ETKIDVSYEYRFLEFTTLSAAELPGSSAVRL TKIDVSYEYRFLEFTTLSAAELPGSSAVRLA
sp|Q9H7U1|CCSE2_HUMAN_488	K.HTSGNNLVSphosPDTDYR.A	-2.03582	3	0.9999	-2.03582018044742,-1.31497425164449,-2.29885458628122	0.997	sp|Q9H7U1|CCSE2_HUMAN	DRSECTKHTSGNNLVSPDTDYRAGSSFELSP
sp|Q9ULJ3|ZBT21_HUMAN_328	K.LGLVIPSSGSGSGNQSphosIDR.S	3.48542	1	0.9914	3.48542	0.96	sp|Q9ULJ3|ZBT21_HUMAN	LGLVIPSSGSGSGNQSIDRSGPLVKSLLRRS
sp|Q6VMQ6|MCAF1_HUMAN_445	K.LAPSphosEDELTCFSK.T	-2.01533	6	0.9997	-1.43315567799281,-2.14685149283617,-1.43315567799281,-2.17599783849568,-2.14685149283617,-1.88381708700237	0.997	sp|Q6VMQ6|MCAF1_HUMAN	METDEIIPILEKLAPSEDELTCFSKTSLLPI
sp|Q05519|SRS11_HUMAN_70	R.LFPPDDSphosPLPVSSR.V	3.48344	2	0.9989	1.47373491761571,5.49314850716383	0.994	sp|Q05519|SRS11_HUMAN	FLGKIDELRLFPPDDSPLPVSSRVCFVKFHD
sp|Q14157|UBP2L_HUMAN_309	K.TPSTMENDSSNLDPSQAPSphosLAQPLVFSNSK.Q	3.48076	1	0.9951	3.48076	0.994	sp|Q14157|UBP2L_HUMAN	TMENDSSNLDPSQAPSLAQPLVFSNSKQTAI
sp|P25440|BRD2_HUMAN_334	K.DLPDSphosQQQHQSSK.K	-2.00935	5	0.9998	-1.88381708700237,-1.88381708700237,-2.17599783849568,-2.00934796908623,-2.03582018044742	0.998	sp|P25440|BRD2_HUMAN	ESGRPIKPPRKDLPDSQQQHQSSKKGKLSEQ
sp|Q9NQS7|INCE_HUMAN_899	R.TSSAVWNSphosPPLQGAR.V	3.46904	1	0.9982	3.46904	0.981	sp|Q9NQS7|INCE_HUMAN	SKPRYHKRTSSAVWNSPPLQGARVPSSLAYS
sp|Q8WZ64|ARAP2_HUMAN_276 279	K.LVSphosRPSphosR.S	3.4655	1	0.9256	3.4655	1	sp|Q8WZ64|ARAP2_HUMAN	SSPILAPVRSRSKLVSRPSRSFLLRHRPVPE ILAPVRSRSKLVSRPSRSFLLRHRPVPEIPG
sp|O43524|FOXO3_HUMAN_12	-.MAEAPASPAPLSphosPLEVELDPEFEPQSRPR.S	3.46322	2	1	5.49314850716383,1.43329399158721	0.994	sp|O43524|FOXO3_HUMAN	____MAEAPASPAPLSPLEVELDPEFEPQSR
sp|Q8N9T8|KRI1_HUMAN_622 628	R.QLPALDGSphosLMGPESphosPPAQEEEAPVSPHKKPAPQK.R	3.45663	1	0.9761	3.45663	0.667	sp|Q8N9T8|KRI1_HUMAN	RDEAGPQRQLPALDGSLMGPESPPAQEEEAP QRQLPALDGSLMGPESPPAQEEEAPVSPHKK
sp|P49790|NU153_HUMAN_102	R.ITphosPEPAVSNTEEPSTTSTASNYPDVLTRPSLHR.S	3.45644	2	1	2.43329399158721,4.47958764386115	0.993	sp|P49790|NU153_HUMAN	VYADEESSNITDGRITPEPAVSNTEEPSTTS
sp|Q8NDX5|PHC3_HUMAN_655	K.SPSphosDPSHVSVPPPPLLLPAATTR.S	3.45544	1	1	3.45544	0.7	sp|Q8NDX5|PHC3_HUMAN	LPAVASVSASVIKSPSDPSHVSVPPPPLLLP
sp|Q2KHR2|RFX7_HUMAN_321	K.TPQNVPASphosPGGDR.S	3.45472	2	0.9995	3.35586099312989,3.55358822530492	0.998	sp|Q2KHR2|RFX7_HUMAN	QSVKQAPKTPQNVPASPGGDRSARHRYPQIL
sp|A6NGB9|WIPF3_HUMAN_330	R.ASLPAPPLPGVNSSSETPPPLPPKSphosPSFQAPPQK.A	3.45425	1	0.9999	3.45425	0.991	sp|A6NGB9|WIPF3_HUMAN	GVNSSSETPPPLPPKSPSFQAPPQKAGAQAL
sp|O14686|KMT2D_HUMAN_380	R.FSPPEPGDTphosPTDEPDALYVACQGQPK.G	3.45366	1	0.9999	3.45366	0.491	sp|O14686|KMT2D_HUMAN	HTPVCSRFSPPEPGDTPTDEPDALYVACQGQ
sp|Q9BRK4|LZTS2_HUMAN_311	R.SphosPPPPPPPPSDEALLHCVLEGK.L	3.45194	2	1	3.63660516152407,3.26728404014828	0.999	sp|Q9BRK4|LZTS2_HUMAN	SGTRASPDSSSCGERSPPPPPPPPSDEALLH
sp|P42166|LAP2A_HUMAN_79	K.GPPDFSSDEEREPTPVLGSphosGAAAAGR.S	-2.00935	3	1	0.163488627775983,-2.00934796908623,-2.70324484136055	0.561	sp|P42166|LAP2A_HUMAN	DFSSDEEREPTPVLGSGAAAAGRSRAAVGRK
sp|P43354|NR4A2_HUMAN_347 359	R.LPSphosKPKSPQEPSPPSphosPPVSLISALVR.A	3.44829	1	0.9164	3.44829	0.518	sp|P43354|NR4A2_HUMAN	VVRTDSLKGRRGRLPSKPKSPQEPSPPSPPV RLPSKPKSPQEPSPPSPPVSLISALVRAHVD
sp|P54132|BLM_HUMAN_358	K.MSMQELNPETSphosTDCDAR.Q	3.4471	1	1	3.4471	0.961	sp|P54132|BLM_HUMAN	SKPEKMSMQELNPETSTDCDARQISLQQQLI
sp|Q9Y2T1|AXIN2_HUMAN_33	R.EDAPRPPVPGEEGETphosPPCQPGVGK.G	3.4471	1	1	3.4471	1	sp|Q9Y2T1|AXIN2_HUMAN	REDAPRPPVPGEEGETPPCQPGVGKGQVTKP
sp|Q07866|KLC1_HUMAN_460	K.VDSphosPTVTTTLK.N	-2.00935	13	0.9999	-2.0902679644698,-1.56188899211501,-3.26714572655388,-3.26714572655388,-3.0902679644698,-0.802022995838727,-0.213278854575144,-2.00934796908623,-3.14685149283617,-3.14685149283617,-1.60088312373088,-0.703244841360553,-0.0225233578339663	0.997	sp|Q07866|KLC1_HUMAN	SFGEYGGWYKACKVDSPTVTTTLKNLGALYR
sp|Q9UPT8|ZC3H4_HUMAN_1106 1110	R.AAKPGPAEAPSPTphosASPSphosGDASPPATAPYDPR.V	3.43997	2	0.9816	4.52472495529448,2.35522446320962	0.669	sp|Q9UPT8|ZC3H4_HUMAN	SSRAAKPGPAEAPSPTASPSGDASPPATAPY AKPGPAEAPSPTASPSGDASPPATAPYDPRV
sp|Q07157|ZO1_HUMAN_1425	R.YEPIQATphosPPPPPLPSQYAQPSQPVTSASLHIHSK.G	3.43931	1	0.983	3.43931	0.973	sp|Q07157|ZO1_HUMAN	VDRSFGEKRYEPIQATPPPPPLPSQYAQPSQ
sp|Q13427|PPIG_HUMAN_696	K.QSSphosQDNELK.S	-2.00935	7	0.9984	-2.00934796908623,-1.98335276055329,-1.93272668748332,-2.00934796908623,-2.00934796908623,-2.20574518188974,-2.20574518188974	0.976	sp|Q13427|PPIG_HUMAN	KADRDQSPFSKIKQSSQDNELKSSMLKNKED
tr|A0A1C7CYX9|A0A1C7CYX9_HUMAN_25	K.NLGSphosGSPKPR.Q	3.43811	1	0.9935	3.43811	0.5	tr|A0A1C7CYX9|A0A1C7CYX9_HUMAN	AAEDEEVPAFFKNLGSGSPKPRQKFCGMFCP
sp|O75152|ZC11A_HUMAN_731	R.DSLVLPPTphosQSSSDSSPPEVSGPSSSQMSMK.T	3.43743	2	0.9795	1.38171982603459,5.49314850716383	0.682	sp|O75152|ZC11A_HUMAN	VPEAENPRDSLVLPPTQSSSDSSPPEVSGPS
sp|Q8IWZ3|ANKH1_HUMAN_2279 2280 2281_C	R.V(STS)phosPVGLPSIDPSGSSPSSSSAPLASFSGIPGTR.V	3.43618	2	0.9945	1.37921731883142,5.49314850716383	0.999	sp|Q8IWZ3|ANKH1_HUMAN	DNSKAPGFRPPSQRVSTSPVGLPSIDPSGSS NSKAPGFRPPSQRVSTSPVGLPSIDPSGSSP SKAPGFRPPSQRVSTSPVGLPSIDPSGSSPS
sp|Q99808|S29A1_HUMAN_143	R.ILGSLVAILLVFLITAILVKVQLDALPFFVITphosMIK.L	3.43209	1	0.9088	3.43209	0.933	sp|Q99808|S29A1_HUMAN	ILVKVQLDALPFFVITMIKIVLINSFGAILQ
sp|Q8WUZ0|BCL7C_HUMAN_118 122 126	K.GTEPSPGGTphosPQPSphosRPVSphosPAGPPEGVPEEAQPPR.L	3.43053	2	0.9709	2.72696170552292,4.13410482099489	0.788	sp|Q8WUZ0|BCL7C_HUMAN	SEGSLQKGTEPSPGGTPQPSRPVSPAGPPEG LQKGTEPSPGGTPQPSRPVSPAGPPEGVPEE TEPSPGGTPQPSRPVSPAGPPEGVPEEAQPP
sp|Q86YV5|PRAG1_HUMAN_559	K.SSPVGSPVSphosPSAGGPPVSPLADLSDGSSGGSSIGPQPPSQGPADPAPSCR.T	3.42689	2	0.9924	2.45127546708344,4.40250964008817	0.497	sp|Q86YV5|PRAG1_HUMAN	IPPKLSKSSPVGSPVSPSAGGPPVSPLADLS
tr|A0A0U1RRI4|A0A0U1RRI4_HUMAN_44 45 55 57_C	R.(SS)phosLSTQMYWALSphosWSphosPR.H	3.4224	1	0.9917	3.4224	1.328	tr|A0A0U1RRI4|A0A0U1RRI4_HUMAN	GTVLLYLSCVCLFKRSSLSTQMYWALSWSPR TVLLYLSCVCLFKRSSLSTQMYWALSWSPRH LFKRSSLSTQMYWALSWSPRHKDG_______ KRSSLSTQMYWALSWSPRHKDG_________
sp|Q5UIP0|RIF1_HUMAN_1403	K.ENTPPVVISADQMVNEDSphosQVQITPNQK.T	3.42028	2	1	5.0690212100675,1.77153474161018	0.92	sp|Q5UIP0|RIF1_HUMAN	TPPVVISADQMVNEDSQVQITPNQKTLRRSS
sp|Q5HYK7|SH319_HUMAN_369	R.SSSphosDMDLQK.K	-2.00935	9	0.9998	-0.703244841360553,-0.824923397948805,-0.824923397948805,-2.66142466566593,-2.06278722804769,-3.26714572655388,-2.00934796908623,-1.64096056310621,-4.20574518188974	0.988	sp|Q5HYK7|SH319_HUMAN	ATRRSNKKLPFNRSSSDMDLQKKQSNLATGL
sp|Q9NYF8|BCLF1_HUMAN_341	K.RFTphosDEESR.V	-2.00935	6	0.9999	-1.95781766844615,-6.64,-1.95781766844615,-2.00934796908623,-2.00934796908623,-2.74631356325244	0.997	sp|Q9NYF8|BCLF1_HUMAN	GDQETAKTGKFLKRFTDEESRVFLLDRGNTR
sp|Q5T6F2|UBAP2_HUMAN_254	K.GAWKNSphosVEEWTTEDWTEDLSETK.V	-1.98913	6	1	-1.39839025983213,-1.41566825126397,-2.1182823406394,-2.50530546374864,-1.85997034504801,-2.36444292790879	0.998	sp|Q5T6F2|UBAP2_HUMAN	LSNKSSYGLKGAWKNSVEEWTTEDWTEDLSE
sp|Q5VTH9|WDR78_HUMAN_658	K.KDEALISphosR.Q	3.41264	1	0.9336	3.41264	1	sp|Q5VTH9|WDR78_HUMAN	NKKGGEKEKKDEALISRQAPGMCFAFHPKDT
sp|O75123|ZN623_HUMAN_70 71_C	R.LGELLGNPEGQSLG(SS)phosPSQDR.G	3.40405	1	0.9918	3.40405	0.99	sp|O75123|ZN623_HUMAN	RLGELLGNPEGQSLGSSPSQDRGCKQVTVTH LGELLGNPEGQSLGSSPSQDRGCKQVTVTHW
sp|Q9BYG3|MK67I_HUMAN_234	K.TVDSQGPTphosPVCTPTFLER.R	3.40035	1	0.9939	3.40035	0.981	sp|Q9BYG3|MK67I_HUMAN	GTLDTPEKTVDSQGPTPVCTPTFLERRKSQV
sp|Q14241|ELOA1_HUMAN_251	R.LGASphosQER.H	-1.98358	4	0.9916	-2.00934796908623,-2.06278722804769,-1.95781766844615,-1.95781766844615	1	sp|Q14241|ELOA1_HUMAN	PGKGHSNAFQDRLGASQERHLGEPHGKGVVS
sp|P16383|GCFC2_HUMAN_40	R.ELPVPGSphosAEEEPPSGGGR.A	3.39541	1	1	3.39541	0.998	sp|P16383|GCFC2_HUMAN	SPAEPGAPRELPVPGSAEEEPPSGGGRAQVA
sp|Q13426|XRCC4_HUMAN_303 304_C	K.ENSRPD(SS)phosLPETSKK.E	3.39417	1	0.9993	3.39417	0.964	sp|Q13426|XRCC4_HUMAN	PQENQLQEKENSRPDSSLPETSKKEHISAEN QENQLQEKENSRPDSSLPETSKKEHISAENM
sp|Q9Y250|LZTS1_HUMAN_231	K.ALSphosFSDGGSK.L	3.39293	1	0.9323	3.39293	0.978	sp|Q9Y250|LZTS1_HUMAN	GIVLQDSNMMSLKALSFSDGGSKLGHSNKAD
sp|Q96JM3|CHAP1_HUMAN_264	K.QSHFPETLGPPSASSPESPVLAASPEPWGPSPAASphosPESR.K	3.39231	1	0.9871	3.39231	0.709	sp|Q96JM3|CHAP1_HUMAN	VLAASPEPWGPSPAASPESRKSARTTSPEPR
sp|Q9Y6J0|CABIN_HUMAN_2043 2044 2045_C	K.MAP(TSS)phosPAEPHCWPAEAALGTGAEPTCSQEGK.L	3.39231	1	0.9737	3.39231	0.714	sp|Q9Y6J0|CABIN_HUMAN	PPQEPRHSPQVKMAPTSSPAEPHCWPAEAAL PQEPRHSPQVKMAPTSSPAEPHCWPAEAALG QEPRHSPQVKMAPTSSPAEPHCWPAEAALGT
sp|Q9NR30|DDX21_HUMAN_569	K.RIGVPSATphosEIIK.A	3.39107	1	0.9625	3.39107	0.974	sp|Q9NR30|DDX21_HUMAN	QKAGIKFKRIGVPSATEIIKASSKDAIRLLD
sp|Q8IYB3|SRRM1_HUMAN_604 605_C	R.R(YS)phosPSPPPK.R	3.38963	2	0.9989	1.28610791443994,5.49314850716383	0.94	sp|Q8IYB3|SRRM1_HUMAN	RSPSPRRYSPPIQRRYSPSPPPKRRTASPPP SPSPRRYSPPIQRRYSPSPPPKRRTASPPPP
sp|Q52LW3|RHG29_HUMAN_357	R.AEEEHLSSSphosGGLAK.N	3.3892	1	1	3.3892	0.971	sp|Q52LW3|RHG29_HUMAN	AKSSMFRAEEEHLSSSGGLAKNLNKQLEKKR
sp|Q9NSI6|BRWD1_HUMAN_687	R.GLSNGEETphosPR.R	3.3892	1	0.9947	3.3892	0.943	sp|Q9NSI6|BRWD1_HUMAN	ADQDTIPRGLSNGEETPRRGFRRLSLDIQSP
sp|Q9UEU0|VTI1B_HUMAN_184 185_C	R.LVN(TS)phosENLSK.S	3.38609	1	0.9994	3.38609	0.998	sp|Q9UEU0|VTI1B_HUMAN	EQRDQLERTKSRLVNTSENLSKSRKILRSMS QRDQLERTKSRLVNTSENLSKSRKILRSMSR
sp|Q6UXM1|LRIG3_HUMAN_971 974 977	K.ECYphosPCSphosHPSphosEESCER.S	3.38176	2	0.9533	2.66359161100901,4.0999366010082	0.809	sp|Q6UXM1|LRIG3_HUMAN	LMDHYEPSYIKKKECYPCSHPSEESCERSFS HYEPSYIKKKECYPCSHPSEESCERSFSNIS PSYIKKKECYPCSHPSEESCERSFSNISWPS
sp|Q8NHM5|KDM2B_HUMAN_497	K.TPTGSphosPATEVSAK.W	3.38157	2	0.9985	5.49314850716383,1.26998824907666	0.994	sp|Q8NHM5|KDM2B_HUMAN	KSTTLAVDYPKTPTGSPATEVSAKWTHLTEF
sp|Q8WY36|BBX_HUMAN_175	K.LWAFPSphosDSSR.D	3.37859	1	0.9995	3.37859	0.959	sp|Q8WY36|BBX_HUMAN	PTPTVNPRKKLWAFPSDSSRDLPSPKKAKTE
sp|Q9Y679|AUP1_HUMAN_292	R.LRPQSAQSSFPPSPGPSphosPDVQLATLAQR.V	3.37859	1	0.9894	3.37859	0.608	sp|Q9Y679|AUP1_HUMAN	RPQSAQSSFPPSPGPSPDVQLATLAQRVKEV
sp|Q13428|TCOF_HUMAN_482	R.SSSEESphosDSDREALAAMNAAQVKPLGK.S	3.37796	1	0.9505	3.37796	0.399	sp|Q13428|TCOF_HUMAN	QVGKQEEDSRSSSEESDSDREALAAMNAAQV
sp|Q13111|CAF1A_HUMAN_285 286_C	K.NMTPESEVLESFPEEDSVLSH(SS)phosLSSPSSTSSPEGPPAPPK.Q	3.37704	2	0.9833	4.04494800822891,2.70913820447231	0.95	sp|Q13111|CAF1A_HUMAN	EVLESFPEEDSVLSHSSLSSPSSTSSPEGPP VLESFPEEDSVLSHSSLSSPSSTSSPEGPPA
sp|Q6PJ61|FBX46_HUMAN_338	R.ADEASEGDSphosPAPARPEDTPPAPPPPPAR.D	3.37608	1	1	3.37608	0.563	sp|Q6PJ61|FBX46_HUMAN	VEFLLARADEASEGDSPAPARPEDTPPAPPP
sp|Q96G01|BICD1_HUMAN_610	K.TPTISPVITAPPSSphosPVLDTSDIR.K	3.37357	1	0.9963	3.37357	0.959	sp|Q96G01|BICD1_HUMAN	TKTPTISPVITAPPSSPVLDTSDIRKEPMNI
sp|Q96KQ4|ASPP1_HUMAN_330 331 332_C	R.VNG(TSS)phosPQSPLSTSGR.V	3.37294	1	0.999	3.37294	0.998	sp|Q96KQ4|ASPP1_HUMAN	ERLYGKKIQLNRVNGTSSPQSPLSTSGRVAA RLYGKKIQLNRVNGTSSPQSPLSTSGRVAAV LYGKKIQLNRVNGTSSPQSPLSTSGRVAAVG
sp|O14974|MYPT1_HUMAN_477 478 479_C	R.L(SSS)phosLDNK.E	-1.98335	3	0.9918	-1.46877958772353,-2.62078268116858,-1.98335276055329	1	sp|O14974|MYPT1_HUMAN	KDTAGVTRSASSPRLSSSLDNKEKEKDSKGT DTAGVTRSASSPRLSSSLDNKEKEKDSKGTR TAGVTRSASSPRLSSSLDNKEKEKDSKGTRL
sp|P28290|ITPI2_HUMAN_657	K.SSESEFTQYphosTTHHILK.S	3.36916	1	0.9995	3.36916	0.973	sp|P28290|ITPI2_HUMAN	AESDVGKSSESEFTQYTTHHILKSLASIEAK
sp|P42694|HELZ_HUMAN_1311	K.QVDLESphosNPQNRSPESRPSVVYPSTK.F	3.36916	1	0.9956	3.36916	0.338	sp|P42694|HELZ_HUMAN	TPEKKPTEPKQVDLESNPQNRSPESRPSVVY
sp|Q12888|TP53B_HUMAN_1068	R.GNLLHFPSSphosQGEEEKEK.L	-1.98335	3	1	-2.83651137222402,-1.98335276055329,-0.813427759110976	0.961	sp|Q12888|TP53B_HUMAN	PPTTPIRGNLLHFPSSQGEEEKEKLEGDHTI
sp|Q9BZE1|RM37_HUMAN_5	-.MALASphosGPAR.R	3.36221	1	0.9156	3.36221	1	sp|Q9BZE1|RM37_HUMAN	___________MALASGPARRALAGSGQLGL
sp|Q8TEH3|DEN1A_HUMAN_519 520_C	R.R(TS)phosVPSPEQPQPYR.T	3.36099	2	0.9999	3.24064891364482,3.48133884177905	0.986	sp|Q8TEH3|DEN1A_HUMAN	VVKRPKSNIAVEGRRTSVPSPEQPQPYRTLR VKRPKSNIAVEGRRTSVPSPEQPQPYRTLRE
sp|O75420|GGYF1_HUMAN_411 412_C	R.GIQLSPGVG(SS)phosAGPPGDLEDDEGLK.H	3.36014	2	1	5.42087647046863,1.2994047370534	0.736	sp|O75420|GGYF1_HUMAN	AEDDIRGIQLSPGVGSSAGPPGDLEDDEGLK EDDIRGIQLSPGVGSSAGPPGDLEDDEGLKH
sp|Q02078|MEF2A_HUMAN_489	R.GDFHSPIVLGRPPNTphosEDRESPSVK.R	3.35904	1	0.9999	3.35904	0.495	sp|Q02078|MEF2A_HUMAN	RGDFHSPIVLGRPPNTEDRESPSVKRMRMDA
sp|Q13427|PPIG_HUMAN_695 696_C	K.Q(SS)phosQDNELK.S	-1.98335	9	0.9982	-2.3312760639736,-1.95781766844615,-1.60088312373088,-2.03582018044742,-1.98335276055329,-2.03582018044742,-1.95781766844615,-1.95781766844615,-2.06278722804769	1	sp|Q13427|PPIG_HUMAN	KKADRDQSPFSKIKQSSQDNELKSSMLKNKE KADRDQSPFSKIKQSSQDNELKSSMLKNKED
sp|Q14683|SMC1A_HUMAN_966	K.GTMDDISQEEGSSQGEDSVSGSphosQR.L	-1.98335	3	0.9977	-1.79070768261089,-2.00934796908623,-1.98335276055329	0.98	sp|Q14683|SMC1A_HUMAN	SQEEGSSQGEDSVSGSQRISSIYAREALIEI
sp|Q99661|KIF2C_HUMAN_519	R.MEGAEINKSphosLLALK.E	3.35204	1	0.9218	3.35204	1	sp|Q99661|KIF2C_HUMAN	SADRQTRMEGAEINKSLLALKECIRALGQNK
sp|Q5T4S7|UBR4_HUMAN_1754	R.ISESphosLVR.H	-1.98335	3	0.993	-0.871844445336298,-2.46877958772353,-1.98335276055329	0.991	sp|Q5T4S7|UBR4_HUMAN	TMKESAFQSEPRISESLVRHASTSSPADKAK
sp|Q86W56|PARG_HUMAN_68	R.GSphosATSLVFK.Q	-1.98335	3	0.998	-1.98335276055329,-2.29885458628122,-1.60088312373088	0.983	sp|Q86W56|PARG_HUMAN	SSPACVPGRAGQHRGSATSLVFKQKTITSWM
sp|Q02078|MEF2A_HUMAN_494	R.GDFHSPIVLGRPPNTEDRESphosPSVK.R	3.34756	1	0.9999	3.34756	0.653	sp|Q02078|MEF2A_HUMAN	SPIVLGRPPNTEDRESPSVKRMRMDAWVT__
sp|Q9BTC0|DIDO1_HUMAN_1034 1035 1036_C	R.YLSVPPSPNI(STS)phosESRSPPEGDTTLFLSR.L	3.34692	1	0.939	3.34692	0.385	sp|Q9BTC0|DIDO1_HUMAN	SPDPRYLSVPPSPNISTSESRSPPEGDTTLF PDPRYLSVPPSPNISTSESRSPPEGDTTLFL DPRYLSVPPSPNISTSESRSPPEGDTTLFLS
tr|H0YN15|H0YN15_HUMAN_54 56	R.RPSphosWTphosQR.K	3.34628	1	0.9729	3.34628	1	tr|H0YN15|H0YN15_HUMAN	DVDLAQVLAYLLRRPSWTQRKRMTELGMVVL DLAQVLAYLLRRPSWTQRKRMTELGMVVLGI
sp|P26038|MOES_HUMAN_527	K.ALTSphosELANAR.D	-1.97194	4	0.9989	-2.23611883093325,-2.03582018044742,-1.90806463324905,-1.83651137222402	0.976	sp|P26038|MOES_HUMAN	AEKNERVQKHLKALTSELANARDESKKTAND
sp|O75821|EIF3G_HUMAN_38 41 42_C	K.GIPLATphosGD(TS)phosPEPELLPGAPLPPPK.E	3.33986	1	0.9999	3.33986	1.334	sp|O75821|EIF3G_HUMAN	DKCVTSELLKGIPLATGDTSPEPELLPGAPL VTSELLKGIPLATGDTSPEPELLPGAPLPPP TSELLKGIPLATGDTSPEPELLPGAPLPPPK
sp|Q9HB65|ELL3_HUMAN_218	R.SphosVPVATVELEEK.R	3.33858	1	0.9959	3.33858	0.998	sp|Q9HB65|ELL3_HUMAN	ALPSSASRKRLDKKRSVPVATVELEEKRFRT
sp|Q5VZL5|ZMYM4_HUMAN_1064	K.TLSphosQGESQTSEHELFLDTK.L	-1.95782	7	0.9987	-2.14685149283617,-2.62078268116858,-4.79070768261089,-1.74631356325244,-1.74631356325244,-1.95781766844615,-1.93272668748332	0.99	sp|Q5VZL5|ZMYM4_HUMAN	EMAEMIAEDEEKKTLSQGESQTSEHELFLDT
sp|O43896|KIF1C_HUMAN_414 415 417 418_C	R.GALPAVSSPPAPVSP(SS)phosP(TT)phosHNGELEPSFSPNTESQIGPEEAMER.L	3.33541	2	0.9903	2.89929028880855,3.77153474161018	0.394	sp|O43896|KIF1C_HUMAN	GALPAVSSPPAPVSPSSPTTHNGELEPSFSP ALPAVSSPPAPVSPSSPTTHNGELEPSFSPN PAVSSPPAPVSPSSPTTHNGELEPSFSPNTE AVSSPPAPVSPSSPTTHNGELEPSFSPNTES
sp|P17676|CEBPB_HUMAN_218	R.AYLGYQAVPSphosGSSGSLSTSSSSSPPGTPSPADAK.A	3.33406	1	0.9904	3.33406	0.786	sp|P17676|CEBPB_HUMAN	FPYALRAYLGYQAVPSGSSGSLSTSSSSSPP
sp|Q6ZRV2|FA83H_HUMAN_1068	R.AVPAPSPGPTHNSphosPELGRPPAAGVLAPDMSDKDK.C	3.33348	2	0.9993	4.18621438524019,2.48075534529348	0.905	sp|Q6ZRV2|FA83H_HUMAN	KHRAVPAPSPGPTHNSPELGRPPAAGVLAPD
sp|Q6PGQ7|BORA_HUMAN_325	R.SPYIDGCSphosPIK.N	-1.95782	5	1	-1.95781766844615,-1.46877958772353,-1.56188899211501,-3.70324484136055,-3.79070768261089	0.998	sp|Q6PGQ7|BORA_HUMAN	GITNPCIRSPYIDGCSPIKNWSPMRLQMYSG
sp|Q5SYE7|NHSL1_HUMAN_1181	R.SPGAPSAGEAEARPSphosPSTTPLPDSSPSR.K	3.33083	1	0.9905	3.33083	0.94	sp|Q5SYE7|NHSL1_HUMAN	RSPGAPSAGEAEARPSPSTTPLPDSSPSRKP
sp|Q8WXF7|ATLA1_HUMAN_22	K.TYEWSphosSEEEEPVKK.A	3.33083	1	0.9986	3.33083	0.972	sp|Q8WXF7|ATLA1_HUMAN	DRNSWGGFSEKTYEWSSEEEEPVKKAGPVQV
sp|Q6ZRQ5|MMS22_HUMAN_338	R.RSSphosMPVIQSR.D	-1.95782	3	1	-3.70324484136055,-1.95781766844615,-1.90806463324905	0.951	sp|Q6ZRQ5|MMS22_HUMAN	LLKTLLEKSSDRRRSSMPVIQSRDPLGFSWW
sp|Q9BY89|K1671_HUMAN_1757	K.RPEVDSPGETPSWAPQPKSphosPK.S	3.32823	1	1	3.32823	0.999	sp|Q9BY89|K1671_HUMAN	VDSPGETPSWAPQPKSPKSPFQPGVLGSRVL
sp|P30291|WEE1_HUMAN_190	R.LFDTPHTphosPK.S	-1.9576	4	0.9991	0.553588225304924,-4.46877958772353,0.980781786889706,-5.20574518188974	0.997	sp|P30291|WEE1_HUMAN	PHKTFRKLRLFDTPHTPKSLLSKARGIDSSS
sp|Q92934|BAD_HUMAN_91	R.HSSYPAGTEDDEGMGEEPSphosPFR.G	3.31847	1	1	3.31847	0.994	sp|Q92934|BAD_HUMAN	YPAGTEDDEGMGEEPSPFRGRSRSAPPNLWA
sp|P18615|NELFE_HUMAN_138 139 140_C	K.SLYESFV(SSS)phosDRLR.E	-1.93273	5	0.9998	-2.93272668748332,-1.72461849215312,-1.93272668748332,-1.90806463324905,-2.14685149283617	0.98	sp|P18615|NELFE_HUMAN	SSRRPQRKSLYESFVSSSDRLRELGPDGEEA SRRPQRKSLYESFVSSSDRLRELGPDGEEAE RRPQRKSLYESFVSSSDRLRELGPDGEEAEG
sp|Q7RTY8|TMPS7_HUMAN_582 589 595	C.DGTphosVDCPDGSphosDEEGCTphosCSR.S	3.31455	1	0.9605	3.31455	0.753	sp|Q7RTY8|TMPS7_HUMAN	GNDICFRKQNAKCDGTVDCPDGSDEEGCTCS KQNAKCDGTVDCPDGSDEEGCTCSRSSSALH DGTVDCPDGSDEEGCTCSRSSSALHRIIGGT
sp|P43243|MATR3_HUMAN_533	R.MKSphosQAFIEMETR.E	-1.93273	9	1	-2.3312760639736,-1.70324484136055,-2.3312760639736,-2.17599783849568,-1.88381708700237,-2.17599783849568,-1.88381708700237,-1.1324961998591,-1.93272668748332	0.999	sp|P43243|MATR3_HUMAN	EPYGKIKNYILMRMKSQAFIEMETREDAMAM
sp|Q7RTV3|ZN367_HUMAN_123	R.GAPPPAASASAAASphosGGEDEEEASSPDSGHLK.D	3.30665	2	0.9732	2.56243914288719,4.05085666511968	0.996	sp|Q7RTV3|ZN367_HUMAN	GRGAPPPAASASAAASGGEDEEEASSPDSGH
sp|Q7Z3K3|POGZ_HUMAN_333	K.LVNTLNTIPSLGQSphosPGPVVVSNNSSAHGSQR.T	-1.93273	3	0.9935	-1.98335276055329,-1.93272668748332,-1.66142466566593	0.994	sp|Q7Z3K3|POGZ_HUMAN	AKLVNTLNTIPSLGQSPGPVVVSNNSSAHGS
sp|Q5JSZ5|PRC2B_HUMAN_585 586_C	K.GSPEFPAQETP(TT)phosFPEEAPTVSPAVAQSNSSEEEAR.E	3.30271	1	0.9672	3.30271	0.32	sp|Q5JSZ5|PRC2B_HUMAN	AVHKGSPEFPAQETPTTFPEEAPTVSPAVAQ VHKGSPEFPAQETPTTFPEEAPTVSPAVAQS
sp|Q9UPT8|ZC3H4_HUMAN_1104 1108	R.AAKPGPAEAPSphosPTASphosPSGDASPPATAPYDPR.V	3.30271	1	0.9761	3.30271	0.715	sp|Q9UPT8|ZC3H4_HUMAN	TASSRAAKPGPAEAPSPTASPSGDASPPATA RAAKPGPAEAPSPTASPSGDASPPATAPYDP
sp|P28360|MSX1_HUMAN_110 111_C	K.ESALAPSEGVQAAGGSAQPLGVPPGSLGAPDAP(SS)phosPRPLGHFSVGGLLK.L	3.30205	1	1	3.30205	0.976	sp|P28360|MSX1_HUMAN	PLGVPPGSLGAPDAPSSPRPLGHFSVGGLLK LGVPPGSLGAPDAPSSPRPLGHFSVGGLLKL
sp|Q5SW79|CE170_HUMAN_632 633_C	R.STGSA(TS)phosLASQGER.R	3.30205	1	0.9983	3.30205	0.932	sp|Q5SW79|CE170_HUMAN	EISESGMTVRSTGSATSLASQGERRRRTLPQ ISESGMTVRSTGSATSLASQGERRRRTLPQL
sp|Q8N4C8|MINK1_HUMAN_732 733_C	R.GTPKPPGPPAQPPGPPNA(SS)phosNPDLR.R	3.30193	2	1	3.84863302604134,2.75522208647457	0.999	sp|Q8N4C8|MINK1_HUMAN	KPPGPPAQPPGPPNASSNPDLRRSDPGWERS PPGPPAQPPGPPNASSNPDLRRSDPGWERSD
sp|Q53GA4|PHLA2_HUMAN_135	R.TAPAAPAEDAVAAAAAAPSphosEPSEPSRPSPQPKPRTP.-	3.30139	1	0.9705	3.30139	0.622	sp|Q53GA4|PHLA2_HUMAN	AAPAEDAVAAAAAAPSEPSEPSRPSPQPKPR
tr|H7C428|H7C428_HUMAN_33	R.PAAAEETphosLGVR.D	3.30073	1	0.924	3.30073	1	tr|H7C428|H7C428_HUMAN	HSQDGAWRRPAAAEETLGVRDGHQACRDFLE
tr|A0A3B3ISF0|A0A3B3ISF0_HUMAN_112	R.GPGGPFGGEPPPPPPPPSphosPLPPLLRDPPAEDAR.E	3.2994	1	1	3.2994	1	tr|A0A3B3ISF0|A0A3B3ISF0_HUMAN	GGPFGGEPPPPPPPPSPLPPLLRDPPAEDAR
sp|Q96T58|MINT_HUMAN_3466 3467_C	K.QPLFVPTTSGP(ST)phosPPGLVLPHTEFQPAPK.Q	3.29833	2	0.985	3.42664422265944,3.17001831222817	0.821	sp|Q96T58|MINT_HUMAN	TAPKQPLFVPTTSGPSTPPGLVLPHTEFQPA APKQPLFVPTTSGPSTPPGLVLPHTEFQPAP
tr|F1T0I1|F1T0I1_HUMAN_2252 2253_C	R.NDGLLAL(SS)phosPDAEEPQLPDGTGR.E	3.29742	1	0.9995	3.29742	0.999	tr|F1T0I1|F1T0I1_HUMAN	RPQGRSGRNDGLLALSSPDAEEPQLPDGTGR PQGRSGRNDGLLALSSPDAEEPQLPDGTGRE
sp|Q86UE4|LYRIC_HUMAN_516 517 518_C	K.TLPPA(TST)phosEPSVILSKSDSDK.S	3.29476	1	0.9743	3.29476	0.487	sp|Q86UE4|LYRIC_HUMAN	VLVKNSQPIKTLPPATSTEPSVILSKSDSDK LVKNSQPIKTLPPATSTEPSVILSKSDSDKS VKNSQPIKTLPPATSTEPSVILSKSDSDKSS
sp|Q99549|MPP8_HUMAN_454	R.NAFDLFKLTphosPEEK.N	-1.93273	3	0.9999	-1.66142466566593,-1.93272668748332,-2.43315567799281	1	sp|Q99549|MPP8_HUMAN	KTLKEIRNAFDLFKLTPEEKNDVSENNRKRE
sp|Q9H0E9|BRD8_HUMAN_621	K.EESGTIFGSphosQIK.D	-1.93273	5	1	-1.95781766844615,-1.95781766844615,-1.93272668748332,-1.93272668748332,-1.54278016916731	0.993	sp|Q9H0E9|BRD8_HUMAN	EMSDSLKEESGTIFGSQIKDAPGEDEEEDGV
sp|Q92560|BAP1_HUMAN_509	K.TSSGAGSPAVAVPTHSQPSPTPSNESTDTASEIGSAFNSPLRSphosPIR.S	3.28678	1	0.9408	3.28678	0.968	sp|Q92560|BAP1_HUMAN	DTASEIGSAFNSPLRSPIRSANPTRPSSPVT
sp|Q9NRR6|INP5E_HUMAN_99	R.FRGSphosQEDLEAR.N	-1.93273	3	0.9996	-0.93272668748332,-3.26714572655388,-1.93272668748332	1	sp|Q9NRR6|INP5E_HUMAN	LSLDDKGWRRRRFRGSQEDLEARNGTSPSRG
sp|P24928|RPB1_HUMAN_1845 1846 1847_C	K.YTPTSP(SYS)phosPSSPEYTPTSPK.Y	3.28546	2	0.9972	3.44351099562758,3.12741016842088	1.107	sp|P24928|RPB1_HUMAN	PSYSPASPKYTPTSPSYSPSSPEYTPTSPKY SYSPASPKYTPTSPSYSPSSPEYTPTSPKYS YSPASPKYTPTSPSYSPSSPEYTPTSPKYSP
sp|P18583|SON_HUMAN_353 354_C	R.LPEQPVDVPSEIAD(SS)phosMTRPQELPELPK.T	3.28477	1	1	3.28477	0.91	sp|P18583|SON_HUMAN	RLPEQPVDVPSEIADSSMTRPQELPELPKTT LPEQPVDVPSEIADSSMTRPQELPELPKTTA
sp|Q96QS6|KPSH2_HUMAN_154	R.LIAQGSphosFTER.D	3.28209	1	0.9486	3.28209	0.5	sp|Q96QS6|KPSH2_HUMAN	LATGGELFDRLIAQGSFTERDAVRILQMVAD
sp|O15027|SC16A_HUMAN_1398	R.SHNVAAGSYEAPLPPGSphosFHGDFAYGTYR.S	3.28142	1	0.9914	3.28142	0.306	sp|O15027|SC16A_HUMAN	HNVAAGSYEAPLPPGSFHGDFAYGTYRSNFS
sp|Q9P0P0|RN181_HUMAN_70	R.TVIRGSphosQAELK.C	-1.93273	3	0.9941	-1.81342775911098,-1.93272668748332,-2.06278722804769	0.995	sp|Q9P0P0|RN181_HUMAN	AKTVVENLPRTVIRGSQAELKCPVCLLEFEE
sp|Q7Z3K3|POGZ_HUMAN_434 435 437 438 439 445_C	K.TAPVA(ST)phosP(SST)phosPIPALSphosPPTKVPEPNENVGDAVQTK.L	3.28056	2	0.964	1.3488436697879,5.21228308922966	0.96	sp|Q7Z3K3|POGZ_HUMAN	SAAKPPSPEKTAPVASTPSSTPIPALSPPTK AAKPPSPEKTAPVASTPSSTPIPALSPPTKV KPPSPEKTAPVASTPSSTPIPALSPPTKVPE PPSPEKTAPVASTPSSTPIPALSPPTKVPEP PSPEKTAPVASTPSSTPIPALSPPTKVPEPN APVASTPSSTPIPALSPPTKVPEPNENVGDA
sp|Q96DT7|ZBT10_HUMAN_679 680_C	K.YGLIPG(TS)phosNDFK.Y	3.28021	2	0.9976	1.06727331251668,5.49314850716383	1	sp|Q96DT7|ZBT10_HUMAN	MPGPSNDFKYGLIPGTSNDFKYGLIPGASND PGPSNDFKYGLIPGTSNDFKYGLIPGASNDF
sp|Q5T0Z8|CF132_HUMAN_62	R.FNTVSphosESGTATLK.A	3.27996	2	0.9925	2.93806316693177,3.62186216419432	0.995	sp|Q5T0Z8|CF132_HUMAN	GFDGIYYGDNRFNTVSESGTATLKARPRVRP
sp|Q14676|MDC1_HUMAN_1563 1564_C	R.(SS)phosVKTPESIVPIAPELQPSTSR.N	3.27807	1	0.993	3.27807	0.5	sp|Q14676|MDC1_HUMAN	TPEPTSRATRGRTNRSSVKTPESIVPIAPEL PEPTSRATRGRTNRSSVKTPESIVPIAPELQ
sp|O75167|PHAR2_HUMAN_522	R.RLSphosQRPTTEELEQR.N	-1.92845	6	1	-5.20574518188974,-4.62078268116858,-2.23611883093325,-1.62078268116858,-1.62078268116858,-1.39839025983213	0.996	sp|O75167|PHAR2_HUMAN	QEIRQQIGTKLVRRLSQRPTTEELEQRNILK
sp|P49792|RBP2_HUMAN_1832	K.LHDSphosSGSQVGTGFK.S	-1.92462	4	0.9998	-0.768339869582438,-1.45085767972627,-2.39839025983213,-2.39839025983213	0.994	sp|P49792|RBP2_HUMAN	APSAFTLGSEMKLHDSSGSQVGTGFKSNFSE
sp|P11474|ERR1_HUMAN_31	K.AEPASPDSPKGSSETETphosEPPVALAPGPAPTR.C	3.26931	1	0.9367	3.26931	0.817	sp|P11474|ERR1_HUMAN	EPASPDSPKGSSETETEPPVALAPGPAPTRC
sp|O76080|ZFAN5_HUMAN_128	K.TEVSEPVVTQPSphosPSVSQPSTSQSEEK.A	3.26661	1	0.9944	3.26661	0.783	sp|O76080|ZFAN5_HUMAN	TTPKTEVSEPVVTQPSPSVSQPSTSQSEEKA
sp|P24928|RPB1_HUMAN_1863 1864 1867 1868_C	K.YSP(TS)phosPK(YS)phosPTSPK.Y	3.26593	1	0.9637	3.26593	1	sp|P24928|RPB1_HUMAN	PSSPEYTPTSPKYSPTSPKYSPTSPKYSPTS SSPEYTPTSPKYSPTSPKYSPTSPKYSPTSP EYTPTSPKYSPTSPKYSPTSPKYSPTSPTYS YTPTSPKYSPTSPKYSPTSPKYSPTSPTYSP
sp|Q8N2Y8|RUSC2_HUMAN_574	R.VSVGDSSQEFSphosPIQEAQQDR.G	3.26593	1	0.9998	3.26593	0.95	sp|Q8N2Y8|RUSC2_HUMAN	SPPLRVSVGDSSQEFSPIQEAQQDRGAPLDE
sp|Q9NVM9|INT13_HUMAN_623	R.GKEELAEAEIIKDSphosPDSPEPPNK.K	3.26558	2	1	1.31520082596026,5.2159690326981	0.5	sp|Q9NVM9|INT13_HUMAN	ERGKEELAEAEIIKDSPDSPEPPNKKPLVEM
sp|A0FGR8|ESYT2_HUMAN_758	K.EPTPSIASphosDISLPIATQELR.Q	-1.90806	3	0.9998	-1.90806463324905,-3.20574518188974,-0.920342963027488	0.972	sp|A0FGR8|ESYT2_HUMAN	SPGHISVKEPTPSIASDISLPIATQELRQRL
sp|Q16512|PKN1_HUMAN_772 773 774_C	R.(TST)phosFCGTPEFLAPEVLTDTSYTR.A	-1.90806	3	1	-2.00934796908623,-1.38131674647319,-1.90806463324905	0.987	sp|Q16512|PKN1_HUMAN	ADFGLCKEGMGYGDRTSTFCGTPEFLAPEVL DFGLCKEGMGYGDRTSTFCGTPEFLAPEVLT FGLCKEGMGYGDRTSTFCGTPEFLAPEVLTD
sp|Q9H4A3|WNK1_HUMAN_15	K.QSSTPGSphosLFLSPPAPAPK.N	3.25914	1	0.9871	3.25914	0.47	sp|Q9H4A3|WNK1_HUMAN	_MSGGAAEKQSSTPGSLFLSPPAPAPKNGSS
sp|Q9Y666|S12A7_HUMAN_980	R.TQAPPTPDKVQMTphosWTR.E	3.25841	2	0.9997	2.23304667068852,4.28376831812361	0.943	sp|Q9Y666|S12A7_HUMAN	AARTQAPPTPDKVQMTWTREKLIAEKYRSRD
sp|Q08495|DEMA_HUMAN_90 91 92 96_C	K.(STS)phosPPPSphosPEVWADSR.S	3.25655	2	0.992	1.20364575424797,5.30946184851901	1.156	sp|Q08495|DEMA_HUMAN	HVELPRSRERSLSPKSTSPPPSPEVWADSRS VELPRSRERSLSPKSTSPPPSPEVWADSRSP ELPRSRERSLSPKSTSPPPSPEVWADSRSPG SRERSLSPKSTSPPPSPEVWADSRSPGIISQ
sp|O60307|MAST3_HUMAN_709	K.VYSphosSSEFLAVQPTPTFAER.S	3.25573	1	1	3.25573	0.929	sp|O60307|MAST3_HUMAN	IPQFSSCSHRFSKVYSSSEFLAVQPTPTFAE
sp|Q9HAW4|CLSPN_HUMAN_703 704_C	K.EMDKENNDG(SS)phosEIGK.A	3.25141	2	0.998	1.12517169622488,5.37765104461299	1	sp|Q9HAW4|CLSPN_HUMAN	ETKDEKEMDKENNDGSSEIGKAVGFLSVPKS TKDEKEMDKENNDGSSEIGKAVGFLSVPKSL
sp|Q7Z6J0|SH3R1_HUMAN_741	R.VSPPASPTphosLEVELGSAELPLQGAVGPELPPGGGHGR.A	3.25027	1	1	3.25027	0.833	sp|Q7Z6J0|SH3R1_HUMAN	ASTKRKPRVSPPASPTLEVELGSAELPLQGA
sp|Q9NQS7|INCE_HUMAN_421	K.PAASSphosPETPSAGQQEAK.T	3.24891	2	1	4.04415835575113,2.45365615250962	0.981	sp|Q9NQS7|INCE_HUMAN	TEIANSTPNPKPAASSPETPSAGQQEAKTDQ
sp|Q9NXH8|TOR4A_HUMAN_87	K.FFTFDSPAELPSphosRTPR.K	3.24478	1	1	3.24478	0.499	sp|Q9NXH8|TOR4A_HUMAN	DQPKFFTFDSPAELPSRTPRKKRRRSRLVLY
sp|Q69YN2|C19L1_HUMAN_142 143 144_C	R.MMLC(TTS)phosQFK.G	-1.90806	5	0.9997	-2.00934796908623,-2.00934796908623,-1.81342775911098,-1.81342775911098,-1.90806463324905	1	sp|Q69YN2|C19L1_HUMAN	SFSPKDVSSLRMMLCTTSQFKGVDILLTSPW FSPKDVSSLRMMLCTTSQFKGVDILLTSPWP SPKDVSSLRMMLCTTSQFKGVDILLTSPWPK
sp|O95817|BAG3_HUMAN_377 381 385 386_C	K.VPPAPVPCPPPSphosPGPSphosAVP(SS)phosPK.S	3.24409	1	0.987	3.24409	1	sp|O95817|BAG3_HUMAN	VEVKVPPAPVPCPPPSPGPSAVPSSPKSVAT VPPAPVPCPPPSPGPSAVPSSPKSVATEERA PVPCPPPSPGPSAVPSSPKSVATEERAAPST VPCPPPSPGPSAVPSSPKSVATEERAAPSTA
sp|Q86YC2|PALB2_HUMAN_489	K.VSSphosPAGPTEDNDLSR.K	-1.90806	3	1	-1.64096056310621,-1.90806463324905,-1.93272668748332	0.989	sp|Q86YC2|PALB2_HUMAN	SSRTSQKLLSLTKVSSPAGPTEDNDLSRKAV
sp|A8MVW0|F1712_HUMAN_372	R.DQATSMSphosQLHLICGGPLEPAPSGDPEAPPPGPLHSAFSSSR.D	3.23996	1	1	3.23996	0.952	sp|A8MVW0|F1712_HUMAN	SGPSDGNKRDQATSMSQLHLICGGPLEPAPS
sp|Q5QJ38|TCHL1_HUMAN_18	K.YphosASEDSNGATLTGR.E	3.23879	2	0.9973	4.20894005391748,2.26863677821353	0.498	sp|Q5QJ38|TCHL1_HUMAN	QLLRNVLCVIETFHKYASEDSNGATLTGREL
sp|Q8WYL5|SSH1_HUMAN_11	R.SPTphosPSAASSSASNSELEAGSEEDR.K	3.2372	1	0.9876	3.2372	0.423	sp|Q8WYL5|SSH1_HUMAN	_____MALVTLQRSPTPSAASSSASNSELEA
sp|P24928|RPB1_HUMAN_1892 1906	K.YSPTSphosPTYSPTSPVYTPTSphosPK.Y	3.23499	2	0.998	2.99801065007957,3.47197445975127	0.973	sp|P24928|RPB1_HUMAN	TSPTYSPTTPKYSPTSPTYSPTSPVYTPTSP TSPTYSPTSPVYTPTSPKYSPTSPTYSPTSP
sp|Q8N3C7|CLIP4_HUMAN_609	R.SWSphosSTPTAGGIEGSVK.L	-1.90806	3	0.991	-2.1182823406394,-1.90806463324905,-1.34776418676216	0.989	sp|Q8N3C7|CLIP4_HUMAN	RNAFSKSKAALRRSWSSTPTAGGIEGSVKLH
tr|A0A0G2JH50|A0A0G2JH50_HUMAN_337 338 344	R.RKSphosSphosGHFLPTphosGGK.G	3.23166	1	0.9363	3.23166	1	tr|A0A0G2JH50|A0A0G2JH50_HUMAN	AVLGAVMAVVMCRRKSSGHFLPTGGKGGSCS VLGAVMAVVMCRRKSSGHFLPTGGKGGSCSQ AVVMCRRKSSGHFLPTGGKGGSCSQAASSNS
sp|O94966|UBP19_HUMAN_474	C.MVPPMPHSphosPVSGDSVEEEEEEEK.K	3.23027	1	0.965	3.23027	0.681	sp|O94966|UBP19_HUMAN	LASPKPTCMVPPMPHSPVSGDSVEEEEEEEK
sp|Q9Y6X4|F169A_HUMAN_635 636 637_C	K.AVD(SSS)phosEEIEVEVPVVDR.R	-1.90331	8	1	-3.20574518188974,-4.79070768261089,-4.79070768261089,-3.70324484136055,-0.40700339013684,-0.600883123730875,-0.154083062067244,-0.190794840423765	1.001	sp|Q9Y6X4|F169A_HUMAN	EQLDQFTQSAEKAVDSSSEEIEVEVPVVDRR QLDQFTQSAEKAVDSSSEEIEVEVPVVDRRN LDQFTQSAEKAVDSSSEEIEVEVPVVDRRNL
sp|O60506|HNRPQ_HUMAN_587	R.QTNNQNWGSphosQPIAQQPLQGGDHSGNYGYK.S	-1.88884	4	1	-1.74631356325244,-2.00934796908623,-2.00934796908623,-1.76833986958244	0.992	sp|O60506|HNRPQ_HUMAN	QPDSKRRQTNNQNWGSQPIAQQPLQGGDHSG
sp|P78310|CXAR_HUMAN_334	R.TPQSPTphosLPPAK.V	3.22364	2	0.9973	5.49314850716383,0.954126154888653	0.525	sp|P78310|CXAR_HUMAN	NQVPSEDFERTPQSPTLPPAKVAAPNLSRMG
sp|O95754|SEM4F_HUMAN_735	K.RGSphosGFGGFSPPFLLDPCPSPAHIR.L	3.22052	1	1	3.22052	0.912	sp|O95754|SEM4F_HUMAN	SPEDERLPLALAKRGSGFGGFSPPFLLDPCP
sp|O43665|RGS10_HUMAN_41	K.WAASphosLENLLEDPEGVKR.F	3.22027	2	1	5.49314850716383,0.947384577009598	1	sp|O43665|RGS10_HUMAN	SSSHQSLKSTAKWAASLENLLEDPEGVKRFR
sp|Q96RK0|CIC_HUMAN_1149 1150_C	K.GPPAPATATPAP(TS)phosPFPSATAGSMTYSLVAPK.A	3.21772	1	0.9978	3.21772	0.998	sp|Q96RK0|CIC_HUMAN	LPKGPPAPATATPAPTSPFPSATAGSMTYSL PKGPPAPATATPAPTSPFPSATAGSMTYSLV
sp|P46379|BAG6_HUMAN_251	R.APAQNPELTphosPGPAPAGPTPAPETNAPNHPSPAEYVEVLQELQR.L	3.21765	2	1	3.52557384913533,2.9097320355302	0.991	sp|P46379|BAG6_HUMAN	AEEVEERAPAQNPELTPGPAPAGPTPAPETN
sp|P41212|ETV6_HUMAN_22	R.ISYTPPESphosPVPSYASSTPLHVPVPR.A	3.21	1	0.9901	3.21	0.992	sp|P41212|ETV6_HUMAN	QCSIKQERISYTPPESPVPSYASSTPLHVPV
sp|O75717|WDHD1_HUMAN_367	K.GIINDDEDDEDLMMASphosGRPR.Q	-1.88382	11	1	-1.88381708700237,-1.93272668748332,-1.93272668748332,-1.79070768261089,-1.79070768261089,-1.88381708700237,-1.85997034504801,-1.85997034504801,-1.90806463324905,-1.90806463324905,-2.29885458628122	1	sp|O75717|WDHD1_HUMAN	GIINDDEDDEDLMMASGRPRQRSHILEDDEN
sp|Q9UQ35|SRRM2_HUMAN_2368	R.TAAALAPASLTSphosAR.M	-1.88382	3	1	-2.79070768261089,-1.88381708700237,-1.85997034504801	0.991	sp|Q9UQ35|SRRM2_HUMAN	AGSRTAAALAPASLTSARMAPALSGANLTSP
sp|Q8N5G2|MACOI_HUMAN_244	K.KLSphosTTLPEIEYR.E	-1.87308	4	1	-2.39839025983213,-2.39839025983213,-1.34776418676216,-1.00934796908623	0.982	sp|Q8N5G2|MACOI_HUMAN	ILIHHNGGIPANKKLSTTLPEIEYREKGKEK
sp|Q8IYU2|HACE1_HUMAN_385	K.NKRDSphosTEITSILLK.Q	3.20577	1	0.9999	3.20577	0.982	sp|Q8IYU2|HACE1_HUMAN	WLVLIATELMKNKRDSTEITSILLKQKGQDQ
sp|Q96EP0|RNF31_HUMAN_451	R.TSSPIPAQHAPRPYASSphosLEK.G	3.20577	1	0.9997	3.20577	0.992	sp|Q96EP0|RNF31_HUMAN	SSPIPAQHAPRPYASSLEKGPPKPGPPRRLS
sp|Q12888|TP53B_HUMAN_855	R.LDQELQQPQTphosQEK.T	-1.85997	9	0.9998	-2.29885458628122,-2.1182823406394,-2.03582018044742,-2.03582018044742,-1.50530546374864,-1.85997034504801,-1.41566825126397,-1.41566825126397,-1.54278016916731	1	sp|Q12888|TP53B_HUMAN	ADDPLRLDQELQQPQTQEKTSNSLTEDSKMA
sp|Q96EZ8|MCRS1_HUMAN_102 103 108_C	K.AP(ST)phosPVPPSphosPAPAPGLTK.R	3.20081	1	0.9934	3.20081	1.171	sp|Q96EZ8|MCRS1_HUMAN	SEPSSSEKKKVSKAPSTPVPPSPAPAPGLTK EPSSSEKKKVSKAPSTPVPPSPAPAPGLTKR EKKKVSKAPSTPVPPSPAPAPGLTKRVKKSK
sp|O15085|ARHGB_HUMAN_663	R.SphosLENPTPPFTPK.M	3.19595	2	0.9996	2.7753463555602,3.61656008163384	0.979	sp|O15085|ARHGB_HUMAN	LHQSASSSTSSLSTRSLENPTPPFTPKMGRR
sp|Q14686|NCOA6_HUMAN_1890 1891 1892_C	K.M(TSS)phosPVGPGTASAGPSLPGGALPTSVR.S	3.193	1	0.9903	3.193	0.565	sp|Q14686|NCOA6_HUMAN	DSKTPTPPAPTLLKMTSSPVGPGTASAGPSL SKTPTPPAPTLLKMTSSPVGPGTASAGPSLP KTPTPPAPTLLKMTSSPVGPGTASAGPSLPG
sp|P27816|MAP4_HUMAN_571 585	K.DGVLTLANNVTphosPAKDVPPLSETEATphosPVPIKDMEIAQTQK.G	3.19272	2	0.9743	0.89228690107079,5.49314850716383	0.945	sp|P27816|MAP4_HUMAN	APLAKDGVLTLANNVTPAKDVPPLSETEATP VTPAKDVPPLSETEATPVPIKDMEIAQTQKG
sp|Q99426|TBCB_HUMAN_110	K.YTISphosQEAYDQR.Q	-1.84862	8	0.9998	-1.88381708700237,-1.88381708700237,-1.90806463324905,-1.90806463324905,-1.81342775911098,-1.72461849215312,-1.72461849215312,-1.19079484042376	0.993	sp|Q99426|TBCB_HUMAN	LGEYEDVSRVEKYTISQEAYDQRQDTVRSFL
sp|Q8TEW0|PARD3_HUMAN_809	K.AAISDSADCSLSphosPDVDPVLAFQR.E	3.19015	1	1	3.19015	0.978	sp|Q8TEW0|PARD3_HUMAN	TWAKAAISDSADCSLSPDVDPVLAFQREGFG
sp|Q9BUL5|PHF23_HUMAN_165	K.VASPLSPTSLTHTSRPPAALTphosPVPLSQGDLSHPPR.K	3.18729	1	0.965	3.18729	0.46	sp|Q9BUL5|PHF23_HUMAN	SPTSLTHTSRPPAALTPVPLSQGDLSHPPRK
sp|P09651|ROA1_HUMAN_338	R.SSphosGPYGGGGQYFAKPR.N	3.18586	1	0.9997	3.18586	0.926	sp|P09651|ROA1_HUMAN	SNFGPMKGGNFGGRSSGPYGGGGQYFAKPRN
sp|P46087|NOP2_HUMAN_601	K.KFSNSIPQSQTGNSETphosATPTNVDLPQVIPK.S	3.18012	1	0.9882	3.18012	0.489	sp|P46087|NOP2_HUMAN	KFSNSIPQSQTGNSETATPTNVDLPQVIPKS
sp|O95644|NFAC1_HUMAN_211	R.SCNSEASSYESNYSYPYASPQTSPWQSPCVSphosPK.T	3.1794	1	1	3.1794	0.995	sp|O95644|NFAC1_HUMAN	PYASPQTSPWQSPCVSPKTTDPEEGFPRGLG
sp|Q9NYF8|BCLF1_HUMAN_225 234	R.SphosPHSPSPIATphosPPSQSSSCSDAPMLSTVHSAK.N	3.1794	1	0.9751	3.1794	0.54	sp|Q9NYF8|BCLF1_HUMAN	GDIWPGLSAYDNSPRSPHSPSPIATPPSQSS YDNSPRSPHSPSPIATPPSQSSSCSDAPMLS
sp|P24928|RPB1_HUMAN_1878 1882	K.YSPTSphosPTYSphosPTTPK.Y	3.17939	2	0.9724	2.36157715969569,3.99719487678054	0.936	sp|P24928|RPB1_HUMAN	TSPKYSPTSPKYSPTSPTYSPTTPKYSPTSP YSPTSPKYSPTSPTYSPTTPKYSPTSPTYSP
sp|Q6Y7W6|GGYF2_HUMAN_671	K.MRISphosDQNIIPSVTR.S	3.17796	1	0.9616	3.17796	0.997	sp|Q6Y7W6|GGYF2_HUMAN	LALLLQQFQTLKMRISDQNIIPSVTRSVSVP
sp|P48651|PTSS1_HUMAN_417	K.TYSphosECEDGTYSPEISWHHR.K	-1.83651	4	0.998	-1.83651137222402,-1.83651137222402,-1.83651137222402,-2.0902679644698	0.974	sp|P48651|PTSS1_HUMAN	MIWYAEHYGHREKTYSECEDGTYSPEISWHH
sp|O00255|MEN1_HUMAN_492	R.RESphosKPEEPPPPK.K	3.17664	2	0.9996	1.06416070064934,5.28911040260146	1	sp|O00255|MEN1_HUMAN	GEEAREGRRRGPRRESKPEEPPPPKKPALDK
sp|Q9C0E8|LNP_HUMAN_194	R.NLSPTPASPNQGPPPQVPVSphosPGPPK.D	3.17642	2	1	2.63030517316833,3.72252643119516	0.998	sp|Q9C0E8|LNP_HUMAN	TPASPNQGPPPQVPVSPGPPKDSSAPGGPPE
sp|P54725|RD23A_HUMAN_94	K.AGQGTSAPPEASPTphosAAPESSTSFPPAPTSGMSHPPPAAR.E	3.17572	2	0.9826	3.56849280252274,2.78293950488243	0.926	sp|P54725|RD23A_HUMAN	TKAGQGTSAPPEASPTAAPESSTSFPPAPTS
sp|Q5T8D3|ACBD5_HUMAN_262	R.SphosTEEVKPIDENLGQTGK.S	3.17363	1	1	3.17363	0.93	sp|Q5T8D3|ACBD5_HUMAN	DIQNDIHASSSLNGRSTEEVKPIDENLGQTG
sp|Q6KC79|NIPBL_HUMAN_556	R.VDSQASphosITQDSDSIKKPEEIK.Q	3.17147	1	0.98	3.17147	0.974	sp|Q6KC79|NIPBL_HUMAN	VSIDLHQAGRVDSQASITQDSDSIKKPEEIK
sp|Q8WWM7|ATX2L_HUMAN_600	K.TphosESVSDKEDKPPLAPSGGTEGPEQPPPPCPSQTGSPPVGLIK.G	3.17091	2	0.9552	3.19442269085601,3.14740164360835	0.333	sp|Q8WWM7|ATX2L_HUMAN	GLLTSEPMGSPVSSKTESVSDKEDKPPLAPS
sp|P36507|MP2K2_HUMAN_23	R.RKPVLPALTINPTIAEGPSphosPTSEGASEANLVDLQK.K	3.16712	1	0.9719	3.16712	0.61	sp|P36507|MP2K2_HUMAN	VLPALTINPTIAEGPSPTSEGASEANLVDLQ
sp|Q14684|RRP1B_HUMAN_728 730 731 732_C	R.VAFDPEQKPLHGVLKTphosP(TSS)phosPASSPLVAK.K	3.16639	1	0.9347	3.16639	1.142	sp|Q14684|RRP1B_HUMAN	VAFDPEQKPLHGVLKTPTSSPASSPLVAKKP FDPEQKPLHGVLKTPTSSPASSPLVAKKPLT DPEQKPLHGVLKTPTSSPASSPLVAKKPLTT PEQKPLHGVLKTPTSSPASSPLVAKKPLTTT
sp|Q96JQ2|CLMN_HUMAN_163	R.NSPSSSLSPGSGGTphosDSDSSFPPTPTAER.S	3.16407	2	0.9701	0.835001160453573,5.49314850716383	0.418	sp|Q96JQ2|CLMN_HUMAN	SRNSPSSSLSPGSGGTDSDSSFPPTPTAERS
sp|O43379|WDR62_HUMAN_1191	R.NLPTphosPTSAPTPGLAQGVHAPSTCSYMEATASSR.A	3.16276	1	1	3.16276	0.722	sp|O43379|WDR62_HUMAN	CVPASSVLPTDRNLPTPTSAPTPGLAQGVHA
sp|Q13576|IQGA2_HUMAN_970	K.MVVSphosFNR.G	-1.83651	3	0.9953	-0.983352760553288,-2.83651137222402,-1.83651137222402	1	sp|Q13576|IQGA2_HUMAN	QDIVTGNPTVIKMVVSFNRGARGQNTLRQLL
sp|Q6WCQ1|MPRIP_HUMAN_224	K.DQPDGSSLSPAQSphosPSQSQPPAASSLR.E	3.16041	2	0.9932	0.827677819647714,5.49314850716383	0.416	sp|Q6WCQ1|MPRIP_HUMAN	RTKDQPDGSSLSPAQSPSQSQPPAASSLREP
sp|Q8IV32|CCD71_HUMAN_97	R.APNPTATSphosPPASAPR.T	3.15758	2	1	1.35139937469166,4.96376231266473	0.955	sp|Q8IV32|CCD71_HUMAN	SQTKLQARAPNPTATSPPASAPRTAMRLPAG
sp|Q8TDN4|CABL1_HUMAN_415	R.RNTphosIDSTSSFSQFR.N	-1.83651	5	0.9999	-1.83651137222402,-1.83651137222402,-2.29885458628122,-0.957817668446151,-0.848193177271653	0.995	sp|Q8TDN4|CABL1_HUMAN	TQFLLPTNAFGARRNTIDSTSSFSQFRNLSH
sp|Q9BVJ6|UT14A_HUMAN_445	R.SELSQDAEPAGSphosQETK.D	-1.83651	19	1	-1.62078268116858,-1.83651137222402,-1.62078268116858,-1.83651137222402,-1.81342775911098,-1.70324484136055,-1.72461849215312,-1.81342775911098,-1.81342775911098,-1.83651137222402,-1.83651137222402,-1.81342775911098,-1.85997034504801,-1.85997034504801,-1.85997034504801,-1.83651137222402,-1.83651137222402,-2.1182823406394,-2.0902679644698	0.994	sp|Q9BVJ6|UT14A_HUMAN	LRKRSELSQDAEPAGSQETKDSGSQEVLSEL
sp|O96020|CCNE2_HUMAN_17	K.QQPQPSphosQTESPQEAQIIQAK.K	3.15034	1	0.9995	3.15034	0.892	sp|O96020|CCNE2_HUMAN	SRRSSRLQAKQQPQPSQTESPQEAQIIQAKK
sp|Q9UPT8|ZC3H4_HUMAN_1104 1110	R.AAKPGPAEAPSphosPTASPSphosGDASPPATAPYDPR.V	3.14973	2	0.9974	3.92525430764425,2.3741992440648	0.668	sp|Q9UPT8|ZC3H4_HUMAN	TASSRAAKPGPAEAPSPTASPSGDASPPATA AKPGPAEAPSPTASPSGDASPPATAPYDPRV
sp|Q9UBU6|FA8A1_HUMAN_194 195_C	R.TAAGI(ST)phosPAPVAGLGPR.A	3.14952	2	0.9996	2.91233070637552,3.38671185537834	1	sp|Q9UBU6|FA8A1_HUMAN	SPGAAGPDPRTAAGISTPAPVAGLGPRAPHV PGAAGPDPRTAAGISTPAPVAGLGPRAPHVQ
sp|Q9UKI2|BORG2_HUMAN_191	R.DSHSSSphosLSEQYPDWPAEDMFDHPTPCELIK.G	3.14446	1	0.99	3.14446	0.903	sp|Q9UKI2|BORG2_HUMAN	GSASQSSQGRDSHSSSLSEQYPDWPAEDMFD
sp|Q9H792|PEAK1_HUMAN_1148	K.TDQEAPNASphosQPTPPPLPK.K	3.14372	1	0.9985	3.14372	0.493	sp|Q9H792|PEAK1_HUMAN	AIAFGGKTDQEAPNASQPTPPPLPKKMIIRA
sp|Q09472|EP300_HUMAN_885	R.QTphosPTPPTTQLPQQVQPSLPAAPSADQPQQQPR.S	3.14221	2	0.9247	2.77248858960584,3.51193124117666	0.481	sp|Q09472|EP300_HUMAN	PPGPQSQALHPPPRQTPTPPTTQLPQQVQPS
sp|O95785|WIZ_HUMAN_1151	K.KLPPPPGSPLGHSphosPTASPPPTAR.K	3.14151	1	0.9998	3.14151	0.458	sp|O95785|WIZ_HUMAN	LAKKLPPPPGSPLGHSPTASPPPTARKMFPG
sp|Q9UHY1|NRBP_HUMAN_422	R.NGIYPLTAFGLPRPQQPQQEEVTSphosPVVPPSVK.T	3.1373	2	1	1.59083526857369,4.68375878152174	0.983	sp|Q9UHY1|NRBP_HUMAN	FGLPRPQQPQQEEVTSPVVPPSVKTPTPEPA
sp|O00443|P3C2A_HUMAN_1546	R.SphosADAGSFSPTPGQIGGAVK.L	3.13559	1	0.9843	3.13559	0.856	sp|O00443|P3C2A_HUMAN	FHPLLRDEKAEGIARSADAGSFSPTPGQIGG
sp|Q9NPI6|DCP1A_HUMAN_319	K.HAPTYTIPLSPVLSphosPTLPAEAPTAQVPPSLPR.N	3.13354	2	0.997	3.22331278770404,3.04376336737333	0.777	sp|Q9NPI6|DCP1A_HUMAN	EKHAPTYTIPLSPVLSPTLPAEAPTAQVPPS
sp|O15126|SCAM1_HUMAN_45	R.NVPPGLDEYNPFSDSRTphosPPPGGVK.M	3.13336	1	0.9997	3.13336	0.89	sp|O15126|SCAM1_HUMAN	VPPGLDEYNPFSDSRTPPPGGVKMPNVPNTQ
sp|Q9NYF8|BCLF1_HUMAN_183	K.SphosQEEPKDTFEHDPSESIDEFNK.S	-1.83651	33	1	-1.83651137222402,-1.79070768261089,-1.83651137222402,-1.83651137222402,-1.72461849215312,-1.76833986958244,-1.72461849215312,-1.95781766844615,-1.85997034504801,-1.76833986958244,-1.74631356325244,-1.76833986958244,-1.76833986958244,-1.83651137222402,-1.83651137222402,-1.76833986958244,-1.83651137222402,-1.95781766844615,-1.62078268116858,-1.56188899211501,-2.23611883093325,-2.46877958772353,-1.…	0.998	sp|Q9NYF8|BCLF1_HUMAN	KAEGEPQEESPLKSKSQEEPKDTFEHDPSES
sp|O14944|EREG_HUMAN_160 161_C	K.KEYERV(TS)phosGDPELPQV.-	3.13039	1	0.9852	3.13039	0.975	sp|O14944|EREG_HUMAN	RNRKSKEPKKEYERVTSGDPELPQV______ NRKSKEPKKEYERVTSGDPELPQV_______
sp|Q14676|MDC1_HUMAN_513	R.SphosQASTTVDINTQVEK.E	-1.83277	4	1	-1.68218322583272,-1.68218322583272,-1.98335276055329,-1.98335276055329	0.994	sp|Q14676|MDC1_HUMAN	SVEADKSSPGIHLERSQASTTVDINTQVEKE
sp|Q92667|AKAP1_HUMAN_70	K.VVSTphosPPSVTEPPEK.E	3.11854	2	1	4.36600746161381,1.87107041516109	0.967	sp|Q92667|AKAP1_HUMAN	KEPLPVEDVCPKVVSTPPSVTEPPEKELSTV
sp|Q9UPY3|DICER_HUMAN_1142	R.TSSphosLENHDQMSVNCR.T	-1.8283	4	0.9999	-1.62078268116858,-2.03582018044742,-1.22085207427994,-2.17599783849568	0.989	sp|Q9UPY3|DICER_HUMAN	IVPENAAHQGANRTSSLENHDQMSVNCRTLL
sp|Q96S55|WRIP1_HUMAN_91 92_C	K.QPATPTAAE(SS)phosEGEGEEGDDGGETESR.E	3.11543	1	1	3.11543	0.996	sp|Q96S55|WRIP1_HUMAN	ESSALKQPATPTAAESSEGEGEEGDDGGETE SSALKQPATPTAAESSEGEGEEGDDGGETES
sp|Q9H792|PEAK1_HUMAN_860 861 864_C	K.LV(TS)phosPQSphosEPPAPFPPPR.S	3.11543	1	0.9985	3.11543	0.66	sp|Q9H792|PEAK1_HUMAN	DPSIKPVTPSPSKLVTSPQSEPPAPFPPPRS PSIKPVTPSPSKLVTSPQSEPPAPFPPPRST KPVTPSPSKLVTSPQSEPPAPFPPPRSTSSP
sp|Q68DK7|MSL1_HUMAN_61 62_C	K.LKEPGPPLA(SS)phosQGGSPAPSPAGCGGK.G	3.11016	1	0.9998	3.11016	0.628	sp|Q68DK7|MSL1_HUMAN	LPRHRKLKEPGPPLASSQGGSPAPSPAGCGG PRHRKLKEPGPPLASSQGGSPAPSPAGCGGK
sp|Q9P206|K1522_HUMAN_504	K.QQPQLPRPPTTGGSEGAGAAPCPPNPANSWVPGLSphosPGGSR.R	3.1094	1	0.9999	3.1094	0.925	sp|Q9P206|K1522_HUMAN	APCPPNPANSWVPGLSPGGSRRPPRSPERTL
sp|Q09666|AHNK_HUMAN_5729	K.GKGGVTphosGSPEASISGSKGDLK.S	3.10714	1	0.9996	3.10714	0.498	sp|Q09666|AHNK_HUMAN	MPKFNFSKPKGKGGVTGSPEASISGSKGDLK
sp|Q9NR12|PDLI7_HUMAN_251	R.HSQPATphosPTPLQSR.T	-1.82239	4	0.9999	-4.3312760639736,-2.46877958772353,0.775346355560199,-1.17599783849568	0.984	sp|Q9NR12|PDLI7_HUMAN	PDKTSTVLTRHSQPATPTPLQSRTSIVQAAA
sp|P38398|BRCA1_HUMAN_551	K.TPEMINQGTNQTEQNGQVMNITNSphosGHENK.T	-1.81343	5	1	-2.0902679644698,-1.81342775911098,-1.79070768261089,-2.0902679644698,-1.74631356325244	0.99	sp|P38398|BRCA1_HUMAN	TNQTEQNGQVMNITNSGHENKTKGDSIQNEK
sp|O43663|PRC1_HUMAN_265	R.EAVATIMSphosGSK.A	3.10259	1	0.9986	3.10259	0.929	sp|O43663|PRC1_HUMAN	LQIPEEEREAVATIMSGSKAKVRKALQLEVD
sp|Q92547|TOPB1_HUMAN_296 297 298_C	K.TMPN(SST)phosPTSQINTIDSR.T	-1.81343	3	0.99	-1.81342775911098,-1.81342775911098,-2.62078268116858	0.999	sp|Q92547|TOPB1_HUMAN	IYKTEPRPEAKTMPNSSTPTSQINTIDSRTL YKTEPRPEAKTMPNSSTPTSQINTIDSRTLS KTEPRPEAKTMPNSSTPTSQINTIDSRTLSD
sp|Q02156|KPCE_HUMAN_334 336 337_C	K.LIAGAESPQPASphosG(SS)phosPSEEDR.S	3.10032	1	1	3.10032	0.666	sp|Q02156|KPCE_HUMAN	RRKKLIAGAESPQPASGSSPSEEDRSKSAPT KKLIAGAESPQPASGSSPSEEDRSKSAPTSP KLIAGAESPQPASGSSPSEEDRSKSAPTSPC
sp|Q92945|FUBP2_HUMAN_125	K.LASphosQGDSISSQLGPIHPPPR.T	-1.81343	13	1	-1.03582018044742,-1.43315567799281,-2.36444292790879,-2.66142466566593,-1.68218322583272,-1.58125431698194,-1.60088312373088,-1.50530546374864,-1.81342775911098,-1.88381708700237,-1.90806463324905,-1.83651137222402,-2.00934796908623	0.995	sp|Q92945|FUBP2_HUMAN	RQLEDGDQPESKKLASQGDSISSQLGPIHPP
sp|Q53HL2|BOREA_HUMAN_189	R.LEVSMVKPTPGLTphosPR.F	3.09804	1	0.9995	3.09804	0.905	sp|Q53HL2|BOREA_HUMAN	VGRLEVSMVKPTPGLTPRFDSRVFKTPGLRT
sp|Q99575|POP1_HUMAN_367	K.SAVCIADPLPTPSphosQEK.S	-1.81343	15	1	-1.68218322583272,-1.29885458628122,-1.79070768261089,-1.58125431698194,-1.81342775911098,-2.03582018044742,-2.46877958772353,-1.81342775911098,-2.62078268116858,-1.81342775911098,-1.81342775911098,-1.81342775911098,-2.3312760639736,-2.29885458628122,-1.70324484136055	0.989	sp|Q99575|POP1_HUMAN	PIKSAVCIADPLPTPSQEKSQTELPDEKIGK
sp|Q2NKX8|ERC6L_HUMAN_1062 1063_C	K.QFDA(ST)phosPK.N	-1.80745	4	0.9978	-1.50530546374864,-1.68218322583272,-1.93272668748332,-2.26714572655388	1	sp|Q2NKX8|ERC6L_HUMAN	NTSLFQFSSVKQFDASTPKNDISPPGRFFSS TSLFQFSSVKQFDASTPKNDISPPGRFFSSQ
sp|Q0JRZ9|FCHO2_HUMAN_488 492 493 495 496_C	K.LSGINEIPRPFSphosPPV(TS)phosN(TS)phosPPPAAPLAR.A	3.08428	2	0.9981	3.33082583472914,2.83773785752629	0.8	sp|Q0JRZ9|FCHO2_HUMAN	TSGKLSGINEIPRPFSPPVTSNTSPPPAAPL LSGINEIPRPFSPPVTSNTSPPPAAPLARAE SGINEIPRPFSPPVTSNTSPPPAAPLARAES INEIPRPFSPPVTSNTSPPPAAPLARAESSS NEIPRPFSPPVTSNTSPPPAAPLARAESSSS
sp|Q96RV3|PCX1_HUMAN_121	R.KDSNGPSphosDPGGGIEMSEFIR.E	3.08427	1	0.9773	3.08427	0.912	sp|Q96RV3|PCX1_HUMAN	EQGNCSTRRKDSNGPSDPGGGIEMSEFIREA
sp|O14681|EI24_HUMAN_326	K.FPSphosPHPSPAK.L	3.08395	2	0.9997	2.99065203091377,3.17723902320182	0.787	sp|O14681|EI24_HUMAN	LQSALSSSTSAEKFPSPHPSPAKLKATAGH_
sp|P41162|ETV3_HUMAN_157	R.FHFPPLDTphosHSPTNDVQPGR.F	-1.79071	15	1	1.03901505247517,-6.64,-2.39839025983213,-0.331276063973595,-1.07646216494477,1.38421799988979,-1.31497425164449,-6.64,-3.20574518188974,-0.970528720195705,3.06727331251668,-4.98335276055329,-2.83651137222402,-1.79070768261089,-6.64	0.751	sp|P41162|ETV3_HUMAN	PVPTASSRFHFPPLDTHSPTNDVQPGRFSAS
sp|Q9H4A3|WNK1_HUMAN_19	K.QSSTPGSLFLSphosPPAPAPK.N	3.0823	2	0.9947	1.61017175367129,4.5544203093658	0.995	sp|Q9H4A3|WNK1_HUMAN	GAAEKQSSTPGSLFLSPPAPAPKNGSSSDSS
sp|P48651|PTSS1_HUMAN_415 416 417_C	K.(TYS)phosECEDGTYSPEISWHHR.K	-1.79071	3	0.9967	-1.79070768261089,-1.98335276055329,-1.29885458628122	0.903	sp|P48651|PTSS1_HUMAN	YGMIWYAEHYGHREKTYSECEDGTYSPEISW GMIWYAEHYGHREKTYSECEDGTYSPEISWH MIWYAEHYGHREKTYSECEDGTYSPEISWHH
sp|Q9Y4G8|RPGF2_HUMAN_583 584 585_C	K.HIPTALPVSGTL(SSS)phosNPDLLQSHHR.L	3.0758	1	0.9907	3.0758	0.573	sp|Q9Y4G8|RPGF2_HUMAN	QTKHIPTALPVSGTLSSSNPDLLQSHHRILD TKHIPTALPVSGTLSSSNPDLLQSHHRILDF KHIPTALPVSGTLSSSNPDLLQSHHRILDFS
sp|Q9UQ35|SRRM2_HUMAN_2092	R.SATphosPPATR.N	3.07547	2	0.9942	4.48221364425611,1.6687239360264	0.991	sp|Q9UQ35|SRRM2_HUMAN	RRSASGSSSDRSRSATPPATRNHSGSRTPPV
sp|P49450|CENPA_HUMAN_19	R.SPSphosPTPTPGPSR.R	-1.79071	3	0.9993	-4.98335276055329,-1.79070768261089,-0.790707682610892	0.979	sp|P49450|CENPA_HUMAN	RRRSRKPEAPRRRSPSPTPTPGPSRRGPSLG
sp|Q14683|SMC1A_HUMAN_360	R.MEEESQSphosQGRDLTLEENQVK.K	-1.79071	21	1	-1.85997034504801,-1.85997034504801,-1.88381708700237,-1.88381708700237,-1.79070768261089,-1.81342775911098,-1.79070768261089,-1.81342775911098,-1.88381708700237,-1.76833986958244,-1.76833986958244,-2.39839025983213,-1.76833986958244,-1.76833986958244,-1.88381708700237,-1.60088312373088,-1.60088312373088,-1.95781766844615,-1.60088312373088,-1.76833986958244,-1.60088312373088	0.986	sp|Q14683|SMC1A_HUMAN	KARQEFEERMEEESQSQGRDLTLEENQVKKY
sp|Q9HAS0|NJMU_HUMAN_59	R.GDSEDGSphosPSGTNAETPSGDDFSLSLADTNLPSEVEPELR.S	3.07115	1	0.979	3.07115	0.248	sp|Q9HAS0|NJMU_HUMAN	RGSRLAQQRGDSEDGSPSGTNAETPSGDDFS
sp|Q9UKL0|RCOR1_HUMAN_127	R.SphosQERDNLGMLVWSPNQNLSEAK.L	-1.79071	3	1	-1.83651137222402,-1.79070768261089,-0.220852074279945	0.998	sp|Q9UKL0|RCOR1_HUMAN	QAVVPDFDPAKLARRSQERDNLGMLVWSPNQ
sp|Q16204|CCDC6_HUMAN_351 367	R.TVSphosSPIPYTPSPSSSRPISphosPGLSYASHTVGFTPPTSLTR.A	3.06805	1	0.9801	3.06805	0.946	sp|Q16204|CCDC6_HUMAN	YFNEMSAQGLRPRTVSSPIPYTPSPSSSRPI SPIPYTPSPSSSRPISPGLSYASHTVGFTPP
sp|Q16204|CCDC6_HUMAN_361 362 363 367 380_C	R.TVSSPIPYTPSP(SSS)phosRPISphosPGLSYASHTVGFTphosPPTSLTR.A	3.06572	1	0.9833	3.06572	0.691	sp|Q16204|CCDC6_HUMAN	RPRTVSSPIPYTPSPSSSRPISPGLSYASHT PRTVSSPIPYTPSPSSSRPISPGLSYASHTV RTVSSPIPYTPSPSSSRPISPGLSYASHTVG SPIPYTPSPSSSRPISPGLSYASHTVGFTPP PISPGLSYASHTVGFTPPTSLTRAGMSYYNS
sp|Q9UQ35|SRRM2_HUMAN_1542	R.SGSSphosQELDVKPSASPQER.S	-1.77606	4	1	-0.824923397948805,-1.22085207427994,-2.3312760639736,-2.62078268116858	0.988	sp|Q9UQ35|SRRM2_HUMAN	TVARTPLGQRSRSGSSQELDVKPSASPQERS
sp|O00192|ARVC_HUMAN_871 872_C	K.GALSPGGFDD(ST)phosLPLVDK.S	3.0626	1	0.9997	3.0626	0.992	sp|O00192|ARVC_HUMAN	AKGPKGALSPGGFDDSTLPLVDKSLEGEKTG KGPKGALSPGGFDDSTLPLVDKSLEGEKTGS
sp|Q9HC44|GPBL1_HUMAN_298 299 300 301_C	K.ESP(SSTT)phosPPIEISSSR.L	3.0626	1	0.9804	3.0626	1	sp|Q9HC44|GPBL1_HUMAN	VLASGAALSSPKESPSSTTPPIEISSSRLTK LASGAALSSPKESPSSTTPPIEISSSRLTKL ASGAALSSPKESPSSTTPPIEISSSRLTKLT SGAALSSPKESPSSTTPPIEISSSRLTKLTR
sp|Q6P1N0|C2D1A_HUMAN_253	R.VTLEGPSATAPASSPGLAKPQMPPGPCSphosPGPLAQLQSR.Q	3.06182	1	0.9715	3.06182	0.409	sp|Q6P1N0|C2D1A_HUMAN	SSPGLAKPQMPPGPCSPGPLAQLQSRQRDYK
sp|Q6UB99|ANR11_HUMAN_1878	K.VDALHCPPAAVVTVTPSphosPEGVFSSLQAKPSPSPR.A	3.05948	1	0.9933	3.05948	0.936	sp|Q6UB99|ANR11_HUMAN	DALHCPPAAVVTVTPSPEGVFSSLQAKPSPS
sp|Q71F56|MD13L_HUMAN_553 560	K.QMNLNPMDSPHSPISphosPLPPTLSphosPQPR.G	3.05948	1	0.9758	3.05948	0.519	sp|Q71F56|MD13L_HUMAN	KQMNLNPMDSPHSPISPLPPTLSPQPRGQET MDSPHSPISPLPPTLSPQPRGQETESLDPPS
sp|Q01196|RUNX1_HUMAN_14 17 18 26_C	R.RFTphosPP(ST)phosALSPGKMSphosEALPLGAPDAGAALAGK.L	3.0587	1	0.9846	3.0587	0.583	sp|Q01196|RUNX1_HUMAN	__MRIPVDASTSRRFTPPSTALSPGKMSEAL RIPVDASTSRRFTPPSTALSPGKMSEALPLG IPVDASTSRRFTPPSTALSPGKMSEALPLGA RRFTPPSTALSPGKMSEALPLGAPDAGAALA
sp|O75717|WDHD1_HUMAN_826	K.AAELTATphosQVEEEEEEEDFR.K	-1.76834	9	1	-1.76833986958244,-1.76833986958244,-1.72461849215312,-1.72461849215312,-2.06278722804769,-1.76833986958244,-1.95781766844615,-3.54278016916731,-0.908064633249051	0.997	sp|O75717|WDHD1_HUMAN	KLSELAVEKAAELTATQVEEEEEEEDFRKKL
sp|P27815|PDE4A_HUMAN_302	K.QNEVEIPSphosPTMK.E	3.05792	1	0.9937	3.05792	0.947	sp|P27815|PDE4A_HUMAN	ISTTFLDKQNEVEIPSPTMKEREKQQAPRPR
sp|Q6WKZ4|RFIP1_HUMAN_280	R.TASphosTDLK.Q	-1.76834	3	0.9986	-1.76833986958244,-2.3312760639736,-1.39839025983213	0.938	sp|Q6WKZ4|RFIP1_HUMAN	ESSSASDVMSHKRTASTDLKQLNQVNFTLPK
sp|O95365|ZBT7A_HUMAN_511 515 525 526_C	R.GGAPDPSphosPGATphosATPGAPAQP(SS)phosPDAR.R	3.05557	1	0.9794	3.05557	0.8	sp|O95365|ZBT7A_HUMAN	RRGRKPRVRGGAPDPSPGATATPGAPAQPSS KPRVRGGAPDPSPGATATPGAPAQPSSPDAR PSPGATATPGAPAQPSSPDARRNGQEKHFKD SPGATATPGAPAQPSSPDARRNGQEKHFKDE
sp|Q14839|CHD4_HUMAN_1545 1553	K.TPTPSTphosPGDTQPNTphosPAPVPPAEDGIK.L	3.05515	2	0.996	2.60696695033738,3.50333863066061	0.938	sp|Q14839|CHD4_HUMAN	MSQPGSPSPKTPTPSTPGDTQPNTPAPVPPA PKTPTPSTPGDTQPNTPAPVPPAEDGIKIEE
sp|Q86U38|NOP9_HUMAN_58	R.SEPAPDSHPHLSphosPEALGYFR.R	-1.76834	3	1	-1.76833986958244,1.18083587133988,-4.46877958772353	0.994	sp|Q86U38|NOP9_HUMAN	PDGRSEPAPDSHPHLSPEALGYFRRALSALK
sp|Q9NYF8|BCLF1_HUMAN_190	K.SQEEPKDTphosFEHDPSESIDEFNK.S	-1.76834	14	1	0.672816690660288,-0.306891905346636,-1.79070768261089,-1.79070768261089,-1.79070768261089,0.494694536251356,-1.76833986958244,-1.76833986958244,-1.76833986958244,-1.76833986958244,-1.64096056310621,-2.1182823406394,-2.17599783849568,-1.56188899211501	0.997	sp|Q9NYF8|BCLF1_HUMAN	EESPLKSKSQEEPKDTFEHDPSESIDEFNKS
sp|Q9Y2W1|TR150_HUMAN_390	K.MKSphosDSFAPK.T	-1.76834	3	0.9968	-1.76833986958244,-0.630836345832503,-1.88381708700237	0.977	sp|Q9Y2W1|TR150_HUMAN	KGSFSDTGLGDGKMKSDSFAPKTDSEKPFRG
sp|Q6IAA8|LTOR1_HUMAN_55 56_C	R.TDEQALL(SS)phosILAK.T	3.04692	1	0.9999	3.04692	1	sp|Q6IAA8|LTOR1_HUMAN	YHSLPSARTDEQALLSSILAKTASNIIDVSA HSLPSARTDEQALLSSILAKTASNIIDVSAA
sp|P51608|MECP2_HUMAN_395 396_C	K.APVPLLPPLPPPPPEPE(SS)phosEDPTSPPEPQDLSSSVCKEEK.M	3.04455	1	0.9369	3.04455	0.65	sp|P51608|MECP2_HUMAN	VPLLPPLPPPPPEPESSEDPTSPPEPQDLSS PLLPPLPPPPPEPESSEDPTSPPEPQDLSSS
sp|Q9BXW9|FACD2_HUMAN_126	R.LQDEEASphosMGASYSK.S	3.04218	1	0.9998	3.04218	0.996	sp|Q9BXW9|FACD2_HUMAN	RNCLLSCERLQDEEASMGASYSKSLIKLLLG
sp|Q9ULT8|HECD1_HUMAN_1533	R.LSVSSLLAAGAPMSSSASphosVPNLSSR.E	3.04105	2	0.9867	2.89053072916691,3.19157292194739	0.806	sp|Q9ULT8|HECD1_HUMAN	VSSLLAAGAPMSSSASVPNLSSRETSSLESF
sp|Q13136|LIPA1_HUMAN_572	K.VQTphosLNEQDWER.A	-1.75682	4	0.9998	-1.29885458628122,-1.45085767972627,-2.06278722804769,-3.98335276055329	1	sp|Q13136|LIPA1_HUMAN	KGRLAALRDEPSKVQTLNEQDWERAQQASVL
sp|Q13190|STX5_HUMAN_7	R.YphosGSKNTDQGVYLGLSK.T	3.03743	1	0.9986	3.03743	0.495	sp|Q13190|STX5_HUMAN	_________MIPRKRYGSKNTDQGVYLGLSK
sp|Q8NGK0|O51G2_HUMAN_153	R.IGLVSphosLGR.S	3.03346	1	0.9961	3.03346	1	sp|Q8NGK0|O51G2_HUMAN	VSILTNTVIGRIGLVSLGRSVALIFPLPFML
sp|Q9C0H5|RHG39_HUMAN_303	R.KPSGDSQPSSphosPR.Y	3.03107	1	0.9975	3.03107	0.943	sp|Q9C0H5|RHG39_HUMAN	LLAQPRKPSGDSQPSSPRYGYEPPLYEEPPV
sp|Q96PN7|TREF1_HUMAN_685	L.FIPPPPSYNPNPAASYSGATLYQSphosQLRSPR.V	3.02787	1	0.955	3.02787	0.624	sp|Q96PN7|TREF1_HUMAN	NPNPAASYSGATLYQSQLRSPRVLGDHLLLD
sp|Q96ST2|IWS1_HUMAN_440	K.TIASDSphosEEEAGKELSDK.K	-1.74631	3	0.9999	-0.945217631666517,-1.74631356325244,-2.54278016916731	0.899	sp|Q96ST2|IWS1_HUMAN	VSDKSGKREKTIASDSEEEAGKELSDKKNEE
sp|Q14839|CHD4_HUMAN_515 517	K.WGQPPSphosPTphosPVPRPPDADPNTPSPKPLEGRPER.Q	3.02628	1	0.9933	3.02628	0.54	sp|Q14839|CHD4_HUMAN	GKVQKILIWKWGQPPSPTPVPRPPDADPNTP VQKILIWKWGQPPSPTPVPRPPDADPNTPSP
sp|Q9NXX6|NSE4A_HUMAN_377	K.TFEISEPVITPSphosQR.Q	-1.74631	3	1	-1.58125431698194,-1.74631356325244,-3.26714572655388	0.968	sp|Q9NXX6|NSE4A_HUMAN	EIVKTFEISEPVITPSQRQQKPSA_______
sp|Q9UQ35|SRRM2_HUMAN_2367 2368_C	R.TAAALAPASL(TS)phosAR.M	-1.73775	4	0.9995	-2.79070768261089,-1.93272668748332,-1.54278016916731,0.110159125369856	0.954	sp|Q9UQ35|SRRM2_HUMAN	IAGSRTAAALAPASLTSARMAPALSGANLTS AGSRTAAALAPASLTSARMAPALSGANLTSP
sp|Q8WUZ0|BCL7C_HUMAN_114 118	K.GTEPSphosPGGTphosPQPSRPVSPAGPPEGVPEEAQPPR.L	3.02235	2	0.9631	3.39973433617193,2.64496257832566	0.588	sp|Q8WUZ0|BCL7C_HUMAN	QSFHSEGSLQKGTEPSPGGTPQPSRPVSPAG SEGSLQKGTEPSPGGTPQPSRPVSPAGPPEG
tr|I3L0U1|I3L0U1_HUMAN_22	H.LAPSphosPQSEAVAHEFQELSLQSSQNLPPLNER.K	3.01986	1	0.946	3.01986	0.888	tr|I3L0U1|I3L0U1_HUMAN	IDTEDEVGPLAHLAPSPQSEAVAHEFQELSL
sp|P48556|PSMD8_HUMAN_106	K.GEWNRKSphosPNLSK.C	3.01892	2	0.999	0.544682672083032,5.49314850716383	0.997	sp|P48556|PSMD8_HUMAN	ATGMYEQLKGEWNRKSPNLSKCGEELGRLKL
sp|Q5VWQ8|DAB2P_HUMAN_895	R.QMSphosLTEK.G	-1.73514	4	0.9977	-0.610798592595958,-1.48692693443379,-1.98335276055329,-2.0902679644698	0.987	sp|Q5VWQ8|DAB2P_HUMAN	EELARRPGELARRQMSLTEKGGQPTVPRQNS
sp|Q66K64|DCA15_HUMAN_377	R.AHSEPLALCGETAPRDSPPASphosEAPASEPGYVNYTK.L	3.01665	1	0.9029	3.01665	0.498	sp|Q66K64|DCA15_HUMAN	LALCGETAPRDSPPASEAPASEPGYVNYTKL
sp|Q2PPJ7|RGPA2_HUMAN_375 376_C	R.RLSN(SS)phosLCSIEEEHR.M	3.01348	2	1	4.94421358509437,1.08273642990448	0.666	sp|Q2PPJ7|RGPA2_HUMAN	SHSNSSTLSDRRLSNSSLCSIEEEHRMVYEM HSNSSTLSDRRLSNSSLCSIEEEHRMVYEMV
sp|Q15833|STXB2_HUMAN_94	K.DFQGTphosPTFTYK.A	-1.73498	4	0.9993	-2.03582018044742,-1.56188899211501,-0.703244841360553,-1.90806463324905	0.995	sp|Q15833|STXB2_HUMAN	PTEKSVQALIKDFQGTPTFTYKAAHIFFTDT
sp|Q5HYI8|RABL3_HUMAN_110	R.RWSphosLEALNR.D	-1.7301	4	0.9999	-2.00934796908623,-2.3312760639736,-1.26714572655388,-1.45085767972627	1	sp|Q5HYI8|RABL3_HUMAN	HDLTNKKSSQNLRRWSLEALNRDLVPTGVLV
sp|P10636|TAU_HUMAN_713	K.TDHGAEIVYKSphosPVVSGDTSPR.H	3.01262	1	0.9719	3.01262	0.996	sp|P10636|TAU_HUMAN	NAKAKTDHGAEIVYKSPVVSGDTSPRHLSNV
sp|Q8NI27|THOC2_HUMAN_1510	R.KEENGTMGVSphosK.H	3.01262	1	0.9635	3.01262	0.738	sp|Q8NI27|THOC2_HUMAN	DLTKRRKEENGTMGVSKHKSESPCESPYPNE
sp|Q9HC44|GPBL1_HUMAN_273 274_C	R.ESAF(TS)phosPISVTKPVVLASGAALSSPK.E	3.01181	1	0.9929	3.01181	0.643	sp|Q9HC44|GPBL1_HUMAN	EHKSGSLSSSRESAFTSPISVTKPVVLASGA HKSGSLSSSRESAFTSPISVTKPVVLASGAA
sp|O75400|PR40A_HUMAN_784	R.FVKEPAFEDITphosLESER.K	-1.72462	3	0.9999	-1.81342775911098,-1.72461849215312,-0.40700339013684	0.995	sp|O75400|PR40A_HUMAN	DIRERFVKEPAFEDITLESERKRIFKDFMHV
sp|O60437|PEPL_HUMAN_13 14_C	K.GK(YS)phosPTVQTR.S	3.00993	2	0.9961	0.526704931153977,5.49314850716383	0.997	sp|O60437|PEPL_HUMAN	___MNSLFRKRNKGKYSPTVQTRSISNKELS __MNSLFRKRNKGKYSPTVQTRSISNKELSE
sp|P08651|NFIC_HUMAN_469 470_C	R.LALPPATKPATTSEGGA(TS)phosPTSPSYSPPDTSPANR.S	3.00938	1	0.9901	3.00938	0.97	sp|P08651|NFIC_HUMAN	LPPATKPATTSEGGATSPTSPSYSPPDTSPA PPATKPATTSEGGATSPTSPSYSPPDTSPAN
sp|Q86YV5|PRAG1_HUMAN_877 878 879_C	R.HHPVF(SSS)phosDPLEK.A	3.0029	1	0.9995	3.0029	1.001	sp|Q86YV5|PRAG1_HUMAN	FSYSLSPGNRHHPVFSSSDPLEKAFKGSGHW SYSLSPGNRHHPVFSSSDPLEKAFKGSGHWL YSLSPGNRHHPVFSSSDPLEKAFKGSGHWLP
sp|O94811|TPPP_HUMAN_32	K.RLSphosLESEGAGEGAAASPELSALEEAFRR.F	-1.72462	9	1	-1.04924069620975,-2.54278016916731,-2.00934796908623,-1.72461849215312,-2.54278016916731,-0.433155677992809,-1.00934796908623,-1.04924069620975,-2.50530546374864	0.998	sp|O94811|TPPP_HUMAN	KSPGDPSKDRAAKRLSLESEGAGEGAAASPE
sp|P00519|ABL1_HUMAN_683	R.ESGGSGFRSphosPHLWK.K	-1.72462	3	1	-1.72461849215312,-0.486926934433789,-2.3312760639736	0.98	sp|P00519|ABL1_HUMAN	VPNGALRESGGSGFRSPHLWKKSSTLTSSRL
sp|P17096|HMGA1_HUMAN_8 9_C	K.(SS)phosQPLASK.Q	-1.70324	8	0.9989	-1.54278016916731,-1.60088312373088,-1.64096056310621,-1.70324484136055,-1.70324484136055,-1.90806463324905,-1.90806463324905,-2.3312760639736	1	sp|P17096|HMGA1_HUMAN	________MSESSSKSSQPLASKQEKDGTEK _______MSESSSKSSQPLASKQEKDGTEKR
sp|Q96T25|ZIC5_HUMAN_578 582 588 589 590 600_C	K.IHCKSphosPPPSphosPGPLG(YSS)phosVGTPVGAPLSphosPVLDPAR.S	2.9947	2	0.9416	3.4660907034685,2.52330902129047	1.278	sp|Q96T25|ZIC5_HUMAN	THPSSLRKHMKIHCKSPPPSPGPLGYSSVGT SLRKHMKIHCKSPPPSPGPLGYSSVGTPVGA KIHCKSPPPSPGPLGYSSVGTPVGAPLSPVL IHCKSPPPSPGPLGYSSVGTPVGAPLSPVLD HCKSPPPSPGPLGYSSVGTPVGAPLSPVLDP PLGYSSVGTPVGAPLSPVLDPARSHSSTLSP
sp|Q6F5E8|CARL2_HUMAN_1331	R.TSPSPDSphosLGLPEDPCLGPR.N	-1.70324	7	0.9999	-1.95781766844615,-1.85997034504801,-1.3312760639736,-1.22085207427994,-1.81342775911098,-0.0833485505300098,-1.70324484136055	0.99	sp|Q6F5E8|CARL2_HUMAN	PGQSPSPCRTSPSPDSLGLPEDPCLGPRNED
sp|Q92615|LAR4B_HUMAN_518	K.FTSSQTQSPTphosPPKPPSPSFELGLSSFPPLPGAAGNLK.T	2.99393	1	0.9823	2.99393	0.49	sp|Q92615|LAR4B_HUMAN	KKREEKFTSSQTQSPTPPKPPSPSFELGLSS
sp|P48634|PRC2A_HUMAN_383	K.KGNSPNSphosEPPTPK.T	2.99311	1	1	2.99311	0.992	sp|P48634|PRC2A_HUMAN	ERPPEADGKKGNSPNSEPPTPKTAWAETSRP
sp|Q9NSI6|BRWD1_HUMAN_1605	R.VYLSphosDSDNNSLETGEILK.A	2.99311	1	0.9937	2.99311	0.981	sp|Q9NSI6|BRWD1_HUMAN	ANGCGRKATRKRVYLSDSDNNSLETGEILKA
sp|Q96HA9|PX11C_HUMAN_163 164_C	R.SPTAPF(TS)phosPLPR.G	2.99164	2	0.9996	2.86034400856804,3.12292974543821	0.998	sp|Q96HA9|PX11C_HUMAN	LLKLRQRLRSPTAPFTSPLPRGKRRAMEAQM LKLRQRLRSPTAPFTSPLPRGKRRAMEAQMQ
sp|Q15942|ZYX_HUMAN_258 259 267_C	R.GPPA(SS)phosPAPAPKFSphosPVTPK.F	2.99107	2	0.9988	2.36663925275195,3.61549732280796	1.314	sp|Q15942|ZYX_HUMAN	QPVSLANTQPRGPPASSPAPAPKFSPVTPKF PVSLANTQPRGPPASSPAPAPKFSPVTPKFT PRGPPASSPAPAPKFSPVTPKFTPVASKFSP
sp|Q9Y4U1|MMAC_HUMAN_244	R.LALLGLAQPSEKPSphosSPSPDLPFTTPAPK.K	2.98901	1	0.9909	2.98901	0.935	sp|Q9Y4U1|MMAC_HUMAN	QRLALLGLAQPSEKPSSPSPDLPFTTPAPKK
sp|O14964|HGS_HUMAN_308 309 310_C	K.AEPMPSASSAPPASSL(YSS)phosPVNSSAPLAEDIDPELAR.Y	2.98518	2	0.9968	2.72696170552292,3.2434034634857	0.977	sp|O14964|HGS_HUMAN	EPMPSASSAPPASSLYSSPVNSSAPLAEDID PMPSASSAPPASSLYSSPVNSSAPLAEDIDP MPSASSAPPASSLYSSPVNSSAPLAEDIDPE
tr|K7EP20|K7EP20_HUMAN_364 365 366_C	R.A(SSY)phosLEGSSSAPPATQLRPTVQK.L	2.98408	1	0.9998	2.98408	0.987	tr|K7EP20|K7EP20_HUMAN	RILASKAIDCNSSRASSYLEGSSSAPPATQL ILASKAIDCNSSRASSYLEGSSSAPPATQLR LASKAIDCNSSRASSYLEGSSSAPPATQLRP
sp|P24928|RPB1_HUMAN_1881	K.YSPTSPTYphosSPTTPK.Y	2.98326	1	0.9528	2.98326	0.949	sp|P24928|RPB1_HUMAN	KYSPTSPKYSPTSPTYSPTTPKYSPTSPTYS
sp|Q99501|GA2L1_HUMAN_620	R.SQALSSSSDEGSPCPGMGGPLDAPGSphosPLACTEPSR.T	2.98326	1	1	2.98326	0.997	sp|Q99501|GA2L1_HUMAN	GSPCPGMGGPLDAPGSPLACTEPSRTWARGR
tr|E7EN28|E7EN28_HUMAN_39	R.SphosPGGALPPR.H	2.97916	2	0.9593	4.15656396984946,1.80174935465719	1	tr|E7EN28|E7EN28_HUMAN	ERHPALAAPLRHAERSPGGALPPRHLLQQPA
sp|O15357|SHIP2_HUMAN_147 148 149_C	R.SG(STS)phosISAPTGPSSPLPAPETPTAPAAESAPNGLSTVSHDYLK.G	2.9783	1	0.9891	2.9783	0.37	sp|O15357|SHIP2_HUMAN	SDGEDEKPPLPPRSGSTSISAPTGPSSPLPA DGEDEKPPLPPRSGSTSISAPTGPSSPLPAP GEDEKPPLPPRSGSTSISAPTGPSSPLPAPE
sp|Q9BXM0|PRAX_HUMAN_1445	R.LPSVGFSETphosGAPGPAR.M	2.9783	1	0.9025	2.9783	0.586	sp|Q9BXM0|PRAX_HUMAN	EGGLRVRLPSVGFSETGAPGPARMEGAQAAA
sp|Q9P2D1|CHD7_HUMAN_637	R.NSLDGSphosQEEK.K	-1.70324	3	0.9995	-1.70324484136055,-1.70324484136055,-1.64096056310621	0.992	sp|Q9P2D1|CHD7_HUMAN	GGVDNQELNRNSLDGSQEEKKKKKRSKAKKD
sp|Q13131|AAPK1_HUMAN_486	R.SIDDEITEAKSphosGTATPQR.S	-1.69456	4	1	-1.06278722804769,-1.76833986958244,-1.98335276055329,-1.62078268116858	0.989	sp|Q13131|AAPK1_HUMAN	LLDFRSIDDEITEAKSGTATPQRSGSVSNYR
sp|Q96S38|KS6C1_HUMAN_453 454 455_C	K.VHLQQPTSSPQD(SSS)phosFESR.G	2.97582	1	0.995	2.97582	0.996	sp|Q96S38|KS6C1_HUMAN	LAKVHLQQPTSSPQDSSSFESRGSDGGSMLK AKVHLQQPTSSPQDSSSFESRGSDGGSMLKA KVHLQQPTSSPQDSSSFESRGSDGGSMLKAL
sp|Q86XP3|DDX42_HUMAN_169	R.YMAENPTphosAGVVQEEEEDNLEYDSDGNPIAPTKK.L	2.97365	2	0.9995	1.25368643674756,4.69361174103337	0.959	sp|Q86XP3|DDX42_HUMAN	EDDQEAYFRYMAENPTAGVVQEEEEDNLEYD
sp|P18887|XRCC1_HUMAN_210 211_C	K.TSPVTASDPAGP(SY)phosAAATLQASSAASSASPVSR.A	2.96752	1	0.9988	2.96752	0.461	sp|P18887|XRCC1_HUMAN	INKTSPVTASDPAGPSYAAATLQASSAASSA NKTSPVTASDPAGPSYAAATLQASSAASSAS
sp|P06748|NPM_HUMAN_217 218 219_C	K.DSKP(SST)phosPR.S	2.96563	2	0.9923	5.49314850716383,0.438111007884988	0.999	sp|P06748|NPM_HUMAN	KNAQKSNQNGKDSKPSSTPRSKGQESFKKQE NAQKSNQNGKDSKPSSTPRSKGQESFKKQEK AQKSNQNGKDSKPSSTPRSKGQESFKKQEKT
sp|P46527|CDN1B_HUMAN_10	R.VSNGSphosPSLER.M	2.96563	2	0.9997	5.49314850716383,0.438111007884988	0.994	sp|P46527|CDN1B_HUMAN	______MSNVRVSNGSPSLERMDARQAEHPK
sp|Q6VMQ6|MCAF1_HUMAN_852	K.NPVSLPSLPNPTKPNNVPSVPSphosPSIQR.N	2.96475	2	0.9999	0.705147344276279,5.2243588506194	0.955	sp|Q6VMQ6|MCAF1_HUMAN	SLPNPTKPNNVPSVPSPSIQRNPTASAAPLG
sp|Q92777|SYN2_HUMAN_425	R.TPALSphosPQRPLTTQQPQSGTLKDPDSSK.T	2.95749	1	0.9226	2.95749	0.516	sp|Q92777|SYN2_HUMAN	VISKMNQLLSRTPALSPQRPLTTQQPQSGTL
sp|O75164|KDM4A_HUMAN_502	R.LVFSphosGSK.K	-1.68218	3	0.9987	-1.66142466566593,-1.68218322583272,-1.68218322583272	0.974	sp|O75164|KDM4A_HUMAN	DLSVNPASVGGRLVFSGSKKKSSSSLGSGSS
sp|O95453|PARN_HUMAN_160 161_C	R.SQANGAGAL(SY)phosVSPNTSK.C	2.95363	2	0.9955	2.37042420037341,3.53684496147035	0.658	sp|O95453|PARN_HUMAN	QYDEKRSQANGAGALSYVSPNTSKCPVTIPE YDEKRSQANGAGALSYVSPNTSKCPVTIPED
tr|A0A2R8YFA9|A0A2R8YFA9_HUMAN_1122	K.SphosISEPQHSDAEGDAASPLPSEWTSVR.L	2.9516	1	1	2.9516	0.443	tr|A0A2R8YFA9|A0A2R8YFA9_HUMAN	EGSPPDEPTSPKRPKSISEPQHSDAEGDAAS
sp|P00338|LDHA_HUMAN_310	K.VTLTSphosEEEAR.L	-1.68218	3	0.9996	-1.25154887150286,-1.68218322583272,-1.88381708700237	0.961	sp|P00338|LDHA_HUMAN	LGQNGISDLVKVTLTSEEEARLKKSADTLWG
sp|Q9UPT8|ZC3H4_HUMAN_904 907 908_C	R.ALPTSKPEGSphosLH(SS)phosPVGPSSSK.G	2.95076	1	0.9794	2.95076	1.246	sp|Q9UPT8|ZC3H4_HUMAN	DPRLARALPTSKPEGSLHSSPVGPSSSKGSG LARALPTSKPEGSLHSSPVGPSSSKGSGPPP ARALPTSKPEGSLHSSPVGPSSSKGSGPPPT
sp|O95402|MED26_HUMAN_322 323_C	K.GSVPSPSPRPQALDATQVPSPLPLAQP(ST)phosPPVR.R	2.94738	1	1	2.94738	0.906	sp|O95402|MED26_HUMAN	LDATQVPSPLPLAQPSTPPVRRLELLPSAES DATQVPSPLPLAQPSTPPVRRLELLPSAESP
sp|Q9Y2W1|TR150_HUMAN_237	K.ASESSKPWPDATYGTGSASRASphosAVSELSPR.E	2.94738	1	0.9742	2.94738	0.966	sp|Q9Y2W1|TR150_HUMAN	PWPDATYGTGSASRASAVSELSPRERSPALK
sp|P42166|LAP2A_HUMAN_291 292 293 294 295 296 310_C	K.(SSSSSS)phosQPEHSAMLVSTAASphosPSLIK.E	-1.68218	5	0.9978	-1.45085767972627,-1.68218322583272,-1.68218322583272,-1.88381708700237,-1.88381708700237	1.47	sp|P42166|LAP2A_HUMAN	LFISCKSSHDRCLEKSSSSSSQPEHSAMLVS FISCKSSHDRCLEKSSSSSSQPEHSAMLVST ISCKSSHDRCLEKSSSSSSQPEHSAMLVSTA SCKSSHDRCLEKSSSSSSQPEHSAMLVSTAA CKSSHDRCLEKSSSSSSQPEHSAMLVSTAAS KSSHDRCLEKSSSSSSQPEHSAMLVSTAASP SSQPEHSAMLVSTAASPSLIKETTTGYYKDI
sp|Q12830|BPTF_HUMAN_817	K.EVLVVNSphosQGEISR.L	-1.68218	5	1	-1.66142466566593,-1.68218322583272,-1.68218322583272,-1.70324484136055,-2.66142466566593	0.996	sp|Q12830|BPTF_HUMAN	ANKLFKEGKEVLVVNSQGEISRLSTKKEVIM
sp|P52948|NUP98_HUMAN_553	K.ALTTPTHYKLTphosPR.P	2.94485	1	0.9667	2.94485	0.945	sp|P52948|NUP98_HUMAN	PAAQKALTTPTHYKLTPRPATRVRPKALQTT
sp|Q15007|FL2D_HUMAN_14	R.LSphosETDFK.V	-1.68218	5	0.9966	-1.68218322583272,-0.477824727326537,-0.859970345048006,-1.74631356325244,-4.62078268116858	0.992	sp|Q15007|FL2D_HUMAN	__MTNEEPLPKKVRLSETDFKVMARDELILR
sp|Q6KC79|NIPBL_HUMAN_591 592_C	K.QCNDAPVSVLQEDIVGSLK(ST)phosPENHPETPK.K	-1.68218	6	0.9776	-2.06278722804769,-1.56188899211501,-1.56188899211501,-1.68218322583272,-1.68218322583272,-1.79070768261089	0.988	sp|Q6KC79|NIPBL_HUMAN	APVSVLQEDIVGSLKSTPENHPETPKKKSDP PVSVLQEDIVGSLKSTPENHPETPKKKSDPE
sp|Q9NQT8|KI13B_HUMAN_1689	R.MLAGDPGCSPGAEGNAPAPGAGGQALASphosDSEEADEVPEWLR.E	2.94061	1	1	2.94061	0.91	sp|Q9NQT8|KI13B_HUMAN	EGNAPAPGAGGQALASDSEEADEVPEWLREG
sp|Q8NFC6|BD1L1_HUMAN_1710	R.AGSISSEEVDGSphosQGNMMR.M	-1.68218	6	1	-1.76833986958244,-1.76833986958244,-1.68218322583272,-1.68218322583272,-1.64096056310621,-1.64096056310621	0.995	sp|Q8NFC6|BD1L1_HUMAN	TEIRAGSISSEEVDGSQGNMMRMGPKKETEG
sp|Q92547|TOPB1_HUMAN_853	K.DALAALETPGRPSphosQQK.R	-1.6736	4	1	-1.60088312373088,-1.60088312373088,-1.74631356325244,-2.36444292790879	0.977	sp|Q92547|TOPB1_HUMAN	DVKDALAALETPGRPSQQKRKPSTPLSEVIV
sp|Q5W0B1|OBI1_HUMAN_461	K.SECFSSphosPK.T	-1.6721	4	0.9998	-0.813427759110976,-1.70324484136055,-1.64096056310621,-6.20574518188974	0.955	sp|Q5W0B1|OBI1_HUMAN	DISRSENEKKSECFSSPKTGFWDCCSTSYAQ
sp|Q01804|OTUD4_HUMAN_952	R.KADTALASphosIPPVAEGK.A	2.93551	1	0.9844	2.93551	0.849	sp|Q01804|OTUD4_HUMAN	TEQSSQTRKADTALASIPPVAEGKAHPPTQI
sp|Q99575|POP1_HUMAN_584	R.SELLVPGSphosQLILGPHESK.L	-1.6718	4	1	-1.66142466566593,-1.68218322583272,-1.70324484136055,-1.64096056310621	0.998	sp|Q99575|POP1_HUMAN	DQDLNRMRSELLVPGSQLILGPHESKIPILL
sp|O15357|SHIP2_HUMAN_158	R.SGSTSISAPTGPSSphosPLPAPETPTAPAAESAPNGLSTVSHDYLK.G	2.93092	2	0.9968	0.913195890833771,4.9486510248225	0.932	sp|O15357|SHIP2_HUMAN	PRSGSTSISAPTGPSSPLPAPETPTAPAAES
sp|P49815|TSC2_HUMAN_939	R.STSphosLNERPK.S	-1.66142	3	0.998	-0.552302943285814,-1.66142466566593,-1.72461849215312	0.992	sp|P49815|TSC2_HUMAN	FDDTPEKDSFRARSTSLNERPKSLRIARPPK
sp|Q14739|LBR_HUMAN_156	K.FSLSphosQESSYIATQYSLRPR.R	-1.66142	3	0.9992	0.296755158639447,-3.39839025983213,-1.66142466566593	0.994	sp|Q14739|LBR_HUMAN	RNDAPHKNTQEKFSLSQESSYIATQYSLRPR
sp|Q8NFU5|IPMK_HUMAN_21 22_C	R.(TS)phosPAIESTPEGTPQPAGGR.L	2.92611	1	0.9997	2.92611	1	sp|Q8NFU5|IPMK_HUMAN	PSPLRVEAPGPPEMRTSPAIESTPEGTPQPA SPLRVEAPGPPEMRTSPAIESTPEGTPQPAG
sp|Q5SYE7|NHSL1_HUMAN_1388	R.NHSPSphosPPVTPTGAAPSLASPK.Q	-1.66142	3	1	-1.66142466566593,0.597309602734242,-2.0902679644698	0.981	sp|Q5SYE7|NHSL1_HUMAN	GRRDSDDDHSRNHSPSPPVTPTGAAPSLASP
sp|Q9UEY8|ADDG_HUMAN_673	K.SPEKIEEVLSphosPEGSPSK.S	2.92354	1	0.9314	2.92354	0.993	sp|Q9UEY8|ADDG_HUMAN	IEITIKSPEKIEEVLSPEGSPSKSPSKKKKK
sp|Q96B01|R51A1_HUMAN_120	K.ELPTVTTNVQNSphosQDK.S	-1.66142	21	1	-1.58125431698194,-1.66142466566593,-1.60088312373088,-1.60088312373088,-1.74631356325244,-1.74631356325244,-1.68218322583272,-1.68218322583272,-1.66142466566593,-1.66142466566593,-2.06278722804769,-2.06278722804769,-2.03582018044742,-2.03582018044742,-1.66142466566593,-1.66142466566593,-1.64096056310621,-1.64096056310621,-1.50530546374864,-1.52392114191599,-2.06278722804769	0.995	sp|Q96B01|R51A1_HUMAN	LSVKELPTVTTNVQNSQDKSIEKHGSSKIET
sp|Q6IQ26|DEN5A_HUMAN_1079	R.ILVGELLTSQPEVDERPCRTphosPPLQQSPSVIR.R	2.92268	1	0.9615	2.92268	0.932	sp|Q6IQ26|DEN5A_HUMAN	ELLTSQPEVDERPCRTPPLQQSPSVIRRLVT
sp|P46109|CRKL_HUMAN_195 197 198 207_C	R.NSphosN(SY)phosGIPEPAHAYphosAQPQTTTPLPAVSGSPGAAITPLPSTQNGPVFAK.A	2.92096	1	0.9883	2.92096	0.962	sp|P46109|CRKL_HUMAN	KLVRSSPHGKHGNRNSNSYGIPEPAHAYAQP VRSSPHGKHGNRNSNSYGIPEPAHAYAQPQT RSSPHGKHGNRNSNSYGIPEPAHAYAQPQTT NRNSNSYGIPEPAHAYAQPQTTTPLPAVSGS
sp|Q9ULD5|ZN777_HUMAN_604	R.GGCVSphosPERGPTFNPK.H	-1.66142	9	0.9991	0.110159125369856,0.264574752890297,0.085809263954107,-1.60088312373088,-1.66142466566593,-2.26714572655388,-2.29885458628122,-4.3312760639736,-4.0902679644698	0.995	sp|Q9ULD5|ZN777_HUMAN	LTLHQRIHRVRGGCVSPERGPTFNPKHALKP
sp|Q14247|SRC8_HUMAN_401 417	R.AKTQTphosPPVSPAPQPTEERLPSphosSPVYEDAASFK.A	2.91847	2	0.9847	1.9824315241088,3.85450040016379	0.975	sp|Q14247|SRC8_HUMAN	EARRKLEEQARAKTQTPPVSPAPQPTEERLP PPVSPAPQPTEERLPSSPVYEDAASFKAELS
sp|Q13615|MTMR3_HUMAN_913	R.SphosPCALPLAECK.E	2.91838	1	0.9985	2.91838	1	sp|Q13615|MTMR3_HUMAN	VVHRTSLGSTLSLTRSPCALPLAECKEGLVC
sp|P41161|ETV5_HUMAN_288	K.QEYHDPLYEHGVPGMPGPPAHGFQSphosPMGIK.Q	2.91665	1	0.9999	2.91665	0.969	sp|P41161|ETV5_HUMAN	HGVPGMPGPPAHGFQSPMGIKQEPRDYCVDS
sp|Q16204|CCDC6_HUMAN_367 380	R.TVSSPIPYTPSPSSSRPISphosPGLSYASHTVGFTphosPPTSLTR.A	2.91492	1	0.9769	2.91492	0.752	sp|Q16204|CCDC6_HUMAN	SPIPYTPSPSSSRPISPGLSYASHTVGFTPP PISPGLSYASHTVGFTPPTSLTRAGMSYYNS
sp|Q9Y2W1|TR150_HUMAN_559 560_C	K.(SS)phosFSITR.E	-1.66142	6	0.9966	-1.64096056310621,-1.64096056310621,-1.66142466566593,-1.66142466566593,-1.66142466566593,-1.66142466566593	0.998	sp|Q9Y2W1|TR150_HUMAN	SRDKLGAKGDFPTGKSSFSITREAQVNVRMD RDKLGAKGDFPTGKSSFSITREAQVNVRMDS
sp|Q9H792|PEAK1_HUMAN_779	K.ASTVLSQIVASIQPPQSphosPPETPQSGPK.A	2.91147	1	0.9531	2.91147	0.985	sp|Q9H792|PEAK1_HUMAN	STVLSQIVASIQPPQSPPETPQSGPKACSVE
tr|J3KNZ9|J3KNZ9_HUMAN_339 340_C	R.(TS)phosPYGSSLDLSTGSSSRPPPK.A	-1.66142	3	0.9971	-2.39839025983213,-1.66142466566593,-0.996291816260786	0.986	tr|J3KNZ9|J3KNZ9_HUMAN	PQPQLQLRVSPFGLRTSPYGSSLDLSTGSSS QPQLQLRVSPFGLRTSPYGSSLDLSTGSSSR
sp|O95707|RPP29_HUMAN_10	K.SVIYHALSphosQK.E	-1.64096	6	0.9996	-1.72461849215312,-1.68218322583272,-1.39839025983213,-1.3312760639736,-1.64096056310621,-1.64096056310621	0.997	sp|O95707|RPP29_HUMAN	______MKSVIYHALSQKEANDSDVQPSGAQ
sp|Q6PFW1|VIP1_HUMAN_964	R.ALQTSphosPQPPEGPGLPR.R	2.90886	1	1	2.90886	0.983	sp|Q6PFW1|VIP1_HUMAN	CPGKASDEPDRALQTSPQPPEGPGLPRRSPL
sp|Q4VC44|FWCH1_HUMAN_503	R.GSphosPGGPEFLK.T	2.90809	2	0.9996	5.49314850716383,0.323034483438296	1	sp|Q4VC44|FWCH1_HUMAN	ALRQREKRPNTAQRGSPGGPEFLKTPLGGSF
sp|Q53H80|AKIR2_HUMAN_110 111_C	R.HLETSFQQTDPCC(TS)phosDAQPHAFLLSGPASPGTSSAASSPLKK.E	2.90713	1	0.9869	2.90713	0.5	sp|Q53H80|AKIR2_HUMAN	RRHLETSFQQTDPCCTSDAQPHAFLLSGPAS RHLETSFQQTDPCCTSDAQPHAFLLSGPASP
sp|P62244|RS15A_HUMAN_76	K.CGVISphosPR.F	-1.64096	3	0.9993	-0.970528720195705,-3.3312760639736,-1.64096056310621	1	sp|P62244|RS15A_HUMAN	IVVNLTGRLNKCGVISPRFDVQLKDLEKWQN
sp|Q9BQK8|LPIN3_HUMAN_273 274_C	R.AGA(TS)phosPPR.G	-1.64096	3	0.9985	-0.671766609887385,-1.70324484136055,-1.64096056310621	1	sp|Q9BQK8|LPIN3_HUMAN	ERPESSVVLEGRAGATSPPRGGPSTPSTSVA RPESSVVLEGRAGATSPPRGGPSTPSTSVAG
sp|Q99490|AGAP2_HUMAN_927	R.TDSphosQSEAVAIQAIR.N	-1.63682	6	1	-6.64,-2.23611883093325,-1.76833986958244,-1.45085767972627,-1.50530546374864,4.10145562725107	0.99	sp|Q99490|AGAP2_HUMAN	SLQCCESSKVKLRTDSQSEAVAIQAIRNAKG
sp|Q8TEQ6|GEMI5_HUMAN_1326	R.TLSVEPSQQLDTASTEETphosDPETSQPEPNRPSELDLR.L	2.90452	1	0.9541	2.90452	0.793	sp|Q8TEQ6|GEMI5_HUMAN	SVEPSQQLDTASTEETDPETSQPEPNRPSEL
sp|Q13435|SF3B2_HUMAN_344	R.GVSSphosESSGDREK.D	-1.62427	4	0.9755	-1.52392114191599,-1.52392114191599,-1.72461849215312,-1.72461849215312	0.975	sp|Q13435|SF3B2_HUMAN	NRKKKKKPQRVRGVSSESSGDREKDSTRSRG
sp|Q14839|CHD4_HUMAN_1209	K.TGSphosMSKQELDDILK.F	-1.62204	6	0.9799	2.73285427344612,-0.895889919302949,-2.26714572655388,-2.20574518188974,-1.56188899211501,-1.68218322583272	0.979	sp|Q14839|CHD4_HUMAN	LTHLVVRPGLGSKTGSMSKQELDDILKFGTE
sp|O00567|NOP56_HUMAN_591	K.FHKASphosQED.-	-1.62078	9	0.9924	-1.62078268116858,-1.62078268116858,-1.60088312373088,-1.64096056310621,-1.64096056310621,-1.56188899211501,-1.56188899211501,-1.58125431698194,-1.90806463324905	1	sp|O00567|NOP56_HUMAN	VGKSSSKKKKKFHKASQED____________
sp|Q14315|FLNC_HUMAN_2149	R.QAPSIATphosIGSTCDLNLK.L	2.90191	1	0.9975	2.90191	0.977	sp|Q14315|FLNC_HUMAN	MKESITRRRQAPSIATIGSTCDLNLKIPGNW
sp|Q8ND24|RN214_HUMAN_501	R.SLSFPILNPALSQPSQPSSphosPLPGSHGR.N	2.90191	1	0.9976	2.90191	0.937	sp|Q8ND24|RN214_HUMAN	FPILNPALSQPSQPSSPLPGSHGRNSPGLGS
sp|Q9Y2H9|MAST1_HUMAN_1413	K.AALSphosPVQEHETGR.R	2.90016	1	0.9995	2.90016	0.997	sp|Q9Y2H9|MAST1_HUMAN	DGTGGMARAVAKAALSPVQEHETGRRSSSGE
sp|Q9H4L4|SENP3_HUMAN_181	K.NHLSPQQGGATPQVPSphosPCCR.F	2.89866	2	1	3.21842110692836,2.57888966366778	0.996	sp|Q9H4L4|SENP3_HUMAN	NHLSPQQGGATPQVPSPCCRFDSPRGPPPPR
sp|Q9NVS2|RT18A_HUMAN_60	R.ITATPKESphosPNPPNPSGQCPICR.W	2.89842	1	0.9995	2.89842	0.857	sp|Q9NVS2|RT18A_HUMAN	KTTIIEGRITATPKESPNPPNPSGQCPICRW
sp|Q9NYZ3|GTSE1_HUMAN_311 312 313_C	R.K(SSS)phosGPVWSGASSACTSPAVGK.A	2.89842	1	0.9702	2.89842	0.996	sp|Q9NYZ3|GTSE1_HUMAN	TLLKAPGSTSNLARKSSSGPVWSGASSACTS LLKAPGSTSNLARKSSSGPVWSGASSACTSP LKAPGSTSNLARKSSSGPVWSGASSACTSPA
sp|Q9Y2K7|KDM2A_HUMAN_720 721_C	R.SCDEPLTPPPHSP(TS)phosMLQLIHDPVSPR.G	2.89842	1	0.9919	2.89842	0.426	sp|Q9Y2K7|KDM2A_HUMAN	LRSCDEPLTPPPHSPTSMLQLIHDPVSPRGM RSCDEPLTPPPHSPTSMLQLIHDPVSPRGMV
sp|Q969G3|SMCE1_HUMAN_6 7_C	K.RP(SY)phosAPPPTPAPATQMPSTPGFVGYNPYSHLAYNNYR.L	2.8982	2	0.9928	5.10732679338059,0.689072581418207	0.994	sp|Q969G3|SMCE1_HUMAN	__________MSKRPSYAPPPTPAPATQMPS _________MSKRPSYAPPPTPAPATQMPST
sp|P24928|RPB1_HUMAN_1868	K.YSPTSPKYSphosPTSPK.Y	2.89747	2	0.9664	0.544682672083032,5.25026691620641	0.968	sp|P24928|RPB1_HUMAN	YTPTSPKYSPTSPKYSPTSPKYSPTSPTYSP
sp|O95232|LC7L3_HUMAN_174 175 176 177 178_C	R.(STTST)phosIESFAAQEK.Q	-1.62078	3	0.9802	-0.251548871502861,-1.62078268116858,-1.62078268116858	1	sp|O95232|LC7L3_HUMAN	MKLVEQLKEERELLRSTTSTIESFAAQEKQM KLVEQLKEERELLRSTTSTIESFAAQEKQME LVEQLKEERELLRSTTSTIESFAAQEKQMEV VEQLKEERELLRSTTSTIESFAAQEKQMEVC EQLKEERELLRSTTSTIESFAAQEKQMEVCE
sp|P15311|EZRI_HUMAN_413	K.SphosQEQLAAELAEYTAK.L	-1.62078	11	0.9999	-2.23611883093325,-1.39839025983213,-1.56188899211501,-1.62078268116858,-1.62078268116858,-1.74631356325244,-1.48692693443379,-1.45085767972627,-2.17599783849568,-2.1182823406394,-2.17599783849568	0.999	sp|P15311|EZRI_HUMAN	RAKEELERQAVDQIKSQEQLAAELAEYTAKI
sp|Q86VS8|HOOK3_HUMAN_707 708_C	R.(SY)phosPGHVQPATAR.-	-1.62078	3	0.9999	-1.64096056310621,-1.56188899211501,-1.62078268116858	1	sp|Q86VS8|HOOK3_HUMAN	QSFLARQRQATSSRRSYPGHVQPATAR____ SFLARQRQATSSRRSYPGHVQPATAR_____
tr|E9PNM2|E9PNM2_HUMAN_190	K.GASEAENLSphosRPKEK.E	2.89579	1	0.9552	2.89579	0.997	tr|E9PNM2|E9PNM2_HUMAN	LWHFSSKGASEAENLSRPKEKED________
sp|P17483|HXB4_HUMAN_46	R.RESphosSFQPEAGFGR.R	2.89229	2	1	0.291441358742979,5.49314850716383	0.936	sp|P17483|HXB4_HUMAN	SDHSPGYYAGGQRRESSFQPEAGFGRRAACT
sp|Q9HD42|CHM1A_HUMAN_182	R.SphosQEDQLSR.R	-1.62078	3	0.9975	-1.62078268116858,-1.60088312373088,-1.83651137222402	0.997	sp|Q9HD42|CHM1A_HUMAN	QLPEGASAVGESSVRSQEDQLSRRLAALRN_
sp|P20700|LMNB1_HUMAN_288	R.LSSEMNTSTVNSphosAREELMESR.M	2.88965	1	0.9829	2.88965	0.956	sp|P20700|LMNB1_HUMAN	ENARLSSEMNTSTVNSAREELMESRMRIESL
tr|H0YBN6|H0YBN6_HUMAN_114 115 116_C	K.NQVV(SST)phosNGELNTDDPTAGR.S	-1.62078	3	0.9999	-1.70324484136055,-1.62078268116858,-1.14685149283617	0.999	tr|H0YBN6|H0YBN6_HUMAN	HQHRDKMQQSKNQVVSSTNGELNTDDPTAGR QHRDKMQQSKNQVVSSTNGELNTDDPTAGRS HRDKMQQSKNQVVSSTNGELNTDDPTAGRSN
sp|Q96L73|NSD1_HUMAN_483	K.SLAFDSphosEHSADEK.E	2.88965	1	0.9998	2.88965	0.661	sp|Q96L73|NSD1_HUMAN	HDLLLNGCLKSLAFDSEHSADEKEKPCAKSR
sp|Q02078|MEF2A_HUMAN_98 108	R.GCDSphosPDPDTSYVLTphosPHTEEK.Y	2.88877	1	0.9931	2.88877	0.979	sp|Q02078|MEF2A_HUMAN	DIVEALNKKEHRGCDSPDPDTSYVLTPHTEE HRGCDSPDPDTSYVLTPHTEEKYKKINEEFD
sp|Q16643|DREB_HUMAN_331 337	R.MAPTphosPIPTRSphosPSDSSTASTPVAEQIER.A	2.88799	2	0.9876	2.82859527280479,2.9473845770096	0.942	sp|Q16643|DREB_HUMAN	HRPGSHLDSHRRMAPTPIPTRSPSDSSTAST LDSHRRMAPTPIPTRSPSDSSTASTPVAEQI
sp|Q9H9Q2|CSN7B_HUMAN_225 226 227_C	K.ATA(SSS)phosAQEMEQQLAER.E	-1.61745	4	1	-2.3312760639736,-1.83651137222402,-0.970528720195705,-1.39839025983213	0.996	sp|Q9H9Q2|CSN7B_HUMAN	EAEVTNIKKTLKATASSSAQEMEQQLAEREC AEVTNIKKTLKATASSSAQEMEQQLAERECP EVTNIKKTLKATASSSAQEMEQQLAERECPP
sp|Q70E73|RAPH1_HUMAN_874 894	K.QIASQFPPPPTphosPPAMESQPLKPVPANVAPQSphosPPAVK.A	2.8856	2	1	3.03345552713327,2.7377464281539	0.984	sp|Q70E73|RAPH1_HUMAN	PSVVKQIASQFPPPPTPPAMESQPLKPVPAN ESQPLKPVPANVAPQSPPAVKAKPKWQPSSI
sp|Q16576|RBBP7_HUMAN_354	K.IGEEQSphosAEDAEDGPPELLFIHGGHTAK.L	-1.6021	4	1	-3.54278016916731,-1.66142466566593,-1.48692693443379,-1.54278016916731	0.997	sp|Q16576|RBBP7_HUMAN	RRLNVWDLSKIGEEQSAEDAEDGPPELLFIH
sp|Q92547|TOPB1_HUMAN_886	R.NAVALSphosASPQLK.E	-1.60102	4	0.9999	-3.03582018044742,-1.58125431698194,-1.62078268116858,-1.39839025983213	0.5	sp|Q92547|TOPB1_HUMAN	LQLALANSSRNAVALSASPQLKEAQSEKEEA
sp|O14795|UN13B_HUMAN_254	R.AISphosPTSSSR.Y	-1.60088	3	0.997	-1.60088312373088,-2.14685149283617,-0.0696084939037074	0.994	sp|O14795|UN13B_HUMAN	SMQSYDLDYPERRAISPTSSSRYGSSCNVSQ
sp|O43815|STRN_HUMAN_227	K.SELTDSphosASVLDNFK.F	-1.60088	3	1	-1.60088312373088,-1.62078268116858,-1.25154887150286	0.982	sp|O43815|STRN_HUMAN	EVKETAMIAKSELTDSASVLDNFKFLESAAA
sp|O95402|MED26_HUMAN_301	K.GSVPSPSphosPRPQALDATQVPSPLPLAQPSTPPVR.R	2.88061	2	0.9816	2.76484008903617,2.99637864194073	0.726	sp|O95402|MED26_HUMAN	RQQSLYAPKGSVPSPSPRPQALDATQVPSPL
sp|O15027|SC16A_HUMAN_600	R.GSVSQPSTPSPPKPTphosGIFQTSANSSFEPVK.S	2.8801	2	0.984	4.24030422482681,1.51990509904864	0.842	sp|O15027|SC16A_HUMAN	RGSVSQPSTPSPPKPTGIFQTSANSSFEPVK
sp|Q96JM3|CHAP1_HUMAN_297	R.KPSPSESPEPWKPFPAVSphosPEPR.R	2.87996	2	1	3.47783431768923,2.28209485193331	0.994	sp|Q96JM3|CHAP1_HUMAN	SPSESPEPWKPFPAVSPEPRRPAPAVSPGSW
sp|O60271|JIP4_HUMAN_1241 1242 1243 1244_C	K.FFVAVPGQVISPQ(SSSS)phosGTDLTGDK.A	2.87984	2	0.98	2.38171982603459,3.37796443552134	0.992	sp|O60271|JIP4_HUMAN	VKFFVAVPGQVISPQSSSSGTDLTGDKAGPS KFFVAVPGQVISPQSSSSGTDLTGDKAGPSA FFVAVPGQVISPQSSSSGTDLTGDKAGPSAQ FVAVPGQVISPQSSSSGTDLTGDKAGPSAQE
sp|Q86WR7|PRSR2_HUMAN_157	R.KQDAETPPPPDPPAPETphosLLAPPPLPSTPDPPRR.E	2.87932	2	1	3.5777987788968,2.18083587133988	0.589	sp|Q86WR7|PRSR2_HUMAN	QDAETPPPPDPPAPETLLAPPPLPSTPDPPR
sp|P43243|MATR3_HUMAN_208	R.SphosQESGYYDR.M	-1.60088	13	0.9998	-1.68218322583272,-1.60088312373088,-1.60088312373088,-1.68218322583272,-1.68218322583272,-1.17599783849568,-1.54278016916731,-1.88381708700237,-1.3312760639736,-0.836511372224017,-0.970528720195705,-0.970528720195705,-4.62078268116858	0.996	sp|P43243|MATR3_HUMAN	GPSLNPVLDYDHGSRSQESGYYDRMDYEDDR
sp|P51587|BRCA2_HUMAN_703	K.LQLFITphosPEADSLSCLQEGQCENDPK.S	-1.60088	3	1	-2.03582018044742,-1.60088312373088,-1.00934796908623	0.993	sp|P51587|BRCA2_HUMAN	YKEAKCNKEKLQLFITPEADSLSCLQEGQCE
sp|Q8N1F7|NUP93_HUMAN_647	K.LLSphosPVVPQISAPQSNK.E	2.8755	2	0.9999	2.43449975433261,3.31650939298049	0.999	sp|Q8N1F7|NUP93_HUMAN	AKNADKVLELMNKLLSPVVPQISAPQSNKER
sp|P63241|IF5A1_HUMAN_44	K.IVEMSphosTSK.T	-1.60088	3	0.9961	-0.908064633249051,-1.62078268116858,-1.60088312373088	0.981	sp|P63241|IF5A1_HUMAN	GFVVLKGRPCKIVEMSTSKTGKHGHAKVHLV
sp|Q99575|POP1_HUMAN_365	K.SAVCIADPLPTphosPSQEK.S	-1.60088	5	1	-1.85997034504801,-1.26714572655388,-1.60088312373088,-1.79070768261089,-0.523921141915991	0.755	sp|Q99575|POP1_HUMAN	VEPIKSAVCIADPLPTPSQEKSQTELPDEKI
sp|O75179|ANR17_HUMAN_2041 2042_C	K.EHYPV(SS)phosPSSPSPPAQPGGVSR.N	2.87018	1	0.9791	2.87018	0.497	sp|O75179|ANR17_HUMAN	NATYPMPTAKEHYPVSSPSSPSPPAQPGGVS ATYPMPTAKEHYPVSSPSSPSPPAQPGGVSR
sp|Q68CP4|HGNAT_HUMAN_243	R.LINSELGSphosPSRTDPLDGDVQPATWR.L	2.87018	1	0.9899	2.87018	0.988	sp|Q68CP4|HGNAT_HUMAN	ISSRETDRLINSELGSPSRTDPLDGDVQPAT
sp|Q5VYS8|TUT7_HUMAN_132	R.KDSphosFQENEDGYR.W	-1.5994	12	1	-0.651156330212099,-1.31497425164449,-1.88381708700237,-0.581254316981943,-0.757284681073442,-2.62078268116858,-2.66142466566593,-0.703244841360553,-2.62078268116858,-2.26714572655388,-2.66142466566593,-0.190794840423765	0.999	sp|Q5VYS8|TUT7_HUMAN	KPGPRIPVINRQRKDSFQENEDGYRWQDTRG
sp|P24278|ZBT25_HUMAN_215 222 223_C	R.CDPESVISphosQSHPSP(SS)phosEVTGPTFTENSVK.L	2.86661	1	0.9908	2.86661	0.4	sp|P24278|ZBT25_HUMAN	PVSIKQERCDPESVISQSHPSPSSEVTGPTF RCDPESVISQSHPSPSSEVTGPTFTENSVKI CDPESVISQSHPSPSSEVTGPTFTENSVKIH
sp|Q5TGY3|AHDC1_HUMAN_959 960 966 967_C	R.SP(TT)phosHPPAN(TY)phosLPQYGGYGAGQSVFAPTKPFTGQDCANSK.D	2.85945	1	0.9893	2.85945	0.496	sp|Q5TGY3|AHDC1_HUMAN	FPKLVPPPSAMARSPTTHPPANTYLPQYGGY PKLVPPPSAMARSPTTHPPANTYLPQYGGYG PSAMARSPTTHPPANTYLPQYGGYGAGQSVF SAMARSPTTHPPANTYLPQYGGYGAGQSVFA
sp|Q9Y666|S12A7_HUMAN_30	R.TEAPGTphosPEGPEPERPSPGDGNPR.E	2.85854	2	0.9997	2.97250468420351,2.74456769400991	0.993	sp|Q9Y666|S12A7_HUMAN	DGGGDETAERTEAPGTPEGPEPERPSPGDGN
sp|Q8NFH5|NUP35_HUMAN_66 73	R.SphosPLLAGGSphosPPQPVVPAHK.D	2.85727	2	0.9999	3.0093833050141,2.70514734427628	1	sp|Q8NFH5|NUP35_HUMAN	PRSISGPSVGVMEMRSPLLAGGSPPQPVVPA SVGVMEMRSPLLAGGSPPQPVVPAHKDKSGA
tr|I3L2J0|I3L2J0_HUMAN_2057 2058_C	K.GPPAPATATPAP(TS)phosPFPSATGSMTYSLVAPK.A	2.85675	1	0.9952	2.85675	0.99	tr|I3L2J0|I3L2J0_HUMAN	LPKGPPAPATATPAPTSPFPSATGSMTYSLV PKGPPAPATATPAPTSPFPSATGSMTYSLVA
sp|P78527|PRKDC_HUMAN_4026	K.GGSphosWIQEINVAEK.N	-1.59214	6	1	-1.06278722804769,-1.34776418676216,-1.22085207427994,-3.39839025983213,-1.83651137222402,-3.79070768261089	1	sp|P78527|PRKDC_HUMAN	FDWKNFEQKMLKKGGSWIQEINVAEKNWYPR
sp|O75427|LRCH4_HUMAN_313	K.RWSphosGNESTDEFSELSFR.L	-1.58125	3	1	-0.746313563252439,-1.58125431698194,-2.23611883093325	0.998	sp|O75427|LRCH4_HUMAN	LDSGFHSVDSGSKRWSGNESTDEFSELSFRI
sp|Q66GS9|CP135_HUMAN_253	R.LSVALDGGRSphosPDVLSLESR.N	-1.58125	3	1	-1.58125431698194,0.544682672083032,-2.54278016916731	0.996	sp|Q66GS9|CP135_HUMAN	EREIERLSVALDGGRSPDVLSLESRNKTNEK
sp|Q96RL1|UIMC1_HUMAN_667 668_C	R.EMQ(SS)phosFTR.R	-1.58125	3	0.9964	-1.58125431698194,-1.58125431698194,-1.68218322583272	0.996	sp|Q96RL1|UIMC1_HUMAN	PSPGMEEAGCSREMQSSFTRRDLNESPVKSF SPGMEEAGCSREMQSSFTRRDLNESPVKSFV
sp|P07947|YES_HUMAN_26 27 28_C	K.YRPENTPEPV(STS)phosVSHYGAEPTTVSPCPSSSAK.G	2.85185	2	0.9923	1.32042798762381,4.38328169155564	0.978	sp|P07947|YES_HUMAN	SPAIKYRPENTPEPVSTSVSHYGAEPTTVSP PAIKYRPENTPEPVSTSVSHYGAEPTTVSPC AIKYRPENTPEPVSTSVSHYGAEPTTVSPCP
sp|Q9UBV4|WNT16_HUMAN_286	K.DDLLYphosVNK.S	2.85067	2	0.9539	3.13558831217022,2.56574428761086	1	sp|Q9UBV4|WNT16_HUMAN	EKDQRKIPIHKDDLLYVNKSPNYCVEDKKLG
sp|P55196|AFAD_HUMAN_1202	K.ITSVSTphosGNLCTEEQTPPPRPEAYPIPTQTYTR.E	2.84773	1	0.9941	2.84773	0.971	sp|P55196|AFAD_HUMAN	SAYASGTTAKITSVSTGNLCTEEQTPPPRPE
sp|Q9NXV6|CARF_HUMAN_131 132 133_C	R.GI(SSS)phosNEGVEEPSK.K	2.84773	1	0.9853	2.84773	0.999	sp|Q9NXV6|CARF_HUMAN	TTRDELVAKVKKRGISSSNEGVEEPSKKRVI TRDELVAKVKKRGISSSNEGVEEPSKKRVIE RDELVAKVKKRGISSSNEGVEEPSKKRVIEG
sp|P48634|PRC2A_HUMAN_1691	K.RPGGSSphosPLNAVPCEGPPGSEPPR.R	2.84771	2	1	3.94696218056656,1.74845112849714	0.973	sp|P48634|PRC2A_HUMAN	LKGAAEGPPKRPGGSSPLNAVPCEGPPGSEP
sp|Q9BZL6|KPCD2_HUMAN_197 198 199 200 203_C	R.RL(SSTS)phosLASphosGHSVR.L	-1.58125	3	0.9905	-2.70324484136055,-1.58125431698194,-1.52392114191599	1.584	sp|Q9BZL6|KPCD2_HUMAN	FSIPNNCSGARKRRLSSTSLASGHSVRLGTS SIPNNCSGARKRRLSSTSLASGHSVRLGTSE IPNNCSGARKRRLSSTSLASGHSVRLGTSES PNNCSGARKRRLSSTSLASGHSVRLGTSESL CSGARKRRLSSTSLASGHSVRLGTSESLPCT
sp|Q9NVU0|RPC5_HUMAN_521 522_C	R.IKEEPVSEEGEEDEEQEAEEEPMD(TS)phosPSGLHSK.L	2.84592	1	0.9998	2.84592	0.976	sp|Q9NVU0|RPC5_HUMAN	GEEDEEQEAEEEPMDTSPSGLHSKLANGLPL EEDEEQEAEEEPMDTSPSGLHSKLANGLPLG
tr|A0A494BYR6|A0A494BYR6_HUMAN_425 426 434_C	K.SGPPPEHLP(SS)phosPLPPHPPSphosQPCTPELPAGPR.A	2.84501	1	0.9778	2.84501	0.998	tr|A0A494BYR6|A0A494BYR6_HUMAN	LPGSPKSGPPPEHLPSSPLPPHPPSQPCTPE PGSPKSGPPPEHLPSSPLPPHPPSQPCTPEL PPEHLPSSPLPPHPPSQPCTPELPAGPRALQ
sp|Q8NFZ0|FBH1_HUMAN_113	K.SNSVGQDSCQDSEGDMIFPAESSCALPQEGSAGPGSphosPGSAPPSR.K	2.84229	1	1	2.84229	0.989	sp|Q8NFZ0|FBH1_HUMAN	ESSCALPQEGSAGPGSPGSAPPSRKRSWSSE
sp|Q9UHD8|SEPT9_HUMAN_22 23_C	R.LGD(SS)phosGPALK.R	-1.58125	3	0.9996	-2.70324484136055,-1.58125431698194,-1.54278016916731	1	sp|Q9UHD8|SEPT9_HUMAN	GGTRTSSGRLRRLGDSSGPALKRSFEVEEVE GTRTSSGRLRRLGDSSGPALKRSFEVEEVET
sp|Q9UQ35|SRRM2_HUMAN_1541 1542_C	R.SG(SS)phosQELDVKPSASPQER.S	-1.58125	5	1	-0.282913042412196,-0.824923397948805,-1.68218322583272,-2.00934796908623,-1.58125431698194	0.974	sp|Q9UQ35|SRRM2_HUMAN	KTVARTPLGQRSRSGSSQELDVKPSASPQER TVARTPLGQRSRSGSSQELDVKPSASPQERS
sp|Q13469|NFAC2_HUMAN_736 737_C	R.TGL(SS)phosPDAR.Y	-1.56189	3	0.9991	-1.79070768261089,-1.26714572655388,-1.56188899211501	1	sp|Q13469|NFAC2_HUMAN	LVATMAPCQQFRTGLSSPDARYQQQNPAAVL VATMAPCQQFRTGLSSPDARYQQQNPAAVLY
sp|Q14683|SMC1A_HUMAN_971	R.ISSphosIYAR.E	-1.56189	3	0.9921	-1.58125431698194,-1.56188899211501,-1.56188899211501	0.985	sp|Q14683|SMC1A_HUMAN	SSQGEDSVSGSQRISSIYAREALIEIDYGDL
sp|Q15723|ELF2_HUMAN_188	K.TQQSPISphosNGSPELGIK.K	2.83736	2	0.9997	0.63135708356192,5.04336827082399	0.499	sp|Q15723|ELF2_HUMAN	KKKVGRKPKTQQSPISNGSPELGIKKKPREG
sp|O95573|ACSL3_HUMAN_683	K.IRLSphosPEPWTPETGLVTDAFK.L	2.83699	2	1	0.180835871339879,5.49314850716383	0.998	sp|O95573|ACSL3_HUMAN	SASLEKFEIPVKIRLSPEPWTPETGLVTDAF
sp|Q9UQ35|SRRM2_HUMAN_377 383 384 387 398_C	R.HGGSphosPQPLA(TT)phosPLSphosQEPVNPPSEASphosPTR.D	2.83683	1	0.9931	2.83683	0.749	sp|Q9UQ35|SRRM2_HUMAN	EPPAPTPLLAERHGGSPQPLATTPLSQEPVN PLLAERHGGSPQPLATTPLSQEPVNPPSEAS LLAERHGGSPQPLATTPLSQEPVNPPSEASP ERHGGSPQPLATTPLSQEPVNPPSEASPTRD TTPLSQEPVNPPSEASPTRDRSPPKSPEKLP
sp|Q99832|TCPH_HUMAN_221	K.TFSphosYAGFEMQPK.K	-1.56189	5	0.9996	-1.56188899211501,-1.56188899211501,-1.56188899211501,-0.398390259832132,-0.389828246328708	0.986	sp|Q99832|TCPH_HUMAN	EDSQLVAGVAFKKTFSYAGFEMQPKKYHNPK
sp|Q8TF72|SHRM3_HUMAN_1468 1469 1470_C	K.QQSLPSLC(STS)phosDPDTPLGAPSTPGR.L	2.83472	2	0.981	4.10259384824967,1.56684432200719	0.906	sp|Q8TF72|SHRM3_HUMAN	NLKHYQKQQSLPSLCSTSDPDTPLGAPSTPG LKHYQKQQSLPSLCSTSDPDTPLGAPSTPGR KHYQKQQSLPSLCSTSDPDTPLGAPSTPGRI
sp|Q5THK1|PR14L_HUMAN_157	K.TSPSphosQEDLLMQSSK.E	-1.55233	10	0.9999	-2.1182823406394,-1.68218322583272,-1.00934796908623,-1.1182823406394,-1.54278016916731,-1.16135106253128,-2.66142466566593,-1.56188899211501,-1.58125431698194,-1.3312760639736	0.995	sp|Q5THK1|PR14L_HUMAN	DPHQHSTAAEEKTSPSQEDLLMQSSKELSHV
sp|P49790|NU153_HUMAN_588	K.TphosPPEDCEGPFRPAEILK.E	2.83411	2	0.9994	5.49314850716383,0.175076602051195	1	sp|P49790|NU153_HUMAN	SAHHVTTVNSTNCKKTPPEDCEGPFRPAEIL
sp|Q9H7N4|SFR19_HUMAN_989 994	K.AAPPPPALTphosPDSQTphosVDSSCKTPEVSFLPEEATEEAGVR.G	2.83317	1	0.9273	2.83317	0.755	sp|Q9H7N4|SFR19_HUMAN	PSTPPPKAAPPPPALTPDSQTVDSSCKTPEV PKAAPPPPALTPDSQTVDSSCKTPEVSFLPE
sp|Q86WR7|PRSR2_HUMAN_214 215_C	R.MAGNEALSP(TS)phosPFR.E	-1.55082	4	1	-2.39839025983213,-2.54278016916731,-0.703244841360553,-0.198250645342812	0.984	sp|Q86WR7|PRSR2_HUMAN	QKISERMAGNEALSPTSPFREGRPGEWRTPA KISERMAGNEALSPTSPFREGRPGEWRTPAA
sp|P78332|RBM6_HUMAN_1022	K.LQSphosFDSPER.K	-1.54391	4	0.9965	-1.48692693443379,-1.85997034504801,-0.983352760553288,-1.60088312373088	0.511	sp|P78332|RBM6_HUMAN	GKFKGRGNDRREKLQSFDSPERKRIKYSRET
sp|Q14247|SRC8_HUMAN_401 411 418	R.AKTQTphosPPVSPAPQPTphosEERLPSSphosPVYEDAASFK.A	2.82676	1	0.9727	2.82676	0.916	sp|Q14247|SRC8_HUMAN	EARRKLEEQARAKTQTPPVSPAPQPTEERLP RAKTQTPPVSPAPQPTEERLPSSPVYEDAAS PVSPAPQPTEERLPSSPVYEDAASFKAELSY
sp|Q9Y2F5|ICE1_HUMAN_1692 1699	R.RASphosPPDPSPSphosPSAASASER.V	2.82676	1	0.9913	2.82676	0.896	sp|Q9Y2F5|ICE1_HUMAN	VPPAMSPWPEDPRRASPPDPSPSPSAASASE WPEDPRRASPPDPSPSPSAASASERVVPSPL
sp|Q9BUL5|PHF23_HUMAN_150 155	K.VASPLSphosPTSLTphosHTSRPPAALTPVPLSQGDLSHPPR.K	2.82659	2	0.9874	2.56354169933435,3.08964112554513	0.708	sp|Q9BUL5|PHF23_HUMAN	DSLFDLDGPKVASPLSPTSLTHTSRPPAALT LDGPKVASPLSPTSLTHTSRPPAALTPVPLS
sp|O15047|SET1A_HUMAN_1153	R.PDERPSSphosPIPLLPPPK.K	2.82584	1	0.9746	2.82584	0.961	sp|O15047|SET1A_HUMAN	AGPPAPAPRPDERPSSPIPLLPPPKKRRKTV
sp|Q96QF0|RAB3I_HUMAN_288 289 290 291_C	K.(STSS)phosAMSGSHQDLSVIQPIVK.D	-1.54328	4	0.9716	-0.671766609887385,-1.58125431698194,-1.72461849215312,-1.50530546374864	1	sp|Q96QF0|RAB3I_HUMAN	PGGKTPFKKGHTRNKSTSSAMSGSHQDLSVI GGKTPFKKGHTRNKSTSSAMSGSHQDLSVIQ GKTPFKKGHTRNKSTSSAMSGSHQDLSVIQP KTPFKKGHTRNKSTSSAMSGSHQDLSVIQPI
sp|Q9P2R6|RERE_HUMAN_594 599 600_C	K.QPASphosPDGR(TS)phosPINEDIR.S	2.82261	2	0.9913	1.45008364955106,4.19513425439245	1.334	sp|Q9P2R6|RERE_HUMAN	GSMSTLRSGRKKQPASPDGRTSPINEDIRSS LRSGRKKQPASPDGRTSPINEDIRSSGRNSP RSGRKKQPASPDGRTSPINEDIRSSGRNSPS
sp|P30260|CDC27_HUMAN_366	R.EVTPILAQTQSSGPQTSTTPQVLSPTphosITSPPNALPR.R	2.82216	1	0.9888	2.82216	0.485	sp|P30260|CDC27_HUMAN	SSGPQTSTTPQVLSPTITSPPNALPRRSSRL
sp|O94804|STK10_HUMAN_454 455_C	K.ASQSRPN(SS)phosALETLGGEK.L	-1.54278	5	0.9999	-1.54278016916731,-4.3312760639736,-4.62078268116858,-0.267145726553879,-0.651156330212099	1.524	sp|O94804|STK10_HUMAN	PAANRSQKASQSRPNSSALETLGGEKLANGS AANRSQKASQSRPNSSALETLGGEKLANGSL
sp|Q00587|BORG5_HUMAN_106 113	R.MASPPAPSphosPAPPAISphosPIIK.N	2.82032	1	0.9999	2.82032	0.676	sp|Q00587|BORG5_HUMAN	RVGAPPRRMASPPAPSPAPPAISPIIKNAIS RMASPPAPSPAPPAISPIIKNAISLPQLNQA
sp|P49736|MCM2_HUMAN_108	E.DVEELTASphosQR.E	-1.54278	4	1	-1.62078268116858,-1.54278016916731,-1.54278016916731,0.597309602734242	0.969	sp|P49736|MCM2_HUMAN	EGLALDDEDVEELTASQREAAERAMRQRDRE
sp|P49454|CENPF_HUMAN_1726	K.ITETGAVKPTGECSGEQSphosPDTNYEPPGEDK.T	2.81847	1	0.9577	2.81847	0.948	sp|P49454|CENPF_HUMAN	ETGAVKPTGECSGEQSPDTNYEPPGEDKTQG
sp|Q13625|ASPP2_HUMAN_355	R.VAAVGPYIQSSTphosMPR.M	2.81755	1	0.9912	2.81755	0.987	sp|Q13625|ASPP2_HUMAN	APSRVAAVGPYIQSSTMPRMPSRPELLVKPA
sp|Q5VT52|RPRD2_HUMAN_864	K.SSKLSphosDTTEYQPILSSYSHR.A	-1.54278	5	0.9979	-3.14685149283617,-1.54278016916731,-1.98335276055329,-0.945217631666517,0.00370818373921344	0.995	sp|Q5VT52|RPRD2_HUMAN	LEKKPAKSILKSSKLSDTTEYQPILSSYSHR
sp|Q9NZN8|CNOT2_HUMAN_108 126	R.SLSQGTQLPSphosHVTPTTGVPTMSLHTPPSphosPSR.G	2.81662	1	0.9951	2.81662	0.433	sp|Q9NZN8|CNOT2_HUMAN	TPQLNRSLSQGTQLPSHVTPTTGVPTMSLHT TPTTGVPTMSLHTPPSPSRGILPMNPRNMMN
sp|Q53TQ3|IN80D_HUMAN_130	K.MPNGLDGMSphosLSPPGAR.V	2.81659	2	0.9997	0.140029654951994,5.49314850716383	0.507	sp|Q53TQ3|IN80D_HUMAN	VPTLALKMPNGLDGMSLSPPGARVPLHYLET
sp|Q9HCK8|CHD8_HUMAN_2204	R.SQEMVTGGILGPGNHLLDSPSLTphosPGEYGDSPVPTPR.S	2.81385	1	0.9701	2.81385	0.659	sp|Q9HCK8|CHD8_HUMAN	GILGPGNHLLDSPSLTPGEYGDSPVPTPRSS
tr|H0YLM8|H0YLM8_HUMAN_766	R.KQSphosESIEEHVEQVNQNCIAEDCHIK.V	-1.54278	3	1	-1.90806463324905,-1.54278016916731,-1.45085767972627	0.51	tr|H0YLM8|H0YLM8_HUMAN	QETFIRYIFTKKRKQSESIEEHVEQVNQNCI
sp|Q9UQ84|EXO1_HUMAN_714	K.LLDSphosQSDQTSK.L	-1.53706	4	0.9997	-1.43315567799281,-1.43315567799281,-1.64096056310621,-1.64096056310621	0.988	sp|Q9UQ84|EXO1_HUMAN	DSDSEESDCNIKLLDSQSDQTSKLRLSHFSK
sp|Q6V1X1|DPP8_HUMAN_494 495 502_C	K.R(SS)phosGGLPAPSphosDFK.C	2.81199	1	0.973	2.81199	1.327	sp|Q6V1X1|DPP8_HUMAN	LYKITSILKESKYKRSSGGLPAPSDFKCPIK YKITSILKESKYKRSSGGLPAPSDFKCPIKE KESKYKRSSGGLPAPSDFKCPIKEEIAITSG
sp|Q07021|C1QBP_HUMAN_76	S.LHTphosDGDKAFVDFLSDEIKEER.K	-1.53335	4	1	-1.54278016916731,-1.52392114191599,-1.14685149283617,-1.68218322583272	0.998	sp|Q07021|C1QBP_HUMAN	PRGPCACGCGCGSLHTDGDKAFVDFLSDEIK
sp|Q9NYV4|CDK12_HUMAN_1053	R.QRQSphosGVVVEEPPPSK.T	2.81013	1	0.9988	2.81013	0.994	sp|Q9NYV4|CDK12_HUMAN	DCHELWSKKRRRQRQSGVVVEEPPPSKTSRK
sp|Q4VX76|SYTL3_HUMAN_231	R.SQSphosDTAVNVTTR.K	-1.52392	3	1	-1.52392114191599,-1.50530546374864,-2.1182823406394	0.992	sp|Q4VX76|SYTL3_HUMAN	TGPRQCVGQTERRSQSDTAVNVTTRKVSAPD
sp|Q9HAW4|CLSPN_HUMAN_516	R.LGADEDSphosFVILEPETNR.E	2.80827	2	1	2.73481312648418,2.8817176593606	0.998	sp|Q9HAW4|CLSPN_HUMAN	GVDVSIKPRLGADEDSFVILEPETNRELEAL
sp|P28290|ITPI2_HUMAN_1152 1156	K.VFRASphosVALTphosPTAPSR.T	2.80767	2	0.9996	5.49314850716383,0.122181653619069	0.995	sp|P28290|ITPI2_HUMAN	KSKTPLVARKKVFRASVALTPTAPSRTGSVQ PLVARKKVFRASVALTPTAPSRTGSVQTPPD
sp|Q13444|ADA15_HUMAN_806	Q.AELADRPNPPTRPLPADPVVRSphosPK.S	2.80641	1	0.9185	2.80641	0.988	sp|Q13444|ADA15_HUMAN	PNPPTRPLPADPVVRSPKSQGPAKPPPPRKP
sp|Q9P265|DIP2B_HUMAN_144 145 146_C	R.STFVQSPADACTPPD(TSS)phosASEDEGSLRR.Q	2.80641	1	0.9801	2.80641	0.996	sp|Q9P265|DIP2B_HUMAN	STFVQSPADACTPPDTSSASEDEGSLRRQAA TFVQSPADACTPPDTSSASEDEGSLRRQAAL FVQSPADACTPPDTSSASEDEGSLRRQAALS
sp|Q86U44|MTA70_HUMAN_350	K.DHTPSphosQELALTQSVGGDSSADR.L	-1.52392	9	1	-1.72461849215312,-1.58125431698194,-1.58125431698194,-1.50530546374864,-1.48692693443379,-1.54278016916731,-1.52392114191599,-1.52392114191599,-1.26714572655388	0.998	sp|Q86U44|MTA70_HUMAN	ACMDSEAPGSKDHTPSQELALTQSVGGDSSA
sp|Q9C0C2|TB182_HUMAN_1715	K.SSGSEGSSphosPNWLQALK.L	2.80548	1	0.9975	2.80548	0.962	sp|Q9C0C2|TB182_HUMAN	TLPPKPEKSSGSEGSSPNWLQALKLKKKKV_
sp|Q8NCY6|MSD4_HUMAN_137	R.DAGGSphosLTEVK.V	-1.52392	3	0.9964	-1.54278016916731,-1.29885458628122,-1.52392114191599	0.981	sp|Q8NCY6|MSD4_HUMAN	NFDWQNVADFRDAGGSLTEVKVEEEERDPQS
sp|Q13601|KRR1_HUMAN_3	M.ASphosPSLERPEK.G	2.80467	2	0.9979	0.116182912997626,5.49314850716383	0.911	sp|Q13601|KRR1_HUMAN	_____________MASPSLERPEKGAGKSEF
sp|Q7Z422|SZRD1_HUMAN_67 68_C	K.RP(TS)phosNGVVSSPNSTSRPTLPVK.S	2.80455	1	0.9289	2.80455	0.924	sp|Q7Z422|SZRD1_HUMAN	LPAGPPPQIRILKRPTSNGVVSSPNSTSRPT PAGPPPQIRILKRPTSNGVVSSPNSTSRPTL
sp|Q5T0Z8|CF132_HUMAN_297	K.GSALGPNPEPHLTphosFPR.S	2.80307	2	0.9999	3.10107602060742,2.50506125180962	0.998	sp|Q5T0Z8|CF132_HUMAN	EPKGSALGPNPEPHLTFPRSFKVPPPTPVRT
sp|P27816|MAP4_HUMAN_282	K.DMESPTphosKLDVTLAKDMQPSMESDMALVK.D	2.80268	1	1	2.80268	0.641	sp|P27816|MAP4_HUMAN	ATKTEVALAKDMESPTKLDVTLAKDMQPSME
sp|Q9UKM9|RALY_HUMAN_151	R.VTphosVPLVR.R	-1.52392	3	0.9921	-2.36444292790879,-1.52392114191599,-1.52392114191599	1	sp|Q9UKM9|RALY_HUMAN	PVPVPRAVPVKRPRVTVPLVRRVKTNVPVKL
sp|Q8TF72|SHRM3_HUMAN_753 754 755_C	R.TGASASFNSTDPSPEEPPAPSHPH(TSS)phosLGR.R	2.79894	1	1	2.79894	0.982	sp|Q8TF72|SHRM3_HUMAN	TDPSPEEPPAPSHPHTSSLGRRGPGPGSASA DPSPEEPPAPSHPHTSSLGRRGPGPGSASAL PSPEEPPAPSHPHTSSLGRRGPGPGSASALQ
sp|P38398|BRCA1_HUMAN_753	K.DLMLSphosGER.V	-1.51968	6	0.9984	-1.64096056310621,-2.0902679644698,-2.06278722804769,-1.39839025983213,-1.31497425164449,-1.31497425164449	1	sp|P38398|BRCA1_HUMAN	VKVSNNAEDPKDLMLSGERVLQTERSVESSS
sp|O60504|VINEX_HUMAN_544 545_C	R.HP(SS)phosPSALR.S	2.79518	2	0.9929	5.36426860801485,0.226100605075661	0.996	sp|O60504|VINEX_HUMAN	TSPRLTAAARSARHPSSPSALRSPADPIDLG SPRLTAAARSARHPSSPSALRSPADPIDLGG
sp|P02545|LMNA_HUMAN_423 424_C	R.KLE(ST)phosESR.S	-1.51702	6	0.998	-1.60088312373088,-1.60088312373088,-1.41566825126397,-1.43315567799281,-1.66142466566593,-0.735425247109703	0.996	sp|P02545|LMNA_HUMAN	QTQGGGSVTKKRKLESTESRSSFSQHARTSG TQGGGSVTKKRKLESTESRSSFSQHARTSGR
sp|Q92576|PHF3_HUMAN_682	R.SSKSFSphosLDEPPLFIPDNIATIR.R	2.79425	1	0.9991	2.79425	0.854	sp|Q92576|PHF3_HUMAN	EKNLQPRQRRSSKSFSLDEPPLFIPDNIATI
sp|Q96SB4|SRPK1_HUMAN_311	K.QEESESphosPVERPLK.E	-1.51533	4	1	-1.56188899211501,-1.56188899211501,-1.46877958772353,0.717086957587804	0.854	sp|Q96SB4|SRPK1_HUMAN	SGPGQKRPNKQEESESPVERPLKENPPNKMT
sp|Q0JRZ9|FCHO2_HUMAN_495 496_C	K.LSGINEIPRPFSPPVTSN(TS)phosPPPAAPLAR.A	2.79143	1	0.9955	2.79143	0.604	sp|Q0JRZ9|FCHO2_HUMAN	INEIPRPFSPPVTSNTSPPPAAPLARAESSS NEIPRPFSPPVTSNTSPPPAAPLARAESSSS
sp|P82094|TMF1_HUMAN_338	R.SphosVSEINSDDELSGK.G	-1.50828	4	1	-1.41566825126397,-1.98335276055329,-1.60088312373088,-0.671766609887385	0.829	sp|P82094|TMF1_HUMAN	FERIDSFSVQSLDSRSVSEINSDDELSGKGY
sp|Q8TF01|PNISR_HUMAN_290	R.SKFDSphosDEEEEDTENVEAASSGK.V	-1.50578	14	1	-1.54278016916731,-1.54278016916731,-1.45085767972627,-1.45085767972627,-1.62078268116858,-1.25154887150286,-1.25154887150286,-1.46877958772353,-1.46877958772353,-1.23611883093325,-1.54278016916731,-1.54278016916731,-1.85997034504801,-3.14685149283617	0.998	sp|Q8TF01|PNISR_HUMAN	EGGDGPRLPQRSKFDSDEEEEDTENVEAASS
sp|P17483|HXB4_HUMAN_114 115 116 130_C	R.CEAV(SSS)phosPPPPPCAQNPLHPSphosPSHSACKEPVVYPWMR.K	2.78767	1	0.9684	2.78767	1.29	sp|P17483|HXB4_HUMAN	AGALLPEPGQRCEAVSSSPPPPPCAQNPLHP GALLPEPGQRCEAVSSSPPPPPCAQNPLHPS ALLPEPGQRCEAVSSSPPPPPCAQNPLHPSP SSPPPPPCAQNPLHPSPSHSACKEPVVYPWM
sp|Q86UU1|PHLB1_HUMAN_157	R.APGPPYSphosPVPAESESLVNGNHTPQTATR.G	2.78767	1	1	2.78767	0.993	sp|Q86UU1|PHLB1_HUMAN	KSMIPAGGRAPGPPYSPVPAESESLVNGNHT
sp|O15355|PPM1G_HUMAN_201	R.ETPSphosQENGPTAK.A	-1.50531	5	0.9992	-1.72461849215312,-1.58125431698194,-1.48692693443379,-1.50530546374864,-0.802022995838727	0.991	sp|O15355|PPM1G_HUMAN	LNGEAGPEDSTRETPSQENGPTAKAYTGFSS
sp|O15047|SET1A_HUMAN_1152 1153_C	R.PDERP(SS)phosPIPLLPPPK.K	2.78294	1	0.9012	2.78294	1	sp|O15047|SET1A_HUMAN	PAGPPAPAPRPDERPSSPIPLLPPPKKRRKT AGPPAPAPRPDERPSSPIPLLPPPKKRRKTV
sp|O43491|E41L2_HUMAN_647	K.HQASphosISELKR.N	-1.50531	5	0.9999	-1.50530546374864,-1.70324484136055,-0.957817668446151,-0.957817668446151,-2.06278722804769	0.993	sp|O43491|E41L2_HUMAN	EELDKAQEDILKHQASISELKRNFMESTPEP
sp|Q9ULJ8|NEB1_HUMAN_159 160_C	R.SVHESGQNNR(YS)phosPK.K	2.7801	1	0.9895	2.7801	0.698	sp|Q9ULJ8|NEB1_HUMAN	KMFERSVHESGQNNRYSPKKEKAGGSEPQDE MFERSVHESGQNNRYSPKKEKAGGSEPQDEW
sp|Q10586|DBP_HUMAN_161	R.TPAPSPGPGSCGSASphosPR.S	2.77915	1	0.9992	2.77915	0.277	sp|Q10586|DBP_HUMAN	RTPAPSPGPGSCGSASPRSSPGHAPARAALG
sp|P09884|DPOLA_HUMAN_406	K.ETGTphosPISMK.D	-1.50531	3	0.9994	-1.50530546374864,-2.06278722804769,-1.0902679644698	0.993	sp|P09884|DPOLA_HUMAN	PREMKIDLNTGKETGTPISMKDVYEEFDEKI
sp|Q9H792|PEAK1_HUMAN_854	K.DPSIKPVTPSphosPSK.L	2.7784	2	0.9977	2.69914027782841,2.85764989939877	0.978	sp|Q9H792|PEAK1_HUMAN	TTKVQKDPSIKPVTPSPSKLVTSPQSEPPAP
sp|Q3T8J9|GON4L_HUMAN_1425 1426_C	R.L(SS)phosPPGKPEDSSSVDGQSVGTPVGPETGGEK.N	2.7782	1	0.9945	2.7782	0.978	sp|Q3T8J9|GON4L_HUMAN	SSKNALSSMDPEVRLSSPPGKPEDSSSVDGQ SKNALSSMDPEVRLSSPPGKPEDSSSVDGQS
sp|Q8WTV1|THAP3_HUMAN_179 180 187_C	K.QPSDH(SY)phosALLDLDSphosLK.K	2.7782	1	0.9483	2.7782	1	sp|Q8WTV1|THAP3_HUMAN	PAGLRRTPNKQPSDHSYALLDLDSLKKKLFL AGLRRTPNKQPSDHSYALLDLDSLKKKLFLT NKQPSDHSYALLDLDSLKKKLFLTLKENEKL
sp|Q9NYA4|MTMR4_HUMAN_781 782_C	K.CDGVCNFPE(SS)phosQNSPTGTPQQAQPDSMLGVPSK.C	2.77725	1	0.9902	2.77725	0.479	sp|Q9NYA4|MTMR4_HUMAN	KVISNKCDGVCNFPESSQNSPTGTPQQAQPD VISNKCDGVCNFPESSQNSPTGTPQQAQPDS
sp|Q08495|DEMA_HUMAN_18 26	K.QPLTSPGSVSPSphosRDSSVPGSphosPSSIVAK.M	2.7763	1	0.9479	2.7763	0.502	sp|Q08495|DEMA_HUMAN	RLQKQPLTSPGSVSPSRDSSVPGSPSSIVAK SPGSVSPSRDSSVPGSPSSIVAKMDNQVLGY
sp|P55884|EIF3B_HUMAN_449	R.MTLDTLSIYphosETPSMGLLDKK.S	-1.50531	3	0.9958	-1.34776418676216,-1.50530546374864,-1.72461849215312	0.996	sp|P55884|EIF3B_HUMAN	DGKFFARMTLDTLSIYETPSMGLLDKKSLKI
sp|Q14676|MDC1_HUMAN_1287 1294 1295 1296 1297_C	K.TPEPVVPTphosAPELRP(STST)phosDRPVTPKPTSR.T	2.77535	1	0.9721	2.77535	1.248	sp|Q14676|MDC1_HUMAN	RKNRSSVKTPEPVVPTAPELRPSTSTDRPVT KTPEPVVPTAPELRPSTSTDRPVTPKPTSRT TPEPVVPTAPELRPSTSTDRPVTPKPTSRTT PEPVVPTAPELRPSTSTDRPVTPKPTSRTTR EPVVPTAPELRPSTSTDRPVTPKPTSRTTRS
sp|Q96QE3|ATAD5_HUMAN_812	K.AADPVPSphosFDESSQDTSEK.S	2.77439	1	0.9837	2.77439	0.97	sp|Q96QE3|ATAD5_HUMAN	LFLVRKAQKAADPVPSFDESSQDTSEKSQDC
sp|Q8TDY2|RBCC1_HUMAN_1284 1285 1286_C	R.GD(SSS)phosLVAELQEK.L	2.77344	1	0.9991	2.77344	1.001	sp|Q8TDY2|RBCC1_HUMAN	NQIAKSPAIDSTRGDSSSLVAELQEKLQEEK QIAKSPAIDSTRGDSSSLVAELQEKLQEEKA IAKSPAIDSTRGDSSSLVAELQEKLQEEKAK
sp|Q9UKJ3|GPTC8_HUMAN_738	R.GPKPEPPGSphosGSPAPPRR.R	2.77249	1	1	2.77249	0.5	sp|Q9UKJ3|GPTC8_HUMAN	APADSERGPKPEPPGSGSPAPPRRRRRAQDD
tr|H0Y6B5|H0Y6B5_HUMAN_131 132_C	R.ENSGSGSVGVPIAVPTPSPPSVFPGHPVQF(YS)phosMNRPASR.H	2.76676	1	0.9999	2.76676	0.98	tr|H0Y6B5|H0Y6B5_HUMAN	TPSPPSVFPGHPVQFYSMNRPASRHTPPTIG PSPPSVFPGHPVQFYSMNRPASRHTPPTIGG
sp|O15258|RER1_HUMAN_95	K.VDPSLMEDSphosDDGPSLPTK.Q	2.76667	2	1	2.3086401277923,3.2247073697758	0.995	sp|O15258|RER1_HUMAN	IAFLSPKVDPSLMEDSDDGPSLPTKQNEEFR
sp|Q92547|TOPB1_HUMAN_888	R.NAVALSASphosPQLK.E	-1.50531	13	1	-1.56188899211501,-1.54278016916731,-1.50530546374864,-1.41566825126397,-1.41566825126397,-1.66142466566593,-1.66142466566593,-1.3312760639736,-1.43315567799281,-1.66142466566593,-1.66142466566593,-1.29885458628122,-0.813427759110976	0.994	sp|Q92547|TOPB1_HUMAN	LALANSSRNAVALSASPQLKEAQSEKEEAPK
sp|Q96T37|RBM15_HUMAN_210	K.ISHLSGSphosGSGDER.V	-1.50531	3	0.9985	-2.17599783849568,-1.19079484042376,-1.50530546374864	0.877	sp|Q96T37|RBM15_HUMAN	KRFGDVSVKISHLSGSGSGDERVAFVNFRRP
sp|Q9C0D7|ZC12C_HUMAN_752	R.IDSISphosDSR.L	-1.50531	5	0.9995	-2.54278016916731,-2.58125431698194,-1.50530546374864,-1.43315567799281,-1.34776418676216	0.981	sp|Q9C0D7|ZC12C_HUMAN	PHLGRSLVATRIDSISDSRLYDSSPSRQRKP
sp|Q5VZK9|CARL1_HUMAN_1128	R.IEEIKTphosPDSFEESQGEEIGKVER.S	2.76449	2	1	0.0358408046800223,5.49314850716383	0.995	sp|Q5VZK9|CARL1_HUMAN	AAEHNGNSERIEEIKTPDSFEESQGEEIGKV
sp|Q8TCU4|ALMS1_HUMAN_2962	R.ENHSPLPQGQDSIASDLPSphosPISLEQCQSK.A	2.76388	1	0.9895	2.76388	0.994	sp|Q8TCU4|ALMS1_HUMAN	SPLPQGQDSIASDLPSPISLEQCQSKAPGVD
sp|P16401|H15_HUMAN_138	K.KPAGATphosPK.K	2.76004	1	0.9498	2.76004	1	sp|P16401|H15_HUMAN	AKKAGAAKAKKPAGATPKKAKKAAGAKKAVK
sp|Q9UQ84|EXO1_HUMAN_746	K.SSSphosADSLSTTK.L	-1.50531	7	0.9997	-2.50530546374864,-1.50530546374864,-1.50530546374864,-1.50530546374864,-1.50530546374864,-1.74631356325244,-1.90806463324905	0.996	sp|Q9UQ84|EXO1_HUMAN	DTPLRNKVPGLYKSSSADSLSTTKIKPLGPA
sp|O75400|PR40A_HUMAN_34	R.RLSphosGSSLCSGSWVSADGFLR.R	-1.5027	8	0.9984	-1.3312760639736,-1.64096056310621,-1.79070768261089,-1.36444292790879,-1.31497425164449,-1.31497425164449,-1.72461849215312,-1.81342775911098	0.991	sp|O75400|PR40A_HUMAN	SHPPSQGPGDGERRLSGSSLCSGSWVSADGF
sp|P55196|AFAD_HUMAN_1172 1173_C	R.(SS)phosPNVANQPPSPGGK.S	2.75811	1	0.9992	2.75811	0.77	sp|P55196|AFAD_HUMAN	LPGDDRLMKNRADHRSSPNVANQPPSPGGKS PGDDRLMKNRADHRSSPNVANQPPSPGGKSA
sp|Q14181|DPOA2_HUMAN_149 150 152_C	R.SPHQLLSP(SS)phosFSphosPSATPSQK.Y	2.75807	2	0.9934	3.72941986771396,1.78672114542486	0.986	sp|Q14181|DPOA2_HUMAN	KRSVSTRSPHQLLSPSSFSPSATPSQKYNSR RSVSTRSPHQLLSPSSFSPSATPSQKYNSRS VSTRSPHQLLSPSSFSPSATPSQKYNSRSNR
sp|Q9H0F6|SHRPN_HUMAN_129	K.SphosNSPPALGPEACPVSLPSPPEASTLKGPPPEADLPR.S	2.75599	2	1	2.31258012580113,3.19939628124661	0.488	sp|Q9H0F6|SHRPN_HUMAN	VLVRGATVEGQNGSKSNSPPALGPEACPVSL
sp|Q86UU0|BCL9L_HUMAN_997 1004	R.LKSphosPSMAVPSphosPGWVASPK.T	2.75426	1	0.9657	2.75426	0.678	sp|Q86UU0|BCL9L_HUMAN	SLSVRSPTGSPSRLKSPSMAVPSPGWVASPK TGSPSRLKSPSMAVPSPGWVASPKTAMPSPG
sp|Q32MZ4|LRRF1_HUMAN_766	K.ALDSphosNSLENDDLSAPGREPGHFNPESR.E	-1.48693	3	1	0.689072581418207,-1.48692693443379,-2.83651137222402	0.915	sp|Q32MZ4|LRRF1_HUMAN	EMSEHPSQTVRKALDSNSLENDDLSAPGREP
sp|O15027|SC16A_HUMAN_587	R.GSphosVSQPSTPSPPKPTGIFQTSANSSFEPVK.S	2.75039	1	0.986	2.75039	0.952	sp|O15027|SC16A_HUMAN	GGETDETTVSQNYRGSVSQPSTPSPPKPTGI
sp|Q9H5N1|RABE2_HUMAN_193 194_C	R.HAPSLHG(ST)phosELLPLSR.D	2.75039	1	1	2.75039	0.999	sp|Q9H5N1|RABE2_HUMAN	QEIQRRPRHAPSLHGSTELLPLSRDPSPPLE EIQRRPRHAPSLHGSTELLPLSRDPSPPLEP
sp|Q96T23|RSF1_HUMAN_539 540_C	K.AQIEEPDPPEME(TS)phosLDSSEMAK.D	2.74942	1	0.9999	2.74942	0.988	sp|Q96T23|RSF1_HUMAN	SQKAQIEEPDPPEMETSLDSSEMAKDLSSKT QKAQIEEPDPPEMETSLDSSEMAKDLSSKTA
sp|Q4KMP7|TB10B_HUMAN_132 148	R.ALAAGADSphosPKTEEARPSPAPGPGTphosPTGTPTR.T	2.74934	2	0.9774	1.57342697239716,3.92525430764425	0.991	sp|Q4KMP7|TB10B_HUMAN	VAGVETSRALAAGADSPKTEEARPSPAPGPG PKTEEARPSPAPGPGTPTGTPTRTPSRTAPG
sp|O15068|MCF2L_HUMAN_963 972 973 974 975_C	R.ALEQSphosQSLPLPAP(TSTS)phosPSRGNSR.N	2.74845	1	0.9825	2.74845	0.88	sp|O15068|MCF2L_HUMAN	LQACREASQHRALEQSQSLPLPAPTSTSPSR HRALEQSQSLPLPAPTSTSPSRGNSRNIKKL RALEQSQSLPLPAPTSTSPSRGNSRNIKKLE ALEQSQSLPLPAPTSTSPSRGNSRNIKKLEE LEQSQSLPLPAPTSTSPSRGNSRNIKKLEER
sp|Q8TDJ6|DMXL2_HUMAN_945	K.NVDSSphosPETSPSVSPMPHSSSIANLQTASK.L	2.74554	1	0.993	2.74554	0.99	sp|Q8TDJ6|DMXL2_HUMAN	SESLLSVPGQKNVDSSPETSPSVSPMPHSSS
sp|Q9P206|K1522_HUMAN_520	R.TLSphosPSSGYSSQSGTPTLPPK.G	2.74517	2	0.9944	-0.0028051232194608,5.49314850716383	0.907	sp|Q9P206|K1522_HUMAN	PGGSRRPPRSPERTLSPSSGYSSQSGTPTLP
sp|Q8TD26|CHD6_HUMAN_36	K.SPSphosPFDCSTDQEEKIEDVASHCLPQK.D	2.74067	1	1	2.74067	0.945	sp|Q8TD26|CHD6_HUMAN	SPMSDASVNFDYKSPSPFDCSTDQEEKIEDV
sp|Q9GZV5|WWTR1_HUMAN_89 90_C	R.SH(SS)phosPASLQLGTGAGAAGSPAQQHAHLR.Q	2.74043	2	0.9711	2.60268277483309,2.87817730165535	0.795	sp|Q9GZV5|WWTR1_HUMAN	PGPRLAGGAQHVRSHSSPASLQLGTGAGAAG GPRLAGGAQHVRSHSSPASLQLGTGAGAAGS
sp|Q5UIP0|RIF1_HUMAN_1663	K.YAEYSphosFTSLPVPESNLR.T	2.74017	2	0.9971	2.10864924031222,3.37168364614601	0.981	sp|Q5UIP0|RIF1_HUMAN	NVCEEKNETSKYAEYSFTSLPVPESNLRTRN
sp|Q5JSZ5|PRC2B_HUMAN_907	K.NGSphosPNKQPSSEPEWTPEPR.S	2.73897	2	1	1.90452060888486,3.57342697239716	0.998	sp|Q5JSZ5|PRC2B_HUMAN	REGTAFNISSWDKNGSPNKQPSSEPEWTPEP
sp|Q86TU7|SETD3_HUMAN_14	K.SGTphosGATATVSPK.E	-1.48693	3	1	-1.48692693443379,-1.48692693443379,-5.79070768261089	0.972	sp|Q86TU7|SETD3_HUMAN	__MGKKSRVKTQKSGTGATATVSPKEILNLT
sp|Q96RL1|UIMC1_HUMAN_139 140_C	R.SRPLATGP(SS)phosQSHQEK.T	-1.48693	3	0.9996	-1.98335276055329,-1.48692693443379,-1.48692693443379	0.986	sp|Q96RL1|UIMC1_HUMAN	SDASATRSRPLATGPSSQSHQEKTTDSGLTE DASATRSRPLATGPSSQSHQEKTTDSGLTEG
sp|Q9H4G0|E41L1_HUMAN_784	R.SLSphosPIIGK.D	-1.48693	10	0.9992	-0.267145726553879,-0.267145726553879,-1.41566825126397,-0.746313563252439,-1.48692693443379,-1.48692693443379,-5.20574518188974,-5.20574518188974,-5.46877958772353,-5.46877958772353	0.996	sp|Q9H4G0|E41L1_HUMAN	MIPGPQTVATEIRSLSPIIGKDVLTSTYGAT
sp|Q6PKG0|LARP1_HUMAN_322 323 324_C	K.GSESATYVPVAPPTPAWQPEIKPEPAWHDQDE(TSS)phosVK.S	2.73285	1	0.9964	2.73285	0.999	sp|Q6PKG0|LARP1_HUMAN	QPEIKPEPAWHDQDETSSVKSDGAGGARASF PEIKPEPAWHDQDETSSVKSDGAGGARASFR EIKPEPAWHDQDETSSVKSDGAGGARASFRG
sp|O94929|ABLM3_HUMAN_493	K.YSPIYSPDPYYASESEYWTYHGSphosPK.V	2.73271	2	0.9973	3.04059956119116,2.42482531713476	0.986	sp|O94929|ABLM3_HUMAN	DPYYASESEYWTYHGSPKVPRARRFSSGGEE
sp|Q9H3P2|NELFA_HUMAN_340 341_C	K.LGSLNNEPALPSTSYLPSTPSVVPASSYIP(SS)phosETPPAPSSR.E	2.73269	2	0.9904	4.29609200301256,1.16929424945719	0.78	sp|Q9H3P2|NELFA_HUMAN	LPSTPSVVPASSYIPSSETPPAPSSREASRP PSTPSVVPASSYIPSSETPPAPSSREASRPP
sp|O95817|BAG3_HUMAN_283 284 285 289_C	R.(SST)phosPLHSphosPSPIR.V	2.73222	2	0.9868	2.93209984855865,2.53234707773075	0.862	sp|O95817|BAG3_HUMAN	SSVQGASSREGSPARSSTPLHSPSPIRVHTV SVQGASSREGSPARSSTPLHSPSPIRVHTVV VQGASSREGSPARSSTPLHSPSPIRVHTVVD SSREGSPARSSTPLHSPSPIRVHTVVDRPQQ
sp|Q86UU0|BCL9L_HUMAN_997 1010	R.LKSphosPSMAVPSPGWVASphosPK.T	2.73187	1	0.9999	2.73187	0.677	sp|Q86UU0|BCL9L_HUMAN	SLSVRSPTGSPSRLKSPSMAVPSPGWVASPK LKSPSMAVPSPGWVASPKTAMPSPGVSQNKQ
sp|Q9NXE8|CWC25_HUMAN_337	R.KLSphosAEELER.K	-1.48693	9	0.9999	-2.26714572655388,-2.06278722804769,-1.48692693443379,-1.58125431698194,-1.60088312373088,-1.48692693443379,-1.04924069620975,-1.04924069620975,-0.415668251263968	1	sp|Q9NXE8|CWC25_HUMAN	EVYQRRHAPGYTRKLSAEELERKRQEMMENA
sp|Q92945|FUBP2_HUMAN_59	R.GGGGPGGGGPGGGSAGGPSphosQPPGGGGPGIR.K	2.73089	1	0.9999	2.73089	0.503	sp|Q92945|FUBP2_HUMAN	GPGGGGPGGGSAGGPSQPPGGGGPGIRKDAF
sp|Q5M775|CYTSB_HUMAN_134	K.SVSSphosPTSSNTPTPTK.H	2.72969	2	0.9945	4.52217527267346,0.937212771952307	0.987	sp|Q5M775|CYTSB_HUMAN	RSVPRGPSNPRKSVSSPTSSNTPTPTKHLRT
sp|P51587|BRCA2_HUMAN_491 492_C	K.QAISG(TS)phosPVASSFQGIK.K	-1.47922	4	0.9995	-1.60088312373088,-1.54278016916731,-1.41566825126397,-1.00934796908623	0.978	sp|P51587|BRCA2_HUMAN	SHTDCILAVKQAISGTSPVASSFQGIKKSIF HTDCILAVKQAISGTSPVASSFQGIKKSIFR
sp|Q99676|ZN184_HUMAN_199	K.SVNVSSNLVTQEPSphosPEETSTKR.S	2.72499	1	0.9967	2.72499	0.987	sp|Q99676|ZN184_HUMAN	GKSVNVSSNLVTQEPSPEETSTKRSIKQNSN
sp|P21580|TNAP3_HUMAN_641	K.HFAAASphosGKVSPTASR.F	2.72203	1	0.9992	2.72203	0.533	sp|P21580|TNAP3_HUMAN	LCFIEYRENKHFAAASGKVSPTASRFQNTIP
sp|Q9Y4B5|MTCL1_HUMAN_231 232_C	R.LLPAA(SS)phosDAESGTGSSDREPPR.G	-1.47512	4	0.9994	0.485416722663345,-1.0902679644698,-6.20574518188974,-1.85997034504801	0.998	sp|Q9Y4B5|MTCL1_HUMAN	PSEPLSDEQRLLPAASSDAESGTGSSDREPP SEPLSDEQRLLPAASSDAESGTGSSDREPPR
sp|O95714|HERC2_HUMAN_986	R.SRTphosPLDKDLINTGICESSGK.Q	-1.46878	3	0.9999	-1.3312760639736,-1.46877958772353,-1.60088312373088	0.989	sp|O95714|HERC2_HUMAN	IDEQEANASTFHRSRTPLDKDLINTGICESS
sp|Q6ZMY3|SPOC1_HUMAN_260	R.GDNLLSVGDPPQVADLESLGGPCRPPSphosPK.D	2.7161	1	0.9997	2.7161	0.51	sp|Q6ZMY3|SPOC1_HUMAN	QVADLESLGGPCRPPSPKDTGSGPGEPGGSG
sp|P27816|MAP4_HUMAN_609	K.GISEDSHLESphosLQDVGQSAAPTFMISPETVTGTGKK.C	-1.46878	5	0.9992	-5.20574518188974,1.21210733299616,-2.3312760639736,0.842287514532065,-1.46877958772353	0.991	sp|P27816|MAP4_HUMAN	IAQTQKGISEDSHLESLQDVGQSAAPTFMIS
tr|I3L2J0|I3L2J0_HUMAN_2057	K.GPPAPATATPAPTphosSPFPSATGSMTYSLVAPK.A	2.7161	1	0.9972	2.7161	0.934	tr|I3L2J0|I3L2J0_HUMAN	LPKGPPAPATATPAPTSPFPSATGSMTYSLV
sp|P49792|RBP2_HUMAN_1450	K.SGSSphosFVHQASFK.F	-1.46878	3	0.9991	-1.46877958772353,-1.48692693443379,-0.533319839918241	0.983	sp|P49792|RBP2_HUMAN	CIACQNTKSANKSGSSFVHQASFKFGQGDLP
sp|Q9NZ32|ARP10_HUMAN_241	K.FNIDGNNERPSphosPPPNVDYPLDGEK.L	2.71411	1	1	2.71411	0.995	sp|Q9NZ32|ARP10_HUMAN	IQAAKFNIDGNNERPSPPPNVDYPLDGEKIL
sp|Q5SW79|CE170_HUMAN_446	K.QKSphosEEPSVSIPFLQTALLR.S	2.71177	2	0.9941	5.49314850716383,-0.0696084939037074	0.464	sp|Q5SW79|CE170_HUMAN	RGGHGVPHGKLLKQKSEEPSVSIPFLQTALL
sp|Q9GZY8|MFF_HUMAN_115	R.IVVAGNNEDVSFSRPADLDLIQSTPFKPLALKTphosPPR.V	2.71113	1	1	2.71113	0.995	sp|Q9GZY8|MFF_HUMAN	LDLIQSTPFKPLALKTPPRVLTLSERPLDFL
sp|P49796|RGS3_HUMAN_674	K.QQQLAASphosPPDSK.M	-1.46878	3	0.9998	-1.54278016916731,-0.824923397948805,-1.46877958772353	0.995	sp|P49796|RGS3_HUMAN	WCLSENIAKQQQLAASPPDSKMFETEADEKR
sp|Q6KC79|NIPBL_HUMAN_301	K.GSRPPLILQSQSphosLPCSSPR.D	2.71013	1	0.9969	2.71013	0.996	sp|Q6KC79|NIPBL_HUMAN	GTPKGSRPPLILQSQSLPCSSPRDVPPDILL
sp|Q63HR2|TNS2_HUMAN_832	R.AGSISphosPGSPPYPQSR.K	2.70887	2	0.9999	4.12629136647191,1.29144135874298	0.978	sp|Q63HR2|TNS2_HUMAN	GYPSPGAHSPRAGSISPGSPPYPQSRKLSYE
sp|Q96Q89|KI20B_HUMAN_1628	R.FPKPELEIQFTphosPLQPNK.M	2.70615	1	0.9977	2.70615	1	sp|Q96Q89|KI20B_HUMAN	DQSTRFPKPELEIQFTPLQPNKMAVKHPGCT
sp|Q14677|EPN4_HUMAN_166	K.YVGVSSDSphosVGGFR.Y	-1.46878	5	1	-1.46877958772353,-1.46877958772353,-1.17599783849568,-1.16135106253128,-2.50530546374864	0.982	sp|Q14677|EPN4_HUMAN	KAKKNKDKYVGVSSDSVGGFRYSERYDPEPK
sp|Q96HA9|PX11C_HUMAN_164	R.SPTAPFTSphosPLPR.G	2.70415	1	0.9996	2.70415	0.965	sp|Q96HA9|PX11C_HUMAN	LKLRQRLRSPTAPFTSPLPRGKRRAMEAQMQ
sp|Q6XZF7|DNMBP_HUMAN_316	R.VEETMALPQEGSphosLAR.L	2.70315	1	0.9995	2.70315	0.926	sp|Q6XZF7|DNMBP_HUMAN	PDTRVEETMALPQEGSLARIPETSLDCLENT
sp|Q5VT25|MRCKA_HUMAN_1654 1655 1656_C	R.EFSGG(SYS)phosAK.R	-1.46878	3	0.9993	-1.46877958772353,-1.68218322583272,-0.790707682610892	0.929	sp|Q5VT25|MRCKA_HUMAN	SAQNGSALKREFSGGSYSAKRQPMPSPSEGS AQNGSALKREFSGGSYSAKRQPMPSPSEGSL QNGSALKREFSGGSYSAKRQPMPSPSEGSLS
sp|Q9P266|JCAD_HUMAN_776	R.TSLSVDQAPTphosPK.A	2.70167	2	0.9989	3.05321336867814,2.35012208816211	0.973	sp|Q9P266|JCAD_HUMAN	NSAFSRTSLSVDQAPTPKAGRSQPCVDVHGL
sp|Q6PL18|ATAD2_HUMAN_342	R.LSSAGPRSphosPYCK.R	2.69952	2	0.9963	3.3086401277923,2.0904062780642	0.944	sp|Q6PL18|ATAD2_HUMAN	SPARPRYRLSSAGPRSPYCKRMNRRRHAIHS
sp|Q9Y2H0|DLGP4_HUMAN_768	R.NLSYGDNSphosDPALEASSLPPPDPWLETSSSSPAEPAQPGACRR.D	2.69914	1	0.9999	2.69914	0.589	sp|Q9Y2H0|DLGP4_HUMAN	PKIAQIKRNLSYGDNSDPALEASSLPPPDPW
sp|P56545|CTBP2_HUMAN_424	R.YPPGIVGVAPGGLPAAMEGIIPGGIPVTHNLPTVAHPSphosQAPSPNQPTK.H	2.69404	2	0.9936	1.82951214289659,3.55857354620656	0.275	sp|P56545|CTBP2_HUMAN	GGIPVTHNLPTVAHPSQAPSPNQPTKHGDNR
sp|Q8NFG4|FLCN_HUMAN_71 72 73_C	R.AHSPAEGASVE(SSS)phosPGPK.K	2.69311	1	0.9999	2.69311	0.995	sp|Q8NFG4|FLCN_HUMAN	SRMRAHSPAEGASVESSSPGPKKSDMCEGCR RMRAHSPAEGASVESSSPGPKKSDMCEGCRS MRAHSPAEGASVESSSPGPKKSDMCEGCRSL
sp|P51587|BRCA2_HUMAN_2094	R.TEHSLHYphosSPTSR.Q	2.69305	2	0.974	2.86392834591708,2.52217527267346	0.932	sp|P51587|BRCA2_HUMAN	VLEEFDLIRTEHSLHYSPTSRQNVSKILPRV
sp|Q5VUA4|ZN318_HUMAN_2243	R.SphosPPREQVIEDNMVPQGMPEQETTVGAIQDHTESSVHN.-	2.69109	1	1	2.69109	0.955	sp|Q5VUA4|ZN318_HUMAN	DSGDPLNLVKAPVSRSPPREQVIEDNMVPQG
sp|Q8N1G4|LRC47_HUMAN_528	K.YTLENKEEGSLSDTEADAVSphosGQLPDPTTNPSAGK.D	2.69096	2	0.9335	-0.111227583105447,5.49314850716383	0.514	sp|Q8N1G4|LRC47_HUMAN	NKEEGSLSDTEADAVSGQLPDPTTNPSAGKD
sp|E7ERA6|RN223_HUMAN_18 19 20_C	R.R(SSS)phosIASMPR.S	2.68967	2	0.9846	3.77772351055657,1.60160974016787	0.996	sp|E7ERA6|RN223_HUMAN	SGQQVWHTAVPPPRRSSSIASMPRSPSSAGS GQQVWHTAVPPPRRSSSIASMPRSPSSAGSP QQVWHTAVPPPRRSSSIASMPRSPSSAGSPR
sp|Q13153|PAK1_HUMAN_220	R.DVATSphosPISPTENNTTPPDALTR.N	2.68916	2	0.9944	0.91665144946999,4.46166208531513	0.954	sp|Q13153|PAK1_HUMAN	VIEPLPVTPTRDVATSPISPTENNTTPPDAL
sp|Q96HP0|DOCK6_HUMAN_483 484_C	R.RP(SS)phosLLR.R	2.68907	1	0.9699	2.68907	1	sp|Q96HP0|DOCK6_HUMAN	SDEDLFKFLADMRRPSSLLRRLRPVTAQLKI DEDLFKFLADMRRPSSLLRRLRPVTAQLKID
sp|Q9P2Y4|ZN219_HUMAN_257	R.SVPQPEPEPEPEREATphosPTPAPAAPEEPPAPPEFR.C	2.68806	1	0.9997	2.68806	0.849	sp|Q9P2Y4|ZN219_HUMAN	SVPQPEPEPEPEREATPTPAPAAPEEPPAPP
sp|Q8N1G4|LRC47_HUMAN_315	R.VLHVSphosENPVPLTVR.V	-1.46878	5	0.9999	-1.43315567799281,-1.54278016916731,-1.58125431698194,-0.920342963027488,-1.46877958772353	0.998	sp|Q8N1G4|LRC47_HUMAN	DVGDAGRLLLRVLHVSENPVPLTVRVSPEVR
sp|Q3V6T2|GRDN_HUMAN_449	K.SphosLGHEVNELTSSR.L	-1.45649	4	1	-0.22846525838982,-0.251548871502861,-2.93272668748332,-2.66142466566593	0.995	sp|Q3V6T2|GRDN_HUMAN	EQISRTSELSEAPQKSLGHEVNELTSSRLLK
sp|Q7Z6Z7|HUWE1_HUMAN_1722	K.GNDTphosPLALESTNTEK.E	-1.45461	6	1	-1.04924069620975,-1.02252335783397,-1.02252335783397,-2.66142466566593,-1.90806463324905,-1.85997034504801	0.999	sp|Q7Z6Z7|HUWE1_HUMAN	SKEMDIKRKENKGNDTPLALESTNTEKETSL
sp|Q13098|CSN1_HUMAN_483	R.EGSQGELTPANSphosQSR.M	-1.45086	6	1	-1.43315567799281,-1.45085767972627,-1.45085767972627,-0.802022995838727,-1.90806463324905,-1.90806463324905	0.985	sp|Q13098|CSN1_HUMAN	SPPREGSQGELTPANSQSRMSTNM_______
sp|P17275|JUNB_HUMAN_100 101 102 104_C	R.LIVPNSNGVI(TTT)phosPTphosPPGQYFYPR.G	2.68604	1	0.9923	2.68604	0.503	sp|P17275|JUNB_HUMAN	SELERLIVPNSNGVITTTPTPPGQYFYPRGG ELERLIVPNSNGVITTTPTPPGQYFYPRGGG LERLIVPNSNGVITTTPTPPGQYFYPRGGGS RLIVPNSNGVITTTPTPPGQYFYPRGGGSGG
sp|Q53SF7|COBL1_HUMAN_947	K.TDDDVIGQAPAEASphosPPPIAPKPVTIPASQVSTQNLK.T	2.68503	1	0.9767	2.68503	0.955	sp|Q53SF7|COBL1_HUMAN	EKTDDDVIGQAPAEASPPPIAPKPVTIPASQ
sp|Q562F6|SGO2_HUMAN_845	K.DNFFSLTphosPK.D	-1.45086	8	1	2.68096753178115,1.04218233155385,-1.39839025983213,-1.81342775911098,-1.68218322583272,-2.1182823406394,-1.45085767972627,-1.45085767972627	0.981	sp|Q562F6|SGO2_HUMAN	NKGVHDLEKDNFFSLTPKDKETISENLQVTN
sp|O75179|ANR17_HUMAN_735	Y.LLDYPNNLLSAPPPDVTQLTphosPPSHDLNR.A	2.68393	2	1	2.6687239360264,2.69914027782841	0.86	sp|O75179|ANR17_HUMAN	PNNLLSAPPPDVTQLTPPSHDLNRAPRVPVQ
sp|Q3T8J9|GON4L_HUMAN_1426	R.LSSphosPPGKPEDSSSVDGQSVGTPVGPETGGEK.N	2.68391	2	0.992	2.41874568301806,2.94907292716237	0.976	sp|Q3T8J9|GON4L_HUMAN	SKNALSSMDPEVRLSSPPGKPEDSSSVDGQS
sp|Q9H7N4|SFR19_HUMAN_734	R.EVLYDSphosEGLSGEER.G	-1.45086	3	1	-1.45085767972627,-1.93272668748332,-0.757284681073442	0.99	sp|Q9H7N4|SFR19_HUMAN	SPAPASSPKREVLYDSEGLSGEERGGKSSQK
sp|Q16891|MIC60_HUMAN_33 34 35 36_C	R.R(YSTS)phosGSSGLTTGK.L	2.68283	2	0.9779	2.5062085242684,2.8594465310642	0.997	sp|Q16891|MIC60_HUMAN	LCGKFVLRPLRPCRRYSTSGSSGLTTGKIAG CGKFVLRPLRPCRRYSTSGSSGLTTGKIAGA GKFVLRPLRPCRRYSTSGSSGLTTGKIAGAG KFVLRPLRPCRRYSTSGSSGLTTGKIAGAGL
sp|Q9UBS8|RNF14_HUMAN_348	R.LTYHGVSphosPCK.V	-1.45086	3	0.9994	-2.20574518188974,-1.45085767972627,-0.125371765425716	0.998	sp|Q9UBS8|RNF14_HUMAN	NFAFCTLCRLTYHGVSPCKVTAEKLMDLRNE
sp|Q8TEW0|PARD3_HUMAN_1080	R.ERDYphosAEIQDFHR.T	-1.44811	4	1	-1.29885458628122,-1.58125431698194,-1.31497425164449,-1.76833986958244	1	sp|Q8TEW0|PARD3_HUMAN	AKTREFRERQARERDYAEIQDFHRTFGCDDE
sp|Q86YS7|C2CD5_HUMAN_659	R.SQSphosESSDEVTELDLSHGK.K	-1.44005	4	0.9985	-1.29885458628122,-1.58125431698194,-3.46877958772353,-0.682183225832723	0.996	sp|Q86YS7|C2CD5_HUMAN	PIPEPRQRSRLLRSQSESSDEVTELDLSHGK
sp|Q86UD0|SAPC2_HUMAN_152	R.APLAGPSphosAAARSPEQLCAPAEAAPCPAEPER.S	2.67505	2	1	3.45781292232754,1.89228690107079	0.808	sp|Q86UD0|SAPC2_HUMAN	RKPLPLGVRAPLAGPSAAARSPEQLCAPAEA
sp|Q13415|ORC1_HUMAN_230	R.QTPTHPLTphosPR.A	2.67494	2	0.9958	2.19513425439245,3.15473615376702	0.991	sp|Q13415|ORC1_HUMAN	RHSASKSRQTPTHPLTPRARKRLELGNLGNP
sp|Q03169|TNAP2_HUMAN_319	R.LLEATphosFLSSEAANVR.E	2.67486	1	0.9911	2.67486	0.992	sp|Q03169|TNAP2_HUMAN	LGSLLPPRQIRLLEATFLSSEAANVRELMDR
sp|O15417|TNC18_HUMAN_611	K.SphosPFGGLGTMKPEPAPTSAGASR.A	2.67179	1	0.9999	2.67179	0.812	sp|O15417|TNC18_HUMAN	ARDAVAVRPGGCGKKSPFGGLGTMKPEPAPT
sp|P35269|T2FA_HUMAN_437	R.LDTGPQSLSGKSTphosPQPPSGK.T	2.67179	1	0.9731	2.67179	0.906	sp|P35269|T2FA_HUMAN	RLRLDTGPQSLSGKSTPQPPSGKTTPNSGDV
sp|Q14676|MDC1_HUMAN_1702	R.AMPVPTTPEFQSphosPVTTDQPISPEPITQPSCIK.R	2.67077	1	0.9851	2.67077	0.805	sp|Q14676|MDC1_HUMAN	STVRAMPVPTTPEFQSPVTTDQPISPEPITQ
sp|Q66K64|DCA15_HUMAN_373	R.AHSEPLALCGETAPRDSphosPPASEAPASEPGYVNYTK.L	2.6677	1	0.9508	2.6677	0.985	sp|Q66K64|DCA15_HUMAN	HSEPLALCGETAPRDSPPASEAPASEPGYVN
sp|Q15366|PCBP2_HUMAN_187	K.GVTIPYRPKPSphosSSPVIFAGGQDR.Y	2.66667	1	0.9998	2.66667	0.942	sp|Q15366|PCBP2_HUMAN	QSPPKGVTIPYRPKPSSSPVIFAGGQDRYST
sp|Q9H869|YYAP1_HUMAN_724	K.VEHSphosPGPPPVDK.Q	-1.43316	5	1	-3.62078268116858,-1.43315567799281,-1.74631356325244,-0.441979528379815,-0.682183225832723	1	sp|Q9H869|YYAP1_HUMAN	ELSPLSATVFPKVEHSPGPPPVDKQCQEGLS
sp|Q01196|RUNX1_HUMAN_423	R.ILPPCTNASTGSALLNPSLPNQSphosDVVEAEGSHSNSPTNMAPSAR.L	2.66565	1	0.9402	2.66565	0.861	sp|Q01196|RUNX1_HUMAN	ASTGSALLNPSLPNQSDVVEAEGSHSNSPTN
sp|Q8WUZ0|BCL7C_HUMAN_118 126	K.GTEPSPGGTphosPQPSRPVSphosPAGPPEGVPEEAQPPR.L	2.66359	1	0.9853	2.66359	0.499	sp|Q8WUZ0|BCL7C_HUMAN	SEGSLQKGTEPSPGGTPQPSRPVSPAGPPEG TEPSPGGTPQPSRPVSPAGPPEGVPEEAQPP
sp|Q9NS56|TOPRS_HUMAN_569 570_C	R.STSL(SS)phosPR.N	2.66225	2	0.9993	-0.168655863154516,5.49314850716383	0.988	sp|Q9NS56|TOPRS_HUMAN	TRIKSKKEEKRSTSLSSPRNLNSSVRGDRVY RIKSKKEEKRSTSLSSPRNLNSSVRGDRVYS
sp|Q8IWY9|CDAN1_HUMAN_285	R.TGSphosLTDEPADPAR.V	-1.42622	4	1	-1.60088312373088,-1.98335276055329,-0.682183225832723,-1.25154887150286	0.989	sp|Q8IWY9|CDAN1_HUMAN	CPTPELGSPLPSRTGSLTDEPADPARVSSRQ
sp|P14625|ENPL_HUMAN_359	K.AFYphosKSFSK.E	2.66153	1	0.9851	2.66153	0.541	sp|P14625|ENPL_HUMAN	QRPSKEVEEDEYKAFYKSFSKESDDPMAYIH
sp|Q6ZU35|CRAD_HUMAN_1042	R.KPASphosPPLPATQQEKPSQTPEAGR.K	2.66052	2	1	2.3966443905896,2.92439632662528	0.998	sp|Q6ZU35|CRAD_HUMAN	QKRDEEEEATERKPASPPLPATQQEKPSQTP
sp|Q9Y3B9|RRP15_HUMAN_104	K.TphosPESKPTILVK.N	2.66001	2	0.9999	2.7367693234495,2.5832449727593	0.803	sp|Q9Y3B9|RRP15_HUMAN	NMGWADAMAKVLNKKTPESKPTILVKNKKLE
sp|P55884|EIF3B_HUMAN_81	R.TEPAAEAEAASGPSphosESPSPPAAEELPGSHAEPPVPAQGEAPGEQAR.D	2.65947	1	0.9903	2.65947	0.476	sp|P55884|EIF3B_HUMAN	VRTEPAAEAEAASGPSESPSPPAAEELPGSH
sp|Q9H7D0|DOCK5_HUMAN_1803	R.TLSSphosPSLQTDGIAATPVPPPPPPK.S	2.65788	2	0.9985	2.83500116045357,2.48075534529348	0.913	sp|Q9H7D0|DOCK5_HUMAN	LSPPPLTPKATRTLSSPSLQTDGIAATPVPP
sp|O15085|ARHGB_HUMAN_14	R.LSSphosLSSLGDSAPER.K	-1.41567	3	0.9991	-1.41566825126397,-1.41566825126397,0.286107914439938	0.988	sp|O15085|ARHGB_HUMAN	__MSVRLPQSIDRLSSLSSLGDSAPERKSPS
sp|Q9P265|DIP2B_HUMAN_50	K.LLSphosPYSPQTQETDSAVQK.E	2.65741	1	0.9943	2.65741	0.991	sp|Q9P265|DIP2B_HUMAN	DITQKGYEKKRSKLLSPYSPQTQETDSAVQK
sp|O43683|BUB1_HUMAN_331	R.MGPSVGSphosQQELR.A	-1.41567	3	0.9992	-0.802022995838727,-1.41566825126397,-1.98335276055329	0.994	sp|O43683|BUB1_HUMAN	ERSEVNPARMGPSVGSQQELRAPCLPVTYQQ
sp|O60238|BNI3L_HUMAN_120	R.DHSSQSphosEEEVVEGEKEVEALKK.S	-1.41567	3	1	-2.46877958772353,-1.41566825126397,-1.26714572655388	0.909	sp|O60238|BNI3L_HUMAN	MFDVEMHTSRDHSSQSEEEVVEGEKEVEALK
sp|Q14157|UBP2L_HUMAN_444 445 446 453 454_C	R.QAFTPSSTMMEVFLQEKSPAVA(TST)phosAAPPPP(SS)phosPLPSK.S	2.65534	1	0.9649	2.65534	0.965	sp|Q14157|UBP2L_HUMAN	TMMEVFLQEKSPAVATSTAAPPPPSSPLPSK MMEVFLQEKSPAVATSTAAPPPPSSPLPSKS MEVFLQEKSPAVATSTAAPPPPSSPLPSKST KSPAVATSTAAPPPPSSPLPSKSTSAPQMSP SPAVATSTAAPPPPSSPLPSKSTSAPQMSPG
sp|O94964|SOGA1_HUMAN_1154	R.TVSVGLQTphosDPPR.S	2.65489	2	0.9579	5.49314850716383,-0.183377368861282	0.88	sp|O94964|SOGA1_HUMAN	SVGTQTIRTVSVGLQTDPPRSSLHGKAWSPR
sp|Q9NR48|ASH1L_HUMAN_529	K.QPPVYCTSphosPDFK.M	2.65431	1	0.9994	2.65431	0.905	sp|Q9NR48|ASH1L_HUMAN	YETSKHEKQPPVYCTSPDFKMGGASDVSTAK
sp|P49790|NU153_HUMAN_203 209	K.NTSphosLPPLWSphosPEAER.S	2.65327	1	0.9987	2.65327	0.9	sp|P49790|NU153_HUMAN	SSRASDKDITVSKNTSLPPLWSPEAERSHSL KDITVSKNTSLPPLWSPEAERSHSLSQHTAT
sp|O75896|TUSC2_HUMAN_50	R.RGSphosMFYDEDGDLAHEFYEETIVTK.N	-1.41567	5	1	-1.38131674647319,-1.41566825126397,-1.0902679644698,-1.41566825126397,-1.43315567799281	0.992	sp|O75896|TUSC2_HUMAN	PRGRAVPPFVFTRRGSMFYDEDGDLAHEFYE
sp|Q9ULU4|PKCB1_HUMAN_760	K.TPPSTTVGSHSPPETphosPVLTR.S	2.64808	1	0.9017	2.64808	0.894	sp|Q9ULU4|PKCB1_HUMAN	KTPPSTTVGSHSPPETPVLTRSSAQTSAAGA
sp|P23508|CRCM_HUMAN_294	R.LQSVQATGPSSphosPGR.L	-1.41567	3	0.9997	-1.41566825126397,-0.561888992115012,-1.64096056310621	0.988	sp|P23508|CRCM_HUMAN	ELQTRLQSVQATGPSSPGRLTSTNRPINPST
sp|Q8WUZ0|BCL7C_HUMAN_122 126	K.GTEPSPGGTPQPSphosRPVSphosPAGPPEGVPEEAQPPR.L	2.64496	1	0.9819	2.64496	0.452	sp|Q8WUZ0|BCL7C_HUMAN	LQKGTEPSPGGTPQPSRPVSPAGPPEGVPEE TEPSPGGTPQPSRPVSPAGPPEGVPEEAQPP
sp|Q14807|KIF22_HUMAN_412 427	R.ARGPEEEEIGSphosPEPMAAPASASQKLSphosPLQK.L	2.64392	1	0.9731	2.64392	0.973	sp|Q14807|KIF22_HUMAN	PEAKRARGPEEEEIGSPEPMAAPASASQKLS SPEPMAAPASASQKLSPLQKLSSMDPAMLER
sp|Q5JTD0|TJAP1_HUMAN_320	K.LNPYPTPSphosPPHPLYPGR.R	2.64288	1	0.9988	2.64288	0.992	sp|Q5JTD0|TJAP1_HUMAN	LPLPAFEKLNPYPTPSPPHPLYPGRRVIEFS
sp|P55196|AFAD_HUMAN_1815	R.KLTphosELENELNTK.-	-1.41567	3	1	-1.54278016916731,-1.41566825126397,-1.34776418676216	0.999	sp|P55196|AFAD_HUMAN	QGQDVSNKVKASRKLTELENELNTK______
sp|Q8TEU7|RPGF6_HUMAN_1070	R.SLSphosQGSTNSNMLDVQGGAHK.K	-1.41567	9	0.9969	-1.38131674647319,-1.46877958772353,-1.41566825126397,-1.50530546374864,-0.757284681073442,-0.746313563252439,-1.76833986958244,-1.76833986958244,-0.600883123730875	0.993	sp|Q8TEU7|RPGF6_HUMAN	SANMDPAMMFRQRSLSQGSTNSNMLDVQGGA
sp|Q9H0J9|PAR12_HUMAN_258 259_C	K.D(SS)phosGSVSPNTLSQEEGDQICLYHIR.K	2.63993	2	0.9868	-0.213278854575144,5.49314850716383	0.652	sp|Q9H0J9|PAR12_HUMAN	VPPLFVPQGTSERKDSSGSVSPNTLSQEEGD PPLFVPQGTSERKDSSGSVSPNTLSQEEGDQ
sp|Q9BQ70|TCF25_HUMAN_111	K.TDGDDTphosETVPSEQSHASGK.L	-1.41567	5	0.9999	-1.45085767972627,-0.331276063973595,-0.671766609887385,-1.41566825126397,-2.23611883093325	0.992	sp|Q9BQ70|TCF25_HUMAN	RGQRGNTESKTDGDDTETVPSEQSHASGKLR
sp|Q9BRS8|LARP6_HUMAN_409	R.LNCSTSphosPEIFR.K	2.63615	2	0.9996	5.49314850716383,-0.220852074279945	0.911	sp|Q9BRS8|LARP6_HUMAN	RKSPLAEEGRLNCSTSPEIFRKCMDYSSDSS
sp|Q01780|EXOSX_HUMAN_868	K.SMSphosFPTGK.S	-1.40765	4	0.9989	-1.45085767972627,-1.45085767972627,-1.36444292790879,-1.36444292790879	0.996	sp|Q01780|EXOSX_HUMAN	IAAKKIKQSVGNKSMSFPTGKSDRGFRYNWP
sp|Q6PCB5|RSBNL_HUMAN_536	R.PGEQMIPVADMPKSphosPFK.R	-1.40703	4	1	-2.39839025983213,-2.83651137222402,2.2247073697758,-0.415668251263968	1	sp|Q6PCB5|RSBNL_HUMAN	VRPGEQMIPVADMPKSPFKRKRTTNEIKNLQ
sp|Q13541|4EBP1_HUMAN_85 86_C	R.DLPTIPGVTSP(SS)phosDEPPMEASQSHLRNSPEDK.R	2.62714	1	0.9942	2.62714	0.976	sp|Q13541|4EBP1_HUMAN	TPPRDLPTIPGVTSPSSDEPPMEASQSHLRN PPRDLPTIPGVTSPSSDEPPMEASQSHLRNS
sp|Q09470|KCNA1_HUMAN_464	R.SSSTMSKSEYMEIEEDMNNSphosIAHYR.Q	2.62503	1	0.947	2.62503	0.487	sp|Q09470|KCNA1_HUMAN	MSKSEYMEIEEDMNNSIAHYRQVNIRTANCT
sp|Q9HD26|GOPC_HUMAN_439	K.AVTDTHENGDLGTASphosETPLDDGASK.L	2.62503	1	0.9979	2.62503	0.943	sp|Q9HD26|GOPC_HUMAN	KAVTDTHENGDLGTASETPLDDGASKLDDLH
sp|Q9HBL0|TENS1_HUMAN_621	R.SQSphosFSEAEPQLPPAPVR.G	2.62418	2	1	2.75135685967255,2.49700469693856	0.977	sp|Q9HBL0|TENS1_HUMAN	TSHYAHDPSGMFRSQSFSEAEPQLPPAPVRG
tr|B3KR95|B3KR95_HUMAN_342	R.GHINNGCIQSphosR.K	2.62361	2	0.9942	3.11015912536986,2.13707027947145	1	tr|B3KR95|B3KR95_HUMAN	YKPGTRGHINNGCIQSRKEVHCSTQQ_____
sp|Q9UQR1|ZN148_HUMAN_297	K.GGLLTSphosEEDSGFSTSPK.D	-1.40003	4	0.9978	-2.00934796908623,-2.26714572655388,-0.790707682610892,-0.72461849215312	0.991	sp|Q9UQR1|ZN148_HUMAN	DKKLNRCAIKGGLLTSEEDSGFSTSPKDNSL
sp|O14497|ARI1A_HUMAN_233	R.SAYPPPAPAYALSSphosPR.G	2.62186	1	0.9997	2.62186	0.911	sp|O14497|ARI1A_HUMAN	NRSAYPPPAPAYALSSPRGGTPGSGAAAAAG
sp|O14974|MYPT1_HUMAN_910	R.SGSphosYSYLEER.K	-1.39839	3	0.9996	-1.39839025983213,-1.43315567799281,0.72499215567315	0.991	sp|O14974|MYPT1_HUMAN	TSAGDRYDSLLGRSGSYSYLEERKPYSSRLE
sp|Q9NV70|EXOC1_HUMAN_297 298_C	K.ALQEGDLA(SS)phosR.G	2.6208	1	0.9981	2.6208	1	sp|Q9NV70|EXOC1_HUMAN	LAKGHIKALQEGDLASSRGIEACTNAADALL AKGHIKALQEGDLASSRGIEACTNAADALLQ
sp|Q3KQU3|MA7D1_HUMAN_116	R.SSQPSphosPTAVPASDSPPTK.Q	2.61891	2	0.9997	3.89666800082657,1.3411492779979	0.995	sp|Q3KQU3|MA7D1_HUMAN	MGPRDARPPRRSSQPSPTAVPASDSPPTKQE
sp|Q00341|VIGLN_HUMAN_1236 1237 1238_C	R.DAPWTA(SSS)phosEKAPDMSSSEEFPSFGAQVAPK.T	2.6178	2	0.9869	2.16057703235608,3.07502558824087	0.951	sp|Q00341|VIGLN_HUMAN	APSRGFVVRDAPWTASSSEKAPDMSSSEEFP PSRGFVVRDAPWTASSSEKAPDMSSSEEFPS SRGFVVRDAPWTASSSEKAPDMSSSEEFPSF
sp|Q05209|PTN12_HUMAN_571 587 588_C	K.TVSLTPSphosPTTQVETPDLVDHDN(TS)phosPLFR.T	2.61656	1	0.9991	2.61656	0.775	sp|Q05209|PTN12_HUMAN	SDINYQTRKTVSLTPSPTTQVETPDLVDHDN PTTQVETPDLVDHDNTSPLFRTPLSFTNPLH TTQVETPDLVDHDNTSPLFRTPLSFTNPLHS
sp|Q9NYA4|MTMR4_HUMAN_787	K.CDGVCNFPESSQNSPTphosGTPQQAQPDSMLGVPSK.C	2.61648	2	0.9798	2.55912640884635,2.67383806772305	0.476	sp|Q9NYA4|MTMR4_HUMAN	CDGVCNFPESSQNSPTGTPQQAQPDSMLGVP
sp|P53814|SMTN_HUMAN_792	R.STSphosFGVPNANSIK.Q	-1.39839	5	0.9997	-1.43315567799281,-1.43315567799281,-0.836511372224017,-0.848193177271653,-1.39839025983213	0.99	sp|P53814|SMTN_HUMAN	AGSPGGPRAAVQRSTSFGVPNANSIKQMLLD
sp|Q86WB0|NIPA_HUMAN_329	R.SphosQDATFSPGSEQAEK.S	-1.39839	5	1	-1.68218322583272,-1.66142466566593,-1.07646216494477,-1.39839025983213,-1.39839025983213	0.985	sp|Q86WB0|NIPA_HUMAN	RLPLVPESPRRMMTRSQDATFSPGSEQAEKS
sp|Q9UNF1|MAGD2_HUMAN_265	K.LQSSphosQEPEAPPPR.D	-1.39839	3	0.9994	-1.36444292790879,-2.79070768261089,-1.39839025983213	0.977	sp|Q9UNF1|MAGD2_HUMAN	ARRGKARRRAAKLQSSQEPEAPPPRDVALLQ
sp|O43524|FOXO3_HUMAN_280	K.AALQTAPESphosADDSPSQLSK.W	2.61337	1	0.9998	2.61337	0.944	sp|O43524|FOXO3_HUMAN	GRAAKKKAALQTAPESADDSPSQLSKWPGSP
sp|Q5QJE6|TDIF2_HUMAN_82 83_C	K.GTEP(ST)phosDGETSEAESNYSVSEHHDTILR.V	2.61337	1	0.9137	2.61337	0.944	sp|Q5QJE6|TDIF2_HUMAN	RKSRTTGSLPKGTEPSTDGETSEAESNYSVS KSRTTGSLPKGTEPSTDGETSEAESNYSVSE
sp|Q9Y490|TLN1_HUMAN_2040	K.VLVQNAAGSphosQEK.L	-1.39839	5	1	-0.996291816260786,-0.945217631666517,-1.43315567799281,-1.39839025983213,-1.52392114191599	1	sp|Q9Y490|TLN1_HUMAN	VLVEDTKVLVQNAAGSQEKLAQAAQSSVATI
sp|Q6NYC8|PPR18_HUMAN_401	R.ALQNCCSVPSphosPLPPEDAGTGGLR.Q	2.6123	1	0.9973	2.6123	0.983	sp|Q6NYC8|PPR18_HUMAN	QGRPLRALQNCCSVPSPLPPEDAGTGGLRQQ
sp|Q9H9R9|DBND1_HUMAN_119	R.AGYLRSphosPSWTR.T	-1.39716	4	0.9998	-1.14685149283617,-1.54278016916731,-1.83651137222402,-1.25154887150286	0.759	sp|Q9H9R9|DBND1_HUMAN	SPAGLHPLPRAGYLRSPSWTRTRAEQSHEKQ
sp|Q9H1A4|APC1_HUMAN_518 520 529 530_C	K.VFIPGLPAPSphosLTphosMSNTMPRP(ST)phosPLDGVSTPKPLSK.L	2.6123	1	0.9863	2.6123	0.658	sp|Q9H1A4|APC1_HUMAN	VVRVGKVFIPGLPAPSLTMSNTMPRPSTPLD RVGKVFIPGLPAPSLTMSNTMPRPSTPLDGV LPAPSLTMSNTMPRPSTPLDGVSTPKPLSKL PAPSLTMSNTMPRPSTPLDGVSTPKPLSKLL
sp|Q9ULJ3|ZBT21_HUMAN_365 366 367_C	K.SSQG(SSS)phosVSSDAPGNVLCALSQK.S	-1.39147	10	0.9954	-0.651156330212099,-0.692675599650366,-0.571539162148731,-2.20574518188974,-0.561888992115012,-0.64096056310621,-2.23611883093325,-2.26714572655388,-2.39839025983213,-2.0902679644698	0.834	sp|Q9ULJ3|ZBT21_HUMAN	VPVYSPSIDLKSSQGSSSVSSDAPGNVLCAL PVYSPSIDLKSSQGSSSVSSDAPGNVLCALS VYSPSIDLKSSQGSSSVSSDAPGNVLCALSQ
sp|Q9Y3L3|3BP1_HUMAN_596	R.SSPPAPPLPPGSphosGSPGTPQALPR.R	2.6088	2	0.9935	2.93551047672131,2.28209485193331	0.36	sp|Q9Y3L3|3BP1_HUMAN	SGSRSSPPAPPLPPGSGSPGTPQALPRRLVG
sp|P52272|HNRPM_HUMAN_467 468_C	R.MGPLGLDHMA(SS)phosIER.M	-1.39046	12	1	-0.118282340639397,-1.72461849215312,-0.682183225832723,-1.60088312373088,-0.581254316981943,-0.610798592595958,-1.43315567799281,-0.591035337774528,-3.3312760639736,-1.34776418676216,-2.36444292790879,-4.0902679644698	1	sp|P52272|HNRPM_HUMAN	SGIERMGPLGLDHMASSIERMGQTMERIGSG GIERMGPLGLDHMASSIERMGQTMERIGSGV
sp|P42677|RS27_HUMAN_78	R.LTEGCSphosFR.R	-1.38985	6	0.9997	-1.36444292790879,-1.39839025983213,-1.39839025983213,-1.39839025983213,-1.38131674647319,-1.38131674647319	0.995	sp|P42677|RS27_HUMAN	LCQPTGGKARLTEGCSFRRKQH_________
sp|O75122|CLAP2_HUMAN_370	R.SRSphosDIDVNAAAGAK.A	-1.38132	19	1	-1.25154887150286,-0.671766609887385,-1.20574518188974,-0.692675599650366,-1.20574518188974,-1.26714572655388,-1.19079484042376,-1.38131674647319,-1.3312760639736,-1.68218322583272,-1.56188899211501,-1.38131674647319,-1.60088312373088,-1.60088312373088,-1.88381708700237,-1.54278016916731,-1.45085767972627,-1.68218322583272,-0.381316746473191	0.969	sp|O75122|CLAP2_HUMAN	SSKASSLPGSLQRSRSDIDVNAAAGAKAHHA
sp|P28290|ITPI2_HUMAN_300	K.TLSphosKLNLCVDK.T	-1.38132	9	1	-1.38131674647319,-1.2829130424122,-1.38131674647319,-1.19079484042376,-1.38131674647319,-3.88381708700237,-4.79070768261089,-1.79070768261089,-3.26714572655388	0.995	sp|P28290|ITPI2_HUMAN	PLTRSNTANRLMKTLSKLNLCVDKTEKGESS
sp|Q92908|GATA6_HUMAN_37	R.AFPAREPSTPPSphosPISSSSSSCSR.G	2.59946	1	0.9765	2.59946	0.997	sp|Q92908|GATA6_HUMAN	SDSRAFPAREPSTPPSPISSSSSSCSRGGER
sp|Q12802|AKP13_HUMAN_2703	R.IPSFFPSphosPEEPPSPSAPSIAK.S	2.59839	1	0.9997	2.59839	0.763	sp|Q12802|AKP13_HUMAN	SHPHTKLMRIPSFFPSPEEPPSPSAPSIAKS
sp|Q16649|NFIL3_HUMAN_285 286_C	K.(SS)phosDGEDEQQVPK.G	-1.38132	7	0.9999	-0.0627872280476935,-0.0696084939037074,-0.610798592595958,-3.14685149283617,-2.70324484136055,-1.38131674647319,-1.48692693443379	1	sp|Q16649|NFIL3_HUMAN	NSPRTSETDDGVVGKSSDGEDEQQVPKGPIH SPRTSETDDGVVGKSSDGEDEQQVPKGPIHS
sp|O95104|SCAF4_HUMAN_154	K.IEIIQPLLDMAAGTSNAAPVAENVTNNEGSphosPPPPVK.V	2.59715	2	0.9997	5.49314850716383,-0.298854586281218	0.996	sp|O95104|SCAF4_HUMAN	SNAAPVAENVTNNEGSPPPPVKVSSEPPTQA
sp|Q9H0D6|XRN2_HUMAN_439	R.DQPAFTPSGILTphosPHALGSR.N	-1.38132	3	0.9999	-2.43315567799281,-1.38131674647319,-0.104207155427674	0.989	sp|Q9H0D6|XRN2_HUMAN	RMKRDQPAFTPSGILTPHALGSRNSPGSQVA
sp|Q9BY89|K1671_HUMAN_1156	K.ESANKMSPSphosGGAPQTTPTLR.S	2.59461	2	0.9628	1.03265955743534,4.15656396984946	0.515	sp|Q9BY89|K1671_HUMAN	RPQSNWKESANKMSPSGGAPQTTPTLRSRPK
sp|Q8WWI1|LMO7_HUMAN_932	R.SYTphosMDDAWK.Y	2.59408	1	0.9991	2.59408	0.988	sp|Q8WWI1|LMO7_HUMAN	FGSQTRGISSLPRSYTMDDAWKYNGDVEDIK
sp|P43351|RAD52_HUMAN_318	K.DFLAGVTphosQELIK.T	2.59313	2	1	-0.306891905346636,5.49314850716383	1	sp|P43351|RAD52_HUMAN	TVSEPLLEKDFLAGVTQELIKTLEDNSEKWA
sp|Q9BSJ6|PIMRE_HUMAN_26	R.SLQHQEQLEDSphosKELQPVVSHQETSVGALGSLCR.Q	2.59084	1	0.9514	2.59084	0.831	sp|Q9BSJ6|PIMRE_HUMAN	SVRRRSLQHQEQLEDSKELQPVVSHQETSVG
sp|Q7Z6Z7|HUWE1_HUMAN_2052	K.DKEGDRASphosEEGK.Q	2.58975	1	0.9214	2.58975	1	sp|Q7Z6Z7|HUWE1_HUMAN	EESRDGKKDKEGDRASEEGKQKGKGSKPLMP
sp|Q9C0A6|SETD5_HUMAN_852 861	K.LLRPLSphosPVTPPPPNSphosGSKSPQLATPGSSHPGEEECR.N	2.58975	1	0.9339	2.58975	0.516	sp|Q9C0A6|SETD5_HUMAN	RYLMEQNVTKLLRPLSPVTPPPPNSGSKSPQ KLLRPLSPVTPPPPNSGSKSPQLATPGSSHP
sp|Q6ZU35|CRAD_HUMAN_101 102_C	K.SSDTP(SS)phosLSPLNLPGAGSEMEEK.V	2.58909	2	0.9974	5.49314850716383,-0.314974251644495	0.664	sp|Q6ZU35|CRAD_HUMAN	DIVLSDAENKSSDTPSSLSPLNLPGAGSEME IVLSDAENKSSDTPSSLSPLNLPGAGSEMEE
sp|Q9UBP0|SPAST_HUMAN_597	R.SVSphosPQTLEAYIR.W	-1.38132	5	1	-1.38131674647319,-0.610798592595958,-1.26714572655388,-1.64096056310621,-1.64096056310621	0.993	sp|Q9UBP0|SPAST_HUMAN	LSDFTESLKKIKRSVSPQTLEAYIRWNKDFG
sp|Q15599|NHRF2_HUMAN_260 261_C	R.VTPTEEHVEGPLPSPVTNG(TS)phosPAQLNGGSACSSR.S	2.58433	1	0.975	2.58433	0.341	sp|Q15599|NHRF2_HUMAN	EEHVEGPLPSPVTNGTSPAQLNGGSACSSRS EHVEGPLPSPVTNGTSPAQLNGGSACSSRSD
sp|Q9UHI6|DDX20_HUMAN_522	K.SHSphosECGIIEK.A	-1.38132	4	1	-1.48692693443379,-1.38131674647319,-1.38131674647319,0.610171753671292	0.995	sp|Q9UHI6|DDX20_HUMAN	KSKNNTKQKLPVKSHSECGIIEKATSPKELG
sp|Q13200|PSMD2_HUMAN_147	R.LVGSphosQEELASWGHEYVR.H	-1.37843	4	1	-1.50530546374864,-1.50530546374864,-1.25154887150286,-1.25154887150286	0.999	sp|Q13200|PSMD2_HUMAN	TMSGERECLKYRLVGSQEELASWGHEYVRHL
sp|O14686|KMT2D_HUMAN_382	R.FSPPEPGDTPTphosDEPDALYVACQGQPK.G	2.58324	1	0.9998	2.58324	0.859	sp|O14686|KMT2D_HUMAN	PVCSRFSPPEPGDTPTDEPDALYVACQGQPK
sp|O43493|TGON2_HUMAN_302	H.AFKTESGEETphosDLISPPQEEVK.S	2.58107	1	0.9532	2.58107	0.423	sp|O43493|TGON2_HUMAN	GKLSPHAFKTESGEETDLISPPQEEVKSSEP
sp|Q9Y6Y8|S23IP_HUMAN_926	K.VVESphosPDFSKDEDYLGK.V	-1.37585	10	1	-1.98335276055329,-2.83651137222402,-1.66142466566593,-1.0902679644698,-0.790707682610892,-0.433155677992809,-0.433155677992809,-1.98335276055329,-2.54278016916731,0.601609740167868	0.998	sp|Q9Y6Y8|S23IP_HUMAN	EEEEKQVVEAEKVVESPDFSKDEDYLGKVGM
sp|Q86YP4|P66A_HUMAN_598	K.TPLSTGGTLAFVSphosPSLAVHK.S	2.57889	1	0.9497	2.57889	0.995	sp|Q86YP4|P66A_HUMAN	WKKTPLSTGGTLAFVSPSLAVHKSSSAVDRQ
tr|E7EQU2|E7EQU2_HUMAN_73	R.EAEALLQSMGLTPESphosPIVPPPMSPSSK.S	2.57452	1	0.9964	2.57452	0.731	tr|E7EQU2|E7EQU2_HUMAN	REAEALLQSMGLTPESPIVPPPMSPSSKSVS
sp|Q86WB0|NIPA_HUMAN_55 56_C	K.DTSA(TS)phosQSVNGSPQAEQPSLESTSK.E	2.57014	1	0.977	2.57014	0.375	sp|Q86WB0|NIPA_HUMAN	IAPEEGGVDAKDTSATSQSVNGSPQAEQPSL APEEGGVDAKDTSATSQSVNGSPQAEQPSLE
sp|Q6NUN9|ZN746_HUMAN_613	R.GQPLPTPPAPPDPFKSphosPASK.G	2.56904	1	0.9999	2.56904	0.993	sp|Q6NUN9|ZN746_HUMAN	GQPLPTPPAPPDPFKSPASKGPLASTDLVTD
sp|Q9Y618|NCOR2_HUMAN_2054 2058	R.SLGYHGSSYSPEGVEPVSphosPVSSphosPSLTHDK.G	2.56794	1	0.9424	2.56794	0.934	sp|Q9Y618|NCOR2_HUMAN	GYHGSSYSPEGVEPVSPVSSPSLTHDKGLPK SSYSPEGVEPVSPVSSPSLTHDKGLPKHLEE
tr|A0A0C4DFV2|A0A0C4DFV2_HUMAN_155 156 158 159 160 167 172 173_C	K.LVSPPASAAA(SS)phosP(SSS)phosPSPQPVSphosELDL(SS)phosEPQQLTAK.G	2.56794	1	0.9599	2.56794	0.726	tr|A0A0C4DFV2|A0A0C4DFV2_HUMAN	LGLEKLVSPPASAAASSPSSSPSPQPVSELD GLEKLVSPPASAAASSPSSSPSPQPVSELDL EKLVSPPASAAASSPSSSPSPQPVSELDLSS KLVSPPASAAASSPSSSPSPQPVSELDLSSE LVSPPASAAASSPSSSPSPQPVSELDLSSEP AAASSPSSSPSPQPVSELDLSSEPQQLTAKG PSSSPSPQPVSELDLSSEPQQLTAKGNSSLG SSSPSPQPVSELDLSSEPQQLTAKGNSSLGE
sp|Q96ED9|HOOK2_HUMAN_230	R.MGRPEGEGTphosPGLTAK.K	2.56134	1	0.9981	2.56134	0.996	sp|Q96ED9|HOOK2_HUMAN	NAGLRERMGRPEGEGTPGLTAKKLLLLQSQL
sp|Q9H4L7|SMRCD_HUMAN_34	K.IEEAPEATPQPSQPGPSSphosPISLSAEEENAEGEVSR.A	2.55645	2	0.9971	2.87017958769167,2.24271531892656	0.958	sp|Q9H4L7|SMRCD_HUMAN	EAPEATPQPSQPGPSSPISLSAEEENAEGEV
sp|Q9BQI0|AIF1L_HUMAN_134	K.ANESSphosPKPVGPPPER.D	2.55502	2	0.9991	3.87285042160638,1.23719831395899	0.966	sp|Q9BQI0|AIF1L_HUMAN	VLKLVMMFEGKANESSPKPVGPPPERDIASL
sp|Q12774|ARHG5_HUMAN_983	R.TTPQQGASGPGRSphosPVGQAR.Q	2.55476	2	0.9993	3.34948302058094,1.76003910277235	0.854	sp|Q12774|ARHG5_HUMAN	LRRTTPQQGASGPGRSPVGQARQPEKPSHLH
sp|O95155|UBE4B_HUMAN_86 87 88_C	R.SQSSEGVSSL(SSS)phosPSNSLETQSQSLSR.S	-1.36924	8	0.9983	-1.90806463324905,-1.81342775911098,-1.14685149283617,-1.48692693443379,-1.20574518188974,-1.25154887150286,-0.920342963027488,-2.23611883093325	0.997	sp|O95155|UBE4B_HUMAN	GVAHRSQSSEGVSSLSSSPSNSLETQSQSLS VAHRSQSSEGVSSLSSSPSNSLETQSQSLSR AHRSQSSEGVSSLSSSPSNSLETQSQSLSRS
sp|Q9H0X9|OSBL5_HUMAN_69	R.DEGPPTPSSATphosK.V	2.55137	1	0.9747	2.55137	0.837	sp|Q9H0X9|OSBL5_HUMAN	PSLPRDEGPPTPSSATKVPPAEYRLCNGSDK
sp|P49848|TAF6_HUMAN_633	K.GGPTSHPSPVPPPASphosSPSPLSGSALCGGK.Q	2.55026	1	0.9863	2.55026	0.948	sp|P49848|TAF6_HUMAN	KGGPTSHPSPVPPPASSPSPLSGSALCGGKQ
sp|Q09666|AHNK_HUMAN_845	K.VESphosEIKVPDVELK.S	-1.36483	6	1	-1.58125431698194,-1.20574518188974,-1.52392114191599,-0.996291816260786,-2.46877958772353,-1.14685149283617	1	sp|Q09666|AHNK_HUMAN	PNVKGEYDVTMPKVESEIKVPDVELKSAKMD
sp|O15294|OGT1_HUMAN_20	R.MLSphosFQGLAELAHR.E	-1.36444	3	1	-1.36444292790879,-1.36444292790879,-1.68218322583272	1	sp|O15294|OGT1_HUMAN	VGNVADSTEPTKRMLSFQGLAELAHREYQAG
sp|Q8WWM7|ATX2L_HUMAN_491	K.SAAPAPISASCPEPPIGSAVPTSSASIPVTSSVSDPGVGSphosISPASPK.L	2.54691	1	0.9888	2.54691	0.662	sp|Q8WWM7|ATX2L_HUMAN	ASIPVTSSVSDPGVGSISPASPKISLAPTDV
sp|Q8WZ74|CTTB2_HUMAN_361 362_C	R.QA(SY)phosGDLIGASVPAFPPPSANK.L	2.54691	1	1	2.54691	0.998	sp|Q8WZ74|CTTB2_HUMAN	CTSATMARPGIDRQASYGDLIGASVPAFPPP TSATMARPGIDRQASYGDLIGASVPAFPPPS
sp|Q96CS4|ZN689_HUMAN_145 146_C	R.Q(TS)phosGGPICPDCGCTFPDHQALESHK.C	2.5458	1	0.9999	2.5458	0.998	sp|Q96CS4|ZN689_HUMAN	KRGRRPSKPRLIPRQTSGGPICPDCGCTFPD RGRRPSKPRLIPRQTSGGPICPDCGCTFPDH
sp|Q5T011|SZT2_HUMAN_2737	R.SASphosPPLSR.E	2.54468	1	0.9531	2.54468	0.994	sp|Q5T011|SZT2_HUMAN	FLLPTMEVETLIRSASPPLSREQGRLSGSSR
sp|Q8TER5|ARH40_HUMAN_1474	K.QISLAPETLDSSGDVSphosPGPR.N	2.54468	1	1	2.54468	0.934	sp|Q8TER5|ARH40_HUMAN	QISLAPETLDSSGDVSPGPRNSPSLQPPHPG
sp|Q9H4Z2|ZN335_HUMAN_376 377_C	R.LEISDLPDGVEGEPLV(SS)phosQSGQSPPEPQDPEAPSSSGPGHLVAMGK.V	2.54357	1	0.9808	2.54357	0.926	sp|Q9H4Z2|ZN335_HUMAN	EISDLPDGVEGEPLVSSQSGQSPPEPQDPEA ISDLPDGVEGEPLVSSQSGQSPPEPQDPEAP
sp|O75420|GGYF1_HUMAN_24	R.ALSGGGSVASphosPPPSPAMPK.Y	2.54327	2	0.999	3.46785835127904,1.61868325352681	0.991	sp|O75420|GGYF1_HUMAN	GPEWLRALSGGGSVASPPPSPAMPKYKLADY
sp|Q8TCJ2|STT3B_HUMAN_709	K.AGSphosPTLLNCLMYK.M	2.54306	2	0.984	1.96918050061094,3.11693412105463	0.921	sp|Q8TCJ2|STT3B_HUMAN	DYFTPQGEFRVDKAGSPTLLNCLMYKMSYYR
sp|Q13188|STK3_HUMAN_336	K.TSVESVGTphosMR.A	-1.36444	3	1	-1.3312760639736,-1.36444292790879,-1.39839025983213	0.995	sp|Q13188|STK3_HUMAN	LDSHTMVKTSVESVGTMRATSTMSEGAQTMI
sp|Q96L73|NSD1_HUMAN_1210	R.TPSphosASILEEPLTEQNHADCLDSAGPR.L	2.54133	1	1	2.54133	0.95	sp|Q96L73|NSD1_HUMAN	PVQEGRDEFPEHRTPSASILEEPLTEQNHAD
sp|Q86YS7|C2CD5_HUMAN_643	K.NKELYEINPPEISEEIIGSphosPIPEPR.Q	2.54067	2	1	2.46903558107989,2.6123043409641	0.992	sp|Q86YS7|C2CD5_HUMAN	LYEINPPEISEEIIGSPIPEPRQRSRLLRSQ
sp|A7KAX9|RHG32_HUMAN_904	K.SPSphosMSISEPISVTLPPR.V	2.53994	2	0.9998	1.29410070519347,3.78577666418596	0.973	sp|A7KAX9|RHG32_HUMAN	YAFSPKIGRKLSKSPSMSISEPISVTLPPRV
sp|Q9UK33|ZN580_HUMAN_13 14 15_C	R.(SSS)phosPEAMDPPPPK.A	2.53975	2	0.9998	2.67791636030713,2.40158513185987	1	sp|Q9UK33|ZN580_HUMAN	___MLLLPPRPPHPRSSSPEAMDPPPPKAPP __MLLLPPRPPHPRSSSPEAMDPPPPKAPPF _MLLLPPRPPHPRSSSPEAMDPPPPKAPPFP
sp|Q9H0H5|RGAP1_HUMAN_590 591 592 593_C	K.TP(SSSS)phosLSQR.V	2.53827	2	0.9892	0.175076602051195,4.90147189370165	0.994	sp|Q9H0H5|RGAP1_HUMAN	LGPVTTPEHQLLKTPSSSSLSQRVRSTLTKN GPVTTPEHQLLKTPSSSSLSQRVRSTLTKNT PVTTPEHQLLKTPSSSSLSQRVRSTLTKNTP VTTPEHQLLKTPSSSSLSQRVRSTLTKNTPR
sp|Q8WYP5|ELYS_HUMAN_1513	K.ESVDLPEEKLPISDSphosPPDTQEIHVIEQEK.L	2.53572	1	0.9974	2.53572	0.948	sp|Q8WYP5|ELYS_HUMAN	KESVDLPEEKLPISDSPPDTQEIHVIEQEKL
sp|Q5QJE6|TDIF2_HUMAN_329 330_C	K.NLSELQD(TS)phosLQQLVSQR.H	-1.36444	3	0.9999	-1.36444292790879,-1.36444292790879,-0.93272668748332	0.998	sp|Q5QJE6|TDIF2_HUMAN	NEKSSQLKNLSELQDTSLQQLVSQRHSTPQN EKSSQLKNLSELQDTSLQQLVSQRHSTPQNK
sp|P51610|HCFC1_HUMAN_1497	R.AVTTVTQSTPVPGPSphosVPPPEELQVSPGPR.Q	2.53363	2	1	2.87640385946414,2.19085959929212	0.511	sp|P51610|HCFC1_HUMAN	RAVTTVTQSTPVPGPSVPPPEELQVSPGPRQ
sp|Q9H7D7|WDR26_HUMAN_123	R.LSQSphosDEDVIR.L	-1.36444	5	1	-1.36444292790879,-1.41566825126397,-1.10420715542767,-5.79070768261089,-0.848193177271653	0.993	sp|Q9H7D7|WDR26_HUMAN	PELGSSLKKKKRLSQSDEDVIRLIGQHLNGL
sp|P51587|BRCA2_HUMAN_2094 2095_C	R.TEHSLH(YS)phosPTSR.Q	2.53235	1	0.9809	2.53235	0.995	sp|P51587|BRCA2_HUMAN	VLEEFDLIRTEHSLHYSPTSRQNVSKILPRV LEEFDLIRTEHSLHYSPTSRQNVSKILPRVD
sp|Q9HBL0|TENS1_HUMAN_860	K.EATSDPSRTphosPEEEPLNLEGLVAHR.V	-1.36444	5	1	-0.983352760553288,0.74067377790542,-1.36444292790879,-1.45085767972627,-3.20574518188974	0.991	sp|Q9HBL0|TENS1_HUMAN	QPLLSPKEATSDPSRTPEEEPLNLEGLVAHR
sp|Q8TDJ6|DMXL2_HUMAN_1400	R.TISphosVSGSTAK.E	-1.35803	4	0.9993	-1.43315567799281,-1.2829130424122,-1.79070768261089,-1.23611883093325	0.994	sp|Q8TDJ6|DMXL2_HUMAN	PDAGEGTKRHLSRTISVSGSTAKETVTVGKD
sp|O95983|MBD3_HUMAN_85 86_C	R.VRYD(SS)phosNQVK.G	-1.35553	10	0.9994	-1.50530546374864,-1.00934796908623,-1.0902679644698,-1.20574518188974,-1.0902679644698,-2.88381708700237,-2.17599783849568,-4.98335276055329,-4.79070768261089,-1.20574518188974	0.998	sp|O95983|MBD3_HUMAN	LMSKMNKSRQRVRYDSSNQVKGKPDLNTALP MSKMNKSRQRVRYDSSNQVKGKPDLNTALPV
sp|Q96SB3|NEB2_HUMAN_658	F.ELAENEDALSphosPVDMEPEK.L	2.52896	1	1	2.52896	1	sp|Q96SB3|NEB2_HUMAN	MAIEVFELAENEDALSPVDMEPEKLVHKFKE
sp|Q9H7D0|DOCK5_HUMAN_1780 1781 1785 1786 1789_C	R.LSPFHG(SS)phosPPQ(ST)phosPLSphosPPPLTPK.A	2.52896	1	0.9829	2.52896	0.916	sp|Q9H7D0|DOCK5_HUMAN	KSLQLMDNRLSPFHGSSPPQSTPLSPPPLTP SLQLMDNRLSPFHGSSPPQSTPLSPPPLTPK MDNRLSPFHGSSPPQSTPLSPPPLTPKATRT DNRLSPFHGSSPPQSTPLSPPPLTPKATRTL LSPFHGSSPPQSTPLSPPPLTPKATRTLSSP
sp|P0DPB5|RPC22_HUMAN_110 111_C	R.(SS)phosQDKYEKR.S	-1.34776	3	0.9988	-1.34776418676216,-1.34776418676216,-1.3312760639736	1	sp|P0DPB5|RPC22_HUMAN	FRARGSASYSPPRKRSSQDKYEKRSNRR___ RARGSASYSPPRKRSSQDKYEKRSNRR____
sp|P20810|ICAL_HUMAN_560 561_C	R.D(TS)phosQSDKDLDDALDKLSDSLGQR.Q	-1.34776	3	0.9999	-1.17599783849568,-1.34776418676216,-1.56188899211501	0.503	sp|P20810|ICAL_HUMAN	QTPASTTQAGAPPRDTSQSDKDLDDALDKLS TPASTTQAGAPPRDTSQSDKDLDDALDKLSD
sp|Q96PM9|Z385A_HUMAN_160	K.QPGSphosPSPPSIPETGQGVTK.G	2.52558	2	0.9995	5.49314850716383,-0.441979528379815	0.956	sp|Q96PM9|Z385A_HUMAN	NGLGPAPGSPEKQPGSPSPPSIPETGQGVTK
sp|Q9Y5P4|CERT_HUMAN_377	R.SSSphosMSSIDLVSASDDVHR.F	2.52558	2	0.9931	5.49314850716383,-0.441979528379815	0.956	sp|Q9Y5P4|CERT_HUMAN	VGTHRFVQKPYSRSSSMSSIDLVSASDDVHR
sp|Q86X29|LSR_HUMAN_323	K.AATSGVPSIYphosAPSTYAHLSPAK.T	2.52557	1	0.9846	2.52557	0.986	sp|Q86X29|LSR_HUMAN	LYAAGKAATSGVPSIYAPSTYAHLSPAKTPP
sp|O75175|CNOT3_HUMAN_507	K.EPSAAAPTGAGGVAPGSGNNSGGPSLLVPLPVNPPSSphosPTPSFSDAK.A	2.52507	2	0.996	3.35903943689379,1.69109174905486	0.942	sp|O75175|CNOT3_HUMAN	GGPSLLVPLPVNPPSSPTPSFSDAKAAGALL
sp|Q16875|F263_HUMAN_461 467	R.RNSphosVTPLASphosPEPTK.K	2.52418	2	1	3.3392192508995,1.70913820447231	0.884	sp|Q16875|F263_HUMAN	SEDAKKGPNPLMRRNSVTPLASPEPTKKPRI GPNPLMRRNSVTPLASPEPTKKPRINSFEEH
sp|Q9BVC5|ASHWN_HUMAN_182 189 193 197 198_C	R.KSphosPSGPVKSphosPPLSphosPVG(TT)phosPVK.L	2.52356	2	0.9853	1.92868113833119,3.118435364729	0.99	sp|Q9BVC5|ASHWN_HUMAN	NNNDAKQNHDLTHRKSPSGPVKSPPLSPVGT NHDLTHRKSPSGPVKSPPLSPVGTTPVKLKR THRKSPSGPVKSPPLSPVGTTPVKLKRAAPK SPSGPVKSPPLSPVGTTPVKLKRAAPKEEAE PSGPVKSPPLSPVGTTPVKLKRAAPKEEAEA
sp|Q13148|TADBP_HUMAN_183	K.LPNSKQSphosQDEPLR.S	-1.34776	3	1	-3.14685149283617,-1.34776418676216,-1.34776418676216	0.996	sp|Q13148|TADBP_HUMAN	IDGRWCDCKLPNSKQSQDEPLRSRKVFVGRC
sp|Q8NE71|ABCF1_HUMAN_166	K.AVSphosEEQQPALK.G	-1.34776	7	0.9996	-1.2829130424122,-1.34776418676216,-0.692675599650366,-0.813427759110976,-3.98335276055329,-2.3312760639736,-1.85997034504801	1	sp|Q8NE71|ABCF1_HUMAN	PKPAKPEKNRINKAVSEEQQPALKGKKGKEE
sp|Q5TC82|RC3H1_HUMAN_772 779	R.KVISphosPPPFAPSphosPTLPPTFHPEEFLDEDLK.V	2.52239	2	0.9999	2.77344180737484,2.2713384551096	0.784	sp|Q5TC82|RC3H1_HUMAN	RRKEIMAQLEERKVISPPPFAPSPTLPPTFH QLEERKVISPPPFAPSPTLPPTFHPEEFLDE
sp|Q8WX93|PALLD_HUMAN_747 754 755 766_C	K.QFIAAQNLGPASphosGHGTPA(SS)phosPSSSSLPSPMSphosPTPR.Q	2.52035	2	0.9942	1.59299660986316,3.44769705671419	0.714	sp|Q8WX93|PALLD_HUMAN	ARPKQFIAAQNLGPASGHGTPASSPSSSSLP AAQNLGPASGHGTPASSPSSSSLPSPMSPTP AQNLGPASGHGTPASSPSSSSLPSPMSPTPR TPASSPSSSSLPSPMSPTPRQFGRAPVPPFA
sp|P48444|COPD_HUMAN_437	R.RNTphosLEWCLPVIDAK.N	2.51991	1	1	2.51991	1	sp|P48444|COPD_HUMAN	IGEIDGEYRHDSRRNTLEWCLPVIDAKNKSG
sp|P35269|T2FA_HUMAN_156	R.TLTphosAEEAEEEWER.R	-1.34009	10	1	-1.72461849215312,-1.72461849215312,-1.2829130424122,-1.29885458628122,-1.29885458628122,-1.29885458628122,-1.22085207427994,-1.38131674647319,-1.70324484136055,-1.70324484136055	0.988	sp|P35269|T2FA_HUMAN	HNWYNFTPLARHRTLTAEEAEEEWERRNKVL
sp|P40425|PBX2_HUMAN_104 105_C	K.TGLSIR(SS)phosQEEEPVDPQLMR.L	-1.33952	10	1	-1.3312760639736,-1.81342775911098,-1.10420715542767,-1.34776418676216,-1.34776418676216,-0.0833485505300098,-1.23611883093325,-1.22085207427994,-1.66142466566593,-1.66142466566593	1	sp|P40425|PBX2_HUMAN	SVLCEIKEKTGLSIRSSQEEEPVDPQLMRLD VLCEIKEKTGLSIRSSQEEEPVDPQLMRLDN
sp|Q8TE77|SSH3_HUMAN_494 495_C	K.VGGVSPEEHPAPEV(ST)phosPFPPLPPEPEGGGEEK.V	2.51877	1	1	2.51877	0.652	sp|Q8TE77|SSH3_HUMAN	KVGGVSPEEHPAPEVSTPFPPLPPEPEGGGE VGGVSPEEHPAPEVSTPFPPLPPEPEGGGEE
sp|Q92560|BAP1_HUMAN_513 520 521_C	R.SphosANPTRP(SS)phosPVTSHISK.V	2.51759	2	0.9861	2.98983208486107,2.04534267244718	1.296	sp|Q92560|BAP1_HUMAN	EIGSAFNSPLRSPIRSANPTRPSSPVTSHIS SPLRSPIRSANPTRPSSPVTSHISKVLFGED PLRSPIRSANPTRPSSPVTSHISKVLFGEDD
sp|Q96RG2|PASK_HUMAN_104	R.GSphosVSCCSLLR.G	-1.33464	4	0.9997	-1.23611883093325,-1.22085207427994,-1.43315567799281,-1.43315567799281	0.995	sp|Q96RG2|PASK_HUMAN	CPAAPEHTDPSEPRGSVSCCSLLRGLSSGWS
sp|O75179|ANR17_HUMAN_1699 1700_C	K.SGPSPL(SS)phosPNGK.L	2.51193	1	0.9866	2.51193	1	sp|O75179|ANR17_HUMAN	SNSLSTCTKSGPSPLSSPNGKLTVASPKRGQ NSLSTCTKSGPSPLSSPNGKLTVASPKRGQK
sp|Q9Y4E1|WAC2C_HUMAN_909	K.DHSphosVNSFK.N	2.51193	1	0.9987	2.51193	0.992	sp|Q9Y4E1|WAC2C_HUMAN	QPLVQEKKRVVKKDHSVNSFKNQKHPESIQG
sp|O75132|ZBED4_HUMAN_640	R.GTELSGASSphosFDDTNEK.F	-1.33128	3	0.9974	-1.46877958772353,-1.3312760639736,-1.26714572655388	0.965	sp|O75132|ZBED4_HUMAN	PDTRVPRGTELSGASSFDDTNEKFYDSHPVA
sp|Q8N201|INT1_HUMAN_295	R.VAGDLGAGSSPHPSLTEEEDSphosQTELLIAEEK.L	2.50964	1	0.9884	2.50964	0.978	sp|Q8N201|INT1_HUMAN	GAGSSPHPSLTEEEDSQTELLIAEEKLSPEQ
sp|Q96MH2|HEXI2_HUMAN_29 32	K.TSGAPGSphosPQTphosPPERHDSGGSLPLTPR.M	2.50964	1	0.9594	2.50964	0.992	sp|Q96MH2|HEXI2_HUMAN	SPVALEEAKTSGAPGSPQTPPERHDSGGSLP ALEEAKTSGAPGSPQTPPERHDSGGSLPLTP
sp|Q00610|CLH1_HUMAN_394	K.GILRTphosPDTIR.R	-1.33128	19	0.9994	-0.746313563252439,-1.74631356325244,-0.62078268116858,-1.74631356325244,-1.74631356325244,-0.713892085560061,-1.06278722804769,-0.610798592595958,-1.3312760639736,-1.46877958772353,-3.79070768261089,-3.14685149283617,-4.3312760639736,-6.20574518188974,-4.98335276055329,-0.813427759110976,-1.06278722804769,-0.610798592595958,-0.692675599650366	0.995	sp|Q00610|CLH1_HUMAN	EAAKVAANAPKGILRTPDTIRRFQSVPAQPG
sp|Q14676|MDC1_HUMAN_1458 1459 1460 1461 1466_C	K.TPETVVPTAPELQP(STST)phosDQPVTphosPEPTSQATR.G	2.5085	1	0.992	2.5085	0.54	sp|Q14676|MDC1_HUMAN	KTPETVVPTAPELQPSTSTDQPVTPEPTSQA TPETVVPTAPELQPSTSTDQPVTPEPTSQAT PETVVPTAPELQPSTSTDQPVTPEPTSQATR ETVVPTAPELQPSTSTDQPVTPEPTSQATRG TAPELQPSTSTDQPVTPEPTSQATRGRTDRS
sp|P10809|CH60_HUMAN_453	R.CIPALDSphosLTPANEDQK.L	2.50695	2	0.999	2.00370818373921,3.01019221730941	0.77	sp|P10809|CH60_HUMAN	LGGGCALLRCIPALDSLTPANEDQKIGIEII
sp|Q52LA3|LIN52_HUMAN_53	K.SPITSSphosPPKWMAEIERDDIDMLK.E	-1.33128	3	1	-1.3312760639736,-1.20574518188974,-1.98335276055329	0.948	sp|Q52LA3|LIN52_HUMAN	GVAEFAASFKSPITSSPPKWMAEIERDDIDM
sp|P51116|FXR2_HUMAN_455	R.TGGPAYGPSSDVSTASETphosESEK.R	2.50506	1	0.9991	2.50506	0.402	sp|P51116|FXR2_HUMAN	GPAYGPSSDVSTASETESEKREEPNRAGPGD
sp|Q96RT1|ERBIN_HUMAN_872	K.SHSphosITNMEIGGLK.L	-1.33128	5	1	-1.02252335783397,-1.3312760639736,-1.58125431698194,-1.45085767972627,-0.908064633249051	0.985	sp|Q96RT1|ERBIN_HUMAN	SPQKSGPVGSVVKSHSITNMEIGGLKIYDIL
sp|Q92769|HDAC2_HUMAN_347	K.LHISphosPSNMTNQNTPEYMEK.L	2.50161	1	1	2.50161	0.499	sp|Q92769|HDAC2_HUMAN	NDYFEYFGPDFKLHISPSNMTNQNTPEYMEK
sp|Q96N67|DOCK7_HUMAN_873	R.LPNTYPNSSSPGPGGLGGSphosVHYATMAR.S	2.50161	1	0.9981	2.50161	0.954	sp|Q96N67|DOCK7_HUMAN	TYPNSSSPGPGGLGGSVHYATMARSAVRPAS
sp|Q9BXB4|OSB11_HUMAN_181	R.SFSLASSSNSphosPISQR.R	-1.33128	5	0.9987	-1.3312760639736,-1.20574518188974,-1.60088312373088,-1.07646216494477,-1.58125431698194	0.987	sp|Q9BXB4|OSB11_HUMAN	PPLKSRSFSLASSSNSPISQRRPSQNAISFF
sp|Q9UK61|TASOR_HUMAN_971 972 978 979_C	R.QR(SS)phosDYQFP(SS)phosPFTDTLK.G	2.50046	1	0.989	2.50046	0.993	sp|Q9UK61|TASOR_HUMAN	QEAFPNDPRVINRQRSSDYQFPSSPFTDTLK EAFPNDPRVINRQRSSDYQFPSSPFTDTLKG PRVINRQRSSDYQFPSSPFTDTLKGTTEDDV RVINRQRSSDYQFPSSPFTDTLKGTTEDDVL
sp|Q9H0F6|SHRPN_HUMAN_131	K.SNSphosPPALGPEACPVSLPSPPEASTLK.G	-1.33128	5	1	1.28075467994573,-1.48692693443379,-2.43315567799281,-1.3312760639736,-0.630836345832503	0.979	sp|Q9H0F6|SHRPN_HUMAN	VRGATVEGQNGSKSNSPPALGPEACPVSLPS
sp|Q9NY74|ETAA1_HUMAN_186	K.TQSphosQEEELMK.L	-1.33128	8	0.9989	-0.364442927908795,-1.3312760639736,-1.1182823406394,-1.3312760639736,-1.1182823406394,-4.98335276055329,-2.0902679644698,-2.29885458628122	0.991	sp|Q9NY74|ETAA1_HUMAN	GKSRAKISCTKLKTQSQEEELMKLAKQFDKN
sp|Q5VV67|PPRC1_HUMAN_535 536_C	R.AWAAALEN(SS)phosPK.N	-1.3283	6	1	-1.64096056310621,-1.70324484136055,-1.62078268116858,-0.306891905346636,-0.347764186762164,-1.03582018044742	1	sp|Q5VV67|PPRC1_HUMAN	KPRAWARAWAAALENSSPKNLERSAGQSSPA PRAWARAWAAALENSSPKNLERSAGQSSPAK
sp|Q9NZ71|RTEL1_HUMAN_847	R.AGSphosPGEEQAHSCSTLSLLSEK.R	-1.32331	4	1	-1.29885458628122,-1.36444292790879,-1.34776418676216,-1.2829130424122	0.997	sp|Q9NZ71|RTEL1_HUMAN	RGLLAALEHSEQRAGSPGEEQAHSCSTLSLL
sp|P47712|PA24A_HUMAN_727	R.CSphosVSLSNVEAR.R	-1.32	4	0.9998	-0.682183225832723,-0.682183225832723,-1.95781766844615,-2.23611883093325	0.998	sp|P47712|PA24A_HUMAN	MVESIEYRRQNPSRCSVSLSNVEARRFFNKE
sp|Q9C0A6|SETD5_HUMAN_1043	R.GSLSphosPGGER.A	2.49354	1	0.9847	2.49354	0.99	sp|Q9C0A6|SETD5_HUMAN	RYEHGLMKDLSRGSLSPGGERACEGVPSAPQ
sp|Q8WXE0|CSKI2_HUMAN_880	R.LSSVSphosGPSPEPPPLDESPGPK.E	2.49238	1	0.9999	2.49238	0.752	sp|Q8WXE0|CSKI2_HUMAN	RKGPPPPPPKRLSSVSGPSPEPPPLDESPGP
tr|A0A1B0GV45|A0A1B0GV45_HUMAN_463	R.YLYRPESphosD.-	2.49238	1	0.9583	2.49238	0.966	tr|A0A1B0GV45|A0A1B0GV45_HUMAN	KEVDSLMMRYLYRPESD______________
sp|P05783|K1C18_HUMAN_305	R.TVQSphosLEIDLDSMR.N	-1.31534	4	0.9999	-1.34776418676216,-1.34776418676216,-0.62078268116858,-1.2829130424122	0.997	sp|P05783|K1C18_HUMAN	GAAETTLTELRRTVQSLEIDLDSMRNLKASL
sp|Q7Z2Z1|TICRR_HUMAN_1594 1595_C	K.KIDPSSSLEAEPLSKEE(SS)phosLGEESFLPALSMPR.A	2.49065	2	0.9745	1.85314850716383,3.1281555546637	0.977	sp|Q7Z2Z1|TICRR_HUMAN	DPSSSLEAEPLSKEESSLGEESFLPALSMPR PSSSLEAEPLSKEESSLGEESFLPALSMPRA
sp|P14859|PO2F1_HUMAN_360 361_C	K.WLNDAENLSSD(SS)phosLSSPSALNSPGIEGLSR.R	2.49006	1	0.9902	2.49006	0.75	sp|P14859|PO2F1_HUMAN	LLEKWLNDAENLSSDSSLSSPSALNSPGIEG LEKWLNDAENLSSDSSLSSPSALNSPGIEGL
sp|Q96T25|ZIC5_HUMAN_578 588 589 590 600_C	K.IHCKSphosPPPSPGPLG(YSS)phosVGTPVGAPLSphosPVLDPAR.S	2.4889	1	0.9211	2.4889	0.852	sp|Q96T25|ZIC5_HUMAN	THPSSLRKHMKIHCKSPPPSPGPLGYSSVGT KIHCKSPPPSPGPLGYSSVGTPVGAPLSPVL IHCKSPPPSPGPLGYSSVGTPVGAPLSPVLD HCKSPPPSPGPLGYSSVGTPVGAPLSPVLDP PLGYSSVGTPVGAPLSPVLDPARSHSSTLSP
sp|Q9H7N4|SFR19_HUMAN_994	K.AAPPPPALTPDSQTphosVDSSCKTPEVSFLPEEATEEAGVR.G	2.48774	1	0.969	2.48774	0.73	sp|Q9H7N4|SFR19_HUMAN	PKAAPPPPALTPDSQTVDSSCKTPEVSFLPE
sp|Q92545|TM131_HUMAN_1870 1871_C	R.R(SS)phosDPWSNSHFPHEN.-	2.48748	2	1	3.43027516847088,1.54468267208303	0.904	sp|Q92545|TM131_HUMAN	TYNPWRIWSPTIGRRSSDPWSNSHFPHEN__ YNPWRIWSPTIGRRSSDPWSNSHFPHEN___
sp|O94967|WDR47_HUMAN_312	R.SphosLNPALDGLTCGLTSHDKR.L	2.48658	1	1	2.48658	0.968	sp|O94967|WDR47_HUMAN	SPMRRPQSADAYMTRSLNPALDGLTCGLTSH
sp|Q6NYC8|PPR18_HUMAN_484	R.SVPPATphosPATPTSPATVDAAVPGAGKK.R	2.48542	1	0.9855	2.48542	0.825	sp|Q6NYC8|PPR18_HUMAN	GHTFTVNPRRSVPPATPATPTSPATVDAAVP
sp|Q6PJT7|ZC3HE_HUMAN_132 133 134 135_C	R.V(STSS)phosQESK.T	-1.31534	6	0.998	-2.70324484136055,-2.36444292790879,-1.2829130424122,-0.323102132527895,1.89053072916691,-1.34776418676216	1	sp|Q6PJT7|ZC3HE_HUMAN	LAIPSARPEKRDSRVSTSSQESKTTNVRQTY AIPSARPEKRDSRVSTSSQESKTTNVRQTYD IPSARPEKRDSRVSTSSQESKTTNVRQTYDD PSARPEKRDSRVSTSSQESKTTNVRQTYDDG
sp|P29558|RBMS1_HUMAN_38 40 41 42 43 44 48 49 50 51 52_C	K.QSLVPAHPMAPPSphosP(STTSS)phosNNN(SSSSS)phosNSGWDQLSK.T	2.48309	1	0.9845	2.48309	0.625	sp|P29558|RBMS1_HUMAN	QAKQSLVPAHPMAPPSPSTTSSNNNSSSSSN KQSLVPAHPMAPPSPSTTSSNNNSSSSSNSG QSLVPAHPMAPPSPSTTSSNNNSSSSSNSGW SLVPAHPMAPPSPSTTSSNNNSSSSSNSGWD LVPAHPMAPPSPSTTSSNNNSSSSSNSGWDQ VPAHPMAPPSPSTTSSNNNSSSSSNSGWDQL PMAPPSPSTTSSNNNSSSSSNSGWDQLSKTN MAPPSPSTTSSNNNSSSSSNSGWDQLSKTNL APPSPSTTSSNNNSSSSSNSGWDQLSKTNLY PPSPSTTSSNNNSSSSSNSGWDQLSKTNLYI PSPSTTSSNNNSSSSSNSGWDQLSKTNLYIR
sp|Q7Z333|SETX_HUMAN_956	K.SDTLTDSphosQIDR.D	-1.31507	16	1	-1.20574518188974,-1.04924069620975,-1.14685149283617,-1.60088312373088,-1.03582018044742,-1.41566825126397,-1.41566825126397,-1.22085207427994,-1.48692693443379,-1.48692693443379,-1.3312760639736,-1.3312760639736,-1.29885458628122,-1.25154887150286,-1.26714572655388,-1.3312760639736	0.994	sp|Q7Z333|SETX_HUMAN	EQAPDISPKSDTLTDSQIDRDLHKLSLLAQA
sp|Q9H7D0|DOCK5_HUMAN_1780 1781_C	R.LSPFHG(SS)phosPPQSTPLSPPPLTPK.A	2.47982	2	0.9957	2.05947915503488,2.90016332668142	0.996	sp|Q9H7D0|DOCK5_HUMAN	KSLQLMDNRLSPFHGSSPPQSTPLSPPPLTP SLQLMDNRLSPFHGSSPPQSTPLSPPPLTPK
tr|A0A3B3ISF0|A0A3B3ISF0_HUMAN_159	K.KPPQHLSphosPDTTGPPPPPLETLEAEFGSLK.L	2.47842	1	1	2.47842	0.531	tr|A0A3B3ISF0|A0A3B3ISF0_HUMAN	PPKGNPWTKKPPQHLSPDTTGPPPPPLETLE
sp|P13667|PDIA4_HUMAN_468	K.DLGLSphosESGEDVNAAILDESGKK.F	2.47737	2	0.9999	4.19085959929212,0.763881169066745	0.5	sp|P13667|PDIA4_HUMAN	ADEEDYAGEVKDLGLSESGEDVNAAILDESG
sp|A8K0R7|ZN839_HUMAN_316	R.ACSphosETLAESR.T	-1.31497	3	0.9997	-1.31497425164449,-1.31497425164449,-0.561888992115012	0.995	sp|A8K0R7|ZN839_HUMAN	LLRSERYQGPRRRACSETLAESRTAVLQQRR
sp|Q9Y6G9|DC1L1_HUMAN_510 516	R.KPVTVSphosPTTPTSphosPTEGEAS.-	2.47725	1	0.9897	2.47725	0.943	sp|Q9Y6G9|DC1L1_HUMAN	VHAELDRITRKPVTVSPTTPTSPTEGEAS__ RITRKPVTVSPTTPTSPTEGEAS________
sp|O95232|LC7L3_HUMAN_110	R.LALSphosQNQQSSGAAGPTGK.N	-1.31497	11	1	-1.31497425164449,-1.03582018044742,-1.03582018044742,-1.31497425164449,-1.34776418676216,-1.25154887150286,-1.34776418676216,-1.23611883093325,-1.54278016916731,-1.38131674647319,-1.79070768261089	0.998	sp|O95232|LC7L3_HUMAN	EVERRIRRGHARLALSQNQQSSGAAGPTGKN
sp|P38398|BRCA1_HUMAN_1613	K.VAESAQSphosPAAAHTTDTAGYNAMEESVSR.E	-1.31497	5	0.9987	-1.10420715542767,-1.31497425164449,-1.31497425164449,-1.3312760639736,-1.3312760639736	0.998	sp|P38398|BRCA1_HUMAN	SALKVPQLKVAESAQSPAAAHTTDTAGYNAM
sp|O60934|NBN_HUMAN_485 486_C	R.IE(TS)phosCSLLEQTQPATPSLWK.N	2.47256	1	0.999	2.47256	0.555	sp|O60934|NBN_HUMAN	EENQEMSSCKSARIETSCSLLEQTQPATPSL ENQEMSSCKSARIETSCSLLEQTQPATPSLW
sp|Q5T4F4|ZFY27_HUMAN_14	R.EGSGPELSphosPSVMPEAPLESPPFPTK.S	2.47256	1	1	2.47256	0.916	sp|Q5T4F4|ZFY27_HUMAN	__MQTSEREGSGPELSPSVMPEAPLESPPFP
sp|Q16763|UBE2S_HUMAN_173	R.ALASphosGTEASSTDPGAPGGPGGAEGPMAK.K	2.47032	2	0.9988	2.10107602060742,2.83955944241588	0.982	sp|Q16763|UBE2S_HUMAN	AGGPSGRAEAGRALASGTEASSTDPGAPGGP
sp|P42166|LAP2A_HUMAN_291 292 293 294 295 296_C	K.(SSSSSS)phosQPEHSAMLVSTAASPSLIK.E	-1.31497	14	0.9969	-1.38131674647319,-1.31497425164449,-1.22085207427994,-1.22085207427994,-1.31497425164449,-1.31497425164449,-1.34776418676216,-1.34776418676216,-1.34776418676216,-1.34776418676216,-1.34776418676216,-1.2829130424122,-1.2829130424122,-1.2829130424122	0.999	sp|P42166|LAP2A_HUMAN	LFISCKSSHDRCLEKSSSSSSQPEHSAMLVS FISCKSSHDRCLEKSSSSSSQPEHSAMLVST ISCKSSHDRCLEKSSSSSSQPEHSAMLVSTA SCKSSHDRCLEKSSSSSSQPEHSAMLVSTAA CKSSHDRCLEKSSSSSSQPEHSAMLVSTAAS KSSHDRCLEKSSSSSSQPEHSAMLVSTAASP
tr|D6RIS4|D6RIS4_HUMAN_122 123_C	K.SENSEDGAAWMQEPGR(YS)phosPPPSECAPGQE.-	2.46904	1	0.9896	2.46904	0.984	tr|D6RIS4|D6RIS4_HUMAN	ENSEDGAAWMQEPGRYSPPPSECAPGQE___ NSEDGAAWMQEPGRYSPPPSECAPGQE____
sp|P84090|ERH_HUMAN_24	R.TYADYESphosVNECMEGVCK.M	2.46786	1	1	2.46786	0.995	sp|P84090|ERH_HUMAN	QPTKRPEGRTYADYESVNECMEGVCKMYEEH
sp|Q13263|TIF1B_HUMAN_620	R.LASPSGSTSSGLEVVAPEGTSAPGGGPGTphosLDDSATICR.V	-1.31497	3	0.9991	0.145930256391678,-1.31497425164449,-2.93272668748332	0.966	sp|Q13263|TIF1B_HUMAN	VVAPEGTSAPGGGPGTLDDSATICRVCQKPG
sp|Q9UK58|CCNL1_HUMAN_338 341 342_C	K.GLNPDGTPALSTLGGFSPASphosKP(SS)phosPR.E	2.46655	2	0.9926	0.438111007884988,4.4949835087192	0.97	sp|Q9UK58|CCNL1_HUMAN	DGTPALSTLGGFSPASKPSSPREVKAEEKSP PALSTLGGFSPASKPSSPREVKAEEKSPISI ALSTLGGFSPASKPSSPREVKAEEKSPISIN
sp|Q5JSZ5|PRC2B_HUMAN_1185	K.GCSphosEDHSGLDAK.S	-1.31497	3	1	-1.64096056310621,-1.31497425164449,-1.10420715542767	0.997	sp|Q5JSZ5|PRC2B_HUMAN	KKGDCRDSWRSNKGCSEDHSGLDAKSRGPRA
sp|Q6Y7W6|GGYF2_HUMAN_19 26	R.ALSphosSGGSITSphosPPLSPALPK.Y	2.4655	1	0.9951	2.4655	0.943	sp|Q6Y7W6|GGYF2_HUMAN	ETQTLNFGPEWLRALSSGGSITSPPLSPALP GPEWLRALSSGGSITSPPLSPALPKYKLADY
sp|Q6ICG6|K0930_HUMAN_351	R.SphosLSGTGR.S	-1.31497	3	0.9756	-4.62078268116858,-1.31497425164449,-0.661424665665926	0.966	sp|Q6ICG6|K0930_HUMAN	DGGADLHNATNLRSRSLSGTGRSLVGSWLKL
sp|Q76L83|ASXL2_HUMAN_834 845	R.QEKAPSphosPTGPALISGASphosPVHCAADGTVELK.A	-1.31497	3	0.999	-2.14685149283617,-1.31497425164449,-1.10420715542767	0.679	sp|Q76L83|ASXL2_HUMAN	SHPQGPSSCRQEKAPSPTGPALISGASPVHC EKAPSPTGPALISGASPVHCAADGTVELKAG
sp|O43189|PHF1_HUMAN_420	R.ALQASVSPPSphosPSPNQSYQGSSGYNFRPTDAR.C	2.46196	1	0.9896	2.46196	0.994	sp|O43189|PHF1_HUMAN	RAHLQRALQASVSPPSPSPNQSYQGSSGYNF
sp|Q9H0K1|SIK2_HUMAN_587	R.RASphosDTSLTQGIVAFR.Q	-1.31497	3	1	0.163488627775983,-1.31497425164449,-2.83651137222402	0.904	sp|Q9H0K1|SIK2_HUMAN	VHNRSPVSFREGRRASDTSLTQGIVAFRQHL
sp|Q9NRY4|RHG35_HUMAN_1070 1072 1073 1074_C	K.SphosV(SSS)phosPWLPQDGFDPSDYAEPMDAVVKPR.N	2.46196	1	0.991	2.46196	0.638	sp|Q9NRY4|RHG35_HUMAN	DLSYLDQGHRDGQRKSVSSSPWLPQDGFDPS SYLDQGHRDGQRKSVSSSPWLPQDGFDPSDY YLDQGHRDGQRKSVSSSPWLPQDGFDPSDYA LDQGHRDGQRKSVSSSPWLPQDGFDPSDYAE
sp|P21127|CD11B_HUMAN_448	R.IEEGTphosYGVVYR.A	-1.31071	4	0.9996	-0.757284681073442,-1.20574518188974,-1.74631356325244,-1.41566825126397	0.981	sp|P21127|CD11B_HUMAN	RSVEEFQCLNRIEEGTYGVVYRAKDKKTDEI
tr|H7C1V4|H7C1V4_HUMAN_834	R.EEMPSEDSLAEPVPTSHFTACGSLTphosR.T	2.45722	1	0.9853	2.45722	0.78	tr|H7C1V4|H7C1V4_HUMAN	AEPVPTSHFTACGSLTRTLDSGIGTFPPPDH
sp|P61927|RL37_HUMAN_97	K.RAAVAASSSSphos.-	-1.30962	4	0.9987	-0.505305463748644,-1.66142466566593,-4.62078268116858,-0.957817668446151	0.996	sp|P61927|RL37_HUMAN	TTPKPKRAAVAASSSS_______________
sp|P28290|ITPI2_HUMAN_1165 1168 1174 1175_C	R.TGSphosVQTphosPPDLE(SS)phosEEVDAAEGAPEVVGPK.S	2.45247	1	0.9941	2.45247	0.688	sp|P28290|ITPI2_HUMAN	RASVALTPTAPSRTGSVQTPPDLESSEEVDA VALTPTAPSRTGSVQTPPDLESSEEVDAAEG APSRTGSVQTPPDLESSEEVDAAEGAPEVVG PSRTGSVQTPPDLESSEEVDAAEGAPEVVGP
sp|O60293|ZC3H1_HUMAN_948 949_C	R.LD(SS)phosPVSSPR.K	-1.3026	4	0.9987	-0.0425148330214322,-1.52392114191599,-1.48692693443379,-1.1182823406394	0.998	sp|O60293|ZC3H1_HUMAN	LEQDRFGPNKMMRLDSSPVSSPRKHSAELIA EQDRFGPNKMMRLDSSPVSSPRKHSAELIAM
sp|Q86UE8|TLK2_HUMAN_72 73_C	R.KAEPYE(TS)phosQGKGTPR.G	2.44889	1	0.9983	2.44889	0.704	sp|Q86UE8|TLK2_HUMAN	QNDQRNRKRKAEPYETSQGKGTPRGHKISDY NDQRNRKRKAEPYETSQGKGTPRGHKISDYF
sp|Q9Y5R8|TPPC1_HUMAN_132 133_C	R.SRLD(SY)phosVR.S	2.44889	1	0.9672	2.44889	0.89	sp|Q9Y5R8|TPPC1_HUMAN	LGQTVQSELFRSRLDSYVRSLPFFSARAG__ GQTVQSELFRSRLDSYVRSLPFFSARAG___
sp|P24928|RPB1_HUMAN_1874 1875 1880 1881 1882_C	K.(YS)phosPTSP(TYS)phosPTTPK.Y	2.44841	2	0.9967	2.28877710121592,2.6080360093273	0.937	sp|P24928|RPB1_HUMAN	KYSPTSPKYSPTSPKYSPTSPTYSPTTPKYS YSPTSPKYSPTSPKYSPTSPTYSPTTPKYSP PKYSPTSPKYSPTSPTYSPTTPKYSPTSPTY KYSPTSPKYSPTSPTYSPTTPKYSPTSPTYS YSPTSPKYSPTSPTYSPTTPKYSPTSPTYSP
sp|O14757|CHK1_HUMAN_296	K.HIQSphosNLDFSPVNSASSEENVK.Y	-1.29885	7	1	-1.43315567799281,-1.62078268116858,-1.2829130424122,-1.74631356325244,-1.29885458628122,-0.505305463748644,-0.00934796908623303	0.999	sp|O14757|CHK1_HUMAN	GGVSESPSGFSKHIQSNLDFSPVNSASSEEN
sp|Q7Z3K3|POGZ_HUMAN_429	K.SLDSEPSVPSAAKPPSPEKTphosAPVASTPSSTPIPALSPPTK.V	2.44581	2	0.9719	2.55691368595724,2.33470578787242	0.979	sp|Q7Z3K3|POGZ_HUMAN	EPSVPSAAKPPSPEKTAPVASTPSSTPIPAL
sp|B5ME19|EIFCL_HUMAN_15 16_C	R.FFTTGSDSESE(SS)phosLSGEELVTKPVGGNYGK.Q	2.44411	1	0.9871	2.44411	0.252	sp|B5ME19|EIFCL_HUMAN	_MSRFFTTGSDSESESSLSGEELVTKPVGGN MSRFFTTGSDSESESSLSGEELVTKPVGGNY
sp|Q9Y2U8|MAN1_HUMAN_777	R.RNSphosPPNSLTPCLK.L	2.44411	1	0.9999	2.44411	0.99	sp|Q9Y2U8|MAN1_HUMAN	SKVWQGQAFHLDRRNSPPNSLTPCLKIRNMF
sp|P18146|EGR1_HUMAN_309 310 311_C	K.ALN(TSY)phosQSQLIKPSR.M	2.44291	1	0.9995	2.44291	0.999	sp|P18146|EGR1_HUMAN	AFATQSGSQDLKALNTSYQSQLIKPSRMRKY FATQSGSQDLKALNTSYQSQLIKPSRMRKYP ATQSGSQDLKALNTSYQSQLIKPSRMRKYPN
sp|Q14669|TRIPC_HUMAN_1241	K.VHDFPSphosGNGTGGSFSLNR.G	2.44291	1	0.9478	2.44291	0.735	sp|Q14669|TRIPC_HUMAN	LSQMEQFPVKVHDFPSGNGTGGSFSLNRGSQ
sp|Q96JM3|CHAP1_HUMAN_214 217	K.LAPVPSPEPQKPAPVSphosPESphosVK.A	2.44291	1	0.9999	2.44291	0.671	sp|Q96JM3|CHAP1_HUMAN	LAPVPSPEPQKPAPVSPESVKATLSNPKPQK VPSPEPQKPAPVSPESVKATLSNPKPQKQSH
sp|O60563|CCNT1_HUMAN_495	K.HNSphosVEDSVTK.S	-1.29885	5	1	-1.25154887150286,-1.25154887150286,-1.29885458628122,-1.50530546374864,-1.62078268116858	0.998	sp|O60563|CCNT1_HUMAN	IKMRIKVHAAADKHNSVEDSVTKSREHKEKH
sp|Q15942|ZYX_HUMAN_278	K.FTPVASphosKFSPGAPGGSGSQPNQK.L	2.44051	1	0.9296	2.44051	0.498	sp|Q15942|ZYX_HUMAN	APKFSPVTPKFTPVASKFSPGAPGGSGSQPN
sp|Q13905|RPGF1_HUMAN_281	R.VVDNSphosPPPALPPK.K	2.43987	2	0.9997	2.64808416996737,2.23166013041756	1	sp|Q13905|RPGF1_HUMAN	APPKPPLPGIRVVDNSPPPALPPKKRQSAPS
sp|O95747|OXSR1_HUMAN_425	K.TAQALSSGSphosGSQETKIPISLVLR.L	-1.29885	7	0.994	-1.06278722804769,-1.06278722804769,-1.50530546374864,-1.52392114191599,-1.31497425164449,-1.29885458628122,-1.29885458628122	0.819	sp|O95747|OXSR1_HUMAN	PTAEPAKTAQALSSGSGSQETKIPISLVLRL
sp|P18615|NELFE_HUMAN_91	R.SRTphosLEGK.L	-1.29885	4	0.9678	-1.34776418676216,-1.29885458628122,-1.23611883093325,-1.29885458628122	0.973	sp|P18615|NELFE_HUMAN	AIKAETKNSGFKRSRTLEGKLKDPEKGPVPT
sp|Q07157|ZO1_HUMAN_131	K.VQIPVSRPDPEPVSDNEEDSphosYDEEIHDPR.S	2.4378	2	0.9991	3.37859101318195,1.49700469693856	0.98	sp|Q07157|ZO1_HUMAN	VSRPDPEPVSDNEEDSYDEEIHDPRSGRSGV
sp|P24928|RPB1_HUMAN_1877 1878 1884 1885_C	K.YSP(TS)phosPTYSP(TT)phosPK.Y	2.43634	2	0.9195	2.60268277483309,2.26998824907666	0.97	sp|P24928|RPB1_HUMAN	PTSPKYSPTSPKYSPTSPTYSPTTPKYSPTS TSPKYSPTSPKYSPTSPTYSPTTPKYSPTSP PTSPKYSPTSPTYSPTTPKYSPTSPTYSPTS TSPKYSPTSPTYSPTTPKYSPTSPTYSPTSP
sp|P28482|MK01_HUMAN_181 187	R.VADPDHDHTphosGFLTEYphosVATR.W	-1.29885	5	0.9999	-1.34776418676216,-1.10420715542767,-1.17599783849568,-1.29885458628122,-1.43315567799281	0.676	sp|P28482|MK01_HUMAN	CDFGLARVADPDHDHTGFLTEYVATRWYRAP RVADPDHDHTGFLTEYVATRWYRAPEIMLNS
sp|P28749|RBL1_HUMAN_650	R.YSSphosPTAGSAK.R	-1.29885	3	0.9998	-0.600883123730875,-2.66142466566593,-1.29885458628122	0.99	sp|P28749|RBL1_HUMAN	DMQPLSPISVHERYSSPTAGSAKRRLFGEDP
sp|Q9UHK0|NUFP1_HUMAN_312	R.AVTGSphosGSHLCDLK.L	2.43319	2	0.9964	2.38795716839558,2.47841899653853	0.868	sp|Q9UHK0|NUFP1_HUMAN	HKWKNDNSRQRAVTGSGSHLCDLKLEGPPEA
sp|O94864|ST65G_HUMAN_104	K.TEESEPLPSphosCPGSPPLPDDLLPLDCK.N	2.43088	1	0.9999	2.43088	0.498	sp|O94864|ST65G_HUMAN	QQTEGVKTEESEPLPSCPGSPPLPDDLLPLD
sp|Q7LFL8|CXXC5_HUMAN_53	K.SAVVAAAAPASVADDTphosPPPERR.N	2.42967	1	0.9999	2.42967	0.975	sp|Q7LFL8|CXXC5_HUMAN	SAVVAAAAPASVADDTPPPERRNKSGIISEP
sp|Q09666|AHNK_HUMAN_5530	K.GGLKGSphosEVGFHGAAPDISVK.G	-1.29885	3	1	-1.34776418676216,-0.610798592595958,-1.29885458628122	0.998	sp|Q09666|AHNK_HUMAN	TGQISGPEIKGGLKGSEVGFHGAAPDISVKG
sp|Q9BYD6|RM01_HUMAN_115 116_C	K.KFQILDF(TS)phosPK.Q	2.42609	2	0.9982	5.49314850716383,-0.64096056310621	1	sp|Q9BYD6|RM01_HUMAN	EKAVHLLKKFQILDFTSPKQSVYLDLTLDMA KAVHLLKKFQILDFTSPKQSVYLDLTLDMAL
sp|P35568|IRS1_HUMAN_388	R.CSPSATSphosPVSLSSSSTSGHGSTSDCLFPR.R	2.42604	1	0.9976	2.42604	0.98	sp|P35568|IRS1_HUMAN	RSIPMPASRCSPSATSPVSLSSSSTSGHGST
sp|P54725|RD23A_HUMAN_99 100 101 102_C	K.AGQGTSAPPEASPTAAPE(SSTS)phosFPPAPTSGMSHPPPAAR.E	2.42508	2	0.9832	2.57342697239716,2.27672667814563	0.648	sp|P54725|RD23A_HUMAN	GTSAPPEASPTAAPESSTSFPPAPTSGMSHP TSAPPEASPTAAPESSTSFPPAPTSGMSHPP SAPPEASPTAAPESSTSFPPAPTSGMSHPPP APPEASPTAAPESSTSFPPAPTSGMSHPPPA
sp|Q12802|AKP13_HUMAN_1642	R.VDSphosLVSLSEEDLESDQR.E	-1.29885	9	1	-1.04924069620975,-1.66142466566593,-1.04924069620975,-1.58125431698194,-1.36444292790879,-0.836511372224017,-0.836511372224017,-1.29885458628122,-2.06278722804769	0.998	sp|Q12802|AKP13_HUMAN	AEELRHPFSGEERVDSLVSLSEEDLESDQRE
sp|Q4LE39|ARI4B_HUMAN_133	R.HFAESETLDQLPLTNPEHFGTphosPVIGK.K	2.4224	1	1	2.4224	0.997	sp|Q4LE39|ARI4B_HUMAN	ETLDQLPLTNPEHFGTPVIGKKTNRGRRSNH
sp|Q6PJ61|FBX46_HUMAN_194 195_C	R.AALALQSYPRP(TT)phosPAPVVFVSAEQGGPAK.G	2.422	2	0.9979	2.26728404014828,2.57670706863594	0.97	sp|Q6PJ61|FBX46_HUMAN	VEQRAALALQSYPRPTTPAPVVFVSAEQGGP EQRAALALQSYPRPTTPAPVVFVSAEQGGPA
sp|Q9HAU0|PKHA5_HUMAN_930	K.GLNVIGASphosDQSPLQSPSNLR.D	2.42118	1	0.9999	2.42118	0.5	sp|Q9HAU0|PKHA5_HUMAN	ACLREKKKGLNVIGASDQSPLQSPSNLRDNP
sp|Q96IT1|ZN496_HUMAN_221	R.DTQQVTTLQLPPSRVSphosPFK.D	2.42033	2	0.9997	1.39416766029739,3.44650227814413	0.976	sp|Q96IT1|ZN496_HUMAN	DTQQVTTLQLPPSRVSPFKDMILCFSEEDWS
sp|Q96ST3|SIN3A_HUMAN_266	K.VSKPSQLQAHTPASQQTphosPPLPPYASPR.S	2.41996	1	0.9436	2.41996	0.998	sp|Q96ST3|SIN3A_HUMAN	SKPSQLQAHTPASQQTPPLPPYASPRSPPVQ
sp|Q96RK0|CIC_HUMAN_1150	K.GPPAPATATPAPTSphosPFPSATAGSMTYSLVAPK.A	2.41901	2	0.9985	1.79425481811026,3.04376336737333	0.981	sp|Q96RK0|CIC_HUMAN	PKGPPAPATATPAPTSPFPSATAGSMTYSLV
sp|O43291|SPIT2_HUMAN_237 238_C	R.TVW(SS)phosGDDKEQLVK.N	2.41875	1	0.9962	2.41875	0.996	sp|O43291|SPIT2_HUMAN	RVARRNQERALRTVWSSGDDKEQLVKNTYVL VARRNQERALRTVWSSGDDKEQLVKNTYVL_
sp|Q5T200|ZC3HD_HUMAN_1364	R.LISphosDSVER.D	-1.29885	16	0.9981	-1.29885458628122,-1.29885458628122,-1.46877958772353,-1.29885458628122,-1.29885458628122,-1.43315567799281,-1.39839025983213,-0.381316746473191,-0.836511372224017,-0.983352760553288,-1.39839025983213,-2.00934796908623,-1.26714572655388,-1.26714572655388,-1.03582018044742,-1.85997034504801	0.991	sp|Q5T200|ZC3HD_HUMAN	RDKRRDLDRERERLISDSVERDRDRDRDRTF
sp|Q6XZF7|DNMBP_HUMAN_387	R.SphosPGVEWEMPLATDSPTSDPTEVVNGISSQPQVPFHPNLQK.S	2.41753	1	0.9921	2.41753	0.836	sp|Q6XZF7|DNMBP_HUMAN	RNSYQDEDTAGGPPRSPGVEWEMPLATDSPT
sp|Q6N043|Z280D_HUMAN_530 545	R.ASVGPLQSGASphosPTPSISASASTLQLSphosPPR.T	2.41658	2	0.9982	2.19655632946165,2.63660516152407	0.686	sp|Q6N043|Z280D_HUMAN	KVTIRASVGPLQSGASPTPSISASASTLQLS SPTPSISASASTLQLSPPRTKNITAKNPAKS
sp|P49815|TSC2_HUMAN_659 660_C	K.(TS)phosGPLSPPTGPPGPAPAGPAVR.L	2.41509	1	1	2.41509	0.976	sp|P49815|TSC2_HUMAN	CVCDYMEPERGSEKKTSGPLSPPTGPPGPAP VCDYMEPERGSEKKTSGPLSPPTGPPGPAPA
sp|Q92900|RENT1_HUMAN_565	R.EAIDSphosPVSFLALHNQIR.N	2.41471	2	1	1.38171982603459,3.44769705671419	0.988	sp|Q92900|RENT1_HUMAN	LKVVRLCAKSREAIDSPVSFLALHNQIRNMD
sp|Q7Z333|SETX_HUMAN_952	K.SDTphosLTDSQIDRDLHK.L	-1.29885	7	0.9997	-2.79070768261089,-1.2829130424122,-1.29885458628122,-1.2829130424122,-1.31497425164449,-1.31497425164449,-1.26714572655388	0.53	sp|Q7Z333|SETX_HUMAN	NLTREQAPDISPKSDTLTDSQIDRDLHKLSL
sp|Q8TEK3|DOT1L_HUMAN_471 480	R.HSphosPNPLLVAPTphosPPALQK.L	2.40896	1	1	2.40896	1	sp|Q8TEK3|DOT1L_HUMAN	PHSPFYQLPPSVQRHSPNPLLVAPTPPALQK PSVQRHSPNPLLVAPTPPALQKLLESFKIQY
sp|P78362|SRPK2_HUMAN_494	R.TVSphosASSTGDLPK.A	2.40774	1	0.9987	2.40774	0.993	sp|P78362|SRPK2_HUMAN	EQEESSPSHDRSRTVSASSTGDLPKAKTRAA
sp|P25054|APC_HUMAN_1774	K.KPTSphosPVKPIPQNTEYR.T	2.40651	1	0.9993	2.40651	0.929	sp|P25054|APC_HUMAN	APNKNQLDGKKKKPTSPVKPIPQNTEYRTRV
sp|Q8N5Y2|MS3L1_HUMAN_311 334	R.SQEELSPSphosPPLLNPSTPQSTESQPTTGEPATphosPK.R	2.40528	1	0.9114	2.40528	0.952	sp|Q8N5Y2|MS3L1_HUMAN	ESATSTNRSQEELSPSPPLLNPSTPQSTESQ TPQSTESQPTTGEPATPKRRKAEPEALQSLR
sp|Q9C0B5|ZDHC5_HUMAN_427 428 429 432_C	R.(SSS)phosLKSphosAQGTGFELGQLQSIR.S	2.40528	1	0.9217	2.40528	0.865	sp|Q9C0B5|ZDHC5_HUMAN	FGKSFHFDPLSSGSRSSSLKSAQGTGFELGQ GKSFHFDPLSSGSRSSSLKSAQGTGFELGQL KSFHFDPLSSGSRSSSLKSAQGTGFELGQLQ HFDPLSSGSRSSSLKSAQGTGFELGQLQSIR
sp|Q96RK0|CIC_HUMAN_605	K.RPESphosVGGLEPPGPSVIAAPPSGGGNILQTLVLPPNKEEQEGGGAR.V	2.40405	1	1	2.40405	0.963	sp|Q96RK0|CIC_HUMAN	FLPMDPATFRRKRPESVGGLEPPGPSVIAAP
sp|Q8WYP5|ELYS_HUMAN_995	R.NSphosILDQYGK.L	-1.29885	5	0.9994	-1.81342775911098,-1.88381708700237,-1.29885458628122,-0.93272668748332,-0.920342963027488	0.998	sp|Q8WYP5|ELYS_HUMAN	NDRDPRLRERSLARNSILDQYGKILPRVHRK
sp|Q00587|BORG5_HUMAN_101 113	R.RMASphosPPAPSPAPPAISphosPIIK.N	2.40159	1	0.9997	2.40159	0.995	sp|Q00587|BORG5_HUMAN	LQLVRRVGAPPRRMASPPAPSPAPPAISPII RMASPPAPSPAPPAISPIIKNAISLPQLNQA
sp|Q9UQ35|SRRM2_HUMAN_311 315 316 317 318 322 323_C	R.GEGDAPFSphosEPG(TTST)phosQRP(SS)phosPETATK.Q	2.39912	1	0.9496	2.39912	0.792	sp|Q9UQ35|SRRM2_HUMAN	PSPASGRRGEGDAPFSEPGTTSTQRPSSPET SGRRGEGDAPFSEPGTTSTQRPSSPETATKQ GRRGEGDAPFSEPGTTSTQRPSSPETATKQP RRGEGDAPFSEPGTTSTQRPSSPETATKQPS RGEGDAPFSEPGTTSTQRPSSPETATKQPSS DAPFSEPGTTSTQRPSSPETATKQPSSPYED APFSEPGTTSTQRPSSPETATKQPSSPYEDK
sp|O95503|CBX6_HUMAN_301	K.LLPETVSphosPSAPSWR.E	2.39788	2	0.9996	3.40158513185987,1.39416766029739	0.948	sp|O95503|CBX6_HUMAN	SDPDDTPPKLLPETVSPSAPSWREPEVLDLS
sp|Q9Y2W1|TR150_HUMAN_562	K.SSFSphosITR.E	-1.29885	7	0.9961	-2.50530546374864,-2.43315567799281,-2.43315567799281,-1.14685149283617,-1.14685149283617,-1.29885458628122,-0.983352760553288	0.993	sp|Q9Y2W1|TR150_HUMAN	KLGAKGDFPTGKSSFSITREAQVNVRMDSFD
sp|Q6P0Q8|MAST2_HUMAN_230	R.RWSphosLASLPSSGYGTNTPSSTVSSSCSSQEK.L	2.39664	1	0.977	2.39664	0.986	sp|Q6P0Q8|MAST2_HUMAN	HFSFVPARRTDGRRWSLASLPSSGYGTNTPS
sp|Q13547|HDAC1_HUMAN_409 410_C	R.ISIC(SS)phosDKR.L	-1.29141	6	0.9992	-1.3312760639736,-1.3312760639736,-1.64096056310621,-1.04924069620975,-1.25154887150286,-1.06278722804769	0.998	sp|Q13547|HDAC1_HUMAN	GDEDEDDPDKRISICSSDKRIACEEEFSDSE DEDEDDPDKRISICSSDKRIACEEEFSDSEE
sp|P17028|ZNF24_HUMAN_38 39_C	R.VKLEEDPDGEEG(SS)phosIPWNHLPDPEIFR.Q	2.39541	1	0.9999	2.39541	1	sp|P17028|ZNF24_HUMAN	ILRVKLEEDPDGEEGSSIPWNHLPDPEIFRQ LRVKLEEDPDGEEGSSIPWNHLPDPEIFRQR
sp|Q7RTP6|MICA3_HUMAN_1155 1156 1173_C	R.GPSQA(TS)phosPIRSPQESALLFIPVHSphosPSTEGPQLPPVPAATQEK.S	2.39541	1	0.9181	2.39541	0.897	sp|Q7RTP6|MICA3_HUMAN	LPASPKHQERGPSQATSPIRSPQESALLFIP PASPKHQERGPSQATSPIRSPQESALLFIPV IRSPQESALLFIPVHSPSTEGPQLPPVPAAT
sp|Q8IX01|SUGP2_HUMAN_766	K.DCPPDPVGPSPQDPSLEASGPSPKPAGVDISphosEAPQTSSPCPSADIDMK.T	2.39541	1	0.992	2.39541	0.528	sp|Q8IX01|SUGP2_HUMAN	LEASGPSPKPAGVDISEAPQTSSPCPSADID
sp|Q8IX07|FOG1_HUMAN_901	R.TPADRGPSphosPAPAPAASPQPGSR.G	2.39491	2	1	2.629252495237,2.16057703235608	0.995	sp|Q8IX07|FOG1_HUMAN	AGPGVEARTPADRGPSPAPAPAASPQPGSRG
sp|Q86T82|UBP37_HUMAN_628	K.ASQMVNSCITSphosPSTPSK.K	2.39478	2	0.9962	2.85404990990536,1.93551047672131	0.969	sp|Q86T82|UBP37_HUMAN	SRPLKASQMVNSCITSPSTPSKKFTFKSKSS
sp|Q9BZ23|PANK2_HUMAN_189 190 191_C	R.DRLG(SYS)phosGPTSVSR.Q	-1.28904	8	0.9994	-1.68218322583272,-0.505305463748644,-0.895889919302949,-0.600883123730875,-1.90806463324905,-1.68218322583272,-2.3312760639736,0.122181653619069	0.999	sp|Q9BZ23|PANK2_HUMAN	AVGASAEGTRRDRLGSYSGPTSVSRQRVESL VGASAEGTRRDRLGSYSGPTSVSRQRVESLR GASAEGTRRDRLGSYSGPTSVSRQRVESLRK
sp|Q8WYQ5|DGCR8_HUMAN_367 368_C	R.EQ(SS)phosDLTPSGDVSPVKPLSR.S	2.39417	1	0.9731	2.39417	0.8	sp|Q8WYQ5|DGCR8_HUMAN	CLHYKKMKDNEEREQSSDLTPSGDVSPVKPL LHYKKMKDNEEREQSSDLTPSGDVSPVKPLS
sp|P50851|LRBA_HUMAN_1135	K.VEGSPTEEANLPTELQDNSLSphosPAASEAGEK.L	2.39293	1	0.9954	2.39293	0.587	sp|P50851|LRBA_HUMAN	TEEANLPTELQDNSLSPAASEAGEKLDMFGN
sp|Q15738|NSDHL_HUMAN_100	K.GVNTphosVFHCASPPPSSNNK.E	2.39293	1	0.9984	2.39293	0.61	sp|Q15738|NSDHL_HUMAN	LCSRQDLYPALKGVNTVFHCASPPPSSNNKE
sp|Q969R5|LMBL2_HUMAN_611	Y.QLQPPVAAEPATphosPLK.A	2.39204	2	1	2.09803556628737,2.68603852132857	1	sp|Q969R5|LMBL2_HUMAN	LTGYQLQPPVAAEPATPLKAKEATKKKKKQF
sp|Q66PJ3|AR6P4_HUMAN_325	K.AEAQQVEALPGPSphosLDQWHR.S	2.39169	1	0.9993	2.39169	1	sp|Q66PJ3|AR6P4_HUMAN	KEKAEAQQVEALPGPSLDQWHRSAGEEEDGP
sp|Q8IVL0|NAV3_HUMAN_1220 1221_C	K.(SS)phosPTSASACGAQGLR.Q	-1.28326	4	0.9961	-3.3312760639736,-1.25154887150286,-0.600883123730875,-1.31497425164449	0.996	sp|Q8IVL0|NAV3_HUMAN	AVSDSESVSLSGSPKSSPTSASACGAQGLRQ VSDSESVSLSGSPKSSPTSASACGAQGLRQP
sp|Q9H2K8|TAOK3_HUMAN_442	K.SASphosLVTR.Q	-1.283	6	0.9976	-1.62078268116858,-0.895889919302949,-0.908064633249051,-1.29885458628122,-1.26714572655388,-1.34776418676216	0.995	sp|Q9H2K8|TAOK3_HUMAN	LHYRNRERFATIKSASLVTRQIHEHEQENEL
sp|Q52LW3|RHG29_HUMAN_591	R.EPPSPSphosETGPNSLGTFK.K	2.3892	1	0.9995	2.3892	0.492	sp|Q52LW3|RHG29_HUMAN	MSSADDLDEREPPSPSETGPNSLGTFKKTLM
sp|O75064|DEN4B_HUMAN_942	R.QTTphosWAGR.S	-1.28291	3	0.997	-1.62078268116858,-1.0902679644698,-1.2829130424122	0.967	sp|O75064|DEN4B_HUMAN	YLERPSPTRPLQRQTTWAGRSLRDPASPPGR
sp|Q9UKJ3|GPTC8_HUMAN_1175 1184 1185 1198 1199_C	R.GEEQEQSphosETEEGPPG(SS)phosDALFGHQFPSEE(TT)phosGPLLDPPPEESK.S	2.38729	2	0.9822	1.76196141490338,3.0126162364306	0.286	sp|Q9UKJ3|GPTC8_HUMAN	KCEESGLERGEEQEQSETEEGPPGSSDALFG GEEQEQSETEEGPPGSSDALFGHQFPSEETT EEQEQSETEEGPPGSSDALFGHQFPSEETTG GSSDALFGHQFPSEETTGPLLDPPPEESKSG SSDALFGHQFPSEETTGPLLDPPPEESKSGE
sp|Q6UB98|ANR12_HUMAN_571 572_C	K.TCLSPG(SS)phosEMSLQPDLVR.Y	2.38692	2	0.9992	2.54914232027373,2.2247073697758	0.946	sp|Q6UB98|ANR12_HUMAN	TPLKQEHTKTCLSPGSSEMSLQPDLVRYDNT PLKQEHTKTCLSPGSSEMSLQPDLVRYDNTE
sp|Q5T1M5|FKB15_HUMAN_1042 1043_C	R.VLGPP(TS)phosIPPEPLGPVSMDSECEESLAASPMAAKPDNPSGK.V	2.38671	1	0.9901	2.38671	0.537	sp|Q5T1M5|FKB15_HUMAN	PELSCIPSHRVLGPPTSIPPEPLGPVSMDSE ELSCIPSHRVLGPPTSIPPEPLGPVSMDSEC
tr|A0A0M3HER3|A0A0M3HER3_HUMAN_118 119_C	R.ALQEVGSGGTLGL(SS)phosPK.S	2.38578	2	0.9972	2.9716743560995,1.79987936730414	0.998	tr|A0A0M3HER3|A0A0M3HER3_HUMAN	ERALQEVGSGGTLGLSSPKS___________ RALQEVGSGGTLGLSSPKS____________
sp|Q92841|DDX17_HUMAN_671 672_C	R.(SS)phosQSSSQQFSGIGR.S	-1.28291	6	0.9958	-1.2829130424122,-1.2829130424122,-1.34776418676216,-1.36444292790879,-1.26714572655388,-1.25154887150286	0.97	sp|Q92841|DDX17_HUMAN	GAGTYGASSTTSTGRSSQSSSQQFSGIGRSG AGTYGASSTTSTGRSSQSSSQQFSGIGRSGQ
sp|Q9Y6M9|NDUB9_HUMAN_85	R.QHPQPYIFPDSphosPGGTSYER.Y	2.38468	2	0.9997	2.84410336756083,1.92525430764425	0.997	sp|Q9Y6M9|NDUB9_HUMAN	EFWYRQHPQPYIFPDSPGGTSYERYDCYKVP
tr|A0A3B3ISF0|A0A3B3ISF0_HUMAN_12	R.APMPAAHSphosREDPPAVTAER.E	2.38422	1	0.9994	2.38422	0.998	tr|A0A3B3ISF0|A0A3B3ISF0_HUMAN	____MSTRAPMPAAHSREDPPAVTAERESLL
sp|Q96SN8|CK5P2_HUMAN_1238	R.DLSphosPPRYDSLVQSQAR.E	-1.28291	7	0.9998	-6.64,-2.54278016916731,-2.29885458628122,-1.2829130424122,-0.486926934433789,-0.146851492836168,-0.802022995838727	0.994	sp|Q96SN8|CK5P2_HUMAN	LFSEIHNLQNKFRDLSPPRYDSLVQSQAREL
sp|Q9H706|GARE1_HUMAN_74	H.SLEEGHYphosVIGPK.L	-1.28291	3	0.9603	-0.183377368861282,-1.2829130424122,-1.56188899211501	0.999	sp|Q9H706|GARE1_HUMAN	RQWTTITAHSLEEGHYVIGPKIEIPVHYAGQ
sp|Q49A26|GLYR1_HUMAN_540	K.ALDQSphosDNDMSAVYR.A	2.38093	2	1	2.35903943689379,2.40281767789032	0.997	sp|Q49A26|GLYR1_HUMAN	AAANEVYKRAKALDQSDNDMSAVYRAYIH__
sp|Q9BTA9|WAC_HUMAN_457 471	R.ISTphosPQTNTVPIKPLISTphosPPVSSQPK.V	2.38047	1	0.9959	2.38047	0.932	sp|Q9BTA9|WAC_HUMAN	SDASSPRSYVSPRISTPQTNTVPIKPLISTP STPQTNTVPIKPLISTPPVSSQPKVSTPVVK
sp|Q9H9L4|KANL2_HUMAN_131	K.TELGSQTphosPESSR.S	-1.28291	3	0.9997	-1.2829130424122,-1.2829130424122,-0.895889919302949	0.983	sp|Q9H9L4|KANL2_HUMAN	LCQLSSYAKTELGSQTPESSRSEASRILDED
sp|O15231|ZN185_HUMAN_117	K.SAASphosLVR.T	2.38039	2	0.9884	1.29410070519347,3.46668016008176	0.996	sp|O15231|ZN185_HUMAN	QQQFPKANGTPKSAASLVRTANAGPPRPSSS
sp|Q9UQE7|SMC3_HUMAN_1085 1086_C	R.GSGSQ(SS)phosVPSVDQFTGVGIR.V	-1.28291	14	0.9953	-1.2829130424122,-1.38131674647319,-1.38131674647319,-1.26714572655388,-1.26714572655388,-1.52392114191599,-1.0902679644698,-1.1182823406394,-1.2829130424122,-1.2829130424122,-1.3312760639736,-1.2829130424122,-1.26714572655388,-1.66142466566593	0.95	sp|Q9UQE7|SMC3_HUMAN	EGEGSGESERGSGSQSSVPSVDQFTGVGIRV GEGSGESERGSGSQSSVPSVDQFTGVGIRVS
sp|Q9Y2X3|NOP58_HUMAN_351	K.YGLIYHASLVGQTSphosPK.H	-1.28291	5	1	-1.64096056310621,-1.76833986958244,-1.2829130424122,-1.16135106253128,-1.14685149283617	0.99	sp|Q9Y2X3|NOP58_HUMAN	PKYGLIYHASLVGQTSPKHKGKISRMLAAKT
sp|Q9NQS7|INCE_HUMAN_213	R.TLSPTPASATAPTSQGIPTphosSDEESTPK.K	2.37788	2	0.9999	3.16276127961796,1.59299660986316	0.979	sp|Q9NQS7|INCE_HUMAN	PTPASATAPTSQGIPTSDEESTPKKSKARIL
sp|Q00537|CDK17_HUMAN_165	K.LQINSphosPPFDQPMSR.R	2.37608	2	0.9989	2.41874568301806,2.33341362921829	0.998	sp|Q00537|CDK17_HUMAN	DIRIPDGYLEKLQINSPPFDQPMSRRSRRAS
sp|P35658|NU214_HUMAN_437	K.SPGSTPTTphosPTSSQAPQK.L	2.3757	2	0.9859	3.92739703051086,0.824002161504316	0.96	sp|P35658|NU214_HUMAN	LEGERQPKSPGSTPTTPTSSQAPQKLDASAA
sp|Q12873|CHD3_HUMAN_712	K.ELQGDGPPSphosSPTNDPTVK.Y	2.37546	1	0.9996	2.37546	0.949	sp|Q12873|CHD3_HUMAN	KYKKKKKELQGDGPPSSPTNDPTVKYETQPR
sp|Q14966|ZN638_HUMAN_630	K.SDSphosNLGGHSIR.C	-1.27503	4	0.9999	-2.03582018044742,-1.26714572655388,-1.04924069620975,-1.2829130424122	0.973	sp|Q14966|ZN638_HUMAN	GTKPSVKPTSATKSDSNLGGHSIRCKSKNLE
sp|Q9UQE7|SMC3_HUMAN_1083 1085 1086_C	R.GSGSphosQ(SS)phosVPSVDQFTGVGIR.V	-1.27503	4	0.9952	-1.2829130424122,-1.1182823406394,-1.3312760639736,-1.26714572655388	0.664	sp|Q9UQE7|SMC3_HUMAN	QDEGEGSGESERGSGSQSSVPSVDQFTGVGI EGEGSGESERGSGSQSSVPSVDQFTGVGIRV GEGSGESERGSGSQSSVPSVDQFTGVGIRVS
sp|P51858|HDGF_HUMAN_239	R.GPPQEEEEEEDEEEEATKEDAEAPGIRDHESphosL.-	2.3742	1	1	2.3742	0.999	sp|P51858|HDGF_HUMAN	ATKEDAEAPGIRDHESL______________
sp|Q86X29|LSR_HUMAN_514 515_C	R.SVDALDDLTPPSTAESGSRSP(TS)phosNGGR.S	2.3742	1	0.9769	2.3742	0.521	sp|Q86X29|LSR_HUMAN	DLTPPSTAESGSRSPTSNGGRSRAYMPPRSR LTPPSTAESGSRSPTSNGGRSRAYMPPRSRS
sp|Q8NHG8|ZNRF2_HUMAN_111	R.AAQSPFSIPNSSSGPYphosGSQDSVHSSPEDGGGGR.D	2.37294	1	0.9976	2.37294	0.494	sp|Q8NHG8|ZNRF2_HUMAN	AAQSPFSIPNSSSGPYGSQDSVHSSPEDGGG
sp|Q96JB3|HIC2_HUMAN_348	K.KEPVAGSphosPFER.R	2.37168	1	0.9774	2.37168	1	sp|Q96JB3|HIC2_HUMAN	STRKKEWGKKEPVAGSPFERREAGPKGPCPG
sp|O94992|HEXI1_HUMAN_66	R.AFPQLGGRPGPEGEGSphosLESQPPPLQTQACPESSCLR.E	2.37168	2	1	2.43208722025722,2.31126798833834	0.773	sp|O94992|HEXI1_HUMAN	AFPQLGGRPGPEGEGSLESQPPPLQTQACPE
sp|Q13557|KCC2D_HUMAN_333 334_C	K.ESTE(SS)phosNTTIEDEDVK.A	-1.26945	4	0.9914	-0.424385468365077,-1.95781766844615,-1.90806463324905,-0.630836345832503	0.656	sp|Q13557|KCC2D_HUMAN	KSLLKKPDGVKESTESSNTTIEDEDVKARKQ SLLKKPDGVKESTESSNTTIEDEDVKARKQE
sp|Q9NZM1|MYOF_HUMAN_1939	K.TASphosLFEQK.S	2.36664	1	0.9778	2.36664	0.986	sp|Q9NZM1|MYOF_HUMAN	IPDLKAMNPLKAKTASLFEQKSMKGWWPCYA
sp|Q9ULM3|YETS2_HUMAN_610	K.QEPGEAPHVPATGAASQSphosPLPQYVTVK.G	2.36664	1	0.9968	2.36664	0.581	sp|Q9ULM3|YETS2_HUMAN	PGEAPHVPATGAASQSPLPQYVTVKGGHMIA
sp|P82094|TMF1_HUMAN_929	R.KPFSVSSTphosPTMSR.S	2.36538	1	0.9984	2.36538	0.904	sp|P82094|TMF1_HUMAN	ETIKEKERKPFSVSSTPTMSRSSSISGVDMA
sp|Q13243|SRSF5_HUMAN_253	K.SPASphosVDR.Q	2.36538	1	0.9382	2.36538	0.991	sp|Q13243|SRSF5_HUMAN	KSQKRGSSSRSKSPASVDRQRSRSRSRSRSV
sp|Q14160|SCRIB_HUMAN_1547	R.LAEAPSPAPTPSphosPTPVEDLGPQTSTSPGR.L	2.36538	1	0.9974	2.36538	0.857	sp|Q14160|SCRIB_HUMAN	PLERLAEAPSPAPTPSPTPVEDLGPQTSTSP
sp|Q5VT06|CE350_HUMAN_2431	R.SSTSGATSFGSphosNEEISECLSEK.S	2.36538	1	0.9741	2.36538	0.984	sp|Q5VT06|CE350_HUMAN	PQPMRSSTSGATSFGSNEEISECLSEKSLSI
sp|Q99501|GA2L1_HUMAN_292 297 299 300 301_C	R.VCTFSphosPQRVSphosP(TTS)phosPRPASPVPGSER.R	2.36411	1	0.9415	2.36411	1.464	sp|Q99501|GA2L1_HUMAN	SSTAHRPPQPRVCTFSPQRVSPTTSPRPASP RPPQPRVCTFSPQRVSPTTSPRPASPVPGSE PQPRVCTFSPQRVSPTTSPRPASPVPGSERR QPRVCTFSPQRVSPTTSPRPASPVPGSERRG PRVCTFSPQRVSPTTSPRPASPVPGSERRGS
sp|O14776|TCRG1_HUMAN_933	R.WESphosGSLLER.E	-1.26715	3	0.9993	-1.26714572655388,-1.25154887150286,-1.29885458628122	0.981	sp|O14776|TCRG1_HUMAN	WSDTRRTLRKDHRWESGSLLEREEKEKLFNE
sp|Q5T1R4|ZEP3_HUMAN_1012	R.SKSphosFDYGSLSLTGPSAPAPVAPPAR.V	2.36158	1	0.9726	2.36158	0.782	sp|Q5T1R4|ZEP3_HUMAN	PNVSHSAHMTETRSKSFDYGSLSLTGPSAPA
sp|O43719|HTSF1_HUMAN_481	K.RGFEGSCSphosQK.E	-1.26715	17	1	-2.20574518188974,-1.68218322583272,-1.68218322583272,-1.60088312373088,-1.56188899211501,-1.93272668748332,-1.26714572655388,-1.26714572655388,-1.19079484042376,-1.17599783849568,-1.22085207427994,-1.22085207427994,-0.836511372224017,-1.19079484042376,-1.19079484042376,-1.45085767972627,-1.1324961998591	0.996	sp|O43719|HTSF1_HUMAN	ESEEGCPKRGFEGSCSQKESEEGNPVRGSEE
sp|Q86XZ4|SPAS2_HUMAN_402 403 404 405_C	R.CSSVTSVSLSSPSDASAA(SSST)phosCASPPSLTSANKK.N	2.35959	2	0.9832	4.03822214504059,0.680967531781152	0.724	sp|Q86XZ4|SPAS2_HUMAN	VTSVSLSSPSDASAASSSTCASPPSLTSANK TSVSLSSPSDASAASSSTCASPPSLTSANKK SVSLSSPSDASAASSSTCASPPSLTSANKKN VSLSSPSDASAASSSTCASPPSLTSANKKNF
sp|P21333|FLNA_HUMAN_2414	K.FNGTHIPGSphosPFK.L	-1.26715	3	0.9984	-1.26714572655388,-1.50530546374864,0.0358408046800223	0.995	sp|P21333|FLNA_HUMAN	VYLIDVKFNGTHIPGSPFKIRVGEPGHGGDP
sp|Q02880|TOP2B_HUMAN_1319 1320 1321_C	K.TP(TSS)phosGKPSAK.K	2.35777	1	0.9849	2.35777	0.846	sp|Q02880|TOP2B_HUMAN	KREKKEPGTRVRKTPTSSGKPSAKKVKKRNP REKKEPGTRVRKTPTSSGKPSAKKVKKRNPW EKKEPGTRVRKTPTSSGKPSAKKVKKRNPWS
sp|Q92900|RENT1_HUMAN_875	R.LNVALTphosR.A	2.35777	1	0.9502	2.35777	1	sp|Q92900|RENT1_HUMAN	GIGFLNDPRRLNVALTRARYGVIIVGNPKAL
sp|Q14814|MEF2D_HUMAN_444	K.SEPVSphosPSR.E	-1.26715	9	0.9987	-1.26714572655388,-3.62078268116858,-1.83651137222402,-1.85997034504801,-1.64096056310621,0.0980355662873664,0.51307306556621,-0.610798592595958,0.35395056022099	0.988	sp|Q14814|MEF2D_HUMAN	TVTTHPHISIKSEPVSPSRERSPAPPPPAVF
sp|P48634|PRC2A_HUMAN_609	K.EGPEPPEEVPPPTphosTPPVPK.V	2.35522	1	0.9993	2.35522	0.956	sp|P48634|PRC2A_HUMAN	PSKEGPEPPEEVPPPTTPPVPKVEPKGDGIG
sp|Q6F5E8|CARL2_HUMAN_1412 1415 1416_C	K.LEAPPSPSLGSGLGTEPLPPQPTphosEP(SS)phosPERSPPSPATDQR.G	2.35522	1	0.9621	2.35522	0.572	sp|Q6F5E8|CARL2_HUMAN	SLGSGLGTEPLPPQPTEPSSPERSPPSPATD SGLGTEPLPPQPTEPSSPERSPPSPATDQRG GLGTEPLPPQPTEPSSPERSPPSPATDQRGG
sp|Q6P0N0|M18BP_HUMAN_304	K.NGSLLMVSphosDSER.T	-1.26715	3	1	-1.43315567799281,-1.26714572655388,-0.790707682610892	0.991	sp|Q6P0N0|M18BP_HUMAN	STNCIPIKNGSLLMVSDSERTTEGTSQQKVK
sp|Q6PJG9|LRFN4_HUMAN_626	R.GVGGSphosAERLEESVV.-	-1.26715	5	1	-1.07646216494477,-1.26714572655388,-1.10420715542767,-2.54278016916731,-2.58125431698194	0.924	sp|Q6PJG9|LRFN4_HUMAN	VHGGLLGAGCRGVGGSAERLEESVV______
sp|Q86VX9|MON1A_HUMAN_107	R.KRSphosSECLDGTLTPSDGQSMER.A	-1.26715	5	1	-0.746313563252439,-0.768339869582438,-1.26714572655388,-1.54278016916731,-1.41566825126397	0.959	sp|Q86VX9|MON1A_HUMAN	NRRAQRMATDMQRKRSSECLDGTLTPSDGQS
sp|Q9Y4U1|MMAC_HUMAN_275	R.SWLSPRVSphosPPASPGP.-	2.35268	1	1	2.35268	0.997	sp|Q9Y4U1|MMAC_HUMAN	PGNPSRARSWLSPRVSPPASPGP________
sp|Q8IW41|MAPK5_HUMAN_182	K.IDQGDLMTphosPQFTPYYVAPQVLEAQR.R	2.3514	1	1	2.3514	0.527	sp|Q8IW41|MAPK5_HUMAN	LCDFGFAKIDQGDLMTPQFTPYYVAPQVLEA
sp|Q92841|DDX17_HUMAN_674	R.SSQSphosSSQQFSGIGR.S	-1.26715	3	0.9935	-0.848193177271653,-1.50530546374864,-1.26714572655388	0.985	sp|Q92841|DDX17_HUMAN	TYGASSTTSTGRSSQSSSQQFSGIGRSGQQP
sp|Q9UKV3|ACINU_HUMAN_132	K.HSTPHAAFQPNSQIGEEMSphosQNSFIK.Q	2.3505	2	1	1.55580605055474,3.14519399965669	0.992	sp|Q9UKV3|ACINU_HUMAN	PHAAFQPNSQIGEEMSQNSFIKQYLEKQQEL
sp|Q9H7U1|CCSE2_HUMAN_430	R.TRITphosPEEMSLK.E	-1.26715	5	0.9998	-1.64096056310621,0.286107914439938,-2.3312760639736,-1.26714572655388,-0.591035337774528	0.995	sp|Q9H7U1|CCSE2_HUMAN	SDDFIDIEDSNRTRITPEEMSLKEEKHENGP
sp|O60271|JIP4_HUMAN_705	R.DGGSphosVVGASVFYK.D	-1.26578	6	1	-0.908064633249051,-0.908064633249051,-1.06278722804769,-1.46877958772353,-4.62078268116858,-4.62078268116858	0.998	sp|O60271|JIP4_HUMAN	AVGVNLSGGKTRDGGSVVGASVFYKDVAGLD
sp|P56937|DHB7_HUMAN_337	K.TDNQARLSphosGSCL.-	-1.25952	4	1	-0.282913042412196,-0.282913042412196,-2.29885458628122,-2.23611883093325	0.976	sp|P56937|DHB7_HUMAN	HIRVTIQKTDNQARLSGSCL___________
sp|P51003|PAPOA_HUMAN_553	K.TSPLNSSGSSphosQGR.N	2.34698	2	1	2.40650901049916,2.28744312512376	0.946	sp|P51003|PAPOA_HUMAN	PTSATKTSPLNSSGSSQGRNSPAPAVTAASV
sp|P41161|ETV5_HUMAN_223	R.QLSphosEPCHPFPPQPGVPGDNRPSYHR.Q	2.34628	1	0.9995	2.34628	0.99	sp|P41161|ETV5_HUMAN	PENQYPSEQRFQRQLSEPCHPFPPQPGVPGD
sp|Q9NUL3|STAU2_HUMAN_492	K.GSSPTPPCSphosPVQPSK.Q	2.34576	2	0.9832	1.96751553211583,2.72400637152759	0.991	sp|Q9NUL3|STAU2_HUMAN	AEAIGLKGSSPTPPCSPVQPSKQLEYLARIQ
sp|Q8IXZ2|ZC3H3_HUMAN_414	R.SphosPSGDRPAVGHSGLKPLSGETPLSAYK.V	2.34555	2	1	2.78483156422364,1.90625984362339	0.987	sp|Q8IXZ2|ZC3H3_HUMAN	SSKDHASQLSPVLSRSPSGDRPAVGHSGLKP
sp|Q13099|IFT88_HUMAN_133	R.GPASphosPLEAK.K	2.345	1	0.9932	2.345	1	sp|Q13099|IFT88_HUMAN	RGSAFDPLSQSRGPASPLEAKKKDSPEEKIK
sp|Q96IZ7|RSRC1_HUMAN_278	K.QATSTSGPASAVADPPSphosTEKEIDPTSIPTAIK.Y	2.34372	1	0.9653	2.34372	0.989	sp|Q96IZ7|RSRC1_HUMAN	ATSTSGPASAVADPPSTEKEIDPTSIPTAIK
sp|Q7Z2E3|APTX_HUMAN_135	R.SGNSphosDSIER.D	-1.25952	6	0.9996	-1.04924069620975,-1.31497425164449,-1.2829130424122,-1.2829130424122,-1.23611883093325,-1.23611883093325	0.99	sp|Q7Z2E3|APTX_HUMAN	NPGLETHRKRKRSGNSDSIERDAAQEAEAGT
sp|Q8NI08|NCOA7_HUMAN_502	K.QDIMPEVDKQSGSphosPESR.V	2.33986	1	0.9997	2.33986	0.976	sp|Q8NI08|NCOA7_HUMAN	CEKQDIMPEVDKQSGSPESRVENTLNIHEDL
sp|Q8TEA8|DTD1_HUMAN_179	K.GPSphosESSKER.N	2.33986	2	0.9835	5.49314850716383,-0.813427759110976	0.984	sp|Q8TEA8|DTD1_HUMAN	EKQQQRKEKTRAKGPSESSKERNTPRKEDRS
sp|P22033|MUTA_HUMAN_481	R.IDSphosGSEVIVGVNK.Y	2.33921	2	0.9996	2.80734481755071,1.87107041516109	0.983	sp|P22033|MUTA_HUMAN	LRIEECAARRQARIDSGSEVIVGVNKYQLEK
sp|Q12888|TP53B_HUMAN_1756 1758 1759_C	R.SKLPDGPTphosG(SS)phosEEEEEFLEIPPFNK.Q	2.33858	1	0.9988	2.33858	0.664	sp|Q12888|TP53B_HUMAN	TSDKLASRSKLPDGPTGSSEEEEEFLEIPPF DKLASRSKLPDGPTGSSEEEEEFLEIPPFNK KLASRSKLPDGPTGSSEEEEEFLEIPPFNKQ
sp|Q6ZRI6|CO039_HUMAN_996	K.AEAAAGEESCGASPTPATSASphosPPGPTLK.A	2.33858	1	0.9983	2.33858	0.992	sp|Q6ZRI6|CO039_HUMAN	GEESCGASPTPATSASPPGPTLKARFRSLLE
sp|P28290|ITPI2_HUMAN_352 353 354_C	K.KE(SSS)phosMLATVK.E	-1.25935	12	1	-2.14685149283617,-1.48692693443379,-1.79070768261089,-1.29885458628122,-1.29885458628122,-0.651156330212099,-1.22085207427994,-1.23611883093325,-1.25154887150286,-1.17599783849568,-1.1324961998591,-1.26714572655388	1	sp|P28290|ITPI2_HUMAN	NKNDQKSQKIMKKKESSSMLATVKEEVSGSS KNDQKSQKIMKKKESSSMLATVKEEVSGSSA NDQKSQKIMKKKESSSMLATVKEEVSGSSAA
sp|Q9P2Y4|ZN219_HUMAN_259	R.SVPQPEPEPEPEREATPTphosPAPAAPEEPPAPPEFR.C	2.33729	1	0.999	2.33729	0.907	sp|Q9P2Y4|ZN219_HUMAN	PQPEPEPEPEREATPTPAPAAPEEPPAPPEF
sp|Q9Y676|RT18B_HUMAN_38	K.APSphosEEDSLSSVPISPYKDEPWK.Y	2.33729	1	0.9997	2.33729	0.628	sp|Q9Y676|RT18B_HUMAN	HRVQVPLQTLCTKAPSEEDSLSSVPISPYKD
sp|P41162|ETV3_HUMAN_369 370_C	R.ERVESSEESAPV(TT)phosPTMASIPPR.L	2.336	1	0.9017	2.336	0.996	sp|P41162|ETV3_HUMAN	KNRERVESSEESAPVTTPTMASIPPRIKVEP NRERVESSEESAPVTTPTMASIPPRIKVEPA
sp|O00213|APBB1_HUMAN_205	K.SphosASLLFGMR.N	2.33341	1	0.9805	2.33341	0.752	sp|O00213|APBB1_HUMAN	PRPQALTDGPREHSKSASLLFGMRNSAASDE
sp|O95999|BCL10_HUMAN_134	K.CSSCEPFPDGATNNLSphosR.S	2.33245	2	1	3.96376231266473,0.701145413718782	0.982	sp|O95999|BCL10_HUMAN	CSSCEPFPDGATNNLSRSNSDESNFSEKLRA
sp|O14924|RGS12_HUMAN_16	K.RPLPGPSphosPPR.V	2.33212	1	0.9995	2.33212	1	sp|O14924|RGS12_HUMAN	MFRAGEASKRPLPGPSPPRVRSVEVARGRAG
sp|P15822|ZEP1_HUMAN_803 804 805 806 807_C	R.R(TSSSS)phosDIPK.S	2.33083	1	0.9604	2.33083	0.998	sp|P15822|ZEP1_HUMAN	FKDSFQFDLKPVGRRTSSSSDIPKSPFTPTE KDSFQFDLKPVGRRTSSSSDIPKSPFTPTEK DSFQFDLKPVGRRTSSSSDIPKSPFTPTEKS SFQFDLKPVGRRTSSSSDIPKSPFTPTEKSK FQFDLKPVGRRTSSSSDIPKSPFTPTEKSKQ
sp|Q9NSI6|BRWD1_HUMAN_682	R.GLSphosNGEETPR.R	2.32953	1	0.9984	2.32953	0.996	sp|Q9NSI6|BRWD1_HUMAN	DQRMGADQDTIPRGLSNGEETPRRGFRRLSL
sp|Q92793|CBP_HUMAN_281	K.MGITGNTSPFGQPFSphosQAGGQPMGATGVNPQLASK.Q	2.32823	1	0.969	2.32823	0.632	sp|Q92793|CBP_HUMAN	KMGITGNTSPFGQPFSQAGGQPMGATGVNPQ
sp|Q969H4|CNKR1_HUMAN_300	K.KIPIPETPPQTPPQVLDSphosPHQR.S	2.32823	1	0.9998	2.32823	0.64	sp|Q969H4|CNKR1_HUMAN	PIPETPPQTPPQVLDSPHQRSPSLSLAPLSP
sp|Q8N1G4|LRC47_HUMAN_509 510 518_C	K.(YT)phosLENKEEGSphosLSDTEADAVSGQLPDPTTNPSAGK.D	2.32564	1	0.943	2.32564	0.288	sp|Q8N1G4|LRC47_HUMAN	DVMDALILKMAEMKKYTLENKEEGSLSDTEA VMDALILKMAEMKKYTLENKEEGSLSDTEAD MAEMKKYTLENKEEGSLSDTEADAVSGQLPD
sp|O00178|GTPB1_HUMAN_8 24 25_C	R.SphosAMDSPVPASMFAPEP(SS)phosPGAAR.A	2.32434	1	0.9853	2.32434	0.663	sp|O00178|GTPB1_HUMAN	________MATERSRSAMDSPVPASMFAPEP AMDSPVPASMFAPEPSSPGAARAAAAAARLH MDSPVPASMFAPEPSSPGAARAAAAAARLHG
sp|Q7Z333|SETX_HUMAN_954	K.SDTLTphosDSQIDR.D	-1.25935	12	0.9999	-1.02252335783397,-1.25154887150286,-1.26714572655388,-1.22085207427994,-1.29885458628122,-1.29885458628122,-1.26714572655388,-1.29885458628122,-1.26714572655388,-1.25154887150286,-0.883817087002374,-0.836511372224017	0.5	sp|Q7Z333|SETX_HUMAN	TREQAPDISPKSDTLTDSQIDRDLHKLSLLA
sp|P05387|RLA2_HUMAN_64	K.LASphosVPAGGAVAVSAAPGSAAPAAGSAPAAAEEK.K	2.32303	1	1	2.32303	0.969	sp|P05387|RLA2_HUMAN	KNIEDVIAQGIGKLASVPAGGAVAVSAAPGS
sp|Q8IZL8|PELP1_HUMAN_477 481	K.LRSphosPRGSphosPDGSLQTGKPSAPK.K	2.32303	1	0.9985	2.32303	0.909	sp|Q8IZL8|PELP1_HUMAN	LLSDISPPADALKLRSPRGSPDGSLQTGKPS ISPPADALKLRSPRGSPDGSLQTGKPSAPKK
sp|Q9Y4F3|MARF1_HUMAN_957 958 959_C	R.QSPLGSSQSHDG(SST)phosNCSPIIFEELEYHEPVCR.Q	2.32303	1	0.962	2.32303	0.732	sp|Q9Y4F3|MARF1_HUMAN	QARQSPLGSSQSHDGSSTNCSPIIFEELEYH ARQSPLGSSQSHDGSSTNCSPIIFEELEYHE RQSPLGSSQSHDGSSTNCSPIIFEELEYHEP
sp|Q92841|DDX17_HUMAN_674 675 676_C	R.SSQ(SSS)phosQQFSGIGR.S	-1.25188	4	0.9942	-1.22085207427994,-1.03582018044742,-1.2829130424122,-1.2829130424122	0.993	sp|Q92841|DDX17_HUMAN	TYGASSTTSTGRSSQSSSQQFSGIGRSGQQP YGASSTTSTGRSSQSSSQQFSGIGRSGQQPQ GASSTTSTGRSSQSSSQQFSGIGRSGQQPQP
sp|P28290|ITPI2_HUMAN_352	K.KESphosSSMLATVK.E	-1.25155	4	1	-1.41566825126397,-0.46877958772353,-1.25154887150286,-1.25154887150286	0.958	sp|P28290|ITPI2_HUMAN	NKNDQKSQKIMKKKESSSMLATVKEEVSGSS
sp|Q03164|KMT2A_HUMAN_1839	K.GPGEPDSPTphosPLHPPTPPILSTDR.S	2.31912	1	0.9986	2.31912	0.518	sp|Q03164|KMT2A_HUMAN	IPAPKPKGPGEPDSPTPLHPPTPPILSTDRS
sp|P29401|TKT_HUMAN_346	K.NSTphosFSEIFKK.E	-1.25155	3	0.9999	-1.25154887150286,-1.25154887150286,-0.813427759110976	0.983	sp|P29401|TKT_HUMAN	ASDRIIALDGDTKNSTFSEIFKKEHPDRFIE
sp|P78347|GTF2I_HUMAN_722	R.GREFSphosFEAWNAK.L	-1.25155	3	0.9973	-3.54278016916731,-1.25154887150286,-0.735425247109703	1	sp|P78347|GTF2I_HUMAN	TNGSNVPFKPRGREFSFEAWNAKITDLKQKV
sp|Q02952|AKA12_HUMAN_521 522 523_C	K.LF(TST)phosGLK.K	-1.25155	5	0.9991	-1.16135106253128,-1.25154887150286,-1.81342775911098,0.280754679945732,-1.25154887150286	1	sp|Q02952|AKA12_HUMAN	QERMKVQGSPLKKLFTSTGLKKLSGKKQKGK ERMKVQGSPLKKLFTSTGLKKLSGKKQKGKR RMKVQGSPLKKLFTSTGLKKLSGKKQKGKRG
sp|Q12802|AKP13_HUMAN_815	K.GTATphosPELHTATDYR.D	-1.25155	3	0.9999	-0.836511372224017,-1.72461849215312,-1.25154887150286	0.996	sp|Q12802|AKP13_HUMAN	DALSFVPSQKEKGTATPELHTATDYRDGPDG
tr|C9JQQ5|C9JQQ5_HUMAN_23 24_C	R.(TS)phosDPSAAVNHVSSTTSLEYGR.L	2.31651	1	0.9898	2.31651	0.994	tr|C9JQQ5|C9JQQ5_HUMAN	ARGQQPHQGLWRRRRTSDPSAAVNHVSSTTS RGQQPHQGLWRRRRTSDPSAAVNHVSSTTSL
sp|Q13541|4EBP1_HUMAN_82 83_C	R.DLPTIPGV(TS)phosPSSDEPPMEASQSHLR.N	2.31372	2	0.9952	3.65327185999036,0.974163908125198	0.54	sp|Q13541|4EBP1_HUMAN	VTKTPPRDLPTIPGVTSPSSDEPPMEASQSH TKTPPRDLPTIPGVTSPSSDEPPMEASQSHL
sp|O75815|BCAR3_HUMAN_368	R.TphosGSEPALSPAVVR.R	2.31258	1	0.9902	2.31258	0.5	sp|O75815|BCAR3_HUMAN	SGVDTSPCPNSPVFRTGSEPALSPAVVRRVS
sp|Q96SN8|CK5P2_HUMAN_1102	K.VSVMGTDQSESphosINTSNETEYLK.Q	2.31258	1	0.9864	2.31258	0.761	sp|Q96SN8|CK5P2_HUMAN	QPSAKVSVMGTDQSESINTSNETEYLKQKIH
sp|P10244|MYBB_HUMAN_421	R.VALSphosPVTENSTSLSFLDSCNSLTPK.S	2.31256	2	0.9982	1.65844096276454,2.96668232675575	0.996	sp|P10244|MYBB_HUMAN	PPSVLKRQRKRRVALSPVTENSTSLSFLDSC
sp|Q5UIP0|RIF1_HUMAN_1873	K.NVSphosQESLETK.E	-1.25155	7	0.9991	-1.41566825126397,-1.41566825126397,-1.07646216494477,-1.2829130424122,-1.25154887150286,-0.824923397948805,-1.0902679644698	0.995	sp|Q5UIP0|RIF1_HUMAN	NFKTVGPCLGDSKNVSQESLETKEEKPEETP
sp|Q9HBM0|VEZA_HUMAN_617	K.SLSphosPVDPVEPISNSEPSMNSDMGK.V	2.31127	1	0.9808	2.31127	0.975	sp|Q9HBM0|VEZA_HUMAN	WKQLLFSDHAVLKSLSPVDPVEPISNSEPSM
sp|Q9BVG9|PTSS2_HUMAN_24	R.DAGGPRPESPVPAGRASphosLEEPPDGPSAGQATGPGEGR.R	2.31121	2	1	2.45603291588225,2.16639435895139	0.998	sp|Q9BVG9|PTSS2_HUMAN	AGGPRPESPVPAGRASLEEPPDGPSAGQATG
sp|Q07889|SOS1_HUMAN_1242 1263 1265	K.KSphosDHGNAFFPNSPSPFTPPPPQTphosPSphosPHGTR.R	2.30995	1	0.961	2.30995	0.703	sp|Q07889|SOS1_HUMAN	SSSPLHLQPPPLGKKSDHGNAFFPNSPSPFT FFPNSPSPFTPPPPQTPSPHGTRRHLPSPPL PNSPSPFTPPPPQTPSPHGTRRHLPSPPLTQ
sp|Q7Z2K8|GRIN1_HUMAN_776	K.DLEAAGAERSphosPCPEAAAPPPGPR.T	2.30995	1	1	2.30995	1	sp|Q7Z2K8|GRIN1_HUMAN	SSLGQKDLEAAGAERSPCPEAAAPPPGPRTR
tr|A0A0A0MRT6|A0A0A0MRT6_HUMAN_276	R.ENSGSSSIGIPIAVPTPSPPTIGPAPGSAPGSphosQYGTMTR.Q	2.30995	1	0.9851	2.30995	0.458	tr|A0A0A0MRT6|A0A0A0MRT6_HUMAN	PSPPTIGPAPGSAPGSQYGTMTRQISRHNST
sp|Q8IY17|PLPL6_HUMAN_116	R.KVSphosQSTSSLVDTSVSATSRPR.M	-1.25155	3	0.9947	-1.25154887150286,-2.17599783849568,-0.713892085560061	0.997	sp|Q8IY17|PLPL6_HUMAN	RDKVLFYGRKIMRKVSQSTSSLVDTSVSATS
sp|Q13469|NFAC2_HUMAN_107	K.FLSAAKPAGASphosGLSPR.L	2.30864	1	0.9995	2.30864	0.5	sp|Q13469|NFAC2_HUMAN	VGPQKFLSAAKPAGASGLSPRIEITPSHELI
sp|Q8N4C6|NIN_HUMAN_1931	K.VSQMNSphosLEQELETIHLENEGLK.K	-1.25155	3	0.9998	-0.661424665665926,-1.25154887150286,-1.62078268116858	0.99	sp|Q8N4C6|NIN_HUMAN	QKEQSPANRKVSQMNSLEQELETIHLENEGL
sp|Q99501|GA2L1_HUMAN_292 297 306	R.VCTFSphosPQRVSphosPTTSPRPASphosPVPGSER.R	2.30601	1	0.9349	2.30601	0.826	sp|Q99501|GA2L1_HUMAN	SSTAHRPPQPRVCTFSPQRVSPTTSPRPASP RPPQPRVCTFSPQRVSPTTSPRPASPVPGSE FSPQRVSPTTSPRPASPVPGSERRGSRPEMT
sp|Q8NDT2|RB15B_HUMAN_551 552_C	R.TFLEGDW(TS)phosPSKSSDR.R	-1.25155	5	0.9916	-1.76833986958244,-1.88381708700237,-0.591035337774528,-1.25154887150286,-0.477824727326537	0.996	sp|Q8NDT2|RB15B_HUMAN	LLYSDRDRTFLEGDWTSPSKSSDRRNSLEGY LYSDRDRTFLEGDWTSPSKSSDRRNSLEGYS
sp|Q9UGH3|S23A2_HUMAN_78 79_C	K.SSLAETLD(ST)phosGSLDPQR.S	2.30205	1	0.9998	2.30205	0.666	sp|Q9UGH3|S23A2_HUMAN	ENGIAEKSSLAETLDSTGSLDPQRSDMIYTI NGIAEKSSLAETLDSTGSLDPQRSDMIYTIE
sp|Q9P209|CEP72_HUMAN_237	R.HLLSphosPQLVQYQCGDSGK.Q	-1.25155	3	1	-1.07646216494477,-1.25154887150286,-3.70324484136055	0.999	sp|Q9P209|CEP72_HUMAN	READSRGSQESRHLLSPQLVQYQCGDSGKQG
sp|Q7Z6Z7|HUWE1_HUMAN_3116 3117 3118 3119_C	R.LFGH(SSTS)phosALSAILR.S	-1.24847	6	0.9999	-0.600883123730875,-2.20574518188974,-1.1324961998591,-1.1324961998591,-3.0902679644698,-1.36444292790879	1	sp|Q7Z6Z7|HUWE1_HUMAN	EARQRQLMHERLFGHSSTSALSAILRSPAFT ARQRQLMHERLFGHSSTSALSAILRSPAFTS RQRQLMHERLFGHSSTSALSAILRSPAFTSR QRQLMHERLFGHSSTSALSAILRSPAFTSRL
sp|Q9NYL9|TMOD3_HUMAN_59 60 61_C	K.(STT)phosGPFDREHLLSYLEK.E	-1.24781	4	0.9993	-1.68218322583272,-0.813427759110976,-0.441979528379815,-2.1182823406394	0.999	sp|Q9NYL9|TMOD3_HUMAN	ALLPAGFRQKNQTSKSTTGPFDREHLLSYLE LLPAGFRQKNQTSKSTTGPFDREHLLSYLEK LPAGFRQKNQTSKSTTGPFDREHLLSYLEKE
sp|Q7LBC6|KDM3B_HUMAN_742 743 744_C	R.SSSPTSSLTQPIEMPTL(SSS)phosPTEERPTVGPGQQDNPLLK.T	2.29972	2	0.9919	2.47724940179195,2.12218165361907	0.996	sp|Q7LBC6|KDM3B_HUMAN	SPTSSLTQPIEMPTLSSSPTEERPTVGPGQQ PTSSLTQPIEMPTLSSSPTEERPTVGPGQQD TSSLTQPIEMPTLSSSPTEERPTVGPGQQDN
sp|Q86XZ4|SPAS2_HUMAN_520	R.GQTHSAGTNGTGVSMEPSphosPPTPSFK.K	2.2994	1	0.9975	2.2994	0.99	sp|Q86XZ4|SPAS2_HUMAN	THSAGTNGTGVSMEPSPPTPSFKKGLPQRKP
sp|Q9H0K1|SIK2_HUMAN_589 590_C	R.RASD(TS)phosLTQGIVAFR.Q	-1.24433	4	1	-1.2829130424122,-1.20574518188974,-1.20574518188974,-1.52392114191599	0.952	sp|Q9H0K1|SIK2_HUMAN	NRSPVSFREGRRASDTSLTQGIVAFRQHLQN RSPVSFREGRRASDTSLTQGIVAFRQHLQNL
sp|Q08378|GOGA3_HUMAN_983	R.LGSphosDLTSAQK.E	-1.24383	4	0.9994	-1.60088312373088,-1.25154887150286,-1.23611883093325,-1.04924069620975	0.997	sp|Q08378|GOGA3_HUMAN	RKAITEQKQKMRRLGSDLTSAQKEMKTKHKA
sp|Q9H773|DCTP1_HUMAN_85	K.TDGEPGPQGWSphosPR.E	2.29609	2	1	3.88304305682717,0.709138204472313	0.989	sp|Q9H773|DCTP1_HUMAN	LFQWKTDGEPGPQGWSPRERAALQEELSDVL
sp|Q01196|RUNX1_HUMAN_273	R.QIQPSPPWSYDQSYQYLGSIASPSVHPATphosPISPGR.A	2.29543	1	0.992	2.29543	0.374	sp|Q01196|RUNX1_HUMAN	YQYLGSIASPSVHPATPISPGRASGMTTLSA
sp|Q14839|CHD4_HUMAN_515 531	K.WGQPPSphosPTPVPRPPDADPNTPSphosPKPLEGRPER.Q	2.2941	1	0.9695	2.2941	0.598	sp|Q14839|CHD4_HUMAN	GKVQKILIWKWGQPPSPTPVPRPPDADPNTP PTPVPRPPDADPNTPSPKPLEGRPERQFFVK
sp|Q9H7N4|SFR19_HUMAN_989 994 997 998_C	K.AAPPPPALTphosPDSQTphosVD(SS)phosCKTPEVSFLPEEATEEAGVR.G	2.29297	2	0.9681	2.23581575990887,2.35012208816211	0.74	sp|Q9H7N4|SFR19_HUMAN	PSTPPPKAAPPPPALTPDSQTVDSSCKTPEV PKAAPPPPALTPDSQTVDSSCKTPEVSFLPE APPPPALTPDSQTVDSSCKTPEVSFLPEEAT PPPPALTPDSQTVDSSCKTPEVSFLPEEATE
sp|Q9UQ35|SRRM2_HUMAN_2141 2142_C	R.SPGMLEPLG(SS)phosR.T	2.29254	2	0.995	-0.908064633249051,5.49314850716383	1.337	sp|Q9UQ35|SRRM2_HUMAN	PLDRCRSPGMLEPLGSSRTPMSVLQQAGGSM LDRCRSPGMLEPLGSSRTPMSVLQQAGGSMM
sp|Q8IVT2|MISP_HUMAN_223 224_C	R.GTPAG(TT)phosPGASQAPK.A	2.29139	2	0.9997	2.5062085242684,2.07657105709877	0.999	sp|Q8IVT2|MISP_HUMAN	KGAPHSSPARGTPAGTTPGASQAPKAFNKPH GAPHSSPARGTPAGTTPGASQAPKAFNKPHL
sp|Q8TF42|UBS3B_HUMAN_377	R.VNSphosQPGPQKR.C	2.28878	1	0.9968	2.28878	1	sp|Q8TF42|UBS3B_HUMAN	PLTIICQPMQPLRVNSQPGPQKRCLFVCRHG
sp|Q86U86|PB1_HUMAN_987	R.LWEDSphosAGEK.W	-1.23645	4	0.9997	-0.682183225832723,-0.64096056310621,-1.79070768261089,-1.83651137222402	1	sp|Q86U86|PB1_HUMAN	NLQPHIVCIERLWEDSAGEKWLYGCWFYRPN
sp|Q6KC79|NIPBL_HUMAN_274	R.NAASFPLRSphosPQPVCSPAGSEGTPK.G	-1.2362	6	1	0.24821130668141,-0.22846525838982,-4.62078268116858,-1.25154887150286,-1.22085207427994,-2.36444292790879	0.991	sp|Q6KC79|NIPBL_HUMAN	GDSSTMRNAASFPLRSPQPVCSPAGSEGTPK
sp|O15318|RPC7_HUMAN_157	R.GDGEKSphosDEENEEK.E	2.28477	1	0.9964	2.28477	1	sp|O15318|RPC7_HUMAN	LKKMEELEKRGDGEKSDEENEEKEGSKEKSK
sp|P52292|IMA1_HUMAN_61	R.NVSSFPDDATphosSPLQENR.N	2.28477	1	0.9495	2.28477	0.963	sp|P52292|IMA1_HUMAN	QMLKRRNVSSFPDDATSPLQENRNNQGTVNW
sp|Q6N043|Z280D_HUMAN_104	R.GITAAFKPTSQHYTNPTSNPVPASphosPINFHPESR.S	2.28477	1	0.9822	2.28477	0.989	sp|Q6N043|Z280D_HUMAN	TSQHYTNPTSNPVPASPINFHPESRSSDSSV
sp|P49792|RBP2_HUMAN_1456	K.SGSSFVHQASphosFK.F	-1.23612	4	0.9999	-1.23611883093325,-1.14685149283617,-1.66142466566593,-1.23611883093325	0.998	sp|P49792|RBP2_HUMAN	TKSANKSGSSFVHQASFKFGQGDLPKPINSD
sp|Q16539|MK14_HUMAN_182	R.HTDDEMTGYphosVATR.W	-1.23612	9	1	-0.996291816260786,-0.871844445336298,-1.20574518188974,-1.1324961998591,-1.26714572655388,-1.76833986958244,-1.72461849215312,-1.23611883093325,-1.43315567799281	0.995	sp|Q16539|MK14_HUMAN	LDFGLARHTDDEMTGYVATRWYRAPEIMLNW
sp|Q2TAK8|PWP3A_HUMAN_326	R.LDGSQRPPAVQLEPMAAGAAPSphosPGPGPGPR.E	2.2827	2	1	3.70863995026571,0.856750743844028	0.997	sp|Q2TAK8|PWP3A_HUMAN	PPAVQLEPMAAGAAPSPGPGPGPRESVTPRS
sp|Q6L8Q7|PDE12_HUMAN_236	R.VYTphosPSNADIGLR.L	2.2822	2	0.9994	0.535721804511411,4.02867310825371	0.992	sp|Q6L8Q7|PDE12_HUMAN	PSSSWTETDVEERVYTPSNADIGLRLKLHCT
sp|Q3KQU3|MA7D1_HUMAN_70 86 88 89_C	K.QLPLEPESphosPSGQVGPRPAPPQEESphosP(SS)phosEAK.S	2.28209	1	0.9797	2.28209	0.913	sp|Q3KQU3|MA7D1_HUMAN	MKNATSSKQLPLEPESPSGQVGPRPAPPQEE PSGQVGPRPAPPQEESPSSEAKSRGPTPPAM GQVGPRPAPPQEESPSSEAKSRGPTPPAMGP QVGPRPAPPQEESPSSEAKSRGPTPPAMGPR
sp|Q6P6C2|ALKB5_HUMAN_64	K.YQEDSphosDPERSDYEEQQLQKEEEAR.K	-1.23612	7	1	-2.66142466566593,-0.920342963027488,-1.00934796908623,-3.0902679644698,-1.45085767972627,-1.03582018044742,-1.23611883093325	0.997	sp|Q6P6C2|ALKB5_HUMAN	EPYPVSGAKRKYQEDSDPERSDYEEQQLQKE
sp|Q9Y265|RUVB1_HUMAN_29	K.GLGLDESphosGLAK.Q	-1.23612	3	0.9991	-1.23611883093325,-0.996291816260786,-1.45085767972627	1	sp|Q9Y265|RUVB1_HUMAN	RIASHSHVKGLGLDESGLAKQAASGLVGQEN
sp|Q9HCH5|SYTL2_HUMAN_154	R.KPNVSphosPEK.R	2.28002	2	0.9972	2.03106629935968,2.5289644383361	1	sp|Q9HCH5|SYTL2_HUMAN	SVIDMSQENTRKPNVSPEKRKNPFNSSKLPE
sp|Q99728|BARD1_HUMAN_389	K.NSNMSDEFISphosLSPGTPPSTLSSSSYR.R	2.27995	2	0.9742	3.0445532360166,1.51535400681745	0.499	sp|Q99728|BARD1_HUMAN	GTSGRKNSNMSDEFISLSPGTPPSTLSSSSY
sp|P50458|LHX2_HUMAN_230	K.SphosPGPGADLAAYNAALSCNENDAEHLDR.D	2.27972	2	1	1.06416070064934,3.49527242331732	0.861	sp|P50458|LHX2_HUMAN	NGVGTVQKGRPRKRKSPGPGADLAAYNAALS
sp|P28482|MK01_HUMAN_185 187	R.VADPDHDHTGFLTphosEYphosVATR.W	-1.22849	22	1	-1.2829130424122,-1.41566825126397,-1.43315567799281,-1.39839025983213,-1.20574518188974,-1.22085207427994,-0.970528720195705,-1.25154887150286,-1.23611883093325,-1.43315567799281,-1.34776418676216,-1.22085207427994,-1.1324961998591,-0.824923397948805,-1.1324961998591,-1.14685149283617,-1.16135106253128,-1.20574518188974,-1.20574518188974,-1.2829130424122,-1.45085767972627,-1.45085767972627	0.989	sp|P28482|MK01_HUMAN	LARVADPDHDHTGFLTEYVATRWYRAPEIML RVADPDHDHTGFLTEYVATRWYRAPEIMLNS
sp|A0AV02|S12A8_HUMAN_440	K.APSphosYGSEGPAQR.V	2.27807	1	0.9976	2.27807	0.982	sp|A0AV02|S12A8_HUMAN	EGLHCSEHLLLEKAPSYGSEGPAQRVLEGTL
sp|Q9BWT3|PAPOG_HUMAN_29	K.HYGITSPISLASphosPK.E	-1.22849	4	1	-1.22085207427994,-1.23611883093325,-1.43315567799281,-0.883817087002374	0.994	sp|Q9BWT3|PAPOG_HUMAN	RQQKHYGITSPISLASPKEIDHIYTQKLIDA
sp|Q9UQE7|SMC3_HUMAN_1083	R.GSGSphosQSSVPSVDQFTGVGIR.V	-1.22849	6	0.9984	-1.2829130424122,-1.2829130424122,-1.22085207427994,-1.22085207427994,-1.22085207427994,-1.23611883093325	0.977	sp|Q9UQE7|SMC3_HUMAN	QDEGEGSGESERGSGSQSSVPSVDQFTGVGI
sp|Q02086|SP2_HUMAN_55	K.IGPPAVEAAVTphosPPAPPQPTPR.K	2.27629	2	1	2.08119755504829,2.47138716275929	0.994	sp|Q02086|SP2_HUMAN	ATCSKIGPPAVEAAVTPPAPPQPTPRKLVPI
sp|Q9BXS5|AP1M1_HUMAN_223	K.VLFDNTphosGR.G	-1.22117	6	0.9996	-0.682183225832723,-0.746313563252439,-1.29885458628122,-1.19079484042376,-1.25154887150286,-4.0902679644698	1	sp|Q9BXS5|AP1M1_HUMAN	PELRLGLNDKVLFDNTGRGKSKSVELEDVKF
sp|Q9BYG3|MK67I_HUMAN_230 234	K.TVDSphosQGPTphosPVCTPTFLER.R	2.27404	1	0.9609	2.27404	0.653	sp|Q9BYG3|MK67I_HUMAN	KKVSGTLDTPEKTVDSQGPTPVCTPTFLERR GTLDTPEKTVDSQGPTPVCTPTFLERRKSQV
sp|Q8IZ21|PHAR4_HUMAN_344	R.SPSphosPPLPTHIPPEPPR.T	2.27269	1	0.9995	2.27269	0.97	sp|Q8IZ21|PHAR4_HUMAN	SMGSELLPMISPRSPSPPLPTHIPPEPPRTP
sp|Q8TDM6|DLG5_HUMAN_799 800 801_C	K.VFPQ(SSS)phosWSGQNIFENIKDSDK.M	2.27269	1	0.9894	2.27269	0.548	sp|Q8TDM6|DLG5_HUMAN	CQDSLTLSLLKVFPQSSSWSGQNIFENIKDS QDSLTLSLLKVFPQSSSWSGQNIFENIKDSD DSLTLSLLKVFPQSSSWSGQNIFENIKDSDK
sp|Q9UK80|UBP21_HUMAN_93	R.ADHGVPLPGSphosPPPTVALPLPSR.T	2.27269	1	1	2.27269	0.997	sp|Q9UK80|UBP21_HUMAN	PRGPLRADHGVPLPGSPPPTVALPLPSRTNL
sp|Q8TE49|OTU7A_HUMAN_822	R.TVNTphosVESLAR.A	2.27134	1	0.9987	2.27134	0.932	sp|Q8TE49|OTU7A_HUMAN	QSYSPARAAALRTVNTVESLARAVPGALPGA
sp|Q92619|HMHA1_HUMAN_25	R.AGSPSphosPQPSGELPR.K	2.27134	1	0.9971	2.27134	0.938	sp|Q92619|HMHA1_HUMAN	MKTPSISKKNRAGSPSPQPSGELPRKDGADA
sp|Q9UID3|VPS51_HUMAN_10 13	M.AAAAAAGPSphosPGSphosGPGDSPEGPEGEAPER.R	2.27134	1	0.9448	2.27134	0.699	sp|Q9UID3|VPS51_HUMAN	______MAAAAAAGPSPGSGPGDSPEGPEGE ___MAAAAAAGPSPGSGPGDSPEGPEGEAPE
sp|O00418|EF2K_HUMAN_500	R.ASphosAVALEVQR.L	-1.22085	5	0.9995	-1.22085207427994,-1.29885458628122,-4.62078268116858,-1.03582018044742,-1.06278722804769	1	sp|O00418|EF2K_HUMAN	KWNLLNSSRLHLPRASAVALEVQRLNALDLE
sp|P04637|P53_HUMAN_392	K.LMFKTEGPDSphosD.-	-1.22085	3	0.997	-1.22085207427994,-1.34776418676216,-0.957817668446151	0.95	sp|P04637|P53_HUMAN	TSRHKKLMFKTEGPDSD______________
sp|Q3KQV3|ZN792_HUMAN_196	R.TEEGQASphosPVK.T	2.26999	1	0.9996	2.26999	0.998	sp|Q3KQV3|ZN792_HUMAN	QQNVHNPIRTEEGQASPVKTCRDHTSDQLST
sp|P30050|RL12_HUMAN_126	R.ELSphosGTIK.E	-1.22085	5	0.9984	-1.22085207427994,-1.22085207427994,-1.22085207427994,-1.22085207427994,-1.81342775911098	0.984	sp|P30050|RL12_HUMAN	NIARQMRHRSLARELSGTIKEILGTAQSVGC
sp|P46109|CRKL_HUMAN_198	R.NSNSYphosGIPEPAHAYAQPQTTTPLPAVSGSPGAAITPLPSTQNGPVFAK.A	2.26865	2	0.9892	1.0949886907285,3.4423127438636	0.929	sp|P46109|CRKL_HUMAN	RSSPHGKHGNRNSNSYGIPEPAHAYAQPQTT
sp|P49750|YLPM1_HUMAN_829	R.GPASQFYITPSTSLSphosPR.Q	-1.22085	5	0.9999	-1.70324484136055,-1.22085207427994,-1.34776418676216,-1.07646216494477,-0.0972207251115673	0.897	sp|P49750|YLPM1_HUMAN	RGPASQFYITPSTSLSPRQSGPQWKGPKPAF
sp|O15047|SET1A_HUMAN_532	R.DTGSEVPSphosGSGHGPCTPPPAPANFEDVAPTGSGEPGATR.E	2.26728	1	0.9879	2.26728	0.333	sp|O15047|SET1A_HUMAN	SSMVLGARDTGSEVPSGSGHGPCTPPPAPAN
sp|Q7Z5J4|RAI1_HUMAN_1122	K.AASSPSNPAALPVASDSSphosPMGSK.T	2.26706	2	1	1.56243914288719,2.9716743560995	0.975	sp|Q7Z5J4|RAI1_HUMAN	SSPSNPAALPVASDSSPMGSKTKETDSPSTP
sp|P49792|RBP2_HUMAN_1449 1450_C	K.SG(SS)phosFVHQASFK.F	-1.22085	5	1	-0.581254316981943,-0.571539162148731,-1.22085207427994,-1.29885458628122,-1.29885458628122	0.997	sp|P49792|RBP2_HUMAN	RCIACQNTKSANKSGSSFVHQASFKFGQGDL CIACQNTKSANKSGSSFVHQASFKFGQGDLP
sp|Q13233|M3K1_HUMAN_285	R.VSPVPFQSGRITphosPPR.R	2.26626	2	0.9969	2.23443187966762,2.29808055610601	0.789	sp|Q13233|M3K1_HUMAN	RRKRVSPVPFQSGRITPPRRAPSPDGFSPYS
sp|Q13905|RPGF1_HUMAN_216 217_C	K.QGRPSP(TS)phosPVKPSSPASKPDGPAELPLTDR.E	2.26593	1	0.9696	2.26593	0.972	sp|Q13905|RPGF1_HUMAN	ELVRLTIEKQGRPSPTSPVKPSSPASKPDGP LVRLTIEKQGRPSPTSPVKPSSPASKPDGPA
sp|Q96S38|KS6C1_HUMAN_661	K.AQDTISphosRGSDDSVPVISFK.D	2.26593	1	0.9754	2.26593	0.462	sp|Q96S38|KS6C1_HUMAN	NTSESKVEFKAQDTISRGSDDSVPVISFKDA
sp|Q8TE85|GRHL3_HUMAN_493	R.TCSphosPFTEEFEPLPSK.Q	2.26457	1	0.9998	2.26457	0.994	sp|Q8TE85|GRHL3_HUMAN	AGPSSSNRLPLKRTCSPFTEEFEPLPSKQAK
sp|Q9H7N4|SFR19_HUMAN_992	K.AAPPPPALTPDSphosQTVDSSCKTPEVSFLPEEATEEAGVR.G	2.26457	1	0.9398	2.26457	0.74	sp|Q9H7N4|SFR19_HUMAN	PPPKAAPPPPALTPDSQTVDSSCKTPEVSFL
sp|P25789|PSA4_HUMAN_13	R.TTIFSphosPEGR.L	2.26414	2	0.9986	3.96584863991319,0.56243914288719	0.996	sp|P25789|PSA4_HUMAN	___MSRRYDSRTTIFSPEGRLYQVEYAMEAI
sp|P11142|HSP7C_HUMAN_153	K.TVTNAVVTVPAYFNDSphosQR.Q	2.26322	1	1	2.26322	0.931	sp|P11142|HSP7C_HUMAN	TVTNAVVTVPAYFNDSQRQATKDAGTIAGLN
tr|J3KNF3|J3KNF3_HUMAN_33	K.TGSELSphosPVDGPVPGQMDSGPVYHGDSR.Q	2.26186	1	1	2.26186	0.995	tr|J3KNF3|J3KNF3_HUMAN	GPWGQGAAVKTGSELSPVDGPVPGQMDSGPV
sp|Q14839|CHD4_HUMAN_517 529	K.WGQPPSPTphosPVPRPPDADPNTphosPSPKPLEGRPER.Q	2.261	2	0.9982	2.11918540115915,2.40281767789032	0.543	sp|Q14839|CHD4_HUMAN	VQKILIWKWGQPPSPTPVPRPPDADPNTPSP PSPTPVPRPPDADPNTPSPKPLEGRPERQFF
sp|Q92615|LAR4B_HUMAN_510 511 512_C	K.F(TSS)phosQTQSPTPPKPPSPSFELGLSSFPPLPGAAGNLK.T	2.25991	2	0.9586	3.17867883873139,1.3411492779979	0.6	sp|Q92615|LAR4B_HUMAN	RKNSFGYRKKREEKFTSSQTQSPTPPKPPSP KNSFGYRKKREEKFTSSQTQSPTPPKPPSPS NSFGYRKKREEKFTSSQTQSPTPPKPPSPSF
sp|Q13557|KCC2D_HUMAN_287	R.QETphosVDCLK.K	-1.22085	11	0.9994	-1.20574518188974,-1.20574518188974,-1.22085207427994,-1.14685149283617,-1.14685149283617,-1.2829130424122,-1.2829130424122,-2.1182823406394,-2.39839025983213,-0.908064633249051,-2.36444292790879	1	sp|Q13557|KCC2D_HUMAN	ICQRSTVASMMHRQETVDCLKKFNARRKLKG
sp|Q99700|ATX2_HUMAN_717	R.QNSIGNTPSGPVLASPQAGIIPTphosEAVAMPIPAASPTPASPASNR.A	2.25914	1	0.9727	2.25914	0.38	sp|Q99700|ATX2_HUMAN	PSGPVLASPQAGIIPTEAVAMPIPAASPTPA
sp|Q13557|KCC2D_HUMAN_333	K.ESTESphosSNTTIEDEDVK.A	-1.22085	3	0.994	-1.29885458628122,-1.22085207427994,-0.813427759110976	0.979	sp|Q13557|KCC2D_HUMAN	KSLLKKPDGVKESTESSNTTIEDEDVKARKQ
sp|Q9BXW9|FACD2_HUMAN_596	R.SESPSLTphosQER.A	-1.22085	3	0.9996	-1.39839025983213,-1.20574518188974,-1.22085207427994	0.893	sp|Q9BXW9|FACD2_HUMAN	MAGIMAADRSESPSLTQERANLSDEQCTQVT
sp|Q96T60|PNKP_HUMAN_114	R.TPESphosQPDTPPGTPLVSQDEKR.D	2.25711	2	1	2.76771303065777,1.7465107179277	0.995	sp|Q96T60|PNKP_HUMAN	LHPLTLRWEETRTPESQPDTPPGTPLVSQDE
sp|Q01167|FOXK2_HUMAN_213	H.LISPLPSPTGTISAANSCPSSphosPR.G	2.25642	1	1	2.25642	0.923	sp|Q01167|FOXK2_HUMAN	PSPTGTISAANSCPSSPRGAGSSGYKVGRVM
sp|Q9NQW6|ANLN_HUMAN_140 141_C	R.LEATAA(SS)phosVK.T	-1.22085	3	0.9989	-0.46877958772353,-2.20574518188974,-1.22085207427994	0.998	sp|Q9NQW6|ANLN_HUMAN	GMRRGLNSRLEATAASSVKTRMQKLAEQRRR MRRGLNSRLEATAASSVKTRMQKLAEQRRRW
sp|Q8N4L2|PP4P2_HUMAN_22	R.SPLLSASHSGNVTphosPTAPPYLQESSPR.A	2.25369	1	0.9692	2.25369	0.792	sp|Q8N4L2|PP4P2_HUMAN	DERSPLLSASHSGNVTPTAPPYLQESSPRAE
sp|Q01196|RUNX1_HUMAN_257 258 276_C	R.QIQPSPPWSYDQ(SY)phosQYLGSIASPSVHPATPISphosPGR.A	2.25232	1	0.9942	2.25232	0.196	sp|Q01196|RUNX1_HUMAN	DTRQIQPSPPWSYDQSYQYLGSIASPSVHPA TRQIQPSPPWSYDQSYQYLGSIASPSVHPAT LGSIASPSVHPATPISPGRASGMTTLSAELS
sp|Q86U86|PB1_HUMAN_9 10_C	R.A(TS)phosPSSSVSGDFDDGHHSVSTPGPSR.K	2.25232	1	0.9946	2.25232	0.996	sp|Q86U86|PB1_HUMAN	_______MGSKRRRATSPSSSVSGDFDDGHH ______MGSKRRRATSPSSSVSGDFDDGHHS
sp|Q9BYW2|SETD2_HUMAN_2441	R.QTQWDPPTWESPGDDASLEHEAEMDLGTphosPTYDENPMK.A	2.2517	2	0.9875	2.79425481811026,1.70913820447231	0.994	sp|Q9BYW2|SETD2_HUMAN	GDDASLEHEAEMDLGTPTYDENPMKASKKPK
sp|Q9UHD8|SEPT9_HUMAN_30 38 41 42_C	R.SphosFEVEEVETphosPN(ST)phosPPRR.V	2.25095	1	0.9995	2.25095	0.994	sp|Q9UHD8|SEPT9_HUMAN	RLRRLGDSSGPALKRSFEVEEVETPNSTPPR SGPALKRSFEVEEVETPNSTPPRRVQTPLLR ALKRSFEVEEVETPNSTPPRRVQTPLLRATV LKRSFEVEEVETPNSTPPRRVQTPLLRATVA
sp|P11137|MTAP2_HUMAN_833	K.SphosVPSETVVEDSR.T	2.24911	2	0.9997	0.964179819552576,3.53403542788352	0.998	sp|P11137|MTAP2_HUMAN	RLASVSADAEVARRKSVPSETVVEDSRTGLP
tr|I3L2J0|I3L2J0_HUMAN_442	K.SPAFVGPGRPGEQPSphosPCQEGSQGGSR.S	2.24821	1	1	2.24821	0.934	tr|I3L2J0|I3L2J0_HUMAN	KSPAFVGPGRPGEQPSPCQEGSQGGSRSSSV
sp|P51003|PAPOA_HUMAN_552 553_C	K.TSPLNSSG(SS)phosQGR.N	2.24547	1	0.9082	2.24547	0.888	sp|P51003|PAPOA_HUMAN	SPTSATKTSPLNSSGSSQGRNSPAPAVTAAS PTSATKTSPLNSSGSSQGRNSPAPAVTAASV
sp|Q9UK61|TASOR_HUMAN_673	R.SSHSphosLDYDKDR.V	-1.22085	13	1	-0.859970345048006,-0.859970345048006,-1.19079484042376,-1.2829130424122,-1.2829130424122,-1.22085207427994,-1.22085207427994,-1.26714572655388,-1.25154887150286,-0.945217631666517,-0.957817668446151,-1.39839025983213,-1.14685149283617	0.995	sp|Q9UK61|TASOR_HUMAN	SRGEAIISGKQRSSHSLDYDKDRVKELINLI
sp|Q9BX66|SRBS1_HUMAN_350	R.VGEQDSAPTQEKPTSphosPGK.A	2.24547	1	1	2.24547	0.903	sp|Q9BX66|SRBS1_HUMAN	RVGEQDSAPTQEKPTSPGKAIEKRAKDDSRR
sp|Q9UQ80|PA2G4_HUMAN_2 11	M.SphosGEDEQQEQTphosIAEDLVVTK.Y	-1.22085	7	0.9998	-1.06278722804769,-1.16135106253128,-1.29885458628122,-1.52392114191599,-1.39839025983213,-1.14685149283617,-1.22085207427994	0.998	sp|Q9UQ80|PA2G4_HUMAN	______________MSGEDEQQEQTIAEDLV _____MSGEDEQQEQTIAEDLVVTKYKMGGD
sp|Q12948|FOXC1_HUMAN_232 241	K.TENGTphosCPSPPQPLSphosPAAALGSGSAAAVPK.L	2.24409	1	0.9578	2.24409	0.68	sp|Q12948|FOXC1_HUMAN	QPPPVRIQDIKTENGTCPSPPQPLSPAAALG IKTENGTCPSPPQPLSPAAALGSGSAAAVPK
sp|P78559|MAP1A_HUMAN_667	K.AELEEMEEVHPSphosDEEEEDATK.A	2.24272	1	1	2.24272	0.997	sp|P78559|MAP1A_HUMAN	VIEKAELEEMEEVHPSDEEEEDATKAEGFYQ
sp|P51116|FXR2_HUMAN_192	R.ASphosLLGDMHFR.S	-1.21069	4	1	-1.45085767972627,-0.957817668446151,-0.970528720195705,-2.98335276055329	1	sp|P51116|FXR2_HUMAN	ELFILSTTEAPVKRASLLGDMHFRSLRTKLL
sp|Q96DF8|ESS2_HUMAN_386	R.RVTENLASLTphosPK.G	-1.20857	10	1	-0.983352760553288,-1.68218322583272,-0.571539162148731,-1.41566825126397,-0.703244841360553,-0.945217631666517,-1.43315567799281,-1.03582018044742,-1.38131674647319,-1.39839025983213	0.998	sp|Q96DF8|ESS2_HUMAN	KQEALRRVTENLASLTPKGLSPAMSPALQRL
sp|Q96T37|RBM15_HUMAN_257	R.SphosRSPLDKDTYPPSASVVGASVGGHR.H	2.23996	1	0.9526	2.23996	0.497	sp|Q96T37|RBM15_HUMAN	DRPLKIEAVYVSRRRSRSPLDKDTYPPSASV
sp|Q99590|SCAFB_HUMAN_317 318_C	R.RKPAM(TT)phosPTR.R	2.23996	1	0.9872	2.23996	0.998	sp|Q99590|SCAFB_HUMAN	SGTSNTRGSRRKPAMTTPTRRSTRNTRAETA GTSNTRGSRRKPAMTTPTRRSTRNTRAETAS
sp|O43719|HTSF1_HUMAN_479	K.RGFEGSphosCSQK.E	-1.20575	7	1	-1.60088312373088,-1.14685149283617,-1.14685149283617,-1.17599783849568,-1.22085207427994,-1.20574518188974,-4.98335276055329	0.898	sp|O43719|HTSF1_HUMAN	EKESEEGCPKRGFEGSCSQKESEEGNPVRGS
sp|P12270|TPR_HUMAN_2116	R.GLQLTphosPGIGGMQQHFFDDEDR.T	-1.20575	22	1	-1.20574518188974,-1.22085207427994,-1.23611883093325,-1.23611883093325,-1.22085207427994,-1.22085207427994,-0.945217631666517,-0.945217631666517,-1.20574518188974,-1.20574518188974,-1.06278722804769,-1.0902679644698,-1.23611883093325,-1.23611883093325,-1.07646216494477,-1.07646216494477,-1.22085207427994,-1.23611883093325,-1.06278722804769,-1.06278722804769,-1.07646216494477,-0.790707682610892	1	sp|P12270|TPR_HUMAN	IQMTRRQSVGRGLQLTPGIGGMQQHFFDDED
sp|Q9UL54|TAOK2_HUMAN_452	R.LPGSDNLYDDPYQPEITPSPLQPPAAPAPTSTTSphosSAR.R	2.2372	1	0.9927	2.2372	0.954	sp|Q9UL54|TAOK2_HUMAN	SPLQPPAAPAPTSTTSSARRRAYCRNRDHFA
sp|Q9ULH7|MRTFB_HUMAN_846 847 863_C	R.NAPLPSLQNGPNTPNKP(SS)phosPPPPQQFVVQHSLFGSphosPVAK.T	2.2372	1	0.9779	2.2372	1.288	sp|Q9ULH7|MRTFB_HUMAN	PLPSLQNGPNTPNKPSSPPPPQQFVVQHSLF LPSLQNGPNTPNKPSSPPPPQQFVVQHSLFG PPPPQQFVVQHSLFGSPVAKTKDPPRYEEAI
sp|P27707|DCK_HUMAN_74	R.WCNVQSTQDEFEELTMSphosQK.N	-1.20575	15	1	-0.433155677992809,-0.450857679726268,-1.02252335783397,-1.14685149283617,-1.14685149283617,-1.22085207427994,-1.22085207427994,-1.2829130424122,-1.2829130424122,-1.22085207427994,-1.38131674647319,-1.38131674647319,-1.20574518188974,-1.19079484042376,-1.20574518188974	0.995	sp|P27707|DCK_HUMAN	CNVQSTQDEFEELTMSQKNGGNVLQMMYEKP
sp|P28290|ITPI2_HUMAN_805 806_C	K.STIFISP(SS)phosVK.K	-1.20575	3	0.9996	-1.34776418676216,-1.0902679644698,-1.20574518188974	0.958	sp|P28290|ITPI2_HUMAN	HDGQSLVKSTIFISPSSVKKEEAPQSEAPRV DGQSLVKSTIFISPSSVKKEEAPQSEAPRVE
sp|Q6P1N0|C2D1A_HUMAN_324	D.PPSphosPPSQPPTPATAPSTTEVPPPPR.T	2.23305	1	1	2.23305	0.969	sp|Q6P1N0|C2D1A_HUMAN	SCLPPPPDQLPPDPPSPPSQPPTPATAPSTT
sp|P38398|BRCA1_HUMAN_1262	K.NTEENLLSphosLKNSLNDCSNQVILAK.A	-1.20575	3	1	-0.571539162148731,-1.20574518188974,-1.20574518188974	0.932	sp|P38398|BRCA1_HUMAN	VATECLSKNTEENLLSLKNSLNDCSNQVILA
sp|O43151|TET3_HUMAN_681	K.SLLDTphosPAKR.A	2.23189	2	0.9981	3.81985582131415,0.643920545025832	0.998	sp|O43151|TET3_HUMAN	SPLKYLDTPTKSLLDTPAKRAQAEFPTCDCV
sp|P53805|RCAN1_HUMAN_167	K.QFLISPPASphosPPVGWK.Q	2.23161	2	0.9992	3.77819847189119,0.685025748355505	0.967	sp|P53805|RCAN1_HUMAN	APPNPDKQFLISPPASPPVGWKQVEDATPVI
sp|P52272|HNRPM_HUMAN_618	R.MGLAMGGGGGASphosFDR.A	-1.20575	18	1	-1.22085207427994,-1.22085207427994,-1.20574518188974,-1.20574518188974,-1.20574518188974,-1.20574518188974,-1.36444292790879,-1.10420715542767,-1.10420715542767,-1.06278722804769,-1.1324961998591,-1.1324961998591,-1.23611883093325,-1.07646216494477,-1.52392114191599,-0.523921141915991,-2.23611883093325,-2.46877958772353	1	sp|P52272|HNRPM_HUMAN	GIERMGLAMGGGGGASFDRAIEMERGNFGGS
sp|Q9BZQ8|NIBA1_HUMAN_641	K.GESLSphosLPGPSPPPDGTEQVIISR.V	2.23027	1	0.9999	2.23027	0.57	sp|Q9BZQ8|NIBA1_HUMAN	KQPEVPSSLAKGESLSLPGPSPPPDGTEQVI
sp|Q9UM11|FZR1_HUMAN_151	R.SSPDDGNDVSPYSLSphosPVSNK.S	2.23027	1	0.9996	2.23027	0.973	sp|Q9UM11|FZR1_HUMAN	RSSPDDGNDVSPYSLSPVSNKSQKLLRSPRK
sp|P78332|RBM6_HUMAN_263	R.SphosRTDQDFR.G	-1.20575	3	0.9963	-1.43315567799281,-1.20574518188974,-0.62078268116858	0.98	sp|P78332|RBM6_HUMAN	RDRDTPHSDFRGRHRSRTDQDFRGREMGSCM
sp|Q6PIJ6|FBX38_HUMAN_736	R.TVNSGGSphosSEPSPTEVDVSR.Q	2.22888	1	0.9969	2.22888	0.966	sp|Q6PIJ6|FBX38_HUMAN	ASQSPDFVRTVNSGGSSEPSPTEVDVSRQCA
sp|O94913|PCF11_HUMAN_794	R.FDGSphosPGQMGGGGPLR.F	2.22749	1	0.9995	2.22749	1	sp|O94913|PCF11_HUMAN	RIDGPPTPASLRFDGSPGQMGGGGPLRFEGP
sp|Q14693|LPIN1_HUMAN_162	K.SphosQLDSLK.R	-1.20575	9	0.9986	-1.79070768261089,-1.20574518188974,-1.22085207427994,-1.26714572655388,-1.88381708700237,-0.514583277336655,-0.243813222723256,-0.692675599650366,-0.64096056310621	0.997	sp|Q14693|LPIN1_HUMAN	SSSSVVKKRRKRRRKSQLDSLKRDDNMNTSE
sp|Q5JSZ5|PRC2B_HUMAN_1153	R.QRGSphosENGNEGSLLER.E	-1.20575	3	1	-1.23611883093325,-0.93272668748332,-1.20574518188974	0.997	sp|Q5JSZ5|PRC2B_HUMAN	GSEYEELPKRRRQRGSENGNEGSLLEREEST
sp|Q86T82|UBP37_HUMAN_663	R.SVALSphosQR.L	-1.20575	3	0.9795	-1.20574518188974,-1.36444292790879,-1.02252335783397	0.997	sp|Q86T82|UBP37_HUMAN	LDSDSEDELKRSVALSQRLCEMLGNEQQQED
sp|Q96RK0|CIC_HUMAN_700	R.AEASphosPNDTAGAR.T	-1.20575	3	0.9978	-1.20574518188974,-1.20574518188974,-1.41566825126397	0.997	sp|Q96RK0|CIC_HUMAN	PIASKPFPTSGRAEASPNDTAGARTEMGTGS
sp|Q9H9J4|UBP42_HUMAN_829	K.EGAWEAMAVAPEEPPPSAGEDIVGDTAPPDLCDPGSLTGDASphosPLSQDAK.G	2.2261	1	0.9654	2.2261	0.881	sp|Q9H9J4|UBP42_HUMAN	APPDLCDPGSLTGDASPLSQDAKGMIAEGPR
sp|Q01581|HMCS1_HUMAN_293 295 296_C	R.DKNSphosI(YS)phosGLEAFGDVK.L	2.22471	1	0.9991	2.22471	0.51	sp|Q01581|HMCS1_HUMAN	MLLNDFLNDQNRDKNSIYSGLEAFGDVKLED LNDFLNDQNRDKNSIYSGLEAFGDVKLEDTY NDFLNDQNRDKNSIYSGLEAFGDVKLEDTYF
sp|Q96T37|RBM15_HUMAN_179	K.ISELGSphosQLSDEAVEDGLFHEFKR.F	-1.20575	7	1	-1.17599783849568,-1.54278016916731,-0.895889919302949,-0.859970345048006,-6.64,-1.20574518188974,-1.23611883093325	0.995	sp|Q96T37|RBM15_HUMAN	GDGAEYKTLKISELGSQLSDEAVEDGLFHEF
sp|Q9BZL6|KPCD2_HUMAN_197	R.RLSphosSTSLASGHSVR.L	-1.20575	3	0.9985	-0.779480427187638,-1.20574518188974,-1.60088312373088	0.986	sp|Q9BZL6|KPCD2_HUMAN	FSIPNNCSGARKRRLSSTSLASGHSVRLGTS
sp|Q9HAW4|CLSPN_HUMAN_83	K.TTYDSphosAEEENKENLYAGK.N	-1.20575	4	1	-1.22085207427994,-1.20574518188974,-1.19079484042376,-1.20574518188974	0.995	sp|Q9HAW4|CLSPN_HUMAN	ETEDTNASPEKTTYDSAEEENKENLYAGKNT
sp|Q9UQ35|SRRM2_HUMAN_1233	K.EQNSALPTSSphosQDEELMEVVEK.S	-1.20575	11	1	-0.945217631666517,-1.19079484042376,-1.19079484042376,-1.20574518188974,-1.46877958772353,-1.46877958772353,-1.66142466566593,-1.68218322583272,-1.07646216494477,-3.0902679644698,-1.0902679644698	0.988	sp|Q9UQ35|SRRM2_HUMAN	SSPETKEQNSALPTSSQDEELMEVVEKSEEP
sp|Q96N67|DOCK7_HUMAN_439	R.RNSphosSIVGR.R	-1.1992	4	0.9982	-1.14685149283617,-1.14685149283617,-1.25154887150286,-1.25154887150286	0.947	sp|Q96N67|DOCK7_HUMAN	ISTGERKGSWSERRNSSIVGRRSLERTTSGD
tr|A0A1P0AZG4|A0A1P0AZG4_HUMAN_727 728 729 730 731_C	K.RL(TSSTY)phosNLR.H	-1.19842	4	0.9928	-1.17599783849568,-1.22085207427994,-0.331276063973595,-1.22085207427994	1.001	tr|A0A1P0AZG4|A0A1P0AZG4_HUMAN	DAARAPKSVPRPKRLTSSTYNLRHAHSLGSL AARAPKSVPRPKRLTSSTYNLRHAHSLGSLD ARAPKSVPRPKRLTSSTYNLRHAHSLGSLDA RAPKSVPRPKRLTSSTYNLRHAHSLGSLDAS APKSVPRPKRLTSSTYNLRHAHSLGSLDASK
sp|Q92574|TSC1_HUMAN_393 394_C	K.GTPLGTPA(TS)phosPPPAPLCHSDDYVHISLPQATVTPPR.K	2.21772	1	0.9438	2.21772	0.917	sp|Q92574|TSC1_HUMAN	GTTAGGKGTPLGTPATSPPPAPLCHSDDYVH TTAGGKGTPLGTPATSPPPAPLCHSDDYVHI
sp|O15417|TNC18_HUMAN_263	R.LSphosPFLAESK.T	-1.19079	11	1	-3.3312760639736,-2.03582018044742,-0.983352760553288,-6.64,-1.48692693443379,-0.848193177271653,-1.19079484042376,-2.26714572655388,-1.1182823406394,-0.813427759110976,-0.836511372224017	0.998	sp|O15417|TNC18_HUMAN	EGRQDRGPPRLAERLSPFLAESKTKNAALQP
sp|O94827|PKHG5_HUMAN_249	R.RESphosLDILAPGR.R	-1.19079	3	1	-0.339496570778564,-1.19079484042376,-1.19079484042376	1	sp|O94827|PKHG5_HUMAN	GPPALERVDAQSRRESLDILAPGRRRKNMSE
sp|O15550|KDM6A_HUMAN_818	K.TDNSVASSphosPSSAISTATPSPK.S	2.21632	1	0.9972	2.21632	0.966	sp|O15550|KDM6A_HUMAN	IHPAVHTKTDNSVASSPSSAISTATPSPKST
sp|Q9UQ35|SRRM2_HUMAN_384 398	R.HGGSPQPLATTphosPLSQEPVNPPSEASphosPTR.D	2.21616	2	0.9982	2.16639435895139,2.26593003250231	0.945	sp|Q9UQ35|SRRM2_HUMAN	LLAERHGGSPQPLATTPLSQEPVNPPSEASP TTPLSQEPVNPPSEASPTRDRSPPKSPEKLP
sp|O95071|UBR5_HUMAN_327	R.WLDGASphosFDNER.G	-1.19079	9	1	-1.2829130424122,-1.17599783849568,-1.19079484042376,-1.19079484042376,-1.19079484042376,-1.19079484042376,-0.757284681073442,-1.10420715542767,-0.713892085560061	1	sp|O95071|UBR5_HUMAN	ESVLRLRERRWLDGASFDNERGSTSKEGEPN
sp|P22059|OSBP1_HUMAN_377	K.RTphosGSNISGASSDISLDEQYK.H	-1.19079	7	0.9979	-1.41566825126397,-2.0902679644698,-0.459790804496275,-1.00934796908623,-1.19079484042376,-1.19079484042376,-0.895889919302949	0.5	sp|P22059|OSBP1_HUMAN	APEIITMPENLGHKRTGSNISGASSDISLDE
sp|P36405|ARL3_HUMAN_5	M.GLLSphosILRK.L	-1.19079	3	0.9963	-1.22085207427994,-1.19079484042376,-1.19079484042376	1	sp|P36405|ARL3_HUMAN	___________MGLLSILRKLKSAPDQEVRI
sp|Q9NZJ0|DTL_HUMAN_510 511 512 516_C	R.TP(SSS)phosPPITphosPPASETK.L	2.21211	1	0.9968	2.21211	1.095	sp|Q9NZJ0|DTL_HUMAN	SSFKMSIRNWVTRTPSSSPPITPPASETKIM SFKMSIRNWVTRTPSSSPPITPPASETKIMS FKMSIRNWVTRTPSSSPPITPPASETKIMSP IRNWVTRTPSSSPPITPPASETKIMSPRKAL
sp|Q02447|SP3_HUMAN_563	R.IKEEEPDPEEWQLSphosGDSTLNTNDLTHLR.V	-1.19079	3	0.9771	-1.19079484042376,-1.14685149283617,-3.98335276055329	0.996	sp|Q02447|SP3_HUMAN	IRIKEEEPDPEEWQLSGDSTLNTNDLTHLRV
sp|Q13136|LIPA1_HUMAN_337 338_C	R.EA(TS)phosVHDLNDKLENEIANK.D	2.20961	2	0.9822	1.93380617050906,2.48541672266335	1	sp|Q13136|LIPA1_HUMAN	ITTLEKRYLAAQREATSVHDLNDKLENEIAN TTLEKRYLAAQREATSVHDLNDKLENEIANK
sp|Q9BRK4|LZTS2_HUMAN_301 304 305 306_C	R.ASphosPD(SSS)phosCGERSPPPPPPPPSDEALLHCVLEGK.L	2.20952	2	0.9216	0.627144832275006,3.79190476865613	1.2	sp|Q9BRK4|LZTS2_HUMAN	GGRVAGGLLGSGTRASPDSSSCGERSPPPPP VAGGLLGSGTRASPDSSSCGERSPPPPPPPP AGGLLGSGTRASPDSSSCGERSPPPPPPPPS GGLLGSGTRASPDSSSCGERSPPPPPPPPSD
sp|Q8ND24|RN214_HUMAN_530	R.NSPGLGSLVSPHGPHMPPAASphosIPPPPGLGGVK.A	2.20929	1	1	2.20929	0.345	sp|Q8ND24|RN214_HUMAN	GSLVSPHGPHMPPAASIPPPPGLGGVKASAE
sp|Q13085|ACACA_HUMAN_77 78_C	R.(SS)phosMSGLHLVK.Q	-1.19079	3	1	-1.19079484042376,-1.17599783849568,-1.52392114191599	0.998	sp|Q13085|ACACA_HUMAN	LGISSLQDGLALHIRSSMSGLHLVKQGRDRK GISSLQDGLALHIRSSMSGLHLVKQGRDRKK
sp|Q05209|PTN12_HUMAN_519	K.VSVTPPEESQNSDTphosPPRPDRLPLDEK.G	2.20725	2	0.9975	3.36600746161381,1.04849610548605	0.803	sp|Q05209|PTN12_HUMAN	NKVSVTPPEESQNSDTPPRPDRLPLDEKGHV
sp|Q9NUL3|STAU2_HUMAN_488	K.GSSPTphosPPCSPVQPSK.Q	2.20506	1	0.9987	2.20506	0.985	sp|Q9NUL3|STAU2_HUMAN	TSSTAEAIGLKGSSPTPPCSPVQPSKQLEYL
sp|Q9Y3A4|RRP7A_HUMAN_19	R.DPEDRIPSphosPLGYAAIPIK.F	2.20489	2	0.9998	2.38671185537834,2.02307350860614	0.996	sp|Q9Y3A4|RRP7A_HUMAN	RRRKCAARDPEDRIPSPLGYAAIPIKFSEKQ
sp|Q8IWW6|RHG12_HUMAN_243	R.ATTPPNQGRPDSPVYphosANLQELK.L	2.20223	1	0.9993	2.20223	0.993	sp|Q8IWW6|RHG12_HUMAN	RATTPPNQGRPDSPVYANLQELKISQSALPP
sp|Q9UBC2|EP15R_HUMAN_796 797_C	K.(ST)phosPVSQLGSADFPEAPDPFQPLGADSGDPFQSKK.G	2.20223	1	1	2.20223	0.996	sp|Q9UBC2|EP15R_HUMAN	PKKPAPPRPKPPSGKSTPVSQLGSADFPEAP KKPAPPRPKPPSGKSTPVSQLGSADFPEAPD
sp|Q5T5X7|BEND3_HUMAN_33	K.VETEAEDAALDCSphosVNSR.T	-1.19079	3	1	-1.22085207427994,5.49314850716383,-1.19079484042376	0.981	sp|Q5T5X7|BEND3_HUMAN	TVKVETEAEDAALDCSVNSRTSEKHSVDSVL
sp|Q14694|UBP10_HUMAN_95	R.TPSYSISSTLNPQAPEFILGCTphosASKITPDGITK.E	2.20081	1	0.9356	2.20081	0.332	sp|Q14694|UBP10_HUMAN	SSTLNPQAPEFILGCTASKITPDGITKEASY
sp|Q14839|CHD4_HUMAN_517	K.WGQPPSPTphosPVPRPPDADPNTPSPKPLEGRPER.Q	2.20081	1	1	2.20081	0.361	sp|Q14839|CHD4_HUMAN	VQKILIWKWGQPPSPTPVPRPPDADPNTPSP
sp|O14523|C2C2L_HUMAN_374	R.SSSCGDTELLGQATLPVGSphosPSRPLSR.R	2.20008	2	1	2.77724839280457,1.62292024641328	0.995	sp|O14523|C2C2L_HUMAN	CGDTELLGQATLPVGSPSRPLSRRQLCPLTP
sp|Q96QD8|S38A2_HUMAN_17 18 19 20 21 22_C	R.FSISPDED(SSSYSS)phosNSDFNYSYPTK.Q	2.1994	1	0.9796	2.1994	0.992	sp|Q96QD8|S38A2_HUMAN	KKAEMGRFSISPDEDSSSYSSNSDFNYSYPT KAEMGRFSISPDEDSSSYSSNSDFNYSYPTK AEMGRFSISPDEDSSSYSSNSDFNYSYPTKQ EMGRFSISPDEDSSSYSSNSDFNYSYPTKQA MGRFSISPDEDSSSYSSNSDFNYSYPTKQAA GRFSISPDEDSSSYSSNSDFNYSYPTKQAAL
sp|O43149|ZZEF1_HUMAN_238	K.ESPGDLTphosRSPEMDKLK.S	2.19798	1	0.9995	2.19798	0.499	sp|O43149|ZZEF1_HUMAN	LDQLVQKEKESPGDLTRSPEMDKLKSVAKCY
sp|Q8ND82|Z280C_HUMAN_226	K.GTNTSphosSPYDAGADYLR.A	-1.19079	3	0.983	-1.19079484042376,-1.19079484042376,-0.848193177271653	0.962	sp|Q8ND82|Z280C_HUMAN	PVTSSQVMLSKGTNTSSPYDAGADYLRACPK
sp|Q8WZ42|TITIN_HUMAN_8259	K.IGGSphosPEIK.V	-1.19079	4	0.9869	-1.19079484042376,-1.19079484042376,-1.19079484042376,-1.19079484042376	1	sp|Q8WZ42|TITIN_HUMAN	VKQDEFTRYECKIGGSPEIKVLWYKDETEIQ
sp|Q9BX63|FANCJ_HUMAN_197	K.LNSphosPLEK.L	-1.19079	3	0.991	-1.19079484042376,-1.19079484042376,-1.19079484042376	1	sp|Q9BX63|FANCJ_HUMAN	NLDAKVDSGKTVKLNSPLEKINSFSPQKPPG
sp|Q8IWJ2|GCC2_HUMAN_591	K.INSphosLTEEKDDFINK.L	2.19447	2	0.9978	5.49314850716383,-1.10420715542767	0.996	sp|Q8IWJ2|GCC2_HUMAN	SQRDTMLKELEGKINSLTEEKDDFINKLKNS
sp|Q9UDY2|ZO2_HUMAN_1067 1068_C	R.SILKPSTPIPPQEGEEVGE(SS)phosEEQDNAPK.S	2.1943	2	0.9948	3.63240822753621,0.756186777276744	0.871	sp|Q9UDY2|ZO2_HUMAN	PSTPIPPQEGEEVGESSEEQDNAPKSVLGKV STPIPPQEGEEVGESSEEQDNAPKSVLGKVK
sp|Q9C0C6|CIPC_HUMAN_210 211_C	K.AGAVP(SS)phosPSTPAPPSAK.L	2.19382	2	1	1.99719487678054,2.39044457425467	0.992	sp|Q9C0C6|CIPC_HUMAN	PSLSSSEPTKAGAVPSSPSTPAPPSAKLAED SLSSSEPTKAGAVPSSPSTPAPPSAKLAEDS
sp|Q9H4L7|SMRCD_HUMAN_95 96_C	R.GIQYIDL(SS)phosDSEDVVSPNCSNTVQEK.T	-1.19079	7	0.9977	-0.364442927908795,-0.561888992115012,-0.561888992115012,-2.88381708700237,-1.20574518188974,-1.19079484042376,-1.45085767972627	0.996	sp|Q9H4L7|SMRCD_HUMAN	ISYFKNQRGIQYIDLSSDSEDVVSPNCSNTV SYFKNQRGIQYIDLSSDSEDVVSPNCSNTVQ
sp|Q9ULL5|PRR12_HUMAN_1077	K.TSSphosFHLLR.R	-1.19079	5	0.9988	-1.38131674647319,-1.23611883093325,-1.19079484042376,-1.17599783849568,-1.17599783849568	0.995	sp|Q9ULL5|PRR12_HUMAN	PIFCSTKPKKLLKTSSFHLLRRRDPPFQTPK
sp|Q5M775|CYTSB_HUMAN_325	K.ASLSphosPDASDFEHITAETPSRPLSSTSNPFK.S	2.19229	1	1	2.19229	0.985	sp|Q5M775|CYTSB_HUMAN	RTSGSSSSDVTKASLSPDASDFEHITAETPS
sp|P51610|HCFC1_HUMAN_1490 1491_C	R.AVTTVTQ(ST)phosPVPGPSVPPPEELQVSPGPR.Q	2.19086	1	1	2.19086	0.333	sp|P51610|HCFC1_HUMAN	TVSSTLTRAVTTVTQSTPVPGPSVPPPEELQ VSSTLTRAVTTVTQSTPVPGPSVPPPEELQV
sp|O95425|SVIL_HUMAN_914	K.FSSSphosIENSDSPVR.S	-1.18751	4	0.9997	-0.671766609887385,-0.40700339013684,-1.70324484136055,-2.70324484136055	0.976	sp|O95425|SVIL_HUMAN	PLDHNASATDYKFSSSIENSDSPVRSILKSQ
sp|Q9HCJ0|TNR6C_HUMAN_821 822_C	K.TENSWGEP(SS)phosPSTLVDNGTAAWGKPPSSGSGWGDHPAEPPVAFGR.A	2.19086	1	0.9915	2.19086	0.51	sp|Q9HCJ0|TNR6C_HUMAN	MPNVHSKTENSWGEPSSPSTLVDNGTAAWGK PNVHSKTENSWGEPSSPSTLVDNGTAAWGKP
sp|O14497|ARI1A_HUMAN_301	R.FGAMGGGGPSAAGGGTPQPTATPTLNQLLTSphosPSSAR.G	2.18833	2	0.9986	1.74845112849714,2.62819904864701	0.977	sp|O14497|ARI1A_HUMAN	TPQPTATPTLNQLLTSPSSARGYQGYPGGDY
sp|P38398|BRCA1_HUMAN_1595 1596 1597 1598_C	R.VGNIP(SSTS)phosALK.V	-1.18431	8	0.9994	-0.591035337774528,-1.07646216494477,-1.0902679644698,-1.25154887150286,-1.23611883093325,-1.38131674647319,-1.70324484136055,-1.1324961998591	1	sp|P38398|BRCA1_HUMAN	SEDRAPESARVGNIPSSTSALKVPQLKVAES EDRAPESARVGNIPSSTSALKVPQLKVAESA DRAPESARVGNIPSSTSALKVPQLKVAESAQ RAPESARVGNIPSSTSALKVPQLKVAESAQS
[truncated: 27,970 more rows]
