# Supplementary material for: Proteomic sensors for quantitative multiplexed and spatial monitoring of kinase signaling
Source: Nat Commun. 2025 Nov 13;16:9902. doi: 10.1038/s41467-025-65950-2 (PMC12615678; doi:10.1038/s41467-025-65950-2)
Supplement: Supplementary file 7 — Supplementary Data 5 [file 41467_2025_65950_MOESM7_ESM.xlsx]

## Sheet: Suppl Data 5
Candidate	Sequence	Unphos PSMs	Phos PSMs
CHK1-1	RALERHNSDQGGAGAR	0	16
CHK1-2	AFNHNPSENGQAGAR	174	0
CHK1-3	ALNHNPSGQEYAGAR	452	0
CHK1-4	AIEKYPSDGDQAGAR	459	28
CHK1-5	ALVNAPSDGNGAGAR	247	0
CHK1-6	AINHNPSDQLYAGAR	341	0
CHK1-7	AIVHYPSDPPNAGAR	476	0
CHK1-8	AIIHYPSDNVNAGAR	350	0
CHK1-9	ALEPYPSNDINAGAR	264	0
CHK1-10	ALIPYPSDAGNAGAR	288	0
