# Supplementary material for: Proteomic sensors for quantitative multiplexed and spatial monitoring of kinase signaling
Source: Nat Commun. 2025 Nov 13;16:9902. doi: 10.1038/s41467-025-65950-2 (PMC12615678; doi:10.1038/s41467-025-65950-2)
Supplement: Supplementary file 8 — Supplementary Data 6 [file 41467_2025_65950_MOESM8_ESM.xlsx]

## Sheet: Suppl Data 6
ProKAS Experiment (by figure)	Quantitative Method
2F	LFQ
3E	LFQ
4E	SILAC
4F	SILAC
4G	SILAC
5C	LFQ
5D	SILAC
5E	LFQ
5G	SILAC
6C/D	TMT
S1B	LFQ
S1C	LFQ
S2	LFQ
S3	LFQ
S6	LFQ
S7	Same data as 4E
S8	Same data as 4F
S9	LFQ
S10	LFQ
S11B	LFQ
S12C	LFQ
S13A	Same data as 5D
S13B	Same data as 5D
S13C	Same data as 5D
