# Supplementary material for: Proteomic sensors for quantitative multiplexed and spatial monitoring of kinase signaling
Source: Nat Commun. 2025 Nov 13;16:9902. doi: 10.1038/s41467-025-65950-2 (PMC12615678; doi:10.1038/s41467-025-65950-2)
Supplement: Supplementary file 9 — Supplementary Data 7 [file 41467_2025_65950_MOESM9_ESM.xlsx]

## Sheet: Suppl Data 7
Software Version	3.11.19
Experiment File Path:	C:\Users\baskinlab\Documents\Experiments\Smolka lab\Mateusz\2025-06-26_MTS_Will_293T-40hCPT-3dot3hRead.xpt
Protocol File Path:	C:\Users\baskinlab\Documents\Experiments\Smolka lab\Mateusz\MTS_490.prt
Plate Number	Plate 1
Date	2025-06-26
Time	13:11:02
Reader Type:	Synergy H1
Reader Serial Number:	210928F
Reading Type	Reader
Procedure Details
Plate Type	96 WELL PLATE (Use plate lid)
Eject plate on completion
Read	Absorbance Endpoint
	Full Plate
	Wavelengths: 490
	Read Speed: Normal, Delay: 100 msec, Measurements/Data Point: 8
Results
Actual Temperature:	24.7
		1	2	3	4	5	6	7	8	9	10	11	12
	A	0.228	0.226	0.225	0.231	0.232	0.229	0.233	0.232	0.231	0.048	0.048	0.048	490
	B	0.236	0.446	0.388	0.369	0.343	0.323	0.301	0.172	0.233	0.048	0.048	0.047	490
	C	0.231	0.468	0.429	0.41	0.356	0.338	0.312	0.181	0.236	0.049	0.049	0.048	490
	D	0.233	0.457	0.434	0.357	0.363	0.333	0.325	0.176	0.232	0.048	0.049	0.048	490
	E	0.234	0.394	0.354	0.355	0.329	0.315	0.325	0.184	0.234	0.049	0.049	0.047	490
	F	0.233	0.484	0.381	0.365	0.342	0.322	0.29	0.191	0.231	0.049	0.049	0.05	490
	G	0.231	0.442	0.399	0.365	0.332	0.316	0.312	0.185	0.23	0.05	0.05	0.048	490
	H	0.234	0.232	0.233	0.231	0.229	0.233	0.231	0.232	0.23	0.049	0.048	0.049	490
	Subtract blank	EV	0.274	0.216	0.197	0.171	0.151	0.129	0
			0.287	0.248	0.229	0.175	0.157	0.131	0
			0.281	0.258	0.181	0.187	0.157	0.149	0
		CKS	0.21	0.17	0.171	0.145	0.131	0.141	0
			0.293	0.19	0.174	0.151	0.131	0.099	0
			0.257	0.214	0.18	0.147	0.131	0.127	0
	Normalized	EV	1	0.788321	0.718978	0.624088	0.551095	0.470803
			1	0.864111	0.797909	0.609756	0.547038	0.456446
			1	0.918149	0.644128	0.66548	0.558719	0.530249
		CKS	1	0.809524	0.814286	0.690476	0.62381	0.671429
			1	0.648464	0.593857	0.515358	0.447099	0.337884
			1	0.832685	0.700389	0.571984	0.509728	0.494163
			0	200	500	1000	2000	5000
	Averaged	EV	1	0.856861	0.720339	0.633108	0.552284	0.485833
		CKS	1	0.763558	0.702844	0.592606	0.526879	0.501159
	STD-dev	EV	0	0.0652172	0.0768997	0.0289366	0.00593037	0.0391299
		CKS	0	0.100344	0.110235	0.0893617	0.0895951	0.166882
	IC50	EV	3890.65
		CKS	4060.42
