# Supplementary material for: Proteomic sensors for quantitative multiplexed and spatial monitoring of kinase signaling
Source: Nat Commun. 2025 Nov 13;16:9902. doi: 10.1038/s41467-025-65950-2 (PMC12615678; doi:10.1038/s41467-025-65950-2)
Supplement: Supplementary file 10 — Supplementary Data 8 [file 41467_2025_65950_MOESM10_ESM.zip]

Archive with 7 entries (6 files):
- MS_KingFisher/
- MS_KingFisher/.DS_Store
- __MACOSX/MS_KingFisher/._.DS_Store
- MS_KingFisher/ProKAS_IP_RT_241010.bdz
- __MACOSX/MS_KingFisher/._ProKAS_IP_RT_241010.bdz
- MS_KingFisher/33minCURVE_SILAC_CKS6_3code_eGFP_241116.meth
- __MACOSX/MS_KingFisher/._33minCURVE_SILAC_CKS6_3code_eGFP_241116.meth
