# Supplementary material for: Proteomic sensors for quantitative multiplexed and spatial monitoring of kinase signaling
Source: Nat Commun. 2025 Nov 13;16:9902. doi: 10.1038/s41467-025-65950-2 (PMC12615678; doi:10.1038/s41467-025-65950-2)
Supplement: Supplementary file 11 — Supplementary Data 9 [file 41467_2025_65950_MOESM11_ESM.zip]

Archive with 33 entries (31 files):
- Plasmid sequences 250707/
- __MACOSX/._Plasmid sequences 250707
- Plasmid sequences 250707/CKS6_GAG_PCNA.fasta
- __MACOSX/Plasmid sequences 250707/._CKS6_GAG_PCNA.fasta
- Plasmid sequences 250707/CKS6_AGA_NLS.dna
- __MACOSX/Plasmid sequences 250707/._CKS6_AGA_NLS.dna
- Plasmid sequences 250707/CKS6_GAG_NLS.fasta
- __MACOSX/Plasmid sequences 250707/._CKS6_GAG_NLS.fasta
- Plasmid sequences 250707/CKS6_GVG_NES.fasta
- __MACOSX/Plasmid sequences 250707/._CKS6_GVG_NES.fasta
- Plasmid sequences 250707/.sglock/
- __MACOSX/Plasmid sequences 250707/._.sglock
- Plasmid sequences 250707/ProKAS_EV.fasta
- __MACOSX/Plasmid sequences 250707/._ProKAS_EV.fasta
- Plasmid sequences 250707/CKS6_GAG_NES.dna
- __MACOSX/Plasmid sequences 250707/._CKS6_GAG_NES.dna
- Plasmid sequences 250707/InSilico_ATM_NLS.fasta
- __MACOSX/Plasmid sequences 250707/._InSilico_ATM_NLS.fasta
- Plasmid sequences 250707/CKS6_GAG_PCNA.dna
- __MACOSX/Plasmid sequences 250707/._CKS6_GAG_PCNA.dna
- Plasmid sequences 250707/CKS6_AGA_NLS.fasta
- __MACOSX/Plasmid sequences 250707/._CKS6_AGA_NLS.fasta
- Plasmid sequences 250707/CKS6_GVG_NLS.fasta
- __MACOSX/Plasmid sequences 250707/._CKS6_GVG_NLS.fasta
- Plasmid sequences 250707/CKS6_GAG_NES.fasta
- __MACOSX/Plasmid sequences 250707/._CKS6_GAG_NES.fasta
- Plasmid sequences 250707/CKS6_AGA_NLS_Inverted.fasta
- __MACOSX/Plasmid sequences 250707/._CKS6_AGA_NLS_Inverted.fasta
- Plasmid sequences 250707/CKS7_AGA_NLS_CMVd2.fasta
- __MACOSX/Plasmid sequences 250707/._CKS7_AGA_NLS_CMVd2.fasta
- Plasmid sequences 250707/.sglock/CKS6_AGA_NLS.dna=dhcp-vl2041-30773.eduroam.cornell.edu=85693
- Plasmid sequences 250707/.sglock/CKS6_GAG_NES.dna=dhcp-vl2041-30773.eduroam.cornell.edu=85693
- Plasmid sequences 250707/.sglock/CKS6_GAG_PCNA.dna=dhcp-vl2041-30773.eduroam.cornell.edu=85693
