# Supplementary material for: Proteomic sensors for quantitative multiplexed and spatial monitoring of kinase signaling
Source: Nat Commun. 2025 Nov 13;16:9902. doi: 10.1038/s41467-025-65950-2 (PMC12615678; doi:10.1038/s41467-025-65950-2)
Supplement: Supplementary file 12 — Supplementary Data 10 [file 41467_2025_65950_MOESM12_ESM.zip › ProKAS_Example.sky]

<?xml version="1.0" encoding="utf-8"?>
<srm_settings format_version="23.1" software_version="Skyline (64-bit) 23.1.0.455 (599e74ad2)">
  <settings_summary name="Default">
    <peptide_settings>
      <enzyme name="Trypsin" cut="KR" no_cut="P" sense="C" />
      <digest_settings max_missed_cleavages="1" />
      <peptide_prediction use_measured_rts="true" measured_rt_window="2" />
      <peptide_filter start="0" min_length="6" max_length="25" auto_select="true">
        <peptide_exclusions />
      </peptide_filter>
      <peptide_libraries pick="library" />
      <peptide_modifications max_variable_mods="3" max_neutral_losses="1">
        <static_modifications>
          <static_modification name="Phospho (ST)" aminoacid="S, T" variable="true" formula="HO3P" unimod_id="21" short_name="Pho">
            <potential_loss formula="H3O4P" massdiff_monoisotopic="97.976896" massdiff_average="97.995181" />
          </static_modification>
        </static_modifications>
        <heavy_modifications />
      </peptide_modifications>
    </peptide_settings>
    <transition_settings>
      <transition_prediction precursor_mass_type="Monoisotopic" fragment_mass_type="Monoisotopic" optimize_by="None" />
      <transition_filter precursor_charges="2" product_charges="1" precursor_adducts="[M+H]" product_adducts="[M+]" fragment_types="y,b" small_molecule_fragment_types="f" fragment_range_first="ion 1" fragment_range_last="last ion" precursor_mz_window="0" auto_select="true">
        <measured_ion name="N-terminal to Proline" cut="P" sense="N" min_length="3" />
      </transition_filter>
      <transition_libraries ion_match_tolerance="0.5" min_ion_count="3" ion_count="10" pick_from="all" />
      <transition_integration />
      <transition_instrument min_mz="50" max_mz="1500" mz_match_tolerance="0.055" />
      <transition_full_scan acquisition_method="PRM" product_mass_analyzer="centroided" product_res="10" />
    </transition_settings>
    <data_settings document_guid="d3d6ae54-cc58-4b33-87ec-04b1249b802a" audit_logging="true" />
    <doc_rt_alignments>
      <rt_source name="240510_WJC_SELIKS_CKS6_3NLS_FWD_40pct_PRM" library="CKS6" />
      <rt_source name="240510_WJC_SELIKS_CKS6_3NLS_REV_40pct_PRM" library="CKS6" />
    </doc_rt_alignments>
  </settings_summary>
</srm_settings>
