# Supplementary material for: Proteomic sensors for quantitative multiplexed and spatial monitoring of kinase signaling
Source: Nat Commun. 2025 Nov 13;16:9902. doi: 10.1038/s41467-025-65950-2 (PMC12615678; doi:10.1038/s41467-025-65950-2)
Supplement: Supplementary file 13 — Supplementary Data 11 [file 41467_2025_65950_MOESM13_ESM.zip]

Archive with 2 entries (2 files):
- ZJ394824_6plex_condition.xml
- __MACOSX/._ZJ394824_6plex_condition.xml
