# Supplementary material for: Proteomic sensors for quantitative multiplexed and spatial monitoring of kinase signaling
Source: Nat Commun. 2025 Nov 13;16:9902. doi: 10.1038/s41467-025-65950-2 (PMC12615678; doi:10.1038/s41467-025-65950-2)
Supplement: Supplementary file 13 — Supplementary Data 11 [file 41467_2025_65950_MOESM13_ESM.zip › ZJ394824_6plex_condition.xml]

<?xml version="1.0" encoding="UTF-8"?>
<SUMmOnCondition>
  <fragmentMasses>
    <reagent mz="126.1277" />
    <reagent mz="127.1247" />
    <reagent mz="128.1344" />
    <reagent mz="129.1314" />
    <reagent mz="130.1411" />
    <reagent mz="131.1381" />
  </fragmentMasses>
  <isotopicContributions>
    <contributingMz value="1">
      <affected mz="3" correction="0.003" />
    </contributingMz>
    <contributingMz value="2">
      <affected mz="4" correction="0.002" />
    </contributingMz>
    <contributingMz value="3">
      <affected mz="1" correction="0" />
      <affected mz="5" correction="0.002" />
    </contributingMz>
    <contributingMz value="4">
      <affected mz="2" correction="0" />
    </contributingMz>
    <contributingMz value="5">
      <affected mz="3" correction="0" />
      <affected mz="6" correction="0.045" />
    </contributingMz>
    <contributingMz value="6">
      <affected mz="5" correction="0.029" />
    </contributingMz>
  </isotopicContributions>
  <massTolerance value="0.2" />
  <centroiding type="0" iterations="1" />
  <normalization type="-1" />
  <output type="1" />
  <quantitationFile name="condition.tsv" />
  <minimumThreshhold value="20" />
</SUMmOnCondition>
