# Supplementary material for: Proteomic sensors for quantitative multiplexed and spatial monitoring of kinase signaling
Source: Nat Commun. 2025 Nov 13;16:9902. doi: 10.1038/s41467-025-65950-2 (PMC12615678; doi:10.1038/s41467-025-65950-2)
Supplement: Supplementary file 14 — Supplementary Code 1 [file 41467_2025_65950_MOESM14_ESM.zip]

Archive with 1,223 entries (1,220 files):
- ProKAS Algorithm/
- ProKAS Algorithm/RAF1.csv
- __MACOSX/ProKAS Algorithm/._RAF1.csv
- ProKAS Algorithm/DYRK4.csv
- __MACOSX/ProKAS Algorithm/._DYRK4.csv
- ProKAS Algorithm/AMPKA1.csv
- __MACOSX/ProKAS Algorithm/._AMPKA1.csv
- ProKAS Algorithm/NLK.csv
- __MACOSX/ProKAS Algorithm/._NLK.csv
- ProKAS Algorithm/RIPK3.csv
- __MACOSX/ProKAS Algorithm/._RIPK3.csv
- ProKAS Algorithm/PAK3.csv
- __MACOSX/ProKAS Algorithm/._PAK3.csv
- ProKAS Algorithm/PAK2.csv
- __MACOSX/ProKAS Algorithm/._PAK2.csv
- ProKAS Algorithm/CAMK2A.csv
- __MACOSX/ProKAS Algorithm/._CAMK2A.csv
- ProKAS Algorithm/RIPK2.csv
- __MACOSX/ProKAS Algorithm/._RIPK2.csv
- ProKAS Algorithm/P38B.csv
- __MACOSX/ProKAS Algorithm/._P38B.csv
- ProKAS Algorithm/MRCKB.csv
- __MACOSX/ProKAS Algorithm/._MRCKB.csv
- ProKAS Algorithm/KHS1.csv
- __MACOSX/ProKAS Algorithm/._KHS1.csv
- ProKAS Algorithm/MST4.csv
- __MACOSX/ProKAS Algorithm/._MST4.csv
- ProKAS Algorithm/BRSK1.csv
- __MACOSX/ProKAS Algorithm/._BRSK1.csv
- ProKAS Algorithm/LATS2.csv
- __MACOSX/ProKAS Algorithm/._LATS2.csv
- ProKAS Algorithm/AMPKA2.csv
- __MACOSX/ProKAS Algorithm/._AMPKA2.csv
- ProKAS Algorithm/CDC7.csv
- __MACOSX/ProKAS Algorithm/._CDC7.csv
- ProKAS Algorithm/PINK1.csv
- __MACOSX/ProKAS Algorithm/._PINK1.csv
- ProKAS Algorithm/GCN2.csv
- __MACOSX/ProKAS Algorithm/._GCN2.csv
- ProKAS Algorithm/PRKX.csv
- __MACOSX/ProKAS Algorithm/._PRKX.csv
- ProKAS Algorithm/LKB1.csv
- __MACOSX/ProKAS Algorithm/._LKB1.csv
- ProKAS Algorithm/GA-final-new-PSSM_SCORING-MN.py
- __MACOSX/ProKAS Algorithm/._GA-final-new-PSSM_SCORING-MN.py
- ProKAS Algorithm/CK1A.csv
- __MACOSX/ProKAS Algorithm/._CK1A.csv
- ProKAS Algorithm/PAK1.csv
- __MACOSX/ProKAS Algorithm/._PAK1.csv
- ProKAS Algorithm/CAMK2B.csv
- __MACOSX/ProKAS Algorithm/._CAMK2B.csv
- ProKAS Algorithm/RIPK1.csv
- __MACOSX/ProKAS Algorithm/._RIPK1.csv
- ProKAS Algorithm/CDKL5.csv
- __MACOSX/ProKAS Algorithm/._CDKL5.csv
- ProKAS Algorithm/MARK4.csv
- __MACOSX/ProKAS Algorithm/._MARK4.csv
- ProKAS Algorithm/MRCKA.csv
- __MACOSX/ProKAS Algorithm/._MRCKA.csv
- ProKAS Algorithm/P38A.csv
- __MACOSX/ProKAS Algorithm/._P38A.csv
- ProKAS Algorithm/KHS2.csv
- __MACOSX/ProKAS Algorithm/._KHS2.csv
- ProKAS Algorithm/PKACG.csv
- __MACOSX/ProKAS Algorithm/._PKACG.csv
- ProKAS Algorithm/BRSK2.csv
- __MACOSX/ProKAS Algorithm/._BRSK2.csv
- ProKAS Algorithm/LATS1.csv
- __MACOSX/ProKAS Algorithm/._LATS1.csv
- ProKAS Algorithm/DAPK1.csv
- __MACOSX/ProKAS Algorithm/._DAPK1.csv
- ProKAS Algorithm/DYRK2.csv
- __MACOSX/ProKAS Algorithm/._DYRK2.csv
- ProKAS Algorithm/PRKD3.csv
- __MACOSX/ProKAS Algorithm/._PRKD3.csv
- ProKAS Algorithm/MST3.csv
- __MACOSX/ProKAS Algorithm/._MST3.csv
- ProKAS Algorithm/ALPHAK3.csv
- __MACOSX/ProKAS Algorithm/._ALPHAK3.csv
- ProKAS Algorithm/.DS_Store
- __MACOSX/ProKAS Algorithm/._.DS_Store
- ProKAS Algorithm/DMPK1.csv
- __MACOSX/ProKAS Algorithm/._DMPK1.csv
- ProKAS Algorithm/SLK.csv
- __MACOSX/ProKAS Algorithm/._SLK.csv
- ProKAS Algorithm/CDKL1.csv
- __MACOSX/ProKAS Algorithm/._CDKL1.csv
- ProKAS Algorithm/CK1D.csv
- __MACOSX/ProKAS Algorithm/._CK1D.csv
- ProKAS Algorithm/PAK5.csv
- __MACOSX/ProKAS Algorithm/._PAK5.csv
- ProKAS Algorithm/PAK4.csv
- __MACOSX/ProKAS Algorithm/._PAK4.csv
- ProKAS Algorithm/CAMK2G.csv
- __MACOSX/ProKAS Algorithm/._CAMK2G.csv
- ProKAS Algorithm/CRIK.csv
- __MACOSX/ProKAS Algorithm/._CRIK.csv
- ProKAS Algorithm/CK1E.csv
- __MACOSX/ProKAS Algorithm/._CK1E.csv
- ProKAS Algorithm/MARK1.csv
- __MACOSX/ProKAS Algorithm/._MARK1.csv
- ProKAS Algorithm/MAP3K15.csv
- __MACOSX/ProKAS Algorithm/._MAP3K15.csv
- ProKAS Algorithm/FAM20C.csv
- __MACOSX/ProKAS Algorithm/._FAM20C.csv
- ProKAS Algorithm/P38D.csv
- __MACOSX/ProKAS Algorithm/._P38D.csv
- ProKAS Algorithm/MST2.csv
- __MACOSX/ProKAS Algorithm/._MST2.csv
- ProKAS Algorithm/PKACB.csv
- __MACOSX/ProKAS Algorithm/._PKACB.csv
- ProKAS Algorithm/PRKD2.csv
- __MACOSX/ProKAS Algorithm/._PRKD2.csv
- ProKAS Algorithm/NDR2.csv
- __MACOSX/ProKAS Algorithm/._NDR2.csv
- ProKAS Algorithm/KIS.csv
- __MACOSX/ProKAS Algorithm/._KIS.csv
- ProKAS Algorithm/DYRK3.csv
- __MACOSX/ProKAS Algorithm/._DYRK3.csv
- ProKAS Algorithm/DAPK2.csv
- __MACOSX/ProKAS Algorithm/._DAPK2.csv
- ProKAS Algorithm/DRAK1.csv
- __MACOSX/ProKAS Algorithm/._DRAK1.csv
- ProKAS Algorithm/NEK11.csv
- __MACOSX/ProKAS Algorithm/._NEK11.csv
- ProKAS Algorithm/MARK3.csv
- __MACOSX/ProKAS Algorithm/._MARK3.csv
- ProKAS Algorithm/PAK6.csv
- __MACOSX/ProKAS Algorithm/._PAK6.csv
- ProKAS Algorithm/CAMK2D.csv
- __MACOSX/ProKAS Algorithm/._CAMK2D.csv
- ProKAS Algorithm/MARK2.csv
- __MACOSX/ProKAS Algorithm/._MARK2.csv
- ProKAS Algorithm/P38G.csv
- __MACOSX/ProKAS Algorithm/._P38G.csv
- ProKAS Algorithm/MST1.csv
- __MACOSX/ProKAS Algorithm/._MST1.csv
- ProKAS Algorithm/PKACA.csv
- __MACOSX/ProKAS Algorithm/._PKACA.csv
- ProKAS Algorithm/STK33.csv
- __MACOSX/ProKAS Algorithm/._STK33.csv
- ProKAS Algorithm/NDR1.csv
- __MACOSX/ProKAS Algorithm/._NDR1.csv
- ProKAS Algorithm/PRKD1.csv
- __MACOSX/ProKAS Algorithm/._PRKD1.csv
- ProKAS Algorithm/TBK1.csv
- __MACOSX/ProKAS Algorithm/._TBK1.csv
- ProKAS Algorithm/PRP4.csv
- __MACOSX/ProKAS Algorithm/._PRP4.csv
- ProKAS Algorithm/DAPK3.csv
- __MACOSX/ProKAS Algorithm/._DAPK3.csv
- ProKAS Algorithm/CHK1.csv
- __MACOSX/ProKAS Algorithm/._CHK1.csv
- ProKAS Algorithm/MNK2.csv
- __MACOSX/ProKAS Algorithm/._MNK2.csv
- ProKAS Algorithm/ULK1.csv
- __MACOSX/ProKAS Algorithm/._ULK1.csv
- ProKAS Algorithm/GRK5.csv
- __MACOSX/ProKAS Algorithm/._GRK5.csv
- ProKAS Algorithm/NEK4.csv
- __MACOSX/ProKAS Algorithm/._NEK4.csv
- ProKAS Algorithm/MEKK3.csv
- __MACOSX/ProKAS Algorithm/._MEKK3.csv
- ProKAS Algorithm/MELK.csv
- __MACOSX/ProKAS Algorithm/._MELK.csv
- ProKAS Algorithm/CDK14.csv
- __MACOSX/ProKAS Algorithm/._CDK14.csv
- ProKAS Algorithm/HRI.csv
- __MACOSX/ProKAS Algorithm/._HRI.csv
- ProKAS Algorithm/CLK4.csv
- __MACOSX/ProKAS Algorithm/._CLK4.csv
- ProKAS Algorithm/MLK1.csv
- __MACOSX/ProKAS Algorithm/._MLK1.csv
- ProKAS Algorithm/MEKK2.csv
- __MACOSX/ProKAS Algorithm/._MEKK2.csv
- ProKAS Algorithm/NEK5.csv
- __MACOSX/ProKAS Algorithm/._NEK5.csv
- ProKAS Algorithm/GRK4.csv
- __MACOSX/ProKAS Algorithm/._GRK4.csv
- ProKAS Algorithm/YSK4.csv
- __MACOSX/ProKAS Algorithm/._YSK4.csv
- ProKAS Algorithm/IKKE.csv
- __MACOSX/ProKAS Algorithm/._IKKE.csv
- ProKAS Algorithm/PKCG.csv
- __MACOSX/ProKAS Algorithm/._PKCG.csv
- ProKAS Algorithm/ERK1.csv
- __MACOSX/ProKAS Algorithm/._ERK1.csv
- ProKAS Algorithm/BUB1.csv
- __MACOSX/ProKAS Algorithm/._BUB1.csv
- ProKAS Algorithm/CHK2.csv
- __MACOSX/ProKAS Algorithm/._CHK2.csv
- ProKAS Algorithm/PKCE.csv
- __MACOSX/ProKAS Algorithm/._PKCE.csv
- ProKAS Algorithm/P70S6K.csv
- __MACOSX/ProKAS Algorithm/._P70S6K.csv
- ProKAS Algorithm/ULK2.csv
- __MACOSX/ProKAS Algorithm/._ULK2.csv
- ProKAS Algorithm/MNK1.csv
- __MACOSX/ProKAS Algorithm/._MNK1.csv
- ProKAS Algorithm/NEK7.csv
- __MACOSX/ProKAS Algorithm/._NEK7.csv
- ProKAS Algorithm/GRK6.csv
- __MACOSX/ProKAS Algorithm/._GRK6.csv
- ProKAS Algorithm/SKMLCK.csv
- __MACOSX/ProKAS Algorithm/._SKMLCK.csv
- ProKAS Algorithm/ANKRD3.csv
- __MACOSX/ProKAS Algorithm/._ANKRD3.csv
- ProKAS Algorithm/MLK3.csv
- __MACOSX/ProKAS Algorithm/._MLK3.csv
- ProKAS Algorithm/CDK17.csv
- __MACOSX/ProKAS Algorithm/._CDK17.csv
- ProKAS Algorithm/MOS.csv
- __MACOSX/ProKAS Algorithm/._MOS.csv
- ProKAS Algorithm/CDK16.csv
- __MACOSX/ProKAS Algorithm/._CDK16.csv
- ProKAS Algorithm/SMG1.csv
- __MACOSX/ProKAS Algorithm/._SMG1.csv
- ProKAS Algorithm/MLK2.csv
- __MACOSX/ProKAS Algorithm/._MLK2.csv
- ProKAS Algorithm/MEKK1.csv
- __MACOSX/ProKAS Algorithm/._MEKK1.csv
- ProKAS Algorithm/OSR1.csv
- __MACOSX/ProKAS Algorithm/._OSR1.csv
- ProKAS Algorithm/GRK7.csv
- __MACOSX/ProKAS Algorithm/._GRK7.csv
- ProKAS Algorithm/NEK6.csv
- __MACOSX/ProKAS Algorithm/._NEK6.csv
- ProKAS Algorithm/HGK.csv
- __MACOSX/ProKAS Algorithm/._HGK.csv
- ProKAS Algorithm/ERK2.csv
- __MACOSX/ProKAS Algorithm/._ERK2.csv
- ProKAS Algorithm/PKCD.csv
- __MACOSX/ProKAS Algorithm/._PKCD.csv
- ProKAS Algorithm/ALK2.csv
- __MACOSX/ProKAS Algorithm/._ALK2.csv
- ProKAS Algorithm/WNK4.csv
- __MACOSX/ProKAS Algorithm/._WNK4.csv
- ProKAS Algorithm/MSK2.csv
- __MACOSX/ProKAS Algorithm/._MSK2.csv
- ProKAS Algorithm/ACVR2A.csv
- __MACOSX/ProKAS Algorithm/._ACVR2A.csv
- ProKAS Algorithm/PKN1.csv
- __MACOSX/ProKAS Algorithm/._PKN1.csv
- ProKAS Algorithm/AKT2.csv
- __MACOSX/ProKAS Algorithm/._AKT2.csv
- ProKAS Algorithm/IKKB.csv
- __MACOSX/ProKAS Algorithm/._IKKB.csv
- ProKAS Algorithm/NEK2.csv
- __MACOSX/ProKAS Algorithm/._NEK2.csv
- ProKAS Algorithm/GRK3.csv
- __MACOSX/ProKAS Algorithm/._GRK3.csv
- ProKAS Algorithm/MAK.csv
- __MACOSX/ProKAS Algorithm/._MAK.csv
- ProKAS Algorithm/CLK3.csv
- __MACOSX/ProKAS Algorithm/._CLK3.csv
- ProKAS Algorithm/CDK12.csv
- __MACOSX/ProKAS Algorithm/._CDK12.csv
- ProKAS Algorithm/CDK13.csv
- __MACOSX/ProKAS Algorithm/._CDK13.csv
- ProKAS Algorithm/CLK2.csv
- __MACOSX/ProKAS Algorithm/._CLK2.csv
- ProKAS Algorithm/GRK2.csv
- __MACOSX/ProKAS Algorithm/._GRK2.csv
- ProKAS Algorithm/NEK3.csv
- __MACOSX/ProKAS Algorithm/._NEK3.csv
- ProKAS Algorithm/PKCA.csv
- __MACOSX/ProKAS Algorithm/._PKCA.csv
- ProKAS Algorithm/ERK7.csv
- __MACOSX/ProKAS Algorithm/._ERK7.csv
- ProKAS Algorithm/AURA.csv
- __MACOSX/ProKAS Algorithm/._AURA.csv
- ProKAS Algorithm/AKT3.csv
- __MACOSX/ProKAS Algorithm/._AKT3.csv
- ProKAS Algorithm/WNK1.csv
- __MACOSX/ProKAS Algorithm/._WNK1.csv
- ProKAS Algorithm/WNK3.csv
- __MACOSX/ProKAS Algorithm/._WNK3.csv
- ProKAS Algorithm/DNAPK.csv
- __MACOSX/ProKAS Algorithm/._DNAPK.csv
- ProKAS Algorithm/MSK1.csv
- __MACOSX/ProKAS Algorithm/._MSK1.csv
- ProKAS Algorithm/CDK9.csv
- __MACOSX/ProKAS Algorithm/._CDK9.csv
- ProKAS Algorithm/AKT1.csv
- __MACOSX/ProKAS Algorithm/._AKT1.csv
- ProKAS Algorithm/PKN2.csv
- __MACOSX/ProKAS Algorithm/._PKN2.csv
- ProKAS Algorithm/ACVR2B.csv
- __MACOSX/ProKAS Algorithm/._ACVR2B.csv
- ProKAS Algorithm/YANK3.csv
- __MACOSX/ProKAS Algorithm/._YANK3.csv
- ProKAS Algorithm/PKCT.csv
- __MACOSX/ProKAS Algorithm/._PKCT.csv
- ProKAS Algorithm/AURC.csv
- __MACOSX/ProKAS Algorithm/._AURC.csv
- ProKAS Algorithm/ERK5.csv
- __MACOSX/ProKAS Algorithm/._ERK5.csv
- ProKAS Algorithm/GCK.csv
- __MACOSX/ProKAS Algorithm/._GCK.csv
- ProKAS Algorithm/IKKA.csv
[truncated: 923 more entries]
