# Supplementary material for: Proteomic sensors for quantitative multiplexed and spatial monitoring of kinase signaling
Source: Nat Commun. 2025 Nov 13;16:9902. doi: 10.1038/s41467-025-65950-2 (PMC12615678; doi:10.1038/s41467-025-65950-2)
Supplement: Supplementary file 17 — Source Data [file 41467_2025_65950_MOESM17_ESM.xlsx]

## Sheet: Figure 2F
Main Figure 2F
	Replicate	Log2(HU/DMSO)	Log2(HU+ATRi/DMSO)
	R1	2.20449	-0.803486
	R2	2.50091	-1.00991
	R3	2.50535	-0.789587
	MEAN	2.40358	-0.86766
	STDEV	0.172432	0.123385

## Sheet: Figure 3F
Main Figure 3F
	Replicate	Log2(HU/DMSO)	Log2(HU+CHK1i/DMSO)
	R1	2.30156	-0.522676
	R2	2.53742	-0.702894
	R3	2.40905	-0.720398
	MEAN	2.41601	-0.648656
	STDEV	0.118085	0.109452

## Sheet: Figure 4C
Main Figure 4C
	CPT Mean (Plotted Matrix)					CPT Replicate Values: Log2(INH+CPT/CPT)
	Sensor	Log2 (ATRi+CPT/CPT)	Log2 (CHK1i+CPT/CPT)	Log2 (ATMi+CPT/CPT)		Sensor	ATRi R1	ATRi R2	ATRi R3	CHK1i R1	CHK1i R2	CHK1i R3	ATMi R1	ATMi R2	ATMi R3
	ATR	-2.38195	0.126217	-0.536376		ATR	-2.32099	-2.48631	-2.33854	0.134386	0.193098	0.0511675	-0.622083	-0.516213	-0.470832
	CHK1	-0.720265	-0.920419	-0.345521		CHK1	-0.71192	-0.630113	-0.818762	-0.902119	-0.824395	-1.03474	-0.364123	-0.313469	-0.358971
	ATM	0.36592	0.207868	-1.94139		ATM	0.292301	0.415478	0.389982	0.232271	0.278836	0.112496	-1.88806	-1.91417	-2.02194
	HU Mean (Plotted Matrix)					HU Replicate Values: Log2(INH+HU/HU)
	Sensor	Log2(ATRi+HU/HU)	Log2(CHK1i+HU/HU)	Log2(ATMi+HU/HU)		Sensor	ATRi R1	ATRi R2	ATRi R3	CHK1i R1	CHK1i R2	CHK1i R3	ATMi R1	ATMi R2	ATMi R3
	ATR	-3.14275	-0.00659515	-0.152527		ATR	-3.22417	-3.06103	-3.14305	-0.0371554	-0.135764	0.153134	-0.179692	-0.116745	-0.161145
	CHK1	-1.62719	-2.13385	0.0221529		CHK1	-1.63962	-1.51388	-1.72806	-2.12009	-2.21473	-2.06672	0.0348958	0.0169398	0.0146232
	ATM	0.496008	0.905459	-0.537733		ATM	0.512898	0.697476	0.27765	0.860357	0.841795	1.01422	-0.600013	-0.495116	-0.518069

## Sheet: Figure 4E
Main Figure 4E
	10m	Sensor	Rep1 Log2(Drug/DMSO)	Rep2 Log2(Drug/DMSO)	Rep3 Log2(Drug/DMSO)	MEAN	STDEV
		ATR	0.206486	0.357823	0.343438	0.302582	0.0835323
		CHK1	-0.0645622	0.0251915	0.0164484	-0.00764074	0.0494889
		ATM	0.918696	1.1662	1.29425	1.12638	0.190915
	30m	Sensor	Rep1 Log2(Drug/DMSO)	Rep2 Log2(Drug/DMSO)	Rep3 Log2(Drug/DMSO)	MEAN	STDEV
		ATR	1.42517	1.50761	1.32956	1.42078	0.0891053
		CHK1	0.223436	0.265736	0.129542	0.206238	0.0697064
		ATM	2.18875	2.27212	2.1599	2.20692	0.0582753
	120m	Sensor	Rep1 Log2(Drug/DMSO)	Rep2 Log2(Drug/DMSO)	Rep3 Log2(Drug/DMSO)	MEAN	STDEV
		ATR	1.62906	1.67319	1.77456	1.69227	0.0746042
		CHK1	0.563576	0.51213	0.698806	0.591504	0.0964209
		ATM	1.72433	1.73574	1.92682	1.79563	0.113754
	360m	Sensor	Rep1 Log2(Drug/DMSO)	Rep2 Log2(Drug/DMSO)	Rep3 Log2(Drug/DMSO)	MEAN	STDEV
		ATR	2.27337	2.36541	2.36395	2.33424	0.0527222
		CHK1	0.955128	0.989655	1.20126	1.04868	0.133261
		ATM	2.21919	2.26561	2.49481	2.32653	0.147565

## Sheet: Figure 4F
Main Figure 4F
	30m	Sensor	Rep1 Log2(Drug/DMSO)	Rep2 Log2(Drug/DMSO)	Rep3 Log2(Drug/DMSO)	MEAN	STDEV
		ATR	1.72386	1.5184	1.63593	1.62606	0.103085
		CHK1	1.01888	0.926719	0.927891	0.957829	0.052874
		ATM	1.18808	0.958047	1.17617	1.10743	0.12951
	120m	Sensor	Rep1 Log2(Drug/DMSO)	Rep2 Log2(Drug/DMSO)	Rep3 Log2(Drug/DMSO)	MEAN	STDEV
		ATR	1.82725	2.04251	2.02436	1.96471	0.119383
		CHK1	1.71205	1.9183	1.91334	1.8479	0.117668
		ATM	1.27964	1.52762	1.53593	1.44773	0.14563
	360m	Sensor	Rep1 Log2(Drug/DMSO)	Rep2 Log2(Drug/DMSO)	Rep3 Log2(Drug/DMSO)	MEAN	STDEV
		ATR	2.18051	2.20098	1.85191	2.0778	0.195895
		CHK1	2.2396	2.18103	2.06371	2.16144	0.0895662
		ATM	1.75165	1.76088	1.57465	1.69573	0.10496

## Sheet: Figure 4G
Main Figure 4G
	ATM Sensor
	ATMi Dosage (nM)	Replicate 1 DMSO/ATMi	Replicate 2 DMSO/ATMi	Replicate 3 DMSO/ATMi	MEAN	STDEV
	0.016935	1.02079	0.995	0.876375	0.964057	0.0770218
	0.050805	1.02748	0.965	0.985834	0.992773	0.0318152
	0.152416	1.00582	1.087	1.03436	1.04239	0.041182
	0.457247	1.1058	1.19	1.16198	1.15259	0.0428767
	1.37174	1.90425	2.061	1.47133	1.81219	0.305424
	4.11523	3.27692	4.543	2.86083	3.56025	0.876147
	12.3457	6.02586	7.125	6.15382	6.43489	0.601066
	37.037	6.84075	8.471	7.13498	7.48224	0.868834
	111.111	9.84926	8.215	7.26513	8.44313	1.30709
	333.333	8.20954	10.346	7.25501	8.60351	1.58271
	1000	10.8537	12.125	9.66674	10.8818	1.22937
	3000	13.1474	11.435	12.8245	12.469	0.90989
	ATR Sensor
	ATMi Dosage (nM)	Replicate 1 DMSO/ATMi	Replicate 2 DMSO/ATMi	Replicate 3 DMSO/ATMi	MEAN	STDEV
	0.016935	0.579612	0.685145	0.732014	0.66559	0.0780601
	0.050805	0.683947	0.975589	0.862753	0.840763	0.147059
	0.152416	0.739734	0.788742	0.915269	0.814582	0.0905754
	0.457247	0.873503	0.858458	0.776989	0.836317	0.051927
	1.37174	0.865956	0.871949	1.06777	0.935226	0.114828
	4.11523	1.24636	1.16993	1.14454	1.18694	0.0529971
	12.3457	1.49232	1.34282	1.35807	1.39774	0.0822659
	37.037	1.63016	1.84033	1.64745	1.70598	0.116667
	111.111	1.41762	1.83157	1.82108	1.69009	0.236024
	333.333	1.49821	1.9278	1.71305	1.71302	0.214797
	1000	2.18246	2.23813	2.56941	2.33	0.209193
	3000	3.77948	3.8015	3.74373	3.7749	0.0291589
	CHK1 Sensor
	ATMi Dosage (nM)	Replicate 1 DMSO/ATMi	Replicate 2 DMSO/ATMi	MEAN
	0.016935	1.19167	1.22781	1.20974
	0.050805	1.22758	1.24194	1.23476
	0.152416	1.14944	1.19313	1.17129
	0.457247	1.18709	1.16786	1.17748
	1.37174	1.23106	1.24976	1.24041
	4.11523	1.18925	1.32149	1.25537
	12.3457	1.17956	1.2746	1.22708
	37.037	1.14845	1.37473	1.26159
	111.111	1.43016	1.38558	1.40787
	333.333	1.42981	1.28493	1.35737
	1000	1.46718	1.36682	1.417
	3000	1.34771	1.48582	1.41677

## Sheet: Figure 5C
Main Figure 5C
	ATR Phos/Unphos Peak Areas				CHK1 Phos/Unphos Peak Areas				ATM Phos/Unphos Peak Areas
		NLS	NES			NLS	NES			NLS	NES
	R1	0.0023464	0.000675835		R1	0.016877	0.0036154		R1	0.00561636	0.000348213
	R2	0.00228207	0.000636499		R2	0.014773	0.00380302		R2	0.00460385	0.000321063
	R3	0.00199087	0.000576871		R3	0.0139427	0.00328127		R3	0.00437844	0.000295762
	MEAN	0.00220645	0.000629735		MEAN	0.0151976	0.00356656		MEAN	0.00486622	0.00032168
	STDEV	0.000189446	4.98276e-05		STDEV	0.00151251	0.000264284		STDEV	0.000659344	2.62308e-05

## Sheet: Figure 5D
Main Figure 5D
	CPT 4hr Kinetics: NLS and NES								HU 4hr Kinetics: NLS and NES
	10m	Sensor	Rep1 Log2(Drug/DMSO)	Rep2 Log2(Drug/DMSO)	Rep3 Log2(Drug/DMSO)	MEAN	STDEV		10m	Sensor	Rep1 Log2(Drug/DMSO)	Rep2 Log2(Drug/DMSO)	Rep3 Log2(Drug/DMSO)	MEAN	STDEV
		NES ATR	0.356736	0.355514	0.401119	-0.33812	0.0259842			NES ATR	0.622445	0.461583	0.207941	-0.0724117	0.208975
		NES ATM	0.759039	0.672559	0.709364	0.279404	0.0433994			NES ATM	0.484748	0.412185	0.513601	0.00511295	0.0522542
		NES CHK1	0.171853	0.119088	0.0579966	-0.254993	0.0569787			NES CHK1	0.428402	0.428333	0.568425	0.00155651	0.080862
		NLS ATR	0.765969	0.970042	1.03604	0.266996	0.140795			NLS ATR	1.25741	1.21412	1.2371	0.758434	0.0216559
		NLS ATM	1.52915	1.72261	1.68796	1.21545	0.103159			NLS ATM	0.57836	0.682293	0.68991	0.264657	0.0623212
		NLS CHK1	0.193645	0.180729	0.252019	0.0909488	0.0379839			NLS CHK1	0.322946	0.398706	0.562059	0.22025	0.122202
	30m	Sensor	Rep1 Log2(Drug/DMSO)	Rep2 Log2(Drug/DMSO)	Rep3 Log2(Drug/DMSO)	MEAN	STDEV		30m	Sensor	Rep1 Log2(Drug/DMSO)	Rep2 Log2(Drug/DMSO)	Rep3 Log2(Drug/DMSO)	MEAN	STDEV
		NES ATR	0.475437	0.395585	0.383533	-0.21942	0.0499463			NES ATR	0.498041	0.297116	0.318339	-0.196816	0.110389
		NES ATM	0.932204	0.714102	0.497024	0.452568	0.21759			NES ATM	0.535765	0.595203	0.658924	0.0561297	0.0615919
		NES CHK1	0.299291	0.214676	0.193798	-0.127554	0.0558637			NES CHK1	0.264464	0.383069	0.322347	-0.162381	0.0593077
		NLS ATR	1.85984	1.80046	1.83152	1.36087	0.0297033			NLS ATR	2.37904	2.47484	2.27172	1.88006	0.101613
		NLS ATM	2.33236	2.29508	2.32383	2.01866	0.0195365			NLS ATM	1.4227	1.49239	1.33642	1.109	0.078131
		NLS CHK1	0.348043	0.327048	0.394125	0.245347	0.0343116			NLS CHK1	1.08849	1.14382	1.23024	0.985791	0.0714409
	120m	Sensor	Rep1 Log2(Drug/DMSO)	Rep2 Log2(Drug/DMSO)	Rep3 Log2(Drug/DMSO)	MEAN	STDEV		120m	Sensor	Rep1 Log2(Drug/DMSO)	Rep2 Log2(Drug/DMSO)	Rep3 Log2(Drug/DMSO)	MEAN	STDEV
		NES ATR	0.33871	0.261732	0.391093	-0.356147	0.065069			NES ATR	0.475811	0.427204	0.441163	-0.219046	0.0250264
		NES ATM	0.552417	0.619582	0.75232	0.0727814	0.101728			NES ATM	0.495764	0.502259	0.346244	0.0161287	0.0882598
		NES CHK1	0.285651	0.399788	0.346127	-0.141194	0.0571022			NES CHK1	0.367581	0.546695	0.32808	-0.0592639	0.116501
		NLS ATR	2.4071	2.38294	2.52033	1.90813	0.0733486			NLS ATR	2.89883	2.88104	3.02692	2.39986	0.0795885
		NLS ATM	2.21217	2.2544	2.17422	1.89847	0.0401083			NLS ATM	1.95412	2.00729	1.90397	1.64041	0.0516679
		NLS CHK1	1.2244	1.2915	1.20187	1.12171	0.0466262			NLS CHK1	2.31092	2.23735	2.31095	2.20822	0.042481
	240m	Sensor	Rep1 Log2(Drug/DMSO)	Rep2 Log2(Drug/DMSO)	Rep3 Log2(Drug/DMSO)	MEAN	STDEV		240m	Sensor	Rep1 Log2(Drug/DMSO)	Rep2 Log2(Drug/DMSO)	Rep3 Log2(Drug/DMSO)	MEAN	STDEV
		NES ATR	0.501138	0.494146	0.418366	-0.193718	0.0459035			NES ATR	0.538747	0.405456	0.518002	-0.15611	0.0717211
		NES ATM	0.541013	0.663787	0.637607	0.061377	0.0646653			NES ATM	0.525189	0.535588	0.56469	0.0455537	0.0204749
		NES CHK1	0.375029	0.356075	0.585726	-0.0518161	0.12747			NES CHK1	0.563213	0.653556	0.700345	0.136368	0.069709
		NLS ATR	2.59507	2.53854	2.59899	2.0961	0.0338219			NLS ATR	3.06414	2.96726	2.97752	2.56517	0.0532222
		NLS ATM	2.4548	2.44109	2.42861	2.1411	0.0130976			NLS ATM	2.44991	2.30467	2.56862	2.13621	0.132197
		NLS CHK1	1.57893	1.68774	1.47486	1.47623	0.106449			NLS CHK1	2.74257	2.75603	2.61123	2.63988	0.0799983

## Sheet: Figure 5E
Main Figure 5E
	GEM 4hr Kinetics: NLS and NES								DOXR 4hr Kinetics: NLS and NES
	30m	Sensor	Rep1 Log2(Drug/DMSO)	Rep2 Log2(Drug/DMSO)	Rep3 Log2(Drug/DMSO)	MEAN	STDEV		30m	Sensor	Rep1 Log2(Drug/DMSO)	Rep2 Log2(Drug/DMSO)	Rep3 Log2(Drug/DMSO)	MEAN	STDEV
		NLS ATM	0.375904	0.269753	0.158689	0.268115	0.108617			NLS ATM	0.637902	0.954845	0.726628	0.773125	0.163508
		NLS CHK1	0.201683	0.150937	0.0800712	0.14423	0.0610827			NLS CHK1	-0.0616575	-0.0818321	0.0684132	-0.0250254	0.0815465
		NLS ATR	-0.037722	0.19768	0.0551793	0.0717125	0.118569			NLS ATR	-0.0475903	-0.207691	0.145576	-0.0365686	0.176891
		NES ATM	0.296343	0.322962	0.144488	0.254598	0.0962816			NES ATM	0.270094	0.158247	0.205865	0.211402	0.0561285
		NES CHK1	0.132849	0.127487	0.0428333	0.101057	0.0504941			NES CHK1	0.0201795	-0.143065	0.0309674	-0.0306394	0.0975128
		NES ATR	0.164287	0.367361	0.254407	0.262018	0.101751			NES ATR	-0.06868	-0.172761	-0.0476592	-0.0963668	0.0669892
	120m	Sensor	Rep1 Log2(Drug/DMSO)	Rep2 Log2(Drug/DMSO)	Rep3 Log2(Drug/DMSO)	MEAN	STDEV		120m	Sensor	Rep1 Log2(Drug/DMSO)	Rep2 Log2(Drug/DMSO)	Rep3 Log2(Drug/DMSO)	MEAN	STDEV
		NLS ATM	1.15135	1.23163	1.2869	1.22329	0.0681604			NLS ATM	2.88168	2.75286	2.76987	2.80147	0.0699862
		NLS CHK1	1.40345	1.72443	1.45654	1.52814	0.17205			NLS CHK1	0.591455	0.717822	0.590926	0.633401	0.0731112
		NLS ATR	1.62038	1.85397	1.70924	1.72786	0.117903			NLS ATR	0.528444	0.193558	0.593363	0.438455	0.214557
		NES ATM	0.308687	0.197737	0.0701187	0.192181	0.119381			NES ATM	0.682452	0.537615	0.67332	0.631129	0.0811138
		NES CHK1	0.114581	0.523814	0.256595	0.29833	0.207785			NES CHK1	-0.00630878	-0.0850274	0.0146163	-0.0255733	0.052541
		NES ATR	0.150303	0.41574	-0.0682293	0.165938	0.242363			NES ATR	-0.220368	-0.379288	-0.06772	-0.222459	0.155795
	240m	Sensor	Rep1 Log2(Drug/DMSO)	Rep2 Log2(Drug/DMSO)	Rep3 Log2(Drug/DMSO)	MEAN	STDEV		240m	Sensor	Rep1 Log2(Drug/DMSO)	Rep2 Log2(Drug/DMSO)	Rep3 Log2(Drug/DMSO)	MEAN	STDEV
		NLS ATM	1.86842	1.87434	1.81168	1.85148	0.034596			NLS ATM	2.45476	2.62048	2.71183	2.59569	0.130314
		NLS CHK1	2.22373	2.26573	1.90218	2.13055	0.198884			NLS CHK1	0.67483	1.12747	1.24422	1.01551	0.300755
		NLS ATR	2.43041	2.4344	2.15692	2.34058	0.159066			NLS ATR	0.490327	0.694705	0.897209	0.69408	0.203442
		NES ATM	-0.0590563	0.179053	0.0588616	0.0596196	0.119057			NES ATM	0.424333	0.468948	0.672081	0.521787	0.132056
		NES CHK1	0.331853	0.44061	-0.0277435	0.24824	0.245116			NES CHK1	-0.371293	-0.191956	0.0042912	-0.186319	0.187856
		NES ATR	0.167603	0.490497	-0.0583469	0.199918	0.275845			NES ATR	-0.456251	-0.239319	-0.261317	-0.318962	0.119403

## Sheet: Figure 5G
Figure 5G
Distance	ProKAS-PCNA Intensity	EdU Intensity
0	932	429
0.0652	1128.3	525.393
0.1304	1282.49	644.618
0.1957	1389.61	707.282
0.2609	1503.07	740.002
0.3261	1602.78	750.658
0.3913	1642.52	761.958
0.4565	1600.82	761.259
0.5217	1506.36	749.956
0.587	1372.86	708.701
0.6522	1209.24	644.832
0.7174	1119.35	569.741
0.7826	1057.08	510.048
0.8478	1071.06	491.491
0.913	1089.06	500.83
0.9783	1102.41	528.397
1.0435	1090.83	551.619
1.1087	1045.15	561.525
1.1739	1000.42	561.9
1.2391	967.25	524.894
1.3043	951.58	470.682
1.3696	897.92	422.759
1.4348	834.24	384.032
1.5	772	358.243
1.5652	723.89	342.066
1.6304	700.85	314.43
1.6956	681.4	306.346
1.7609	692.49	306.115
1.8261	716.42	311.547
1.8913	797.55	306.437
1.9565	871.16	332.747
2.0217	936.57	343.279
2.0869	985.65	359.848
2.1522	1000.15	371.993
2.2174	1027.36	402.697
2.2826	1058.83	441.583
2.3478	1010.15	438.656
2.413	960.7	458.111
2.4782	921.53	465.802
2.5435	841.7	441.715
2.6087	806.51	401.164
2.6739	763.07	365.986
2.7391	755.84	331.364
2.8043	760.93	320.311
2.8696	778.53	315.003
2.9348	829.48	329.339
3	900.4	318.562
3.0652	952.85	357.916
3.1304	953.18	364.97
3.1956	882.73	368.671
3.2609	764.68	359.943
3.3261	674.92	338.52
3.3913	619.23	313.509
3.4565	600.16	291.901
3.5217	603.42	280.642
3.5869	625.93	286.777
3.6522	661.44	290.827
3.7174	707.35	304.577
3.7826	785.24	336.413
3.8478	871.18	383.64
3.913	949.83	456.866
3.9782	989.98	528.368
4.0435	971.26	583.185
4.1087	959.48	622.688
4.1739	937.33	590.233
4.2391	879.1	518.365
4.3043	831.85	436.232
4.3695	758.27	390.054
4.4348	689.02	353.04
4.5	633.73	321.776
4.5652	602.47	301.666
4.6304	592.11	296.388
4.6956	581.28	299.179
4.7608	588.76	295.467
4.8261	595.08	300.019
4.8913	594.56	297.027
4.9565	634.11	294.03
5.0217	638.24	299.588
5.0869	654.23	306.218
5.1521	649.21	300.382
5.2174	636.71	306.545
5.2826	626.61	302.124
5.3478	616.2	306.239
5.413	601.9	298.153
5.4782	604.93	287.14
5.5434	608.73	292.122
5.6087	618.77	298.923
5.6739	629.25	295.899
5.7391	648.6	293.729
5.8043	663.24	301.813
5.8695	689.27	304.727
5.9348	711.42	314.467
6	720.92	332.964
6.0652	748.77	324.628
6.1304	752.58	320.128
6.1956	742.66	334.234
6.2608	719.13	340.931
6.3261	700.87	336.883
6.3913	693.35	334.04
6.4565	684.7	335.301
6.5217	673.61	328.061
6.5869	686	325
6.6521	689.31	319.04
6.7174	714.43	319.525
6.7826	740.9	338.833
6.8478	770.33	359.244
6.913	817.32	383.957
6.9782	859.12	403.492
7.0434	903.36	435.794
7.1087	947.03	463.466
7.1739	987.86	498.961
7.2391	984.05	513.969
7.3043	952.71	508.364
7.3695	899.57	470.61
7.4347	829.99	442.93
7.5	764.56	405.168
7.5652	703.5	371.353
7.6304	666.94	338.412
7.6956	640.78	316.03
7.7608	640.15	315.511
7.826	628.98	300.74
7.8913	668.21	304.937
7.9565	676.69	299.188
8.0217	703.84	301.959
8.0869	737.41	308.762
8.1521	772.7	324.626
8.2173	841.99	353.822
8.2826	903.09	372.353
8.3478	1000.18	402.573
8.413	1103.05	453.391
8.4782	1176.48	513.072
8.5434	1231.17	567.802
8.6087	1233.31	599.921
8.6739	1186.35	604.373
8.7391	1102.47	563.117
8.8043	985.56	495.346
8.8695	900.51	443.676
8.9347	786.02	383.708
9	764.93	359.707
9.0652	743.33	334.715
9.1304	733.86	334.563
9.1956	735.97	329.523
9.2608	763.41	345.316
9.326	811.17	347.059
9.3913	876.53	358.817
9.4565	937.79	379.739
9.5217	982.65	382.176
9.5869	1015.64	384.993
9.6521	955.68	395.723
9.7173	911.99	405.935
9.7826	861.87	396.157
9.8478	824.9	381.785
9.913	791.18	367.445
9.9782	766.71	358.252
10.0434	764.08	366.889
10.1086	761.38	368.216
10.1739	776.63	386.002
10.2391	793.51	364.018
10.3043	798.79	367.232
10.3695	789.32	358.34
10.4347	762.07	358.256
10.4999	741.7	351.853
10.5652	712.25	341.971
10.6304	696.86	342.786
10.6956	702.99	322.411
10.7608	710.11	321.614
10.826	726.54	306.03
10.8912	765.65	314.422
10.9565	768.85	338.744
11.0217	823.53	352.49
11.0869	889.7	366.712
11.1521	945.79	392.538
11.2173	999.95	424.406
11.2825	1042.43	439.416
11.3478	1061.08	461.333
11.413	1071.46	467.337
11.4782	1072.79	482.272
11.5434	1063.14	491.499
11.6086	1022.61	500.806
11.6739	985.24	480.998
11.7391	945.37	471.614
11.8043	915.47	433.965
11.8695	927.49	411.99
11.9347	973.86	407.998
11.9999	1034.43	403.948
12.0652	1087.38	392.639
12.1304	1073.31	403.62
12.1956	1005.34	401.773
12.2608	901.84	392.934
12.326	796.64	372.03
12.3912	710.25	346.559
12.4565	662.15	320.188
12.5217	628.76	302.376
12.5869	609.7	284.796
12.6521	620.47	281.65
12.7173	635.53	276.257
12.7825	655.24	277.161
12.8478	678.7	279.755
12.913	706.14	286.239
12.9782	753.44	296.682
13.0434	801.93	320.215
13.1086	870.25	344.485
13.1738	980	364
13.2391	1063.18	407.06
13.3043	1183.97	472.392
13.3695	1245.79	508.158
13.4347	1278.02	565.583
13.4999	1233.41	585.686
13.5651	1144.55	571.946
13.6304	1061.63	542.449
13.6956	965.95	500.959
13.7608	919.11	470.829
13.826	898.21	436.962
13.8912	880.4	412.922
13.9564	879.09	417.579
14.0217	856.06	402.287
14.0869	812.3	389.975
14.1521	754.54	371.324
14.2173	680.44	356.641
14.2825	642.99	333.863
14.3478	621.12	291.582
14.413	599.49	294.428
14.4782	609.89	285.96
14.5434	651.48	286.413
14.6086	714.71	295.52
14.6738	791.74	317.869
14.7391	877.46	339.374
14.8043	937.02	363.371
14.8695	983.69	406.033
14.9347	1000.15	429.743
14.9999	1008.87	457.881
15.0651	964.12	450.98
15.1304	899.52	427.384
15.1956	834.21	413.153
15.2608	802.46	402.38
15.326	799.93	385.018
15.3912	798.22	380.98
15.4564	799.48	376.543
15.5217	790.41	377.46
15.5869	795.59	366.716
15.6521	771.44	353.085
15.7173	786.83	365.832
15.7825	812.7	369.68
15.8477	856.14	377.751
15.913	907.42	384.208
15.9782	967.58	399.533
16.0434	1062.4	419.3
16.1086	1149.52	461.225
16.1738	1193.79	498.953
16.239	1178.37	537.632
16.3043	1077.3	542.632
16.3695	965.98	514.802
16.4347	886.55	491.652
16.4999	836.95	446.728
16.5651	816.82	399.823
16.6303	836.97	385.5
16.6956	891.01	395.364
16.7608	926.93	422.691
16.826	955.15	451.646
16.8912	968.43	499.736
16.9564	956.06	553.046
17.0217	911.35	570.88
17.0869	882.05	559.028
17.1521	847.35	534.783
17.2173	825.55	491.598
17.2825	808.67	449.652
17.3477	818.58	386.651
17.413	853.89	369.645
17.4782	899.19	361.67
17.5434	946.68	382.389
17.6086	996.21	423.743
17.6738	1009	475.666
17.739	963.61	502.853
17.8043	906.94	493.503
17.8695	842.3	484.141
17.9347	774.09	436.333
17.9999	733.21	390.041
18.0651	711.29	369.337
18.1303	695.13	342.192
18.1956	691.13	332.554
18.2608	684.65	320.865
18.326	693.71	315.746
18.3912	692.95	323.326
18.4564	707.67	322.074
18.5216	726.68	331.377
18.5869	727.08	347.691
18.6521	745	354.802
18.7173	801.4	370.99
18.7825	893.37	383.216
18.8477	992.15	396.192
18.9129	1038.97	401.684
18.9782	1006.8	408.213
19.0434	908.73	407.186
19.1086	781.87	392.773
19.1738	703.2	365.418
19.239	694.35	325.723
19.3042	711.01	303.441
19.3695	783.52	293.533
19.4347	890.26	320.381
19.4999	1006.93	346.697
19.5651	1099.28	376.63
19.6303	1145.54	414.511
19.6955	1073.35	436.942
19.7608	940	443

[truncated: 19 more sheets: Figure 5H, Figure 6C, Figure 6D, Supplementary Figure 1B, Supplementary Figure 2D, Supplementary Figure 3C, Supplementary Figure 4, Supplementary Figure 5, Supplementary Figure 6B, Supplementary Figure 6C, Supplementary Figure 7, Supplementary Figure 8, Supplementary Figure 9, Supplementary Figure 10A, Supplementary Figure 10B, Supplementary Figure 11A, Supplementary Figure 11B, Supplementary Figure 12C, Supplementary Figure 13]
